# Supplementary material for: Differential co-expression networks of long non-coding RNAs and mRNAs in Cleistogenes songorica under water stress and during recovery
Source: BMC Plant Biol. 2019 Jan 11;19:23. doi: 10.1186/s12870-018-1626-5 (PMC6330494; doi:10.1186/s12870-018-1626-5)
Supplement: Supplementary file 2 — RNA-seq data for eighteen samples. (XLSX 10 kb) [file 12870_2018_1626_MOESM2_ESM.xlsx]

## Sheet: Sheet1
RNA-seq data for eighteen samples
Summary		Raw Reads	Clean reads	Error Rate(%)	Q30(%)	GC Content(%)	Mapping Rate(%)
Shoot	CK1	101536240	98848374	0.02	93.21	48.8	93.63
	CK2	102557020	99468066	0.02	91.89	49.13	92.32
	CK3	106626920	103607338	0.02	92.29	49.14	92.66
	LS1	109050102	106111692	0.02	93.2	47.61	94.08
	LS2	120695814	117466230	0.02	93.21	47.63	94.67
	LS3	111283608	108294924	0.02	93.45	46.37	95.04
	SS1	111743998	108697236	0.02	93.01	48.73	95.48
	SS2	100702786	97955506	0.02	93.17	50.09	96.17
	SS3	105421644	102543806	0.02	93.08	50.05	96.32
	R1	81373480	78364716	0.02	91.86	46.3	92.31
	R2	92690756	89955996	0.02	92.11	47.09	92.45
	R3	100941790	95100018	0.01	94.29	47.07	93.44
Root	CK1	90130352	87811524	0.01	93.15	51.66	88.92
	LS1	111524694	108544870	0.02	93.04	52.18	74.19
	SS1	117314408	114139078	0.02	93.09	52.19	85.52
	SS2	88914184	86762408	0.01	93.42	51.65	76.85
	SS3	105610970	102768734	0.02	92.99	52.46	74.45
	R1	109040572	106666876	0.01	93.74	50.65	68.34
