# Supplementary material for: Differential co-expression networks of long non-coding RNAs and mRNAs in Cleistogenes songorica under water stress and during recovery
Source: BMC Plant Biol. 2019 Jan 11;19:23. doi: 10.1186/s12870-018-1626-5 (PMC6330494; doi:10.1186/s12870-018-1626-5)
Supplement: Supplementary file 6 — Significantly DEGs (FDR ≤ 0.01) in at least one stress treatment and their regulated in shoot and root. (XLSX 2110 kb) [file 12870_2018_1626_MOESM6_ESM.xlsx]

## Sheet: Root
List of differentially expression genes in C. songorica root
CL (control VS. light water stress)					CS (control VS. severe water stress)					CR (control VS. recovery)					LS (ligth water stress VS. severe water stress)					LR (light water stress VS. recovery)					SR (severe water stress VS. recovery)
#ID	FDR	log2FC	regulated		#ID	FDR	log2FC	regulated		#ID	FDR	log2FC	regulated		#ID	FDR	log2FC	regulated		#ID	FDR	log2FC	regulated		#ID	FDR	log2FC	regulated
Cs1001contig10001093	2.29e-08	2.80134	up		Cs1001contig10001095	4.67e-19	-7.53494	down		Cs1001contig10001095	0	-10.7882	down		Cs1066contig10001176	0.00186978	-3.21784	down		Cs1001contig10001093	8.88e-16	-3.79371	down		Cs10Chr10000954	0.00215811	4.51851	up
Cs1001contig10001095	0	-10.8966	down		Cs1012contig10023400	4.07e-15	-7.68189	down		Cs100contig10000707	0.00128824	-2.52876	down		Cs1075contig10000033	1.94e-07	-6.82891	down		Cs100contig10000084	7.11e-11	2.53606	up		Cs10Chr10008815	0.0019489	3.13236	up
Cs100contig10000707	1.29e-09	-3.96738	down		Cs1034contig10002769	7.19e-08	-Inf	down		Cs1012contig10023396	1.95e-05	-3.71542	down		Cs107contig10000411	1.15e-05	-4.20459	down		Cs100contig10000706	9.7e-10	2.48575	up		Cs10Chr10016689	0.00176652	5.39169	up
Cs1012contig10023400	0	-7.35026	down		Cs1034contig10002773	2.62e-06	7.61702	up		Cs1012contig10023400	0	-9.13308	down		Cs10Chr10000954	4.45e-08	-5.66514	down		Cs100contig10000713	5.11e-06	2.0548	up		Cs10Chr10018266	0.00166946	-5.90966	down
Cs1034contig10002769	0	-6.4995	down		Cs1063contig10001635	5.4e-09	-5.69424	down		Cs1012contig10023406	6.81e-14	4.91441	up		Cs10Chr10005102	0.00185457	-5.72547	down		Cs1012contig10023396	5.93e-08	-3.68705	down		Cs10Chr10021202	9.1e-05	3.56363	up
Cs1034contig10002773	0	5.1686	up		Cs1066contig10028600	8.76e-07	-6.13024	down		Cs1034contig10002769	5.64e-13	-6.39228	down		Cs10Chr10008229	0.00648383	-3.13381	down		Cs1012contig10023406	2.22e-15	3.35549	up		Cs10Chr10022022	0.00207169	3.59176	up
Cs1063contig10001635	8.37e-14	-3.70451	down		Cs1067contig10000702	2.47e-06	-4.40045	down		Cs1034contig10002773	0	6.85641	up		Cs10Chr10008236	1.02e-05	-4.84804	down		Cs1066contig10028600	1.04e-07	-4.41582	down		Cs10Chr10031242	0.000555537	-9.07778	down
Cs1066contig10028600	3.4e-09	-3.0079	down		Cs1067contig10004405	0.000115325	-6.66646	down		Cs1063contig10001635	3.27e-12	-4.77425	down		Cs10Chr10008247	0.00478805	-4.56886	down		Cs1067contig10000702	0	4.08728	up		Cs10Chr10034243	0.0011141	3.46543	up
Cs1067contig10000700	0.000128131	2.05677	up		Cs1075contig10000033	1.04e-06	-6.20454	down		Cs1066contig10028600	0	-7.35288	down		Cs10Chr10008254	0.000293737	-3.92088	down		Cs1075contig10000033	0	-7.90381	down		Cs10Chr10034317	2.79e-06	4.17028	up
Cs1067contig10000702	0	-5.23942	down		Cs1076contig10043058	0.000451736	10.6904	up		Cs1067contig10000691	0.00153361	2.14083	up		Cs10Chr10008801	0.00235874	-3.4772	down		Cs1076contig10043054	4.72e-07	2.05073	up		Cs10Chr10035805	0.00515178	2.9232	up
Cs1076contig10043058	0	6.93431	up		Cs107contig10000405	0.00687661	-3.1221	down		Cs1067contig10004405	2.17e-06	-4.62723	down		Cs10Chr10008824	6.86e-07	-5.55413	down		Cs1076contig10043056	2.76e-14	2.98584	up		Cs10Chr10042553	2.49e-12	6.16136	up
Cs107contig10000411	2.14e-05	2.09927	up		Cs1082contig10035954	0.00362232	4.11612	up		Cs1067contig10004406	4.45e-05	-3.7421	down		Cs10Chr10009514	0.00383776	-5.10129	down		Cs1076contig10043058	1.44e-08	2.26339	up		Cs10Chr10052792	0.000509002	-Inf	down
Cs1082contig10035950	0	6.02656	up		Cs1087contig10003544	0.00672042	-2.42528	down		Cs1075contig10000033	2.22e-16	-7.20092	down		Cs10Chr10012294	0.00452096	-3.89934	down		Cs1088contig10001129	9.81e-12	4.0803	up		Cs11Chr10003160	0.00156747	4.61829	up
Cs1082contig10035954	8.15e-09	2.70468	up		Cs1098contig10000768	0.00134975	-2.85035	down		Cs1076contig10043046	1.77e-05	2.7009	up		Cs10Chr10012303	0.000417162	-3.2335	down		Cs1088contig10030026	0	4.31133	up		Cs11Chr10004831	0.00774347	4.40205	up
Cs1087contig10001283	0.000181786	-2.62215	down		Cs10Chr10000954	6.7e-13	-6.40184	down		Cs1076contig10043056	9.56e-07	3.00932	up		Cs10Chr10016653	0.00153456	-3.77886	down		Cs10Chr10001224	0.000172644	-2.77169	down		Cs11Chr10006082	0.000698819	5.45779	up
Cs1087contig10001287	2.8e-06	-2.53167	down		Cs10Chr10001223	0.00598722	-3.63521	down		Cs1076contig10043058	0	9.2078	up		Cs10Chr10016665	0.00644789	-4.65654	down		Cs10Chr10002065	3.61e-08	-2.93168	down		Cs11Chr10006261	0.00142171	6.76939	up
Cs1087contig10003544	4.49e-09	-2.87243	down		Cs10Chr10001224	2.96e-06	-Inf	down		Cs107contig10000405	9.75e-08	-3.55892	down		Cs10Chr10016693	0.00501857	-4.87579	down		Cs10Chr10002066	0	3.69809	up		Cs11Chr10007231	0.00471392	2.91655	up
Cs1088contig10001129	6.46e-05	-3.0921	down		Cs10Chr10001225	4.41e-05	-Inf	down		Cs1082contig10035950	0	6.25185	up		Cs10Chr10017372	0.00974742	-2.97241	down		Cs10Chr10002091	0	-5.31175	down		Cs11Chr10017200	0.0064167	3.79464	up
Cs1088contig10001131	4.13e-08	2.62936	up		Cs10Chr10001606	1.84e-09	-6.43481	down		Cs1082contig10035954	2.28e-09	3.61484	up		Cs10Chr10018254	0.00298218	6.61932	up		Cs10Chr10002093	2.69e-05	-2.84938	down		Cs11Chr10018058	0.00836324	4.97764	up
Cs1088contig10030026	2.15e-08	-3.08319	down		Cs10Chr10002070	0.000186769	-3.12492	down		Cs1087contig10001283	0.00300965	-2.61323	down		Cs10Chr10018320	1.72e-06	-7.88838	down		Cs10Chr10002098	2.22e-09	-2.49353	down		Cs11Chr10032484	2.59e-10	5.62741	up
Cs108contig10007657	1.1e-05	2.2948	up		Cs10Chr10002072	1.82e-07	-5.73987	down		Cs1087contig10001287	5.48e-06	-3.22939	down		Cs10Chr10018983	0.0088501	-3.48236	down		Cs10Chr10002106	3.33e-16	5.22574	up		Cs11Chr10033462	0.00022319	3.46489	up
Cs1091contig10000209	0.0012077	-2.00889	down		Cs10Chr10002093	0.000371412	-5.54183	down		Cs1087contig10001289	1.33e-06	2.99003	up		Cs10Chr10020532	7.93e-05	-5.31116	down		Cs10Chr10002399	1.32e-06	2.04986	up		Cs11Chr10033517	3.58e-06	8.76313	up
Cs1092contig10006472	5.32e-12	5.16318	up		Cs10Chr10002109	0.00137113	-2.95246	down		Cs1087contig10001290	0.0029805	2.31851	up		Cs10Chr10021202	6.33e-07	-4.3118	down		Cs10Chr10002400	2.58e-08	2.50365	up		Cs11Chr10040635	7.29e-09	-9.48109	down
Cs1095contig10003817	0	4.40621	up		Cs10Chr10002654	9.12e-16	-7.68321	down		Cs1087contig10003544	1.54e-07	-3.46665	down		Cs10Chr10022344	0.000706588	-3.25072	down		Cs10Chr10002414	3.63e-07	-2.08435	down		Cs11Chr10054012	2.48e-08	6.33772	up
Cs1098contig10000768	0.000102538	-2.00941	down		Cs10Chr10002778	3.64e-06	-4.45439	down		Cs1091contig10000206	0.000591369	-2.46719	down		Cs10Chr10022599	0.000884314	-4.93787	down		Cs10Chr10002780	2.75e-11	2.91847	up		Cs12Chr10010998	0.000250814	3.51316	up
Cs1098contig10000770	9.9e-13	3.4685	up		Cs10Chr10003111	0.00198255	-5.10262	down		Cs1092contig10006472	5.8e-14	6.05574	up		Cs10Chr10022612	0.000166544	-5.48461	down		Cs10Chr10003130	0	-7.46101	down		Cs12Chr10031907	0.000111649	-8.04534	down
Cs10Chr10001225	3.34e-06	-4.1917	down		Cs10Chr10003112	2.63e-07	-6.29982	down		Cs1095contig10003817	1.44e-06	2.97351	up		Cs10Chr10022646	0.00432781	-2.80588	down		Cs10Chr10003428	1.44e-08	2.48562	up		Cs12Chr10033710	7.61e-08	6.72458	up
Cs10Chr10001606	0	-5.33042	down		Cs10Chr10005102	1.32e-06	-6.41851	down		Cs1098contig10000767	0.000142427	-2.59031	down		Cs10Chr10026570	9.9e-05	-4.55174	down		Cs10Chr10004343	0	-7.08522	down		Cs12Chr10033714	9.12e-11	6.13038	up
Cs10Chr10002056	3.34e-06	-4.1917	down		Cs10Chr10007135	0.000566734	-3.86463	down		Cs10Chr10001223	0.0023236	-2.21406	down		Cs10Chr10026589	0.00817782	-3.25647	down		Cs10Chr10004351	1.18e-10	-3.75254	down		Cs12Chr10034843	5.72e-05	-8.2095	down
Cs10Chr10002065	6.02e-08	3.10655	up		Cs10Chr10007141	8.73e-15	-8.38137	down		Cs10Chr10001224	4.58e-07	-4.00436	down		Cs10Chr10026653	0.000254001	-3.29815	down		Cs10Chr10004355	0	5.81865	up		Cs12Chr10049942	7.92e-08	5.89217	up
Cs10Chr10002069	0	5.50887	up		Cs10Chr10007994	0.00142798	-3.56243	down		Cs10Chr10001225	0.000110184	-4.08939	down		Cs10Chr10032043	0.0056095	-2.53288	down		Cs10Chr10005086	4.33e-08	-3.35535	down		Cs1332contig10001583	5.11e-08	6.54259	up
Cs10Chr10002110	1.57e-10	-3.4951	down		Cs10Chr10008010	0.00301915	-2.6683	down		Cs10Chr10001606	0	-6.52036	down		Cs10Chr10032044	0.00352323	4.1653	up		Cs10Chr10005098	1.08e-08	-2.64185	down		Cs1359contig10000194	7.68e-21	Inf	up
Cs10Chr10002400	2.84e-07	-2.70598	down		Cs10Chr10008236	1.04e-12	-6.21257	down		Cs10Chr10002056	0.000110184	-4.08939	down		Cs10Chr10034243	1.46e-05	-3.80523	down		Cs10Chr10005102	0	-4.50928	down		Cs13Chr10001979	0.00264509	3.05325	up
Cs10Chr10002404	6.54e-05	-2.47406	down		Cs10Chr10008240	0.000514583	-5.31498	down		Cs10Chr10002066	2.96e-08	3.36629	up		Cs10Chr10034269	0.00196927	-3.51613	down		Cs10Chr10008229	0	-4.09001	down		Cs13Chr10017924	3.4e-07	6.74884	up
Cs10Chr10002405	6.37e-06	-2.40867	down		Cs10Chr10008247	0.000285039	-4.65977	down		Cs10Chr10002069	0	7.00957	up		Cs10Chr10034317	0.000568118	-3.41975	down		Cs10Chr10008236	0	-4.34882	down		Cs13Chr10017925	5.4e-14	6.87202	up
Cs10Chr10002406	0.000108917	-2.40221	down		Cs10Chr10008248	1.94e-06	-4.53329	down		Cs10Chr10002091	9.27e-12	-5.06101	down		Cs10Chr10034340	0.00310124	-3.2052	down		Cs10Chr10008238	1.92e-09	-2.49573	down		Cs13Chr10017977	0.000587016	4.31679	up
Cs10Chr10002654	0	-5.96792	down		Cs10Chr10008254	4.15e-12	-5.74656	down		Cs10Chr10002093	4.4e-08	-4.21682	down		Cs10Chr10034366	2.37e-07	Inf	up		Cs10Chr10008247	0	-6.07293	down		Cs13Chr10023191	0.00699425	-6.76316	down
Cs10Chr10002796	7.27e-07	2.40864	up		Cs10Chr10008255	0.00142593	6.06333	up		Cs10Chr10002106	2.13e-07	3.67879	up		Cs10Chr10034404	0.00312852	-2.90507	down		Cs10Chr10008248	1.36e-06	-2.1619	down		Cs13Chr10052886	0.000477255	3.45563	up
Cs10Chr10003111	0.00353762	-2.19945	down		Cs10Chr10009514	1e-11	-7.17341	down		Cs10Chr10002110	0.000198926	-2.63471	down		Cs10Chr10035213	0.00633155	4.02609	up		Cs10Chr10008254	0	-4.26379	down		Cs14Chr10003023	0.00146581	-Inf	down
Cs10Chr10003112	1.44e-10	-3.30302	down		Cs10Chr10009530	2.97e-05	-4.31143	down		Cs10Chr10002399	0.000533242	2.29128	up		Cs10Chr10035225	0.000151046	Inf	up		Cs10Chr10008255	2.12e-07	2.40745	up		Cs14Chr10006716	0.000809651	3.69285	up
Cs10Chr10004354	1.15e-06	-4.29687	down		Cs10Chr10010116	0.00184718	-2.86211	down		Cs10Chr10002404	4.83e-06	-3.70655	down		Cs10Chr10035648	0.00718604	-3.28256	down		Cs10Chr10008806	2.29e-07	2.06864	up		Cs14Chr10006735	0.00355917	4.94206	up
Cs10Chr10004355	1.33e-12	-4.39913	down		Cs10Chr10010127	0.00299934	-4.95838	down		Cs10Chr10002654	0	-7.49071	down		Cs10Chr10036978	0.00281685	5.82816	up		Cs10Chr10008823	1.28e-08	-2.3116	down		Cs14Chr10007791	4.38e-05	5.73783	up
Cs10Chr10005086	2.35e-06	2.93091	up		Cs10Chr10010593	1.76e-09	-6.24862	down		Cs10Chr10002778	0.00332702	-2.14163	down		Cs10Chr10040321	0.00545626	4.30343	up		Cs10Chr10008824	0	-6.93992	down		Cs14Chr10016120	9.19e-10	-10.995	down
Cs10Chr10005094	0	5.57406	up		Cs10Chr10012285	1.33e-11	-7.67179	down		Cs10Chr10002780	3.08e-12	4.69565	up		Cs10Chr10040349	4.54e-05	-3.62138	down		Cs10Chr10008826	1.36e-11	2.69857	up		Cs14Chr10028557	1.31e-08	5.07219	up
Cs10Chr10007141	0	-8.05418	down		Cs10Chr10012303	5.8e-05	-3.43661	down		Cs10Chr10002789	0.00195357	2.35072	up		Cs10Chr10041438	1.1e-05	-3.98605	down		Cs10Chr10009506	2.69e-11	2.77231	up		Cs14Chr10028558	4.6e-08	5.6463	up
Cs10Chr10008240	6.79e-10	-4.95682	down		Cs10Chr10012334	8.9e-07	6.90121	up		Cs10Chr10003112	1.96e-05	-2.90852	down		Cs10Chr10042299	1.83e-05	-3.89907	down		Cs10Chr10009507	1.48e-06	-2.12392	down		Cs14Chr10036154	0.000318174	3.45085	up
Cs10Chr10008273	2.35e-06	2.28023	up		Cs10Chr10012345	2.65e-10	-5.22564	down		Cs10Chr10003130	6.58e-13	-6.37567	down		Cs10Chr10042350	4.32e-07	-Inf	down		Cs10Chr10009514	5.44e-10	-2.93391	down		Cs14Chr10036155	0.00135984	3.89748	up
Cs10Chr10008801	6.31e-07	2.39617	up		Cs10Chr10013286	0.00114291	-5.66771	down		Cs10Chr10003428	0.000386816	2.36653	up		Cs10Chr10042375	0.000607329	-4.07604	down		Cs10Chr10009520	3.12e-12	-3.51785	down		Cs14Chr10041907	0.000855107	3.34432	up
Cs10Chr10008824	0	4.33958	up		Cs10Chr10016644	0.00775253	5.35276	up		Cs10Chr10004343	1.99e-14	-6.45114	down		Cs10Chr10052114	0.00312317	4.17429	up		Cs10Chr10009530	1.29e-10	-2.92354	down		Cs1Chr10008374	0.00856015	-Inf	down
Cs10Chr10008826	0.000105656	-2.02698	down		Cs10Chr10016652	0.00032939	-4.87172	down		Cs10Chr10004351	8.23e-10	-4.67667	down		Cs10Chr10052120	0.00106583	4.54872	up		Cs10Chr10010575	2.66e-11	-5.01217	down		Cs1Chr10009365	0.00411573	4.31343	up
Cs10Chr10009509	4.46e-06	2.25972	up		Cs10Chr10016653	0.00220976	-3.36362	down		Cs10Chr10004354	5.3e-05	-4.19413	down		Cs10Chr10052783	2.18e-08	-Inf	down		Cs10Chr10010579	3.39e-13	3.28263	up		Cs1Chr10010878	0.000509002	Inf	up
Cs10Chr10009514	6.27e-05	-2.05532	down		Cs10Chr10016665	0.000814289	-4.57098	down		Cs10Chr10005094	1.95e-14	4.71288	up		Cs10Chr10052796	0.00500885	-2.93107	down		Cs10Chr10010582	2.86e-14	-3.11056	down		Cs1Chr10011175	0.000875912	3.59415	up
Cs10Chr10010110	6.66e-16	-4.68607	down		Cs10Chr10016666	0.000905847	-4.43491	down		Cs10Chr10005096	1.88e-05	-4.33823	down		Cs10Chr10052809	0.000591911	6.70926	up		Cs10Chr10010584	0	-3.43379	down		Cs1Chr10012676	5.12e-05	-7.72948	down
Cs10Chr10010116	9.12e-09	-2.85594	down		Cs10Chr10016670	0.00117963	-3.23105	down		Cs10Chr10005098	0.00101738	-2.40199	down		Cs10Chr10052963	0.00766456	-4.11678	down		Cs10Chr10010585	0.000394697	-2.69175	down		Cs1Chr10012875	4.44e-11	-Inf	down
Cs10Chr10010127	6.83e-07	-4.34672	down		Cs10Chr10016689	1.7e-07	-5.96735	down		Cs10Chr10005102	6.65e-12	-5.14813	down		Cs10Chr10052996	0.00890231	-4.58482	down		Cs10Chr10010593	5.35e-08	-3.34003	down		Cs1Chr10016921	4.35e-09	Inf	up
Cs10Chr10010573	6.94e-07	-4.03675	down		Cs10Chr10017114	2.25e-05	-Inf	down		Cs10Chr10007141	0	-6.70394	down		Cs10Chr10053046	4.22e-06	-5.04526	down		Cs10Chr10012291	8.72e-07	-2.04592	down		Cs1Chr10017647	0.00191019	5.50796	up
Cs10Chr10010575	5.33e-08	3.60224	up		Cs10Chr10017123	0.00215574	-3.28345	down		Cs10Chr10007994	4.88e-06	-3.06721	down		Cs10Chr10053067	0.00355464	-2.78463	down		Cs10Chr10012297	2.05e-12	5.05739	up		Cs1Chr10018610	9.05e-10	5.07462	up
Cs10Chr10010579	7.39e-06	-2.52275	down		Cs10Chr10017132	0.00335529	6.78727	up		Cs10Chr10008010	0.00178133	-2.24635	down		Cs10Chr10053086	0.00104761	-6.93776	down		Cs10Chr10012327	0.00283398	-2.07284	down		Cs1Chr10018659	0.00103409	-6.47699	down
Cs10Chr10010584	7.53e-08	2.54874	up		Cs10Chr10017137	8.5e-15	-10.2527	down		Cs10Chr10008229	0.000403968	-2.48418	down		Cs10Chr10053092	0.000483852	-6.05351	down		Cs10Chr10012334	1.31e-07	2.1175	up		Cs1Chr10018829	2.18e-07	8.43773	up
Cs10Chr10010593	3.43e-11	-3.26796	down		Cs10Chr10017342	7.42e-06	-4.2489	down		Cs10Chr10008236	2.22e-16	-5.67543	down		Cs1171contig10007083	0.00144874	6.23087	up		Cs10Chr10012345	7.28e-06	-2.04744	down		Cs1Chr10020148	0.00902373	3.23974	up
Cs10Chr10012285	0	-4.69409	down		Cs10Chr10017347	0.00731438	-2.82226	down		Cs10Chr10008240	3.74e-07	-4.85197	down		Cs1189contig10022974	0.00163291	-4.5218	down		Cs10Chr10016653	1.6e-10	-2.60582	down		Cs1Chr10021607	0.00057221	3.86981	up
Cs10Chr10012297	5.56e-13	-5.5099	down		Cs10Chr10017361	0.000728687	-3.36249	down		Cs10Chr10008247	8.2e-14	-6.10013	down		Cs1190contig10001788	0.00687886	4.08999	up		Cs10Chr10016665	7.11e-15	-3.82176	down		Cs1Chr10021625	6.64e-10	Inf	up
Cs10Chr10012305	1.11e-16	3.88251	up		Cs10Chr10017369	2.23e-06	-3.88282	down		Cs10Chr10008248	1.01e-09	-4.05813	down		Cs11Chr10003967	0.00189873	-3.2592	down		Cs10Chr10016666	4.31e-07	-2.82997	down		Cs1Chr10022108	0.000918067	4.75264	up
Cs10Chr10012320	8.52e-05	-2.65669	down		Cs10Chr10017372	0.000267632	-3.33529	down		Cs10Chr10008254	0	-6.05768	down		Cs11Chr10005365	0.00319439	Inf	up		Cs10Chr10016681	0.00423641	2.07692	up		Cs1Chr10027560	1.06e-10	5.38771	up
Cs10Chr10012323	6.14e-05	2.41985	up		Cs10Chr10017514	2.59e-08	-5.64595	down		Cs10Chr10008255	3.07e-12	5.06737	up		Cs11Chr10006079	7.95e-06	-4.88585	down		Cs10Chr10016689	7.58e-07	2.13541	up		Cs1Chr10030415	0.000123089	3.69897	up
Cs10Chr10012329	1.88e-06	-2.38233	down		Cs10Chr10018008	0.00811086	-2.48296	down		Cs10Chr10008273	0.000788689	2.24677	up		Cs11Chr10006243	0.00720866	-5.14683	down		Cs10Chr10017132	0	4.46045	up		Cs1Chr10030567	1.25e-05	3.87269	up
Cs10Chr10012334	6.87e-11	3.36623	up		Cs10Chr10018021	7.82e-05	7.60073	up		Cs10Chr10008813	0.0053324	2.0279	up		Cs11Chr10006592	4.27e-05	-Inf	down		Cs10Chr10017135	3.33e-16	-3.23086	down		Cs1Chr10031389	6.93e-05	5.22375	up
Cs10Chr10012339	0.000149407	2.07797	up		Cs10Chr10018041	1.4e-06	-5.80031	down		Cs10Chr10008828	4.83e-06	-3.70655	down		Cs11Chr10006652	0.00271668	-4.349	down		Cs10Chr10017313	1.26e-09	3.35393	up		Cs1Chr10036402	7.09e-10	Inf	up
Cs10Chr10012344	6.47e-05	-2.08646	down		Cs10Chr10018044	1.09e-08	-5.055	down		Cs10Chr10009506	1.28e-10	4.06778	up		Cs11Chr10007882	9.29e-05	-Inf	down		Cs10Chr10017342	8.17e-09	-2.4863	down		Cs1Chr10036417	0.000829578	3.3538	up
Cs10Chr10012345	3.05e-11	-3.20422	down		Cs10Chr10018263	0.000553416	-5.76446	down		Cs10Chr10009514	7.89e-13	-4.96661	down		Cs11Chr10009808	1.16e-14	-9.23684	down		Cs10Chr10017484	1.71e-09	4.62076	up		Cs1Chr10042653	0.00743745	Inf	up
Cs10Chr10016644	7.77e-16	4.87356	up		Cs10Chr10018276	0.00127697	-3.87159	down		Cs10Chr10009515	9.77e-06	-2.95038	down		Cs11Chr10011006	2.76e-07	7.7751	up		Cs10Chr10017487	2.74e-07	-3.9904	down		Cs1Chr10042697	0.000274453	-5.48621	down
Cs10Chr10016652	5.14e-05	-2.1763	down		Cs10Chr10018292	0.00706684	-4.28454	down		Cs10Chr10009521	0.000258572	-2.60628	down		Cs11Chr10011071	0.000535148	-3.24907	down		Cs10Chr10017501	3.81e-10	2.97413	up		Cs1Chr10046527	2.75e-21	8.55016	up
Cs10Chr10016670	5.55e-06	-2.28039	down		Cs10Chr10018310	0.00073325	5.50379	up		Cs10Chr10009530	5.49e-10	-4.20637	down		Cs11Chr10013584	0.000150214	-5.8757	down		Cs10Chr10017507	1.45e-12	-2.79972	down		Cs1Chr10046698	2.48e-08	-10.2982	down
Cs10Chr10016681	2.66e-07	-3.15869	down		Cs10Chr10020524	0.000512332	-3.92925	down		Cs10Chr10010110	4.01e-05	-2.8462	down		Cs11Chr10030079	0.000471626	-4.85596	down		Cs10Chr10018005	0	-4.74084	down		Cs1Chr10048012	0.000305368	3.83875	up
Cs10Chr10016689	5.76e-08	-2.72551	down		Cs10Chr10020532	1.73e-19	-8.16116	down		Cs10Chr10010115	0.00460289	-2.13236	down		Cs11Chr10030081	0.00183435	5.63378	up		Cs10Chr10018021	3.28e-11	2.56657	up		Cs1Chr10051403	9.05e-10	6.96874	up
Cs10Chr10016693	5.64e-11	3.3499	up		Cs10Chr10021970	7.91e-06	-4.54842	down		Cs10Chr10010122	8.52e-09	4.9148	up		Cs11Chr10030089	0.0068072	-4.76103	down		Cs10Chr10018043	2.86e-08	-2.85752	down		Cs1Chr10052317	0.000397665	4.5542	up
Cs10Chr10017114	5.18e-09	-4.78668	down		Cs10Chr10021979	3.75e-05	6.64318	up		Cs10Chr10010127	0.000488028	-3.39655	down		Cs11Chr10033421	0.000362794	-5.68721	down		Cs10Chr10018254	0	4.94453	up		Cs1Chr10052393	4.11e-06	Inf	up
Cs10Chr10017122	7.99e-08	2.59699	up		Cs10Chr10022012	0.00472157	-4.55483	down		Cs10Chr10010573	0.00888812	-2.4805	down		Cs11Chr10033428	0.000152034	7.17192	up		Cs10Chr10018266	0	-6.28858	down		Cs1Chr10052417	0.000896182	-Inf	down
Cs10Chr10017137	0	-7.62103	down		Cs10Chr10022019	0.00336265	-2.92784	down		Cs10Chr10010580	2.23e-05	-4.31519	down		Cs11Chr10033462	5.27e-05	-3.73754	down		Cs10Chr10018277	6e-08	2.36916	up		Cs1Chr10053549	6.71e-05	4.56199	up
Cs10Chr10017313	1.38e-13	-4.36225	down		Cs10Chr10022050	1.93e-10	-5.93901	down		Cs10Chr10010582	8.88e-07	-3.24299	down		Cs11Chr10033484	8.37e-07	-7.61207	down		Cs10Chr10018292	3.36e-06	-2.76349	down		Cs1Chr10053555	2.54e-13	7.25947	up
Cs10Chr10017345	2.94e-14	-3.80097	down		Cs10Chr10022340	0.00631482	3.53786	up		Cs10Chr10010593	0	-6.57419	down		Cs11Chr10033499	0.000416255	-3.4414	down		Cs10Chr10018320	0	-5.77717	down		Cs2Chr10001534	0.000678011	3.2591	up
Cs10Chr10017361	2.59e-08	-2.74161	down		Cs10Chr10022361	0.00162195	4.73718	up		Cs10Chr10012285	0	-6.9087	down		Cs11Chr10033520	0.00223778	-5.31459	down		Cs10Chr10018950	0.000264448	-2.26891	down		Cs2Chr10006061	0.000111649	5.44646	up
Cs10Chr10017369	4.18e-13	-3.50794	down		Cs10Chr10022377	4.38e-07	-4.90177	down		Cs10Chr10012305	4.19e-08	3.32775	up		Cs11Chr10033521	0.000522973	-4.49503	down		Cs10Chr10018951	0.000203109	-2.00376	down		Cs2Chr10010050	0.00104102	3.22788	up
Cs10Chr10017487	0.000266152	2.61515	up		Cs10Chr10022599	0.00300153	-4.13325	down		Cs10Chr10012323	1.27e-10	4.17951	up		Cs11Chr10033573	0.00993794	-5.57319	down		Cs10Chr10018957	5.68e-14	2.88174	up		Cs2Chr10014703	0.00538374	Inf	up
Cs10Chr10017489	9.61e-09	-2.97938	down		Cs10Chr10022601	0.00538129	Inf	up		Cs10Chr10012327	0.00133493	-2.60652	down		Cs11Chr10033606	8.95e-05	7.94164	up		Cs10Chr10018959	0.00128217	-2.00507	down		Cs2Chr10015122	0.00377832	4.05544	up
Cs10Chr10017514	2.55e-15	-3.9773	down		Cs10Chr10022605	0.00696984	-3.29606	down		Cs10Chr10012334	0	5.49201	up		Cs11Chr10033628	0.000318262	6.02139	up		Cs10Chr10018962	3.92e-07	-2.09489	down		Cs2Chr10028156	0.00134811	3.58608	up
Cs10Chr10017529	1.38e-05	-2.39286	down		Cs10Chr10022612	4.45e-14	-7.40008	down		Cs10Chr10012341	0.000164344	3.04795	up		Cs11Chr10033631	2.94e-17	-7.67211	down		Cs10Chr10018973	3.33e-16	5.55347	up		Cs2Chr10039888	0.00767455	-Inf	down
Cs10Chr10018005	8.09e-08	2.5708	up		Cs10Chr10022641	5.2e-18	-10.0589	down		Cs10Chr10012345	1.79e-14	-5.23143	down		Cs11Chr10036604	0.00253342	5.92712	up		Cs10Chr10018975	3.89e-15	5.4203	up		Cs2Chr10043705	0.00292372	Inf	up
Cs10Chr10018021	4.44e-16	3.85449	up		Cs10Chr10022642	0.008943	4.11357	up		Cs10Chr10013286	1.15e-05	-4.40522	down		Cs11Chr10040573	0.000429902	-4.15472	down		Cs10Chr10018983	1.23e-06	-2.04283	down		Cs2Chr10045601	0.00230626	4.12715	up
Cs10Chr10018041	7.99e-14	-3.93735	down		Cs10Chr10022660	0.00245582	-2.79634	down		Cs10Chr10016639	0.00041514	2.46757	up		Cs11Chr10040579	0.00035292	-3.17605	down		Cs10Chr10020523	2.16e-11	-2.80263	down		Cs2Chr10054140	0.00255639	-7.39144	down
Cs10Chr10018044	1.42e-09	-2.93119	down		Cs10Chr10022677	3.69e-07	8.29531	up		Cs10Chr10016644	0	6.2464	up		Cs11Chr10040597	1.43e-05	-5.8323	down		Cs10Chr10020524	2.77e-07	-2.69996	down		Cs321contig10001955	0.00035647	3.65255	up
Cs10Chr10018254	9.03e-08	-3.84507	down		Cs10Chr10022679	0.00773397	-3.14778	down		Cs10Chr10016652	9.98e-08	-3.78106	down		Cs11Chr10043228	0.00156533	-4.39388	down		Cs10Chr10020532	0	-4.7501	down		Cs399contig10000483	0.000325557	3.99326	up
Cs10Chr10018255	1.67e-11	3.12404	up		Cs10Chr10022683	4.31e-05	-Inf	down		Cs10Chr10016653	0.00273047	-2.16194	down		Cs11Chr10043368	0.00253082	-3.01311	down		Cs10Chr10021974	0.0024261	2.06056	up		Cs3Chr10004460	1.02e-08	-9.02667	down
Cs10Chr10018261	0.000253992	2.0683	up		Cs10Chr10022691	6.97e-06	-Inf	down		Cs10Chr10016665	2.24e-07	-3.70269	down		Cs11Chr10048343	0.000372861	-4.99385	down		Cs10Chr10021983	1.72e-07	-2.13651	down		Cs3Chr10008535	0.00471392	2.91978	up
Cs10Chr10018263	1.79e-05	-2.73665	down		Cs10Chr10025163	0.00572288	-4.59297	down		Cs10Chr10016666	2.27e-08	-4.04333	down		Cs11Chr10053906	0.00157865	4.97422	up		Cs10Chr10021985	1.98e-10	-3.20513	down		Cs3Chr10009758	7.83e-06	-Inf	down
Cs10Chr10018276	7.05e-06	-2.32555	down		Cs10Chr10025192	2.43e-07	-4.36303	down		Cs10Chr10016667	0.00478835	-2.30457	down		Cs11Chr10053909	1.46e-06	-4.49651	down		Cs10Chr10022022	0	7.17498	up		Cs3Chr10024627	1.4e-07	Inf	up
Cs10Chr10018291	3.09e-05	2.09955	up		Cs10Chr10025205	1.49e-05	-8.44532	down		Cs10Chr10016670	5.52e-05	-2.71776	down		Cs11Chr10054012	1.04e-14	-7.31707	down		Cs10Chr10022031	7.89e-05	-2.95453	down		Cs3Chr10033290	0.00153174	Inf	up
Cs10Chr10018298	5.56e-13	-5.5099	down		Cs10Chr10025220	0.000627819	-5.6215	down		Cs10Chr10017111	0.00115752	-2.37494	down		Cs11Chr10054903	0.00299527	5.02545	up		Cs10Chr10022064	4.43e-12	2.72322	up		Cs3Chr10037226	0.00836324	3.03461	up
Cs10Chr10018310	9.29e-12	3.28707	up		Cs10Chr10026125	1.12e-05	-5.5872	down		Cs10Chr10017114	1.42e-06	-4.68229	down		Cs120contig10000068	0.00442524	-4.42245	down		Cs10Chr10022065	4.51e-09	2.3249	up		Cs3Chr10042106	0.000438133	-7.0528	down
Cs10Chr10018320	6.19e-11	3.27001	up		Cs10Chr10026144	3.22e-07	-6.26065	down		Cs10Chr10017122	0.000803182	2.35809	up		Cs1270contig10013283	0.00161425	-3.61205	down		Cs10Chr10022070	3.83e-07	-2.88154	down		Cs3Chr10048871	0.00149125	-Inf	down
Cs10Chr10018950	1.19e-05	2.82536	up		Cs10Chr10026565	2.61e-05	-Inf	down		Cs10Chr10017132	5.5e-13	5.22426	up		Cs1282contig10018085	0.00499847	-3.45104	down		Cs10Chr10022074	0	4.39987	up		Cs3Chr10050215	0.000703459	3.18159	up
Cs10Chr10018959	2.54e-06	3.01087	up		Cs10Chr10026570	0.00128293	-3.73952	down		Cs10Chr10017135	3.6e-05	-2.79866	down		Cs12Chr10002253	0.00487916	-3.83813	down		Cs10Chr10022079	7.1e-07	2.0073	up		Cs3Chr10050285	0.00142546	4.53508	up
Cs10Chr10018983	0	6.7406	up		Cs10Chr10026606	0.00307828	-3.28143	down		Cs10Chr10017137	0	-7.49271	down		Cs12Chr10003133	0.00585816	4.2382	up		Cs10Chr10022344	0	-4.79535	down		Cs3Chr10050656	0.00154552	3.42859	up
Cs10Chr10019065	5.51e-05	2.7754	up		Cs10Chr10026611	1.17e-09	-5.64425	down		Cs10Chr10017320	0.000104583	-3.62201	down		Cs12Chr10007074	0.00843979	4.05639	up		Cs10Chr10022369	1.11e-16	-3.54211	down		Cs4Chr10002207	4.6e-08	Inf	up
Cs10Chr10020519	3.58e-08	-2.9428	down		Cs10Chr10026619	4.2e-07	-5.33111	down		Cs10Chr10017342	2.11e-09	-3.97073	down		Cs12Chr10008171	4.8e-06	-5.29961	down		Cs10Chr10022370	0	5.60862	up		Cs4Chr10048657	0.000477255	3.94873	up
Cs10Chr10020530	1.01e-06	-2.86555	down		Cs10Chr10026625	2.3e-05	-3.62011	down		Cs10Chr10017345	0.00152836	-2.25088	down		Cs12Chr10008876	0.00884125	-6.2276	down		Cs10Chr10022374	1.54e-07	2.19472	up		Cs4Chr10049035	0.000111649	6.23546	up
Cs10Chr10020532	5.32e-09	-2.82694	down		Cs10Chr10026632	2.29e-06	-3.92367	down		Cs10Chr10017369	0.000142431	-2.6033	down		Cs12Chr10014375	3.82e-09	-5.54267	down		Cs10Chr10022377	0	-4.62071	down		Cs5Chr10020166	0.00528533	-9.4152	down
Cs10Chr10021202	0	4.18029	up		Cs10Chr10026647	0.0069698	-2.56078	down		Cs10Chr10017484	2.12e-07	4.57122	up		Cs12Chr10016168	2.09e-06	-Inf	down		Cs10Chr10022599	1.22e-15	-3.71044	down		Cs5Chr10020186	0.00821679	3.11792	up
Cs10Chr10021204	1.74e-05	2.40302	up		Cs10Chr10026648	3.55e-05	-3.58891	down		Cs10Chr10017488	5.43e-07	-3.34631	down		Cs12Chr10016232	0.00915345	-2.79184	down		Cs10Chr10022601	1.1e-12	2.87053	up		Cs5Chr10020219	0.00110853	3.60003	up
Cs10Chr10021219	4.44e-16	5.01198	up		Cs10Chr10026652	9.51e-05	5.08076	up		Cs10Chr10017489	2.26e-09	-4.25969	down		Cs12Chr10016333	0.0039055	-5.21766	down		Cs10Chr10022606	3.58e-10	2.62943	up		Cs5Chr10037148	0.00156747	3.69899	up
Cs10Chr10021970	7.22e-15	-3.93106	down		Cs10Chr10026661	1.97e-12	-7.50416	down		Cs10Chr10017501	7.3e-05	2.66305	up		Cs12Chr10021499	2.96e-06	-4.18946	down		Cs10Chr10022612	1.2e-11	-2.98671	down		Cs5Chr10038804	5.32e-05	-8.18772	down
Cs10Chr10021974	3.37e-06	-2.86167	down		Cs10Chr10026673	0.000175817	-4.36484	down		Cs10Chr10017507	6.1e-06	-3.02383	down		Cs12Chr10021716	0.00434815	4.4359	up		Cs10Chr10022634	1.73e-08	2.92998	up		Cs5Chr10038852	0.000987195	5.64354	up
Cs10Chr10021979	5.55e-16	4.51502	up		Cs10Chr10027019	8.4e-07	-4.58727	down		Cs10Chr10017514	1.11e-06	-3.22137	down		Cs12Chr10021745	0.00355464	-3.06803	down		Cs10Chr10022646	8.59e-09	-2.31457	down		Cs5Chr10039468	1.88e-08	Inf	up
Cs10Chr10021985	7.11e-07	2.66774	up		Cs10Chr10027038	0.000377529	7.61333	up		Cs10Chr10018005	0.00720823	-2.14941	down		Cs12Chr10023590	7.41e-06	-Inf	down		Cs10Chr10025220	3.45e-05	-2.9194	down		Cs5Chr10041029	2.52e-07	4.30641	up
Cs10Chr10022012	1.06e-07	-3.27959	down		Cs10Chr10027039	0.000274176	Inf	up		Cs10Chr10018021	0	6.436	up		Cs12Chr10023604	2.86e-07	-4.56517	down		Cs10Chr10025227	1.03e-14	-3.0542	down		Cs5Chr10043775	1.06e-10	6.03496	up
Cs10Chr10022014	2.24e-06	-2.38958	down		Cs10Chr10027046	0.00244467	-4.12972	down		Cs10Chr10018024	0.000690211	2.24753	up		Cs12Chr10023628	2.1e-05	-4.2019	down		Cs10Chr10026166	0	-5.33758	down		Cs5Chr10051691	0.0016731	5.55293	up
Cs10Chr10022021	7.05e-05	-2.08908	down		Cs10Chr10027051	0.002646	-2.67648	down		Cs10Chr10018032	0.00225216	2.09568	up		Cs12Chr10023637	0.000310249	-3.38825	down		Cs10Chr10026172	4.51e-07	-2.07644	down		Cs6Chr10010338	0.000397665	6.3423	up
Cs10Chr10022050	7.68e-10	-2.98443	down		Cs10Chr10030691	0.000182826	-3.70941	down		Cs10Chr10018041	4.55e-15	-6.25814	down		Cs12Chr10029518	0.00189474	-3.0979	down		Cs10Chr10026351	4.89e-05	2.14666	up		Cs6Chr10011772	0.00271891	-Inf	down
Cs10Chr10022061	8.65e-05	2.00921	up		Cs10Chr10031213	2.36e-06	-5.09496	down		Cs10Chr10018043	1.45e-05	-3.14523	down		Cs12Chr10029534	0.000280293	-4.60602	down		Cs10Chr10026353	2.22e-16	5.57869	up		Cs6Chr10013038	2.69e-06	-7.03203	down
Cs10Chr10022340	9.08e-12	3.16402	up		Cs10Chr10031235	4.01e-05	-Inf	down		Cs10Chr10018044	0.0067232	-2.04766	down		Cs12Chr10033713	0.00587807	-2.83064	down		Cs10Chr10026559	1.35e-06	-2.04245	down		Cs6Chr10022209	0.00255639	3.06074	up
Cs10Chr10022359	0.000491957	-2.8693	down		Cs10Chr10032014	0.00984055	-3.56822	down		Cs10Chr10018244	0.00134925	-2.69894	down		Cs12Chr10034864	0.00104761	-3.94258	down		Cs10Chr10026565	4.02e-08	-4.49027	down		Cs6Chr10022231	4.78e-05	-6.90941	down
Cs10Chr10022361	0.000121454	2.37249	up		Cs10Chr10032045	2.28e-09	-Inf	down		Cs10Chr10018255	1.91e-06	2.94173	up		Cs12Chr10037473	0.00234665	4.27515	up		Cs10Chr10026572	1.32e-06	-2.02527	down		Cs6Chr10026464	0.00579538	-Inf	down
Cs10Chr10022362	5.04e-10	3.06532	up		Cs10Chr10033808	2.22e-05	-4.39724	down		Cs10Chr10018263	3.77e-05	-3.36366	down		Cs12Chr10037494	0.00164465	Inf	up		Cs10Chr10026577	0	-7.12428	down		Cs6Chr10026826	0.000286893	-8.99809	down
Cs10Chr10022374	7.03e-07	-2.49176	down		Cs10Chr10033839	0.00187708	-4.18828	down		Cs10Chr10018266	0	-6.25818	down		Cs12Chr10037508	0.000612521	-3.19294	down		Cs10Chr10026589	0	-4.86776	down		Cs6Chr10031194	2.07e-07	-9.10972	down
Cs10Chr10022382	5.96e-05	-2.29703	down		Cs10Chr10033866	5.89e-05	-3.49478	down		Cs10Chr10018276	0.00526813	-2.06847	down		Cs12Chr10037654	0.00174329	-5.46427	down		Cs10Chr10026593	3.84e-07	-3.19427	down		Cs6Chr10034130	6.27e-08	6.45179	up
Cs10Chr10022601	8.08e-13	5.29702	up		Cs10Chr10033868	4.94e-05	-6.69019	down		Cs10Chr10018277	8.85e-06	2.86143	up		Cs12Chr10043828	5.51e-10	-6.99773	down		Cs10Chr10026606	0	-4.34751	down		Cs6Chr10035462	0.00255639	3.24715	up
Cs10Chr10022603	6.66e-08	-3.09835	down		Cs10Chr10033914	0.000343585	-3.14132	down		Cs10Chr10018292	0.000335569	-2.87207	down		Cs12Chr10047057	0.0032205	-6.49609	down		Cs10Chr10026611	2.32e-06	-2.2363	down		Cs6Chr10039163	0.000136932	-7.22427	down
Cs10Chr10022605	5.17e-09	-3.02231	down		Cs10Chr10033939	0.00125257	-3.05158	down		Cs10Chr10018302	8.98e-06	2.77617	up		Cs12Chr10047087	0.000319526	-4.46289	down		Cs10Chr10026653	3.52e-09	-2.36675	down		Cs6Chr10041708	6.73e-05	5.05175	up
Cs10Chr10022619	0	6.81352	up		Cs10Chr10034236	0.00858986	-3.79059	down		Cs10Chr10018310	1.64e-11	4.12524	up		Cs12Chr10047156	0.000255723	-4.50688	down		Cs10Chr10026655	0	-5.52297	down		Cs6Chr10051835	0.00232668	-5.70845	down
Cs10Chr10022641	0	-9.07666	down		Cs10Chr10034243	0.00114029	-3.30583	down		Cs10Chr10018957	4.34e-06	2.87794	up		Cs12Chr10047202	0.00225044	-3.86838	down		Cs10Chr10026673	4.81e-07	-3.17712	down		Cs716contig10000620	2.36e-09	-9.86862	down
Cs10Chr10022642	1.25e-06	2.33223	up		Cs10Chr10034250	0.00139335	-3.28691	down		Cs10Chr10018975	9.05e-11	5.36986	up		Cs12Chr10049942	2.31e-09	-6.08494	down		Cs10Chr10027017	1.79e-10	2.48914	up		Cs7Chr10001915	1.15e-10	Inf	up
Cs10Chr10022647	7.63e-09	-3.45514	down		Cs10Chr10034296	0.000311343	5.17817	up		Cs10Chr10018983	8.46e-11	4.67597	up		Cs12Chr10049945	0.000407536	-Inf	down		Cs10Chr10027047	2.36e-10	-2.84325	down		Cs7Chr10003513	0.00418095	3.022	up
Cs10Chr10022661	4.45e-14	-3.81713	down		Cs10Chr10034310	6.35e-08	-7.00808	down		Cs10Chr10019065	1.52e-07	3.75591	up		Cs12Chr10049962	0.00851766	-2.83074	down		Cs10Chr10027066	1.2e-05	-2.00135	down		Cs7Chr10015060	0.000758335	4.56823	up
Cs10Chr10022662	6.83e-07	-4.34672	down		Cs10Chr10034329	0.00120229	-3.09563	down		Cs10Chr10020519	5.47e-07	-3.54385	down		Cs12Chr10053706	0.000674789	-4.52489	down		Cs10Chr10027078	1.11e-16	4.8407	up		Cs7Chr10048922	0.003329	3.65438	up
Cs10Chr10022665	5.23e-06	2.41403	up		Cs10Chr10034335	0.000242193	-3.17268	down		Cs10Chr10020524	5.14e-11	-4.62293	down		Cs12Chr10053807	1.12e-05	-4.40795	down		Cs10Chr10030690	0.000226205	2.16891	up		Cs7Chr10053454	7.81e-13	Inf	up
Cs10Chr10022670	3.87e-07	-2.59242	down		Cs10Chr10034337	0.000164527	-6.05107	down		Cs10Chr10020530	2.67e-08	-4.54465	down		Cs12Chr10053821	0.00336003	5.72668	up		Cs10Chr10030700	1.32e-10	3.30136	up		Cs7Chr10053460	0.00429135	3.13559	up
Cs10Chr10022677	4.42e-11	4.36712	up		Cs10Chr10034340	0.00957967	-2.66396	down		Cs10Chr10020532	0	-7.55203	down		Cs1316contig10003079	6.05e-17	-8.24491	down		Cs10Chr10031221	4.27e-07	-2.13125	down		Cs819contig10008030	0.000950854	-Inf	down
Cs10Chr10022679	2.27e-07	-2.6343	down		Cs10Chr10034354	0.000966085	-3.52082	down		Cs10Chr10021202	1.63e-08	3.42836	up		Cs1332contig10001579	1.58e-05	-5.13271	down		Cs10Chr10031226	0	7.53991	up		Cs8Chr10003206	5.41e-05	3.65232	up
Cs10Chr10022683	5.31e-05	-3.39168	down		Cs10Chr10034391	2.14e-05	-4.96473	down		Cs10Chr10021204	0.000384349	2.47765	up		Cs1332contig10001583	2.47e-18	-8.18798	down		Cs10Chr10031242	0	-7.54094	down		Cs8Chr10006880	2.49e-05	4.20656	up
Cs10Chr10022686	1.14e-10	3.19686	up		Cs10Chr10034415	0.00229368	-3.73483	down		Cs10Chr10021219	4.32e-08	4.13724	up		Cs1358contig10000944	0.00570097	-2.96176	down		Cs10Chr10032022	4.84e-07	2.02343	up		Cs8Chr10010927	0.000825074	4.86507	up
Cs10Chr10025163	4.63e-06	-3.48202	down		Cs10Chr10034416	0.00423343	-4.31794	down		Cs10Chr10021970	5.16e-12	-4.76637	down		Cs1365contig10001885	0.000158589	-3.94827	down		Cs10Chr10032026	1.52e-06	-2.03423	down		Cs8Chr10028051	0.00228267	2.81006	up
Cs10Chr10025191	2.95e-06	2.30707	up		Cs10Chr10034429	1.45e-05	-3.86946	down		Cs10Chr10021979	4.01e-13	4.87997	up		Cs1372contig10016497	3.32e-15	-7.09949	down		Cs10Chr10032034	2.97e-07	-3.42362	down		Cs8Chr10030167	5.09e-06	4.31572	up
Cs10Chr10025192	4.49e-08	-2.66318	down		Cs10Chr10035058	0.000941287	-4.54067	down		Cs10Chr10021991	1.14e-06	-3.454	down		Cs1372contig10016516	0.00127277	-4.72437	down		Cs10Chr10032035	0.00016764	-2.4324	down		Cs8Chr10047284	0.00103409	Inf	up
Cs10Chr10025230	2.09e-06	-2.52977	down		Cs10Chr10035199	9.56e-09	-Inf	down		Cs10Chr10022012	5.12e-08	-4.61027	down		Cs1372contig10016519	0.000200198	-4.76551	down		Cs10Chr10032043	0	-3.83025	down		Cs8Chr10047313	0.000276894	Inf	up
Cs10Chr10026125	2.22e-16	-4.62538	down		Cs10Chr10035211	0.00385697	-4.74798	down		Cs10Chr10022014	0.00100787	-2.31588	down		Cs1372contig10016520	0.000478522	-4.4735	down		Cs10Chr10032044	0	4.79921	up		Cs8Chr10051297	1.38e-09	-Inf	down
Cs10Chr10026144	0	-4.52035	down		Cs10Chr10035213	0.00660771	3.50195	up		Cs10Chr10022022	3.89e-15	5.04278	up		Cs13Chr10001979	0.00129804	-3.08652	down		Cs10Chr10033810	3.78e-05	-2.40653	down		Cs906contig10028012	2.2e-08	5.17344	up
Cs10Chr10026160	6.15e-10	3.10541	up		Cs10Chr10035225	9.31e-06	Inf	up		Cs10Chr10022031	1.49e-09	-4.76944	down		Cs13Chr10001982	6.73e-05	-6.13757	down		Cs10Chr10033822	9.72e-09	-2.31488	down		Cs911contig10035567	1.18e-10	5.37934	up
Cs10Chr10026166	2.44e-09	3.12495	up		Cs10Chr10035515	0.0032312	-3.1845	down		Cs10Chr10022047	4.43e-05	-4.21917	down		Cs13Chr10002297	0.000353973	-5.07961	down		Cs10Chr10033835	2.66e-15	-4.60563	down		Cs9Chr10005818	9.13e-10	8.29621	up
Cs10Chr10026175	5.6e-06	2.53592	up		Cs10Chr10035516	0.00066194	-5.79142	down		Cs10Chr10022050	0.000199308	-2.54541	down		Cs13Chr10012060	0.00258736	-3.56956	down		Cs10Chr10033839	1.9e-13	-4.70606	down		Cs9Chr10013419	1.8e-05	3.99444	up
Cs10Chr10026341	9.82e-05	-2.03291	down		Cs10Chr10035520	0.000223244	-5.72107	down		Cs10Chr10022055	0.000236513	2.46199	up		Cs13Chr10013939	1.85e-06	-5.21704	down		Cs10Chr10033855	2.95e-10	2.67242	up		Cs9Chr10015690	0.00232903	4.99744	up
Cs10Chr10026566	7.46e-10	2.87325	up		Cs10Chr10035530	0.00685579	-2.90206	down		Cs10Chr10022064	1.82e-06	2.94166	up		Cs13Chr10014087	7.58e-09	-5.47184	down		Cs10Chr10033925	3.63e-07	-3.5489	down		Cs9Chr10016397	0.0040957	3.0029	up
Cs10Chr10026572	7.25e-08	2.57215	up		Cs10Chr10035541	0.00235048	-3.10728	down		Cs10Chr10022065	8.68e-05	2.50414	up		Cs13Chr10014088	1.99e-06	-4.21974	down		Cs10Chr10033943	2.87e-08	2.48362	up		Cs9Chr10019356	0.0016731	3.19353	up
Cs10Chr10026577	0	7.12488	up		Cs10Chr10035640	0.000171011	-4.25073	down		Cs10Chr10022074	5.27e-14	4.66558	up		Cs13Chr10017924	2.74e-22	-9.20156	down		Cs10Chr10033948	2.22e-16	3.17123	up		Cs9Chr10022987	9.76e-06	7.7313	up
Cs10Chr10026583	2.78e-05	2.08599	up		Cs10Chr10035641	4.79e-05	-4.11353	down		Cs10Chr10022079	1.4e-08	3.4462	up		Cs13Chr10017925	1.38e-17	-7.4967	down		Cs10Chr10034234	6.41e-08	3.64628	up		Cs9Chr10023060	0.00071793	3.69868	up
Cs10Chr10026598	7.55e-09	-3.1817	down		Cs10Chr10035643	0.000644998	-3.28473	down		Cs10Chr10022340	0.00133276	2.17337	up		Cs13Chr10017962	0.00531891	-2.57938	down		Cs10Chr10034253	6.02e-08	2.41276	up		Cs9Chr10027456	0.000141804	4.46659	up
Cs10Chr10026611	5.1e-08	-2.66199	down		Cs10Chr10035648	0.00575262	-2.98403	down		Cs10Chr10022344	1.79e-07	-3.48937	down		Cs13Chr10017977	3.9e-05	-4.49971	down		Cs10Chr10034267	2.49e-12	2.70043	up		Cs9Chr10029851	0.00774347	Inf	up
Cs10Chr10026618	2.38e-08	-4.65439	down		Cs10Chr10035655	1.07e-08	-5.0526	down		Cs10Chr10022361	1.14e-06	3.27954	up		Cs13Chr10018880	6.84e-05	-7.45504	down		Cs10Chr10034296	0	3.84012	up		Cs9Chr10032226	0.000676274	Inf	up
Cs10Chr10026619	0	-5.05824	down		Cs10Chr10035758	1.36e-05	-4.00869	down		Cs10Chr10022368	0.000216996	2.40596	up		Cs13Chr10018899	0.00080104	-5.2827	down		Cs10Chr10034298	1.24e-05	2.34077	up		Cs9Chr10032713	0.00896347	3.76123	up
Cs10Chr10026625	1.26e-08	-2.76205	down		Cs10Chr10035760	0.000788419	-3.32697	down		Cs10Chr10022369	0.00256774	-2.22294	down		Cs13Chr10018902	6.07e-17	-Inf	down		Cs10Chr10034329	0	-5.1185	down		Cs9Chr10038275	2.49e-12	Inf	up
Cs10Chr10026632	3.2e-11	-3.19929	down		Cs10Chr10035767	2.73e-06	-4.96839	down		Cs10Chr10022370	7.77e-16	5.91151	up		Cs13Chr10018903	9.7e-05	-Inf	down		Cs10Chr10034356	5.7e-05	-2.78294	down		Cs9Chr10041193	1.88e-09	7.38063	up
Cs10Chr10026639	1.04e-05	-2.7887	down		Cs10Chr10035771	7.12e-27	-Inf	down		Cs10Chr10022377	0	-6.34912	down		Cs13Chr10018912	4.61e-07	-5.51082	down		Cs10Chr10034366	0	8.25238	up		Cs9Chr10041310	0.000809651	4.97838	up
Cs10Chr10026652	1.94e-13	3.56621	up		Cs10Chr10035772	0.00864647	-2.29324	down		Cs10Chr10022599	6.07e-05	-2.88037	down		Cs13Chr10018913	0.00976532	-2.7941	down		Cs10Chr10034367	0	-8.32753	down		Cs9Chr10050505	3.48e-13	8.73298	up
Cs10Chr10026655	0.000148402	2.01375	up		Cs10Chr10035792	0.0019048	5.38794	up		Cs10Chr10022601	0	8.07829	up		Cs13Chr10023227	0.00220837	-2.97349	down		Cs10Chr10034383	9.99e-15	3.86604	up		Cs9Chr10052456	0.00151244	-5.41155	down
Cs10Chr10026658	3.15e-10	-5.01962	down		Cs10Chr10035793	0.00063509	-2.92369	down		Cs10Chr10022603	2.49e-05	-3.10784	down		Cs13Chr10025617	4.87e-11	-5.54447	down		Cs10Chr10034404	0	-3.51999	down
Cs10Chr10026661	0	-6.91308	down		Cs10Chr10035806	0.000438517	-3.17245	down		Cs10Chr10022605	0.00747258	-2.01287	down		Cs13Chr10031560	3.26e-05	-Inf	down		Cs10Chr10034413	2.09e-14	4.42898	up
Cs10Chr10026673	2.42e-06	-2.4136	down		Cs10Chr10036921	2.19e-05	-4.0793	down		Cs10Chr10022606	0.003803	2.01898	up		Cs13Chr10031777	2.42e-06	-6.01762	down		Cs10Chr10034424	1.61e-14	-3.42428	down
Cs10Chr10027038	0	7.63932	up		Cs10Chr10036947	0.0090559	-3.29683	down		Cs10Chr10022612	8.83e-13	-4.86582	down		Cs13Chr10035721	0.000940791	-6.19326	down		Cs10Chr10034436	2.03e-05	2.36958	up
Cs10Chr10027039	0	6.93693	up		Cs10Chr10036948	0.00199858	-3.48347	down		Cs10Chr10022619	0	6.26581	up		Cs13Chr10040205	0.00890231	-4.98052	down		Cs10Chr10034437	8.24e-06	-2.2929	down
Cs10Chr10027046	1.19e-10	-3.53318	down		Cs10Chr10036949	4.58e-06	-4.06954	down		Cs10Chr10022622	2.56e-06	-3.26718	down		Cs13Chr10040211	0.00370371	-2.82924	down		Cs10Chr10034445	0	7.40189	up
Cs10Chr10027052	2.27e-05	-3.01799	down		Cs10Chr10036961	0.00136934	-4.17813	down		Cs10Chr10022623	0.00253586	-2.17582	down		Cs13Chr10040223	0.00946255	-2.54682	down		Cs10Chr10035058	4.11e-10	-4.03637	down
Cs10Chr10027078	3.5e-12	-4.65773	down		Cs10Chr10036963	0.00192967	3.94001	up		Cs10Chr10022624	7.27e-05	-2.71255	down		Cs13Chr10045662	1.47e-07	-5.38506	down		Cs10Chr10035213	3.33e-16	3.34544	up
Cs10Chr10027098	0.00666312	-2.00184	down		Cs10Chr10036978	1.52e-07	11.3947	up		Cs10Chr10022632	0.0013785	2.16226	up		Cs13Chr10045719	0.00718604	4.79713	up		Cs10Chr10035225	0	6.85942	up
Cs10Chr10030691	5.89e-11	-3.22193	down		Cs10Chr10036979	9.51e-05	-4.85486	down		Cs10Chr10022634	0.00156202	2.29502	up		Cs13Chr10046306	0.00127451	-3.25802	down		Cs10Chr10035551	2.56e-10	2.99754	up
Cs10Chr10030700	3.29e-10	-3.62837	down		Cs10Chr10036982	9.37e-07	-6.13903	down		Cs10Chr10022641	0	-8.9684	down		Cs13Chr10046314	0.00907502	-5.54353	down		Cs10Chr10035552	3.63e-07	3.18104	up
Cs10Chr10030704	0.000219838	-2.32939	down		Cs10Chr10036990	0.00551312	-2.4862	down		Cs10Chr10022642	7.62e-08	3.28047	up		Cs13Chr10046349	0.00670058	3.84747	up		Cs10Chr10035640	2.22e-16	-4.30885	down
Cs10Chr10030719	2.22e-16	4.1645	up		Cs10Chr10037002	1.27e-06	-4.70999	down		Cs10Chr10022647	0.000924498	-2.51183	down		Cs13Chr10046376	5.37e-05	-3.77428	down		Cs10Chr10035641	3.31e-05	-2.68582	down
Cs10Chr10030747	3.24e-05	2.07177	up		Cs10Chr10037196	0.00836024	-4.44826	down		Cs10Chr10022661	1.62e-11	-4.65209	down		Cs13Chr10047843	0.00450678	-3.8934	down		Cs10Chr10035646	4.61e-08	-3.70575	down
Cs10Chr10030748	3.63e-09	-3.17292	down		Cs10Chr10037445	3.18e-11	-8.83312	down		Cs10Chr10022662	3.72e-05	-4.24378	down		Cs13Chr10052847	0.00756845	7.61297	up		Cs10Chr10035812	0	-3.9595	down
Cs10Chr10030763	1.77e-07	2.48244	up		Cs10Chr10037446	1.17e-09	-7.72304	down		Cs10Chr10022665	4.22e-10	3.89256	up		Cs14Chr10000821	7.35e-08	-7.54327	down		Cs10Chr10036921	4.41e-10	-2.68301	down
Cs10Chr10031213	1.19e-14	-3.91386	down		Cs10Chr10038439	0.00673429	5.41427	up		Cs10Chr10022670	1.81e-05	-2.92177	down		Cs14Chr10001853	0.000519282	-3.84831	down		Cs10Chr10036952	5.04e-07	2.02154	up
Cs10Chr10031225	2.25e-09	-4.85716	down		Cs10Chr10038691	0.00837914	-4.35923	down		Cs10Chr10022677	2.22e-16	6.02416	up		Cs14Chr10002682	0.000126909	Inf	up		Cs10Chr10036976	1.41e-14	-4.28784	down
Cs10Chr10031232	1.81e-12	-3.69097	down		Cs10Chr10040321	0.00146545	4.50691	up		Cs10Chr10022679	1.09e-10	-4.59755	down		Cs14Chr10004186	4.97e-09	-Inf	down		Cs10Chr10036978	0	5.6938	up
Cs10Chr10031233	7.65e-09	-2.87478	down		Cs10Chr10040332	0.00278982	3.70329	up		Cs10Chr10022683	9.14e-05	-4.1163	down		Cs14Chr10005684	0.00984955	-2.56125	down		Cs10Chr10036982	3.06e-10	-3.53465	down
Cs10Chr10032034	0.00213692	2.08954	up		Cs10Chr10041401	0.00568428	-4.14424	down		Cs10Chr10022686	8.04e-10	3.81099	up		Cs14Chr10006533	2.26e-05	-5.77609	down		Cs10Chr10037445	2.69e-09	-4.69299	down
Cs10Chr10032043	0	4.05398	up		Cs10Chr10041405	0.00093277	-3.15594	down		Cs10Chr10022691	1.02e-08	-5.29035	down		Cs14Chr10006571	1.08e-05	-3.78237	down		Cs10Chr10037446	5.77e-11	-4.96073	down
Cs10Chr10032044	1.95e-14	-3.71492	down		Cs10Chr10041432	3.15e-05	-4.17953	down		Cs10Chr10025163	9.04e-05	-3.64273	down		Cs14Chr10006770	0.00168481	4.39872	up		Cs10Chr10037456	2.72e-07	-2.2052	down
Cs10Chr10032045	2.25e-10	-3.36243	down		Cs10Chr10041438	0.00442694	-2.80475	down		Cs10Chr10025192	4.14e-11	-4.37186	down		Cs14Chr10007788	1.56e-05	Inf	up		Cs10Chr10038438	8.36e-06	-2.87011	down
Cs10Chr10033822	4.46e-09	2.75131	up		Cs10Chr10041452	0.00452342	-2.79867	down		Cs10Chr10025205	0.00218737	-2.39067	down		Cs14Chr10007791	3.03e-10	-6.72992	down		Cs10Chr10038442	6.33e-14	4.93085	up
Cs10Chr10033860	2.41e-06	-2.46714	down		Cs10Chr10042244	1.52e-26	-10.6886	down		Cs10Chr10025208	0.00101153	2.3161	up		Cs14Chr10007798	0.00196927	-Inf	down		Cs10Chr10040321	0	4.7139	up
Cs10Chr10033861	1.55e-14	-5.76947	down		Cs10Chr10042255	2.92e-06	-8.65125	down		Cs10Chr10025220	4.41e-06	-3.71831	down		Cs14Chr10010250	0.0089098	-3.32037	down		Cs10Chr10040336	0	3.79497	up
Cs10Chr10033863	1.77e-05	2.35107	up		Cs10Chr10042272	0.00031047	-4.46233	down		Cs10Chr10025227	0.000210666	-2.56788	down		Cs14Chr10013081	3.08e-17	-7.17404	down		Cs10Chr10040345	0	-6.26883	down
Cs10Chr10033914	9.6e-10	-2.95606	down		Cs10Chr10042274	1.73e-07	-5.04064	down		Cs10Chr10026123	1.04e-08	3.48092	up		Cs14Chr10013292	0.000525142	-3.30072	down		Cs10Chr10041405	0	-5.79565	down
Cs10Chr10033935	2.93e-08	-3.18924	down		Cs10Chr10042281	0.000378059	-2.94698	down		Cs10Chr10026125	7.15e-10	-4.38915	down		Cs14Chr10015359	0.000660114	-3.31438	down		Cs10Chr10041407	6.45e-09	2.68866	up
Cs10Chr10033955	7.44e-13	-4.44117	down		Cs10Chr10042309	0.000332446	-3.10409	down		Cs10Chr10026144	0	-7.47485	down		Cs14Chr10015391	0.00347167	Inf	up		Cs10Chr10041421	0	4.93636	up
Cs10Chr10034231	1.12e-08	4.57497	up		Cs10Chr10042319	5.59e-06	-5.52505	down		Cs10Chr10026160	0.00397037	2.09004	up		Cs14Chr10016769	1.08e-05	-3.74479	down		Cs10Chr10041438	3.55e-15	-3.1244	down
Cs10Chr10034236	3.33e-05	-2.30999	down		Cs10Chr10042341	0.00143716	-2.81533	down		Cs10Chr10026163	0.000122001	2.46684	up		Cs14Chr10023089	0.000277405	-3.43322	down		Cs10Chr10042247	1.49e-10	3.5484	up
Cs10Chr10034250	2.86e-07	-2.54548	down		Cs10Chr10042350	2.41e-10	-Inf	down		Cs10Chr10026175	0.000315315	2.52567	up		Cs14Chr10023130	0.000192874	-3.55845	down		Cs10Chr10042269	2.16e-13	3.02815	up
Cs10Chr10034267	1.18e-13	3.4741	up		Cs10Chr10042364	0.00473349	-4.64019	down		Cs10Chr10026352	0.00960823	2.26668	up		Cs14Chr10023142	0.00600639	-3.22509	down		Cs10Chr10042283	3.99e-05	-2.61115	down
Cs10Chr10034269	0	4.82715	up		Cs10Chr10042397	0.00169588	-3.14663	down		Cs10Chr10026353	0.00770187	2.03569	up		Cs14Chr10024131	7.77e-07	-6.04321	down		Cs10Chr10042286	4.32e-12	2.7206	up
Cs10Chr10034310	1.07e-13	-3.92926	down		Cs10Chr10042507	0.00617322	-2.97518	down		Cs10Chr10026558	1.84e-05	2.70655	up		Cs14Chr10024272	2e-06	-5.78818	down		Cs10Chr10042293	1.59e-12	-4.38855	down
Cs10Chr10034322	1.06e-06	-2.82125	down		Cs10Chr10042516	1.12e-24	-9.80625	down		Cs10Chr10026561	0.000678307	2.2745	up		Cs14Chr10027132	0.00380788	4.3483	up		Cs10Chr10042299	8.88e-15	-3.07297	down
Cs10Chr10034335	2.58e-07	-2.52561	down		Cs10Chr10042527	0.00176608	-5.19931	down		Cs10Chr10026565	3.35e-06	-4.56999	down		Cs14Chr10027164	0.00848671	-4.1121	down		Cs10Chr10042318	5.11e-15	5.40628	up
Cs10Chr10034337	4.84e-11	-4.6271	down		Cs10Chr10042528	1.12e-24	-9.69643	down		Cs10Chr10026583	2.37e-06	2.93741	up		Cs14Chr10027197	9.91e-05	-3.48979	down		Cs10Chr10042324	1.64e-11	-2.79593	down
Cs10Chr10034359	9.44e-08	2.53411	up		Cs10Chr10042529	3.73e-26	-10.9849	down		Cs10Chr10026589	6.12e-06	-3.17352	down		Cs14Chr10028534	9.58e-05	-4.8829	down		Cs10Chr10042325	4.22e-14	-3.37302	down
Cs10Chr10034366	0	-8.00172	down		Cs10Chr10042533	0.00118723	-2.84084	down		Cs10Chr10026593	1.47e-05	-3.49016	down		Cs14Chr10028557	2.6e-06	-4.50226	down		Cs10Chr10042349	4.5e-08	4.38378	up
Cs10Chr10034372	3.33e-16	-4.14244	down		Cs10Chr10042534	5.32e-06	-3.89738	down		Cs10Chr10026598	0.00766981	-2.04833	down		Cs14Chr10028558	6.05e-13	-6.48751	down		Cs10Chr10042350	0	-6.83324	down
Cs10Chr10034378	1.43e-05	2.13962	up		Cs10Chr10042536	1.11e-24	-9.59366	down		Cs10Chr10026606	8.33e-13	-5.1033	down		Cs14Chr10030016	0.00313048	Inf	up		Cs10Chr10042355	1.57e-06	2.19761	up
Cs10Chr10034391	5.55e-16	-4.49406	down		Cs10Chr10042538	2.62e-13	-6.07573	down		Cs10Chr10026608	3.62e-06	2.8919	up		Cs14Chr10032309	0.000178422	-5.04147	down		Cs10Chr10042375	0	-4.50286	down
Cs10Chr10034413	0	-5.34073	down		Cs10Chr10042539	0.00802554	-2.5547	down		Cs10Chr10026611	8.77e-13	-4.87703	down		Cs14Chr10033389	2.1e-05	-6.2294	down		Cs10Chr10042383	0	-3.64553	down
Cs10Chr10034443	6.69e-05	-2.0545	down		Cs10Chr10042550	1.65e-06	-Inf	down		Cs10Chr10026618	3.89e-06	-4.5504	down		Cs14Chr10035100	6.55e-10	-9.67297	down		Cs10Chr10042387	3.42e-09	-2.65165	down
Cs10Chr10034445	0	-7.5905	down		Cs10Chr10042553	1.7e-05	-4.21285	down		Cs10Chr10026619	1.18e-14	-5.53168	down		Cs14Chr10035112	2.33e-05	7.74487	up		Cs10Chr10042392	4.12e-08	-2.23026	down
Cs10Chr10034446	1.29e-12	-3.5797	down		Cs10Chr10042554	1.6e-06	-Inf	down		Cs10Chr10026621	0.0001329	-3.00483	down		Cs14Chr10035192	0.007885	3.8066	up		Cs10Chr10042403	2.25e-07	3.55379	up
Cs10Chr10034448	1.7e-08	2.65208	up		Cs10Chr10043715	2.04e-06	-Inf	down		Cs10Chr10026625	9.54e-07	-3.23558	down		Cs14Chr10036140	0.00236624	-2.90169	down		Cs10Chr10042406	0	-5.40377	down
Cs10Chr10035199	0	-6.7971	down		Cs10Chr10045531	1.08e-07	-Inf	down		Cs10Chr10026632	0.000734964	-2.42448	down		Cs14Chr10036143	0.000107213	-6.45467	down		Cs10Chr10042522	3.3e-05	-2.0649	down
Cs10Chr10035227	1.34e-14	-4.81347	down		Cs10Chr10047749	3.83e-06	-5.59468	down		Cs10Chr10026636	0.000367495	-2.54348	down		Cs14Chr10041184	0.000300973	-3.60147	down		Cs10Chr10042539	0	-4.27101	down
Cs10Chr10035512	6.38e-07	-2.60975	down		Cs10Chr10047752	6.5e-05	-7.03654	down		Cs10Chr10026637	0.000980491	-2.45098	down		Cs14Chr10041186	0.00614672	-4.54271	down		Cs10Chr10042553	0	4.71977	up
Cs10Chr10035515	1.08e-12	-3.65229	down		Cs10Chr10047755	2.48e-05	-Inf	down		Cs10Chr10026648	8.39e-08	-3.51809	down		Cs14Chr10042136	2.36e-11	-8.90602	down		Cs10Chr10042554	2.03e-06	2.74725	up
Cs10Chr10035516	1.15e-06	-4.29687	down		Cs10Chr10047757	2.31e-06	-Inf	down		Cs10Chr10026650	1.22e-05	-2.91289	down		Cs14Chr10042146	0.000720895	-3.75703	down		Cs10Chr10047748	3.23e-08	2.25795	up
Cs10Chr10035520	0.000429791	-2.10373	down		Cs10Chr10047759	0.00985703	-2.66453	down		Cs10Chr10026652	6.84e-11	4.01153	up		Cs14Chr10042156	0.000479961	-4.80865	down		Cs10Chr10047749	0.000390407	2.46211	up
Cs10Chr10035541	0	-4.77985	down		Cs10Chr10047811	9.31e-06	-Inf	down		Cs10Chr10026655	0.000112891	-3.47185	down		Cs14Chr10042902	0.000140657	5.48546	up		Cs10Chr10047752	5.33e-07	-4.28253	down
Cs10Chr10035551	2.15e-08	-3.08319	down		Cs10Chr10052064	0.000415709	-3.36045	down		Cs10Chr10026658	2.26e-07	-4.91463	down		Cs14Chr10042919	0.00163291	-4.24201	down		Cs10Chr10047758	4.72e-06	-2.54435	down
Cs10Chr10035554	2.89e-15	3.68303	up		Cs10Chr10052081	0.000200799	-3.46433	down		Cs10Chr10026661	0	-8.53701	down		Cs14Chr10043083	0.00537622	5.39387	up		Cs10Chr10047764	1.86e-07	-2.34407	down
Cs10Chr10035641	1.8e-11	-3.34719	down		Cs10Chr10052107	7.91e-11	-5.42632	down		Cs10Chr10026673	2.57e-13	-5.55713	down		Cs14Chr10049921	0.000899515	-3.94147	down		Cs10Chr10047774	8.38e-06	-3.46693	down
Cs10Chr10035643	2.47e-05	-2.13903	down		Cs10Chr10052109	8.7e-11	-6.19027	down		Cs10Chr10027013	7.95e-05	2.51488	up		Cs174contig10007152	1.72e-12	-6.07342	down		Cs10Chr10052056	1.23e-09	-2.4498	down
Cs10Chr10035655	5.58e-13	-3.50359	down		Cs10Chr10052114	0.00209091	3.90817	up		Cs10Chr10027017	0.000170392	2.43079	up		Cs19contig10000505	0.001646	-3.64322	down		Cs10Chr10052064	0	-3.88632	down
Cs10Chr10035767	1.09e-05	-2.22572	down		Cs10Chr10052120	1.07e-06	6.79233	up		Cs10Chr10027038	0	7.53756	up		Cs1Chr10004155	0.0014263	Inf	up		Cs10Chr10052069	0.000104908	-2.92789	down
Cs10Chr10035771	0	-10.1114	down		Cs10Chr10052122	0.00129746	-2.97032	down		Cs10Chr10027039	2.22e-16	6.5498	up		Cs1Chr10004219	0.00916954	5.00401	up		Cs10Chr10052093	6.88e-09	-2.50952	down
Cs10Chr10035785	1.84e-09	-4.87425	down		Cs10Chr10052124	0.00126135	-4.42318	down		Cs10Chr10027046	1.48e-08	-4.122	down		Cs1Chr10004294	0.00172531	-3.00713	down		Cs10Chr10052114	9.17e-13	2.87336	up
Cs10Chr10035792	0.0017614	2.40715	up		Cs10Chr10052152	0.000327584	-4.86715	down		Cs10Chr10027047	0.00576965	-2.11484	down		Cs1Chr10004654	0.0014263	-2.99738	down		Cs10Chr10052115	9.99e-16	4.27804	up
Cs10Chr10035805	3.86e-07	2.43762	up		Cs10Chr10052153	0.00515696	3.44115	up		Cs10Chr10027051	0.000755418	-2.36948	down		Cs1Chr10007287	0.000894875	-3.16147	down		Cs10Chr10052120	0	4.14054	up
Cs10Chr10035806	9.73e-13	-3.47527	down		Cs10Chr10052684	0.000671599	-4.93158	down		Cs10Chr10027101	9.27e-05	-2.7686	down		Cs1Chr10008330	0.00319439	-3.3716	down		Cs10Chr10052140	1.37e-07	2.30102	up
Cs10Chr10035808	2.44e-06	-2.33981	down		Cs10Chr10052697	0.00178946	3.98273	up		Cs10Chr10027102	0.00139451	2.1908	up		Cs1Chr10008343	0.00585816	-2.86466	down		Cs10Chr10052681	1.5e-07	-4.03797	down
Cs10Chr10035812	2.02e-07	2.55819	up		Cs10Chr10052706	0.0018625	-3.18779	down		Cs10Chr10030690	0.000181555	2.82939	up		Cs1Chr10008374	0.00352704	Inf	up		Cs10Chr10052695	3.1e-10	4.73733	up
Cs10Chr10036918	0.000173593	-2.05451	down		Cs10Chr10052709	4.6e-05	-3.50446	down		Cs10Chr10030691	6.16e-08	-3.58677	down		Cs1Chr10008375	2.67e-09	-7.60252	down		Cs10Chr10052707	8.19e-08	-2.38517	down
Cs10Chr10036932	1.22e-05	2.14841	up		Cs10Chr10052750	5.12e-07	-5.10392	down		Cs10Chr10030697	0.0012931	2.16365	up		Cs1Chr10009166	0.00138148	-3.02999	down		Cs10Chr10052727	2.26e-11	-2.67015	down
Cs10Chr10036949	4.87e-06	-2.2809	down		Cs10Chr10052756	0.00443288	-2.86936	down		Cs10Chr10030702	0.00169772	2.15893	up		Cs1Chr10009369	0.000334839	-3.36631	down		Cs10Chr10052737	4.44e-16	3.1944	up
Cs10Chr10036960	7.93e-06	-2.31039	down		Cs10Chr10052778	2.22e-05	-4.72135	down		Cs10Chr10030704	8.29e-05	-3.14861	down		Cs1Chr10011177	0.0073337	4.13572	up		Cs10Chr10052742	4.85e-13	-2.85622	down
Cs10Chr10036961	2.24e-11	-3.65588	down		Cs10Chr10052783	3.38e-07	-Inf	down		Cs10Chr10030708	0.00474224	-2.07947	down		Cs1Chr10011257	1.91e-06	-8.24064	down		Cs10Chr10052750	2.35e-14	-3.72513	down
Cs10Chr10036963	7.96e-09	2.75287	up		Cs10Chr10052785	2.42e-05	-Inf	down		Cs10Chr10030719	7.8e-11	4.08842	up		Cs1Chr10011906	0.00197177	Inf	up		Cs10Chr10052761	3.01e-08	-2.97981	down
Cs10Chr10036978	0	5.08882	up		Cs10Chr10052792	4.29e-06	Inf	up		Cs10Chr10030748	8.77e-11	-4.99897	down		Cs1Chr10013878	3.03e-06	9.01653	up		Cs10Chr10052768	1.3e-06	-2.04128	down
Cs10Chr10036979	0	-6.01419	down		Cs10Chr10052803	0.000509195	-5.26335	down		Cs10Chr10031211	0.00932126	-2.04519	down		Cs1Chr10013900	1.02e-07	-8.11545	down		Cs10Chr10052771	2.93e-09	-3.6408	down
Cs10Chr10036990	1.17e-05	-2.20794	down		Cs10Chr10052809	1.02e-06	9.91043	up		Cs10Chr10031213	3.03e-12	-4.86158	down		Cs1Chr10015028	0.000458872	-4.19098	down		Cs10Chr10052783	2.67e-07	-2.25313	down
Cs10Chr10037002	3.5e-07	-2.51231	down		Cs10Chr10052813	0.000744264	-3.23598	down		Cs10Chr10031225	0.000525646	-2.98827	down		Cs1Chr10015029	0.00369477	-2.88604	down		Cs10Chr10052787	0	4.57457	up
Cs10Chr10037445	4.57e-10	-3.12416	down		Cs10Chr10052887	0.0036338	Inf	up		Cs10Chr10031226	0	5.94121	up		Cs1Chr10015031	0.000717687	-3.65481	down		Cs10Chr10052792	0	-8.31222	down
Cs10Chr10037446	4.42e-08	-2.74658	down		Cs10Chr10052963	7.22e-09	-5.71235	down		Cs10Chr10031232	3.68e-13	-5.51905	down		Cs1Chr10015167	0.00571871	-3.92449	down		Cs10Chr10052797	2.88e-11	3.64674	up
Cs10Chr10038439	0	5.11125	up		Cs10Chr10052968	4.74e-05	-5.41259	down		Cs10Chr10031233	5.16e-06	-3.05028	down		Cs1Chr10016921	3.39e-07	-Inf	down		Cs10Chr10052809	0	5.07359	up
Cs10Chr10038442	1.07e-10	-4.78771	down		Cs10Chr10052971	1.04e-06	11.1053	up		Cs10Chr10031234	0.00101434	-2.31058	down		Cs1Chr10017587	0.00104871	-3.29436	down		Cs10Chr10052887	0	4.61491	up
Cs10Chr10038674	7.65e-05	2.01079	up		Cs10Chr10052974	5.02e-06	-3.94249	down		Cs10Chr10031235	5.3e-05	-4.19413	down		Cs1Chr10017612	5.4e-16	-8.26001	down		Cs10Chr10052913	1.21e-11	-2.92841	down
Cs10Chr10038691	3.23e-05	-2.71468	down		Cs10Chr10052996	0.000564258	-4.68255	down		Cs10Chr10031242	1.89e-15	-6.49145	down		Cs1Chr10017647	0.00016527	-5.57895	down		Cs10Chr10052950	3.63e-06	-2.23423	down
Cs10Chr10040332	5.56e-14	3.54789	up		Cs10Chr10053009	0.00127542	6.19626	up		Cs10Chr10031244	2.86e-05	2.68024	up		Cs1Chr10017784	0.00465194	Inf	up		Cs10Chr10052963	5.71e-11	-2.88386	down
Cs10Chr10040345	5.03e-06	2.22905	up		Cs10Chr10053013	0.00827697	3.5677	up		Cs10Chr10032010	0.000749926	2.24499	up		Cs1Chr10018441	0.00102953	-3.4826	down		Cs10Chr10052968	4.32e-05	-2.09925	down
Cs10Chr10040349	3.99e-06	2.25735	up		Cs10Chr10053032	0.00114898	-4.21968	down		Cs10Chr10032045	4.92e-08	-3.83237	down		Cs1Chr10018493	0.0086639	-4.02255	down		Cs10Chr10052970	1.48e-09	-3.36938	down
Cs10Chr10041394	4.94e-08	-3.66672	down		Cs10Chr10053033	0.000417946	-4.53029	down		Cs10Chr10033824	1.05e-07	3.50473	up		Cs1Chr10018503	2.5e-06	6.90523	up		Cs10Chr10052971	0	3.39352	up
Cs10Chr10041401	2.68e-13	-5.56358	down		Cs10Chr10053036	0.00153728	-2.92517	down		Cs10Chr10033835	0.00483796	-2.79121	down		Cs1Chr10018610	6.56e-06	-4.0986	down		Cs10Chr10052978	7.21e-08	2.64908	up
Cs10Chr10041421	7.77e-16	4.5836	up		Cs10Chr10053046	0.000561508	-3.94535	down		Cs10Chr10033839	9.12e-12	-5.59376	down		Cs1Chr10018653	4.44e-05	-3.63585	down		Cs10Chr10052992	0	4.2934	up
Cs10Chr10041432	0	-5.25899	down		Cs10Chr10053049	0.00473122	Inf	up		Cs10Chr10033861	4.13e-10	-5.66307	down		Cs1Chr10018779	6.01e-07	-7.08045	down		Cs10Chr10052993	3.05e-12	4.14907	up
Cs10Chr10041440	4.87e-05	-2.22752	down		Cs10Chr10053063	3.09e-09	-5.24902	down		Cs10Chr10033866	0.000979317	-2.40722	down		Cs1Chr10020060	0.00251728	-5.42528	down		Cs10Chr10053002	1.88e-07	-3.77994	down
Cs10Chr10041452	8.37e-06	-2.26855	down		Cs10Chr10053100	4.15e-09	-8.26691	down		Cs10Chr10033868	4.17e-11	-5.92135	down		Cs1Chr10020132	0.0015479	-3.80386	down		Cs10Chr10053011	0	6.301	up
Cs10Chr10042236	5.68e-06	2.85255	up		Cs10Chr10053102	2.77e-05	-4.43474	down		Cs10Chr10033887	1.89e-06	3.82348	up		Cs1Chr10020146	0.00298218	-2.9929	down		Cs10Chr10053032	0.000113038	-2.64343	down
Cs10Chr10042240	6.29e-06	2.42164	up		Cs10Chr10053123	0.0065683	-2.48976	down		Cs10Chr10033909	0.00223446	-2.37615	down		Cs1Chr10021590	0.00323735	-2.87126	down		Cs10Chr10053046	2.36e-14	-3.12601	down
Cs10Chr10042244	0	-10.9268	down		Cs1107contig10000073	4.87e-06	-Inf	down		Cs10Chr10033914	3.84e-07	-3.33551	down		Cs1Chr10021625	2.1e-10	-Inf	down		Cs10Chr10053049	4.71e-08	3.66851	up
Cs10Chr10042246	4.31e-09	-2.90184	down		Cs1113contig10049026	5.54e-07	-4.3447	down		Cs10Chr10033916	0.00126188	2.16926	up		Cs1Chr10022418	5.36e-10	-6.94571	down		Cs10Chr10053057	9.21e-12	4.96478	up
Cs10Chr10042247	3.29e-10	-3.84934	down		Cs112contig10002277	0.00356753	-4.03213	down		Cs10Chr10033925	0.000223034	-3.37383	down		Cs1Chr10023942	0.000646792	-4.00502	down		Cs10Chr10053067	5.55e-16	-3.25273	down
Cs10Chr10042251	1.6e-06	3.10345	up		Cs1165contig10001180	0.00645349	-2.60956	down		Cs10Chr10033935	0.00218097	-2.32175	down		Cs1Chr10023944	6.95e-06	-4.12535	down		Cs10Chr10053086	0	-5.93738	down
Cs10Chr10042255	1.11e-16	-6.10251	down		Cs1165contig10001187	0.00128113	-5.35846	down		Cs10Chr10033948	9.82e-08	3.2433	up		Cs1Chr10023987	0.00799725	-2.85622	down		Cs10Chr10053092	0	-5.16139	down
Cs10Chr10042272	7.55e-09	-2.97824	down		Cs1171contig10007083	0.00399773	4.90085	up		Cs10Chr10033955	0.000372756	-2.60853	down		Cs1Chr10024911	1.03e-07	-4.86989	down		Cs10Chr10053118	6.03e-09	2.75844	up
Cs10Chr10042274	0	-5.74735	down		Cs1172contig10000580	0.000884156	-3.57189	down		Cs10Chr10034236	5.02e-10	-5.00379	down		Cs1Chr10027337	0.000100798	6.48495	up		Cs10Chr10053119	0.00071116	2.04246	up
Cs10Chr10042275	0.00033943	2.33481	up		Cs1172contig10000585	3.69e-05	-4.9858	down		Cs10Chr10034242	0.000526738	-3.24668	down		Cs1Chr10027340	0.00680979	Inf	up		Cs1102contig10000803	1e-05	-3.27612	down
Cs10Chr10042281	4.9e-05	-2.09542	down		Cs118contig10000235	3.06e-14	-Inf	down		Cs10Chr10034245	6.48e-05	2.57783	up		Cs1Chr10027560	2.5e-06	-4.33382	down		Cs1102contig10000807	8.17e-07	2.01878	up
Cs10Chr10042283	1.15e-07	3.63735	up		Cs118contig10000237	1.65e-05	-Inf	down		Cs10Chr10034250	1.05e-06	-3.24034	down		Cs1Chr10027615	0.000945922	Inf	up		Cs1103contig10000844	5.92e-12	-3.05637	down
Cs10Chr10042286	1.83e-12	-3.4147	down		Cs1190contig10001788	1.34e-09	10.7951	up		Cs10Chr10034267	0	6.19065	up		Cs1Chr10027629	0.000212323	-3.48404	down		Cs1112contig10001161	1.15e-10	2.5902	up
Cs10Chr10042287	1.26e-05	-2.21621	down		Cs1190contig10001801	1.99e-08	-5.05777	down		Cs10Chr10034269	2.85e-11	4.15651	up		Cs1Chr10028197	0.002283	-3.14035	down		Cs1113contig10049017	1.83e-12	-3.7826	down
Cs10Chr10042299	1.18e-08	2.67868	up		Cs1190contig10001804	0.000547104	-5.36389	down		Cs10Chr10034294	0.000354066	-3.44455	down		Cs1Chr10028256	0.0021959	-6.81697	down		Cs1119contig10000787	0	6.73034	up
Cs10Chr10042311	1.96e-06	2.29744	up		Cs1191contig10049796	1.03e-06	-4.45528	down		Cs10Chr10034296	0	5.34348	up		Cs1Chr10028285	0.0073337	-3.11406	down		Cs112contig10003370	0	3.36171	up
Cs10Chr10042319	1.11e-11	-3.64244	down		Cs11Chr10003144	0.00652585	3.36764	up		Cs10Chr10034310	7.38e-07	-3.35845	down		Cs1Chr10030381	0.00508635	-3.09708	down		Cs1171contig10007083	0	4.42723	up
Cs10Chr10042367	2.4e-06	2.28177	up		Cs11Chr10003146	3.79e-06	-Inf	down		Cs10Chr10034317	4.27e-05	2.60729	up		Cs1Chr10030417	0.00933309	-5.41601	down		Cs1172contig10000580	0	-4.40688	down
Cs10Chr10042375	5.58e-05	2.02046	up		Cs11Chr10003181	4.15e-07	-Inf	down		Cs10Chr10034321	0.00410183	2.00697	up		Cs1Chr10030604	0.000808768	-3.81067	down		Cs1174contig10005596	0	-5.05355	down
Cs10Chr10042380	5.23e-05	2.08126	up		Cs11Chr10003551	0.000312923	-4.89672	down		Cs10Chr10034329	0	-6.97836	down		Cs1Chr10030606	2.2e-07	-4.2349	down		Cs1189contig10022974	0	-4.66043	down
Cs10Chr10042381	5.95e-11	3.11434	up		Cs11Chr10003856	7.31e-05	-3.30372	down		Cs10Chr10034335	6.87e-06	-2.9905	down		Cs1Chr10031138	0.00915345	-2.69318	down		Cs1189contig10022979	4.6e-09	2.29883	up
Cs10Chr10042384	3.83e-06	2.24063	up		Cs11Chr10003862	0.00832864	-2.80559	down		Cs10Chr10034337	6.27e-09	-5.34824	down		Cs1Chr10031144	2.78e-16	-7.00045	down		Cs1190contig10001782	3.33e-16	4.26531	up
Cs10Chr10042424	1.03e-06	2.34883	up		Cs11Chr10003980	1.14e-09	-8.37288	down		Cs10Chr10034354	0.00209654	-2.20334	down		Cs1Chr10031293	0.00011956	6.82654	up		Cs1190contig10001788	2.22e-16	3.18612	up
Cs10Chr10042516	0	-10.9375	down		Cs11Chr10004202	0.00422566	-2.8479	down		Cs10Chr10034356	0.00370253	-2.6839	down		Cs1Chr10031720	1.65e-07	-5.41596	down		Cs1190contig10001801	3.58e-06	-2.27172	down
Cs10Chr10042519	1.12e-09	2.91137	up		Cs11Chr10004824	2.16e-05	-4.48752	down		Cs10Chr10034359	0.00147051	2.14851	up		Cs1Chr10036402	3.8e-08	-Inf	down		Cs1191contig10049796	1.32e-07	2.20434	up
Cs10Chr10042527	0.000185775	-2.41278	down		Cs11Chr10004830	1.08e-09	-Inf	down		Cs10Chr10034367	0	-9.3917	down		Cs1Chr10036765	4.75e-05	-5.96745	down		Cs1194contig10000008	1.05e-06	-2.07313	down
Cs10Chr10042528	0	-8.22068	down		Cs11Chr10004831	3.93e-14	-6.76492	down		Cs10Chr10034372	2.11e-13	-5.14395	down		Cs1Chr10036807	0.00299527	-3.55668	down		Cs119contig10033789	3.39e-08	2.71627	up
Cs10Chr10042529	0	-10.9173	down		Cs11Chr10006079	8.5e-15	-6.67244	down		Cs10Chr10034378	0.000542644	2.31121	up		Cs1Chr10039984	0.00596822	-4.21242	down		Cs11Chr10001218	0	10.9485	up
Cs10Chr10042534	1.41e-08	-2.75261	down		Cs11Chr10006082	1.31e-10	-6.65247	down		Cs10Chr10034383	4.66e-15	6.27998	up		Cs1Chr10040020	0.00102912	5.82631	up		Cs11Chr10001407	3.66e-12	-5.14099	down
Cs10Chr10042536	0	-7.7947	down		Cs11Chr10006242	0.0022875	-3.01786	down		Cs10Chr10034390	0.00699183	2.00515	up		Cs1Chr10040067	0.00415973	4.1421	up		Cs11Chr10002334	0	9.63295	up
Cs10Chr10042538	0	-4.26107	down		Cs11Chr10006243	0.000253912	-5.19599	down		Cs10Chr10034391	1.42e-10	-4.61838	down		Cs1Chr10040077	1.97e-08	-7.54296	down		Cs11Chr10003142	8.16e-05	-2.45162	down
Cs10Chr10042539	2.03e-09	-2.90135	down		Cs11Chr10006246	0.000180757	-3.57483	down		Cs10Chr10034416	9.66e-06	-3.19791	down		Cs1Chr10040106	1.1e-06	-6.83201	down		Cs11Chr10003149	8.47e-07	-2.06865	down
Cs10Chr10042542	5.12e-09	-2.83863	down		Cs11Chr10006588	3.62e-05	Inf	up		Cs10Chr10034424	0.000231739	-2.62182	down		Cs1Chr10040162	4.14e-09	-7.69457	down		Cs11Chr10003160	0	4.46603	up
Cs10Chr10042550	3.89e-15	-5.86663	down		Cs11Chr10006646	0.000243723	-3.93849	down		Cs10Chr10034429	1.71e-05	-2.86799	down		Cs1Chr10040190	0.00724763	-7.84142	down		Cs11Chr10003551	6.8e-09	-3.58288	down
Cs10Chr10042553	1.51e-08	-2.81699	down		Cs11Chr10006652	7.88e-17	-7.30714	down		Cs10Chr10034430	0.000471501	-2.47527	down		Cs1Chr10042619	1.95e-05	-4.50981	down		Cs11Chr10004197	2.96e-06	-3.2409	down
Cs10Chr10042554	5.54e-09	-3.48084	down		Cs11Chr10006653	0.00796416	-4.0861	down		Cs10Chr10034446	2.52e-11	-4.63325	down		Cs1Chr10042633	0.00435841	-5.4517	down		Cs11Chr10004831	2.24e-12	2.93336	up
Cs10Chr10042557	0.00038024	-2.01747	down		Cs11Chr10006915	3.94e-05	-4.42731	down		Cs10Chr10035058	9.69e-12	-5.44139	down		Cs1Chr10042681	0.00465539	-3.18083	down		Cs11Chr10004836	0	3.48419	up
Cs10Chr10043715	9.33e-15	-5.80556	down		Cs11Chr10006929	6.63e-06	-7.86639	down		Cs10Chr10035199	3.49e-14	-6.68965	down		Cs1Chr10042733	0.00644789	-2.81787	down		Cs11Chr10006079	0	-3.91442	down
Cs10Chr10043726	0.000197997	-2.72316	down		Cs11Chr10007228	0.0085123	5.58259	up		Cs10Chr10035211	7.89e-06	-3.57254	down		Cs1Chr10042750	6.13e-05	-4.27989	down		Cs11Chr10006082	0	4.06938	up
Cs10Chr10043737	3.39e-05	-2.56146	down		Cs11Chr10007239	2.25e-07	-4.85349	down		Cs10Chr10035213	4.34e-06	2.86129	up		Cs1Chr10042894	0.0014263	-4.35797	down		Cs11Chr10006242	2.33e-15	-3.32147	down
Cs10Chr10045531	1.22e-15	-5.08241	down		Cs11Chr10007879	0.000731588	-2.92826	down		Cs10Chr10035225	0	6.80821	up		Cs1Chr10043133	0.00169555	5.2952	up		Cs11Chr10006243	8.72e-08	-2.63752	down
Cs10Chr10047748	9.59e-06	-2.24686	down		Cs11Chr10007882	1.45e-07	-Inf	down		Cs10Chr10035227	1.56e-09	-4.67598	down		Cs1Chr10046527	7.61e-20	-8.36401	down		Cs11Chr10006244	7.87e-09	-3.39236	down
Cs10Chr10047749	0	-5.46275	down		Cs11Chr10007895	0.00882769	-2.44738	down		Cs10Chr10035515	1.89e-05	-2.88889	down		Cs1Chr10046630	0.00826973	3.76242	up		Cs11Chr10006246	3.17e-07	-2.20672	down
Cs10Chr10047757	0.00075333	-2.02696	down		Cs11Chr10007901	1.16e-07	-Inf	down		Cs10Chr10035516	5.3e-05	-4.19413	down		Cs1Chr10046665	0.00394632	-3.66394	down		Cs11Chr10006247	4.75e-11	-2.64114	down
Cs10Chr10047774	6.88e-07	3.9461	up		Cs11Chr10007917	0.00516851	-4.27728	down		Cs10Chr10035520	0.000104147	-2.93293	down		Cs1Chr10046694	0.00612704	-3.30924	down		Cs11Chr10006248	3.16e-07	-2.23668	down
Cs10Chr10047788	1.63e-05	-2.18248	down		Cs11Chr10009808	0.000215129	-6.04472	down		Cs10Chr10035529	0.000192204	-2.63954	down		Cs1Chr10046714	4.52e-05	-5.21975	down		Cs11Chr10006249	1.29e-12	-2.83912	down
Cs10Chr10047811	5.43e-07	-3.23837	down		Cs11Chr10009818	2.67e-11	-6.43172	down		Cs10Chr10035530	0.000401301	-2.45195	down		Cs1Chr10049058	0.00455685	-4.34191	down		Cs11Chr10006255	0	-3.95002	down
Cs10Chr10047823	9.2e-12	-5.29821	down		Cs11Chr10010657	2.47e-16	-7.18934	down		Cs10Chr10035541	8.76e-10	-4.14478	down		Cs1Chr10049117	6.48e-08	-7.06589	down		Cs11Chr10006261	0	5.17969	up
Cs10Chr10052070	2.29e-05	-2.68018	down		Cs11Chr10010660	1.84e-06	-4.77643	down		Cs10Chr10035552	1.31e-06	3.86441	up		Cs1Chr10049160	0.00114951	Inf	up		Cs11Chr10006263	8.64e-10	-2.77318	down
Cs10Chr10052074	1.61e-05	2.12204	up		Cs11Chr10010665	2.4e-05	-6.78792	down		Cs10Chr10035553	8.47e-07	3.08961	up		Cs1Chr10049511	1.27e-07	-5.91079	down		Cs11Chr10006592	9.3e-09	-2.82125	down
Cs10Chr10052081	2.92e-06	-2.32763	down		Cs11Chr10010675	0.008943	6.45267	up		Cs10Chr10035554	6.22e-07	3.05269	up		Cs1Chr10050628	2.1e-05	-Inf	down		Cs11Chr10006642	3.06e-06	-2.68174	down
Cs10Chr10052090	5.95e-08	2.57138	up		Cs11Chr10011000	3.82e-05	-Inf	down		Cs10Chr10035640	2.09e-13	-5.42264	down		Cs1Chr10051411	0.000197484	-3.37398	down		Cs11Chr10006646	3.33e-14	-3.77312	down
Cs10Chr10052100	7.35e-07	2.43471	up		Cs11Chr10011006	6.14e-08	7.93139	up		Cs10Chr10035641	1.33e-15	-6.00186	down		Cs1Chr10052190	0.000135726	-5.44707	down		Cs11Chr10006652	0	-5.5342	down
Cs10Chr10052107	0	-4.38038	down		Cs11Chr10011038	0.000752837	-2.99229	down		Cs10Chr10035643	1.01e-07	-3.50859	down		Cs1Chr10052224	6.69e-05	-3.57869	down		Cs11Chr10006661	8.83e-09	2.26751	up
Cs10Chr10052109	0	-6.41463	down		Cs11Chr10013584	3.2e-06	-5.99736	down		Cs10Chr10035655	0.00010833	-2.63073	down		Cs1Chr10052410	2.05e-05	-4.37327	down		Cs11Chr10006665	0	-5.35046	down
Cs10Chr10052112	5.21e-08	3.29	up		Cs11Chr10013604	0.00213331	-3.14143	down		Cs10Chr10035657	0.000861058	-2.62725	down		Cs1Chr10052431	0.00379126	-2.77949	down		Cs11Chr10007882	9.93e-11	-3.34919	down
Cs10Chr10052120	0.000556914	2.12311	up		Cs11Chr10014581	0.000162068	-4.76682	down		Cs10Chr10035750	0.00603401	2.00532	up		Cs1Chr10053309	3.58e-06	-4.06033	down		Cs11Chr10007893	2.68e-07	3.70995	up
Cs10Chr10052124	1.2e-10	-3.59385	down		Cs11Chr10014586	2.97e-09	-Inf	down		Cs10Chr10035757	0.000164787	2.46192	up		Cs1Chr10053555	6.7e-17	-7.68878	down		Cs11Chr10008601	3.08e-06	2.26027	up
Cs10Chr10052128	1.25e-06	-2.68213	down		Cs11Chr10014587	8.18e-07	-5.19135	down		Cs10Chr10035758	1.43e-05	-2.89055	down		Cs1Chr10054424	0.00408997	-4.10846	down		Cs11Chr10009808	0	-8.92336	down
Cs10Chr10052133	0	8.17024	up		Cs11Chr10014591	1.84e-14	-8.59498	down		Cs10Chr10035767	4.09e-06	-3.06814	down		Cs27contig10000203	6.56e-06	7.0437	up		Cs11Chr10009818	3.63e-07	-3.5489	down
Cs10Chr10052152	3.36e-09	-3.31755	down		Cs11Chr10014592	7.59e-16	-8.63366	down		Cs10Chr10035771	0	-10.003	down		Cs286contig10045877	7.87e-08	-4.75064	down		Cs11Chr10010648	6.55e-15	-3.25211	down
Cs10Chr10052153	6.07e-11	3.05859	up		Cs11Chr10014600	1.39e-05	-Inf	down		Cs10Chr10035772	2.5e-05	-2.83055	down		Cs2Chr10004239	2.81e-06	-5.95199	down		Cs11Chr10010656	0	5.67538	up
Cs10Chr10052684	5.07e-14	-5.6848	down		Cs11Chr10014604	0.00411735	-3.90264	down		Cs10Chr10035785	1.19e-05	-3.9224	down		Cs2Chr10005669	2.74e-05	-3.76371	down		Cs11Chr10010657	3.63e-12	-4.18963	down
Cs10Chr10052697	1.26e-12	3.34417	up		Cs11Chr10014606	0.00462715	-3.1394	down		Cs10Chr10035788	0.000433487	-2.47754	down		Cs2Chr10005741	5.78e-06	-4.78117	down		Cs11Chr10010660	5.56e-07	-2.20353	down
Cs10Chr10052706	1.15e-07	-2.62547	down		Cs11Chr10014609	8.12e-06	-4.66506	down		Cs10Chr10035792	9.18e-10	4.27346	up		Cs2Chr10006038	0.00945739	-2.40073	down		Cs11Chr10010664	3.31e-05	-2.68582	down
Cs10Chr10052709	1.17e-07	-2.58882	down		Cs11Chr10016468	1.76e-08	-Inf	down		Cs10Chr10035793	0.000189161	-2.57574	down		Cs2Chr10006063	0.00907502	-3.19089	down		Cs11Chr10010675	1.83e-14	4.2168	up
Cs10Chr10052727	2.11e-07	2.46692	up		Cs11Chr10017176	0.0019148	-2.6528	down		Cs10Chr10035804	5.94e-06	2.81789	up		Cs2Chr10006075	0.00574783	5.01006	up		Cs11Chr10010682	1.12e-08	-2.30164	down
Cs10Chr10052741	1.12e-13	3.44425	up		Cs11Chr10017182	0.00458104	-4.62605	down		Cs10Chr10035805	7.99e-06	2.82281	up		Cs2Chr10006781	0.00102953	-3.61109	down		Cs11Chr10011006	0	7.62729	up
Cs10Chr10052745	0	4.82928	up		Cs11Chr10017187	0.00287218	-3.26695	down		Cs10Chr10035806	0.00382249	-2.12713	down		Cs2Chr10006839	0.00453207	-3.08188	down		Cs11Chr10011023	3.57e-09	2.3115	up
Cs10Chr10052768	0.000138468	2.01165	up		Cs11Chr10017209	0.00177302	4.91148	up		Cs10Chr10036918	0.000641044	-2.44885	down		Cs2Chr10008483	1.06e-19	-9.32593	down		Cs11Chr10011026	2.83e-08	-2.24209	down
Cs10Chr10052778	2.22e-16	-4.32541	down		Cs11Chr10017217	0.00411735	-4.3774	down		Cs10Chr10036921	6.09e-09	-3.8593	down		Cs2Chr10008929	3.7e-06	-4.47221	down		Cs11Chr10011067	0	6.88492	up
Cs10Chr10052785	9.85e-09	-4.73146	down		Cs11Chr10017428	5.22e-05	-4.40292	down		Cs10Chr10036932	7.7e-07	3.04458	up		Cs2Chr10008957	4.1e-09	-5.41135	down		Cs11Chr10013560	8.88e-16	3.09066	up
Cs10Chr10052792	0	8.35088	up		Cs11Chr10017438	0.000235088	-6.4628	down		Cs10Chr10036948	2.45e-06	-3.17615	down		Cs2Chr10009406	0.000189091	-3.89299	down		Cs11Chr10013584	1.36e-13	-3.35551	down
Cs10Chr10052796	1.39e-06	2.35142	up		Cs11Chr10017444	3.79e-05	-4.77482	down		Cs10Chr10036949	4.06e-07	-3.33018	down		Cs2Chr10009442	0.00352404	-3.74019	down		Cs11Chr10013586	5.64e-09	-2.50067	down
Cs10Chr10052797	5.11e-10	-3.81517	down		Cs11Chr10017452	1.64e-18	-10.8669	down		Cs10Chr10036952	0.000493509	2.3041	up		Cs2Chr10009449	0.00923833	4.10976	up		Cs11Chr10013593	1.29e-12	2.89429	up
Cs10Chr10052802	2.55e-05	3.05541	up		Cs11Chr10017453	5.77e-08	-7.04886	down		Cs10Chr10036961	3.49e-05	-2.89116	down		Cs2Chr10010050	6.49e-05	-3.8581	down		Cs11Chr10013608	0	-3.94168	down
Cs10Chr10052803	8.81e-08	-3.07513	down		Cs11Chr10017456	0.000837514	-5.54218	down		Cs10Chr10036963	0.00199658	2.10836	up		Cs2Chr10010464	1.13e-05	-4.5356	down		Cs11Chr10013611	7.5e-08	-2.26555	down
Cs10Chr10052950	0	6.2641	up		Cs11Chr10017457	1.7e-19	-10.7881	down		Cs10Chr10036976	3.45e-09	-4.51346	down		Cs2Chr10011131	0.000851827	Inf	up		Cs11Chr10014587	2.22e-05	-2.45108	down
Cs10Chr10052971	0	6.37383	up		Cs11Chr10018059	0.00340265	-4.29586	down		Cs10Chr10036978	0	10.7684	up		Cs2Chr10012281	1.79e-17	-7.32219	down		Cs11Chr10014601	5.35e-08	-3.34003	down
Cs10Chr10052974	4.66e-10	-3.00795	down		Cs11Chr10018061	1.82e-05	-Inf	down		Cs10Chr10036979	2.22e-11	-5.14995	down		Cs2Chr10012719	0.00426009	-4.00159	down		Cs11Chr10014603	3.4e-09	-2.6392	down
Cs10Chr10053007	6.4e-09	-4.76851	down		Cs11Chr10019507	0.00730863	-2.51538	down		Cs10Chr10036982	1.84e-12	-5.23492	down		Cs2Chr10012759	0.000136625	-3.40344	down		Cs11Chr10014604	6.1e-10	-3.23626	down
Cs10Chr10053009	6.22e-15	3.70085	up		Cs11Chr10019508	0.00165975	-5.32095	down		Cs10Chr10036990	3.29e-05	-2.79094	down		Cs2Chr10014675	0.000603209	-3.88054	down		Cs11Chr10014605	3.11e-15	5.43419	up
Cs10Chr10053011	1.37e-14	-5.77858	down		Cs11Chr10019541	0.00455888	Inf	up		Cs10Chr10036999	4.59e-06	3.62576	up		Cs2Chr10014915	4.54e-05	-5.0012	down		Cs11Chr10014606	1.02e-08	-2.43771	down
Cs10Chr10053013	2.37e-05	2.08868	up		Cs11Chr10021513	1.5e-05	-5.10152	down		Cs10Chr10037002	5.08e-10	-4.15312	down		Cs2Chr10015332	4.63e-16	-9.92645	down		Cs11Chr10014614	1.59e-08	-4.56105	down
Cs10Chr10053032	1.06e-05	-2.3185	down		Cs11Chr10021517	0.000407455	-3.50489	down		Cs10Chr10037205	0.000819402	2.22367	up		Cs2Chr10017984	0.0015656	-3.0355	down		Cs11Chr10017153	0	7.00084	up
Cs10Chr10053033	1.95e-08	-2.92919	down		Cs11Chr10021540	0.000687722	-5.42885	down		Cs10Chr10037405	7.04e-07	3.59122	up		Cs2Chr10019596	0.00511074	-5.12129	down		Cs11Chr10017158	2.99e-08	2.68923	up
Cs10Chr10053042	3.45e-07	2.59267	up		Cs11Chr10021551	0.000724152	-5.05783	down		Cs10Chr10037431	0.00286444	2.06702	up		Cs2Chr10019604	0.00257869	-5.02296	down		Cs11Chr10017184	5.27e-08	2.20153	up
Cs10Chr10053063	6.66e-16	-4.00302	down		Cs11Chr10022153	6.09e-10	-5.64211	down		Cs10Chr10037445	0	-7.74647	down		Cs2Chr10019621	3.85e-05	-5.03833	down		Cs11Chr10017186	6.31e-11	-3.33974	down
Cs10Chr10053067	6.02e-06	2.20364	up		Cs11Chr10022158	0.00210591	-4.24474	down		Cs10Chr10037446	0	-7.63692	down		Cs2Chr10020941	0.00466895	-3.46027	down		Cs11Chr10017188	0.000122275	-2.71329	down
Cs10Chr10053086	0	5.97553	up		Cs11Chr10022589	1.8e-05	-7.70166	down		Cs10Chr10037456	7.56e-07	-3.26817	down		Cs2Chr10021054	0.00467419	-Inf	down		Cs11Chr10017200	0	3.76337	up
Cs10Chr10053092	0	6.81826	up		Cs11Chr10030036	2.38e-05	-6.2681	down		Cs10Chr10038439	4.34e-07	3.81231	up		Cs2Chr10021314	0.00160739	-3.62534	down		Cs11Chr10017201	5.84e-11	2.59783	up
Cs10Chr10053100	0	-6.35461	down		Cs11Chr10030041	0.00930318	-4.17885	down		Cs10Chr10038674	4.47e-05	2.63039	up		Cs2Chr10027996	6.05e-09	-5.30914	down		Cs11Chr10017209	2.99e-11	2.56912	up
Cs10Chr10053102	8.88e-16	-4.18586	down		Cs11Chr10030045	0.000130034	-3.72282	down		Cs10Chr10038691	1.7e-05	-3.62634	down		Cs2Chr10028156	0.000522973	-3.58227	down		Cs11Chr10017428	3.49e-09	-2.6201	down
Cs10Chr10053123	2.38e-11	-3.21799	down		Cs11Chr10030048	2.1e-05	-4.37354	down		Cs10Chr10038693	0.0011226	-3.26907	down		Cs2Chr10030814	0.000416167	-3.43264	down		Cs11Chr10017439	2e-05	-2.02291	down
Cs10Chr10053124	4.35e-07	-2.50815	down		Cs11Chr10030064	0.000608949	-3.72746	down		Cs10Chr10040321	6.66e-16	4.94149	up		Cs2Chr10030878	1.49e-05	-3.86102	down		Cs11Chr10017464	1.05e-05	-2.85091	down
Cs1102contig10000803	0.00164011	2.32274	up		Cs11Chr10030069	0.00351531	-4.40594	down		Cs10Chr10040332	1.15e-07	3.24163	up		Cs2Chr10030879	0.00012081	8.39961	up		Cs11Chr10018054	8.88e-16	-3.4265	down
Cs1107contig10000073	4.14e-13	-5.53161	down		Cs11Chr10030070	6.79e-07	-4.12164	down		Cs10Chr10040336	8.1e-15	4.92284	up		Cs2Chr10032494	1.99e-06	-4.23732	down		Cs11Chr10018058	0	6.99205	up
Cs1113contig10049016	1.48e-05	2.12943	up		Cs11Chr10030072	0.00422375	-3.06002	down		Cs10Chr10040345	9.89e-08	-4.01105	down		Cs2Chr10032558	0.00624512	-3.66968	down		Cs11Chr10018067	0	-5.77812	down
Cs1113contig10049017	2.48e-05	2.31349	up		Cs11Chr10030079	0.000128086	-4.61196	down		Cs10Chr10041394	0.000968138	-2.68314	down		Cs2Chr10032579	0.00876113	-4.9031	down		Cs11Chr10018336	4.03e-07	2.04714	up
Cs1113contig10049026	1.4e-11	-3.28212	down		Cs11Chr10030082	5.04e-12	-6.89602	down		Cs10Chr10041401	2.47e-09	-5.45749	down		Cs2Chr10032599	0.00187936	-3.64764	down		Cs11Chr10018345	0	-3.98166	down
Cs1116contig10001264	0.000129007	2.4091	up		Cs11Chr10030089	4.56e-09	-6.38782	down		Cs10Chr10041405	0	-6.40401	down		Cs2Chr10034988	0.00508466	4.68055	up		Cs11Chr10019541	0	6.17438	up
Cs112contig10002277	2.01e-11	-3.77624	down		Cs11Chr10030090	0.000609168	-4.60854	down		Cs10Chr10041421	0	9.51124	up		Cs2Chr10035031	0.0073337	-3.07246	down		Cs11Chr10019565	1.4e-08	3.75414	up
Cs112contig10003370	2.19e-14	-3.76501	down		Cs11Chr10030093	2.87e-08	-5.03041	down		Cs10Chr10041432	6.72e-10	-4.16177	down		Cs2Chr10035129	0.00059587	-Inf	down		Cs11Chr10019998	1.58e-13	5.21045	up
Cs112contig10003371	3.13e-07	-2.54178	down		Cs11Chr10030094	3.65e-16	-7.20415	down		Cs10Chr10041440	3.41e-05	-2.94881	down		Cs2Chr10036663	0.00743755	3.72168	up		Cs11Chr10021532	5.23e-07	-2.06061	down
Cs1165contig10001180	1.96e-05	-2.15893	down		Cs11Chr10030097	3.67e-15	-6.82928	down		Cs10Chr10041452	2.48e-06	-3.1582	down		Cs2Chr10036748	6.92e-05	-4.17911	down		Cs11Chr10021547	0	-4.49375	down
Cs1165contig10001184	4.52e-05	2.0459	up		Cs11Chr10030100	4.8e-09	-5.44327	down		Cs10Chr10042236	0.00140905	2.55376	up		Cs2Chr10036901	0.000355568	-3.33273	down		Cs11Chr10022169	3.77e-08	-2.23111	down
Cs1165contig10001187	6.46e-05	-3.0921	down		Cs11Chr10031433	5.65e-08	-9.34032	down		Cs10Chr10042240	4.68e-06	2.95919	up		Cs2Chr10036909	6.71e-06	7.66212	up		Cs11Chr10023820	0	4.91154	up
Cs1171contig10007080	2.98e-08	-4.63446	down		Cs11Chr10031758	5.06e-14	-6.33467	down		Cs10Chr10042244	0	-9.9712	down		Cs2Chr10039881	0.0055671	-5.32726	down		Cs11Chr10030031	2.54e-11	-3.06262	down
Cs1172contig10000583	2.06e-12	3.25908	up		Cs11Chr10032473	0.000258418	-3.44888	down		Cs10Chr10042246	0.00206555	-2.20454	down		Cs2Chr10039910	0.00271936	4.1832	up		Cs11Chr10030041	1.12e-05	-2.62024	down
Cs1172contig10000585	0	-7.56967	down		Cs11Chr10032475	0.000711645	-3.81626	down		Cs10Chr10042255	5.02e-10	-5.14846	down		Cs2Chr10040715	2.41e-09	-5.06933	down		Cs11Chr10030061	1.21e-13	-3.1413	down
Cs1174contig10005591	3.2e-09	3.05659	up		Cs11Chr10033421	0.00163028	-4.64864	down		Cs10Chr10042265	1.45e-08	-4.76004	down		Cs2Chr10043434	0.00306523	-3.49288	down		Cs11Chr10030070	5.89e-08	-2.21349	down
Cs1182contig10000424	0.00375468	-2.15761	down		Cs11Chr10033466	7.63e-08	-5.66949	down		Cs10Chr10042272	6.37e-09	-4.06933	down		Cs2Chr10043440	0.00853332	4.50706	up		Cs11Chr10030081	0	4.88589	up
Cs1187contig10006909	4.44e-11	-4.33538	down		Cs11Chr10033479	4.15e-10	-5.34972	down		Cs10Chr10042274	0	-6.26997	down		Cs2Chr10043469	2.82e-16	-7.2999	down		Cs11Chr10030089	4.67e-08	-2.49856	down
Cs1189contig10022972	0	5.46793	up		Cs11Chr10033499	6.26e-05	-3.52165	down		Cs10Chr10042275	0.000210029	2.71606	up		Cs2Chr10043581	4.52e-05	Inf	up		Cs11Chr10030090	1.07e-12	-3.57935	down
Cs118contig10000235	3.97e-14	-3.85602	down		Cs11Chr10033519	0.000634372	-3.53434	down		Cs10Chr10042281	0.000241063	-2.55364	down		Cs2Chr10043598	0.000445969	-5.32356	down		Cs11Chr10030092	1.28e-08	-2.37487	down
Cs1190contig10001782	0	-5.47921	down		Cs11Chr10033520	5.74e-06	-5.8466	down		Cs10Chr10042319	4.77e-15	-6.89782	down		Cs2Chr10043607	0.00648301	Inf	up		Cs11Chr10030093	0	-4.28613	down
Cs1190contig10001788	0	5.93903	up		Cs11Chr10033521	0.000732767	-4.02368	down		Cs10Chr10042324	1.87e-05	-2.86796	down		Cs2Chr10043705	0.000445969	-Inf	down		Cs11Chr10030097	0	-5.05559	down
Cs1190contig10001799	1.17e-05	-2.23015	down		Cs11Chr10033535	0.000159217	-4.6654	down		Cs10Chr10042335	0.00499369	-2.06753	down		Cs2Chr10044165	0.000108253	5.40007	up		Cs11Chr10030104	1.77e-10	2.84909	up
Cs1190contig10001801	8.23e-10	-2.98276	down		Cs11Chr10033537	4.08e-08	-Inf	down		Cs10Chr10042349	1.73e-06	4.33463	up		Cs2Chr10044196	3.59e-05	-4.56765	down		Cs11Chr10031435	0.00099791	-2.50923	down
Cs1190contig10001804	0.000926671	-2.55042	down		Cs11Chr10033546	1.07e-06	-4.14549	down		Cs10Chr10042350	6.66e-16	-7.12346	down		Cs2Chr10044221	0.000199043	-Inf	down		Cs11Chr10031436	0	6.07332	up
Cs1191contig10049796	6.66e-16	-4.0019	down		Cs11Chr10033548	1.58e-17	-7.68574	down		Cs10Chr10042355	6.06e-08	3.57536	up		Cs2Chr10044229	1.24e-07	-5.8024	down		Cs11Chr10031444	2.02e-09	-4.71385	down
Cs1192contig10000013	0.008611	-2.02179	down		Cs11Chr10033567	4.95e-05	-4.58757	down		Cs10Chr10042364	2.51e-06	-3.87703	down		Cs2Chr10044271	0.00271936	-5.84882	down		Cs11Chr10032484	0	5.59133	up
Cs1198contig10001539	0.000109985	-2.00092	down		Cs11Chr10033568	1.67e-05	-5.02182	down		Cs10Chr10042375	0.000774165	-2.46188	down		Cs2Chr10044807	0.000123507	-8.18276	down		Cs11Chr10033420	2.59e-05	-2.64831	down
Cs1198contig10001552	0	7.15242	up		Cs11Chr10033573	0.000418667	-5.45067	down		Cs10Chr10042380	2.93e-10	3.8734	up		Cs2Chr10044810	0.000407536	-3.30169	down		Cs11Chr10033421	6.54e-09	-2.61789	down
Cs119contig10033789	0.00140779	-2.06069	down		Cs11Chr10033589	5.65e-11	-6.5554	down		Cs10Chr10042381	3.88e-07	3.12289	up		Cs2Chr10044832	0.000575871	-4.19391	down		Cs11Chr10033428	0	5.46286	up
Cs11Chr10001218	0	-8.55398	down		Cs11Chr10033601	0.000178051	-5.37838	down		Cs10Chr10042383	0.00384112	-2.169	down		Cs2Chr10045103	0.00286983	-2.94493	down		Cs11Chr10033484	0	-7.18288	down
Cs11Chr10001407	1.13e-05	2.72156	up		Cs11Chr10033606	3.27e-07	10.7608	up		Cs10Chr10042384	0.00197629	2.12379	up		Cs2Chr10045150	0.00149202	-3.94824	down		Cs11Chr10033495	0	-6.1204	down
Cs11Chr10003144	9.84e-07	2.3588	up		Cs11Chr10033618	4.88e-06	-5.5671	down		Cs10Chr10042387	0.000761011	-2.41771	down		Cs2Chr10045171	0.000416999	-4.538	down		Cs11Chr10033517	0	7.17266	up
Cs11Chr10003146	5.8e-12	-4.78829	down		Cs11Chr10033620	0.000244844	4.91977	up		Cs10Chr10042396	0.00107094	2.44899	up		Cs2Chr10045263	6.42e-06	-4.83494	down		Cs11Chr10033520	8.67e-10	-2.8189	down
Cs11Chr10003181	2e-15	-5.35999	down		Cs11Chr10033622	2.18e-05	10.9129	up		Cs10Chr10042397	0.00624587	-2.03838	down		Cs2Chr10045408	0.00763468	-5.09139	down		Cs11Chr10033522	2.85e-06	-2.01232	down
Cs11Chr10003182	0.000432996	-2.00785	down		Cs11Chr10033627	7.54e-10	-5.06238	down		Cs10Chr10042406	4.19e-14	-5.55359	down		Cs2Chr10048207	0.00236571	-3.06232	down		Cs11Chr10033552	4.82e-09	-4.65034	down
Cs11Chr10003566	6.88e-10	2.89059	up		Cs11Chr10033628	6.89e-06	7.4793	up		Cs10Chr10042424	2.57e-09	3.59997	up		Cs2Chr10054125	0.000464271	-4.44816	down		Cs11Chr10033567	0.000398144	-2.35184	down
Cs11Chr10003862	2.14e-07	-2.56058	down		Cs11Chr10033629	5.47e-08	-4.99707	down		Cs10Chr10042516	0	-9.69258	down		Cs326contig10000927	0.00585816	6.50172	up		Cs11Chr10033573	8.47e-07	-2.53017	down
Cs11Chr10003863	4.22e-05	-3.25926	down		Cs11Chr10033631	3.22e-13	-6.80922	down		Cs10Chr10042519	0.000206566	2.41184	up		Cs331contig10001473	1.03e-06	-4.59392	down		Cs11Chr10033589	2.64e-11	-3.56647	down
Cs11Chr10003864	2.58e-05	-2.27606	down		Cs11Chr10033632	3.01e-06	-4.95418	down		Cs10Chr10042522	0.000136838	-2.68698	down		Cs343contig10000004	0.00145249	-4.59329	down		Cs11Chr10033590	1.55e-15	3.05339	up
Cs11Chr10003870	1.75e-06	-2.68627	down		Cs11Chr10033640	7.6e-05	-5.66986	down		Cs10Chr10042527	1.15e-06	-4.22687	down		Cs399contig10000483	5.51e-06	-4.36939	down		Cs11Chr10033594	0.000345421	-2.61487	down
Cs11Chr10003874	0	-7.017	down		Cs11Chr10033645	0.00209109	4.81393	up		Cs10Chr10042528	0	-9.18148	down		Cs3Chr10004073	9.75e-06	-4.81828	down		Cs11Chr10033596	1.67e-05	-2.63321	down
Cs11Chr10003967	1.11e-05	2.18576	up		Cs11Chr10033666	0.00626064	-3.50568	down		Cs10Chr10042529	0	-11.2257	down		Cs3Chr10006444	1.21e-05	-5.1301	down		Cs11Chr10033606	0	7.17211	up
Cs11Chr10003980	0	-7.39115	down		Cs11Chr10035614	2.83e-08	-7.38821	down		Cs10Chr10042531	0.000953105	2.23466	up		Cs3Chr10006462	0.00724872	3.92114	up		Cs11Chr10033609	4.63e-08	-2.37078	down
Cs11Chr10004824	1.51e-09	-2.99647	down		Cs11Chr10035637	3.6e-05	-3.77527	down		Cs10Chr10042536	0	-7.54255	down		Cs3Chr10007373	0.00964388	3.77901	up		Cs11Chr10033622	6.17e-12	2.64984	up
Cs11Chr10004830	0	-7.06245	down		Cs11Chr10036597	1.19e-08	-8.69831	down		Cs10Chr10042538	5.21e-12	-4.59563	down		Cs3Chr10008194	2.99e-05	-3.71922	down		Cs11Chr10033628	0	5.4066	up
Cs11Chr10004831	0	-5.28535	down		Cs11Chr10038631	2.2e-05	-3.68135	down		Cs10Chr10042539	0	-7.14468	down		Cs3Chr10008195	1.07e-06	-4.76032	down		Cs11Chr10033629	1.87e-09	-2.924	down
Cs11Chr10006082	0	-5.25485	down		Cs11Chr10038655	8.5e-07	-4.70883	down		Cs10Chr10042550	1.76e-10	-5.7601	down		Cs3Chr10008201	7.74e-12	-7.11678	down		Cs11Chr10033631	0	-7.36237	down
Cs11Chr10006239	0	5.5858	up		Cs11Chr10039851	4.83e-06	-6.0567	down		Cs10Chr10042565	0.00418157	2.05655	up		Cs3Chr10008521	0.0039369	4.44022	up		Cs11Chr10033632	0.000960765	2.03752	up
Cs11Chr10006588	0	7.33641	up		Cs11Chr10040545	7.82e-05	-7.08176	down		Cs10Chr10043713	0.00369819	2.08398	up		Cs3Chr10009698	0.00298218	-3.28394	down		Cs11Chr10033660	1.31e-07	2.11132	up
Cs11Chr10006592	0	5.43935	up		Cs11Chr10040553	3.11e-08	-Inf	down		Cs10Chr10043715	3.01e-10	-5.69911	down		Cs3Chr10009699	0.00661337	-3.69667	down		Cs11Chr10033661	3.93e-06	2.03796	up
Cs11Chr10006652	1.15e-09	-2.93991	down		Cs11Chr10040557	0.000273979	-4.98598	down		Cs10Chr10043737	9.27e-09	-5.30212	down		Cs3Chr10009758	6.81e-06	Inf	up		Cs11Chr10033666	4.99e-06	-2.73201	down
Cs11Chr10006915	4.56e-12	-3.49139	down		Cs11Chr10040566	0.00212484	-3.41078	down		Cs10Chr10045530	0.000891399	2.22461	up		Cs3Chr10010522	0.00312852	-3.18391	down		Cs11Chr10033675	9.56e-10	3.68248	up
Cs11Chr10006918	3.46e-12	3.24447	up		Cs11Chr10040573	9.98e-15	-6.55193	down		Cs10Chr10045531	2.64e-08	-4.1244	down		Cs3Chr10010564	0.000151046	-Inf	down		Cs11Chr10033683	0.000166932	2.07597	up
Cs11Chr10006929	6.95e-10	-3.73587	down		Cs11Chr10040596	0.000122368	-6.32194	down		Cs10Chr10047749	1.17e-05	-2.97131	down		Cs3Chr10010566	0.00680979	-6.59825	down		Cs11Chr10036594	6.99e-09	2.29298	up
Cs11Chr10007239	2.66e-07	-2.53012	down		Cs11Chr10043173	1.23e-09	-4.84546	down		Cs10Chr10047752	4.29e-09	-5.39294	down		Cs3Chr10012777	0.00185457	4.527	up		Cs11Chr10036604	0	6.3234	up
Cs11Chr10007252	5.7e-06	2.21162	up		Cs11Chr10043175	0.00453447	5.31047	up		Cs10Chr10047755	2.5e-06	-4.6084	down		Cs3Chr10012798	0.00661337	-2.76746	down		Cs11Chr10038648	0	3.99785	up
Cs11Chr10007876	5.18e-09	-4.78668	down		Cs11Chr10043177	6.07e-06	-4.32261	down		Cs10Chr10047757	4.13e-10	-5.66307	down		Cs3Chr10013616	0.0010509	-4.47327	down		Cs11Chr10038655	3.61e-13	-3.31515	down
Cs11Chr10007879	9.13e-10	-2.96966	down		Cs11Chr10043185	2.64e-05	-5.13709	down		Cs10Chr10047804	6.32e-07	-3.5415	down		Cs3Chr10013618	5.07e-05	Inf	up		Cs11Chr10038659	0	3.39391	up
Cs11Chr10007899	6.74e-06	2.23065	up		Cs11Chr10043228	2.01e-13	-6.59861	down		Cs10Chr10047811	2.87e-08	-5.1671	down		Cs3Chr10013654	0.007885	-3.86697	down		Cs11Chr10038661	4.83e-13	5.14442	up
Cs11Chr10007901	0	-6.42024	down		Cs11Chr10043229	2.3e-05	-3.7094	down		Cs10Chr10047823	2.32e-08	-5.19261	down		Cs3Chr10014514	0.00690551	-2.75691	down		Cs11Chr10039833	0	5.71003	up
Cs11Chr10007917	8.55e-11	-3.84725	down		Cs11Chr10043268	0.000172553	-5.0607	down		Cs10Chr10052064	1.7e-10	-4.26586	down		Cs3Chr10014529	0.00428411	-3.66387	down		Cs11Chr10040573	0	-4.39776	down
Cs11Chr10008601	3.88e-07	-2.73772	down		Cs11Chr10043277	1.89e-08	-7.21164	down		Cs10Chr10052069	3.11e-08	-4.41638	down		Cs3Chr10015940	6.42e-05	-5.23239	down		Cs11Chr10040597	0	-6.29772	down
Cs11Chr10009806	1.24e-11	-4.56333	down		Cs11Chr10043283	9.44e-08	-Inf	down		Cs10Chr10052070	0.00112727	-2.63248	down		Cs3Chr10016016	0.00185457	-4.26816	down		Cs11Chr10040606	1.01e-06	2.00008	up
Cs11Chr10009808	1.18e-11	3.18348	up		Cs11Chr10043326	0.00346554	-2.83295	down		Cs10Chr10052081	1.9e-07	-3.4286	down		Cs3Chr10016044	0.000511663	-2.9317	down		Cs11Chr10040624	0	8.12763	up
Cs11Chr10009818	0	-4.38161	down		Cs11Chr10043349	0.000549931	-4.59318	down		Cs10Chr10052089	8.08e-08	3.26236	up		Cs3Chr10017835	4.17e-06	-4.3994	down		Cs11Chr10040635	0	-8.35206	down
Cs11Chr10010655	3.23e-10	-3.91447	down		Cs11Chr10043353	9.97e-05	-5.96389	down		Cs10Chr10052090	0.000188974	2.4099	up		Cs3Chr10017845	1.07e-06	-5.70285	down		Cs11Chr10043183	0	-3.64148	down
Cs11Chr10010657	0	-4.666	down		Cs11Chr10043361	0.000611482	-4.44825	down		Cs10Chr10052093	7.68e-08	-3.5648	down		Cs3Chr10017879	0.000945392	5.01512	up		Cs11Chr10043185	1.96e-07	-3.03251	down
Cs11Chr10010665	7.22e-15	-5.82328	down		Cs11Chr10043366	0.00533045	-3.95898	down		Cs10Chr10052100	0.0013026	2.17493	up		Cs3Chr10019027	0.00718604	-Inf	down		Cs11Chr10043219	8.93e-14	4.34939	up
Cs11Chr10010672	5.88e-09	-2.87529	down		Cs11Chr10043397	0.00227481	-3.58188	down		Cs10Chr10052103	4.86e-05	2.60352	up		Cs3Chr10019226	0.000384497	-5.10501	down		Cs11Chr10043221	1.12e-09	-2.76592	down
Cs11Chr10010678	5.96e-06	-2.72761	down		Cs11Chr10043400	1.52e-09	-6.66663	down		Cs10Chr10052107	0	-6.18039	down		Cs3Chr10019833	0.000248498	6.40613	up		Cs11Chr10043228	0	-4.80878	down
Cs11Chr10010679	1.76e-07	-2.60347	down		Cs11Chr10043405	0.000586679	-4.47383	down		Cs10Chr10052109	1.1e-13	-5.12229	down		Cs3Chr10019834	0.00124315	-3.55547	down		Cs11Chr10043232	0	-5.43044	down
Cs11Chr10011000	6.83e-07	-4.34672	down		Cs11Chr10048280	0.000352415	-6.22636	down		Cs10Chr10052112	1.41e-14	5.20987	up		Cs3Chr10020619	2.1e-05	9.79132	up		Cs11Chr10043255	0	-4.15538	down
Cs11Chr10011026	2.14e-05	2.10808	up		Cs11Chr10048291	2.39e-06	-5.02447	down		Cs10Chr10052114	2.9e-05	2.63782	up		Cs3Chr10020924	0.00105321	-Inf	down		Cs11Chr10043268	3.99e-05	-2.43558	down
Cs11Chr10011027	1.96e-05	2.2175	up		Cs11Chr10048319	0.00427545	-4.29405	down		Cs10Chr10052115	5.5e-09	4.01804	up		Cs3Chr10021763	0.00247212	-4.0955	down		Cs11Chr10043277	4.93e-10	-4.81387	down
Cs11Chr10011038	1.66e-05	-2.1966	down		Cs11Chr10048326	0.00794792	-3.6162	down		Cs10Chr10052120	0	6.27065	up		Cs3Chr10021821	0.000293737	-5.22118	down		Cs11Chr10043307	1.79e-08	-2.49718	down
Cs11Chr10011067	4.71e-08	-4.59376	down		Cs11Chr10048339	1.55e-07	-6.21158	down		Cs10Chr10052124	1.23e-11	-5.56147	down		Cs3Chr10022730	3.11e-05	-3.72337	down		Cs11Chr10043348	0	3.4131	up
Cs11Chr10011071	5.78e-08	2.56342	up		Cs11Chr10049695	1.17e-06	-6.79678	down		Cs10Chr10052128	8.19e-05	-2.84912	down		Cs3Chr10024324	3.45e-05	-4.47974	down		Cs11Chr10043349	7.24e-06	-2.75437	down
Cs11Chr10013593	1.23e-11	-3.35191	down		Cs11Chr10049739	0.00827697	-3.97496	down		Cs10Chr10052131	0.00466352	2.01237	up		Cs3Chr10024375	7.41e-06	-Inf	down		Cs11Chr10043366	0	-4.16508	down
Cs11Chr10013594	7.67e-05	2.05254	up		Cs11Chr10049748	1.92e-10	-5.34681	down		Cs10Chr10052133	0	8.4146	up		Cs3Chr10024535	0.000192874	-4.67874	down		Cs11Chr10043368	0	-6.93964	down
Cs11Chr10014581	4.44e-16	-4.58807	down		Cs11Chr10049763	1.88e-11	-8.23553	down		Cs10Chr10052138	8.89e-08	3.25315	up		Cs3Chr10024572	0.00036667	-5.46659	down		Cs11Chr10043891	6.28e-07	-2.13908	down
Cs11Chr10014586	1.41e-14	-4.34949	down		Cs11Chr10053898	0.000296306	-3.14317	down		Cs10Chr10052152	3.19e-12	-6.20444	down		Cs3Chr10024614	0.00927653	7.43019	up		Cs11Chr10048265	2.88e-10	2.44913	up
Cs11Chr10014587	7.65e-10	-3.03608	down		Cs11Chr10053906	1.64e-08	Inf	up		Cs10Chr10052153	1.12e-10	3.89622	up		Cs3Chr10024627	4.16e-16	-Inf	down		Cs11Chr10048266	2.4e-05	2.41076	up
Cs11Chr10014591	0	-8.77146	down		Cs11Chr10053908	3.85e-05	5.4083	up		Cs10Chr10052681	1.12e-05	-4.12347	down		Cs3Chr10024795	0.000135726	-5.83452	down		Cs11Chr10048291	0.000172644	-2.77169	down
Cs11Chr10014592	0	-9.06647	down		Cs11Chr10053909	9.83e-06	-3.8892	down		Cs10Chr10052684	4.95e-07	-3.99472	down		Cs3Chr10025751	5.53e-05	-3.62818	down		Cs11Chr10048296	9.41e-08	3.27867	up
Cs11Chr10014600	1.49e-10	-5.07981	down		Cs11Chr10053945	0.000520749	-4.11814	down		Cs10Chr10052689	0.00275167	2.24015	up		Cs3Chr10027477	0.00102953	-4.17015	down		Cs11Chr10048313	6.51e-10	4.13527	up
Cs11Chr10014602	0	5.08699	up		Cs11Chr10053946	0.00248947	-4.6486	down		Cs10Chr10052695	7.3e-08	4.68763	up		Cs3Chr10032417	0.00533909	-2.74976	down		Cs11Chr10048316	9.51e-07	-3.12443	down
Cs11Chr10014609	1.12e-05	-2.22436	down		Cs11Chr10053980	1.96e-10	-Inf	down		Cs10Chr10052697	1.51e-05	2.7149	up		Cs3Chr10033227	0.00434664	-4.62589	down		Cs11Chr10048331	1.25e-06	-2.04638	down
Cs11Chr10016468	0	-6.71408	down		Cs11Chr10054008	1.95e-05	-3.64818	down		Cs10Chr10052707	1.41e-07	-3.50716	down		Cs3Chr10033246	0.00799233	-3.47337	down		Cs11Chr10048344	7.36e-09	-2.94791	down
Cs11Chr10016483	0.00090885	-2.11006	down		Cs11Chr10054009	2.04e-06	-5.04222	down		Cs10Chr10052719	0.00151677	2.23417	up		Cs3Chr10034718	0.000603209	5.31136	up		Cs11Chr10049698	6.58e-07	2.03815	up
Cs11Chr10017156	7.66e-08	-2.77745	down		Cs11Chr10054012	1.23e-09	-6.15944	down		Cs10Chr10052721	0.000457615	-2.53391	down		Cs3Chr10034730	4.06e-07	7.83972	up		Cs11Chr10049747	5.74e-09	-2.37769	down
Cs11Chr10017164	0.000692913	-2.03606	down		Cs11Chr10054019	5.34e-05	-6.52309	down		Cs10Chr10052737	1.7e-11	4.10211	up		Cs3Chr10035047	4.83e-06	-4.23057	down		Cs11Chr10049770	0	3.80493	up
Cs11Chr10017182	1.25e-08	-3.45781	down		Cs11Chr10054020	0.0002697	-3.99589	down		Cs10Chr10052742	3.44e-06	-3.11429	down		Cs3Chr10036541	0.00154619	-3.19624	down		Cs11Chr10053903	0	5.13358	up
Cs11Chr10017184	5.41e-06	-2.2836	down		Cs11Chr10054875	0.00218505	-4.17263	down		Cs10Chr10052745	7.17e-09	3.51307	up		Cs3Chr10037226	0.0039055	-2.96011	down		Cs11Chr10053906	0	4.15177	up
Cs11Chr10017192	0.000135446	-2.01388	down		Cs11Chr10054879	0.000359749	-3.90464	down		Cs10Chr10052750	6.22e-14	-5.35805	down		Cs3Chr10037296	0.00027363	-3.47246	down		Cs11Chr10053908	5.77e-08	-2.19917	down
Cs11Chr10017195	1.02e-05	2.26835	up		Cs11Chr10054885	0.000111634	-4.02594	down		Cs10Chr10052761	1.53e-08	-4.06331	down		Cs3Chr10041812	0.00672021	-4.24439	down		Cs11Chr10053909	2.58e-12	-2.78126	down
Cs11Chr10017217	2.09e-08	-3.33527	down		Cs11Chr10054888	0.00347957	-4.79142	down		Cs10Chr10052771	3.63e-07	-4.03291	down		Cs3Chr10041848	0.0010509	Inf	up		Cs11Chr10053947	0	6.07748	up
Cs11Chr10017424	8.49e-05	2.0013	up		Cs11Chr10054903	1.86e-07	9.39166	up		Cs10Chr10052778	2.08e-13	-5.35107	down		Cs3Chr10042477	0.00272017	-2.8345	down		Cs11Chr10053965	0	4.25646	up
Cs11Chr10017438	5.39e-09	-4.46869	down		Cs11Chr10054907	2.71e-05	-5.94343	down		Cs10Chr10052785	2.17e-06	-4.62723	down		Cs3Chr10047361	6.65e-06	-4.01511	down		Cs11Chr10053990	7.16e-05	-2.5087	down
Cs11Chr10017444	6.62e-10	-3.12145	down		Cs11Chr10054931	2.98e-05	-Inf	down		Cs10Chr10052787	0	6.60522	up		Cs3Chr10047471	0.000355859	-3.26668	down		Cs11Chr10053992	1.59e-09	3.64984	up
Cs11Chr10017447	5.02e-07	2.40106	up		Cs1201contig10001104	0.000941673	-3.91337	down		Cs10Chr10052803	2.99e-10	-5.40558	down		Cs3Chr10047501	0.00169555	-3.28728	down		Cs11Chr10054013	0	4.38751	up
Cs11Chr10017452	0	-6.46841	down		Cs1202contig10014894	0.000171031	-4.43742	down		Cs10Chr10052809	0	7.57957	up		Cs3Chr10047676	0.00312784	-3.41842	down		Cs11Chr10054031	0	-3.52964	down
Cs11Chr10017453	0	-6.45792	down		Cs1202contig10014895	7.68e-05	-4.2186	down		Cs10Chr10052813	0.000338419	-2.4731	down		Cs3Chr10047677	0.00589045	-5.12107	down		Cs11Chr10054045	6.13e-12	-3.23136	down
Cs11Chr10017456	1.94e-10	-4.02819	down		Cs1202contig10014897	7.05e-05	-5.38579	down		Cs10Chr10052887	0	6.92665	up		Cs3Chr10048699	0.000273147	-3.22191	down		Cs11Chr10054059	2.25e-08	2.22421	up
Cs11Chr10017457	0	-7.8712	down		Cs1202contig10014898	8.03e-05	-5.63168	down		Cs10Chr10052913	1.62e-06	-3.21631	down		Cs3Chr10048754	1.94e-07	-5.88958	down		Cs11Chr10054881	4.65e-10	-2.49254	down
Cs11Chr10017464	1.8e-07	3.59917	up		Cs120contig10000068	2.13e-10	-6.23224	down		Cs10Chr10052952	8.87e-08	-3.72372	down		Cs3Chr10048799	0.000674789	Inf	up		Cs11Chr10054903	0	3.65807	up
Cs11Chr10017467	1.55e-05	-3.51967	down		Cs1250contig10004818	0.00288894	3.92034	up		Cs10Chr10052963	4.64e-11	-4.4351	down		Cs3Chr10048815	0.00862548	Inf	up		Cs11Chr10054918	3.89e-08	-3.45957	down
Cs11Chr10018052	6.34e-07	-2.73092	down		Cs1255contig10037182	3.57e-06	-6.91428	down		Cs10Chr10052968	2.36e-05	-2.95453	down		Cs3Chr10048827	0.00136804	5.58983	up		Cs1201contig10001102	5.74e-08	-2.8101	down
Cs11Chr10018054	1.41e-13	3.59274	up		Cs1255contig10037185	7.18e-06	-Inf	down		Cs10Chr10052970	0.000120884	-3.0542	down		Cs3Chr10048857	7.33e-05	-4.16687	down		Cs120contig10000068	6.61e-10	-2.7273	down
Cs11Chr10018061	3.23e-08	-4.09731	down		Cs1256contig10048991	0.00452363	4.07344	up		Cs10Chr10052971	0	9.7622	up		Cs3Chr10048865	0.00275185	-2.98538	down		Cs1250contig10004815	3.72e-06	-2.12601	down
Cs11Chr10018067	5.58e-11	3.90401	up		Cs1256contig10048996	0.00251003	-3.7023	down		Cs10Chr10052974	0.00263032	-2.20081	down		Cs3Chr10048893	0.00202172	6.5802	up		Cs1251contig10045309	4.34e-10	4.71475	up
Cs11Chr10018338	1.09e-06	2.39372	up		Cs125contig10000549	2.13e-08	-4.84349	down		Cs10Chr10052978	0.000305516	2.5075	up		Cs3Chr10049585	0.00999181	-4.11072	down		Cs1251contig10045312	1.08e-07	-2.89077	down
Cs11Chr10018345	6.92e-14	3.47838	up		Cs1270contig10013275	0.000145645	-6.02359	down		Cs10Chr10052992	3.14e-13	4.42481	up		Cs3Chr10050173	0.000394261	-3.15009	down		Cs1254contig10028506	5.27e-10	2.41963	up
Cs11Chr10019508	3.97e-05	-2.96133	down		Cs1270contig10013276	3.49e-09	-7.42466	down		Cs10Chr10052993	1.69e-08	4.23438	up		Cs3Chr10050656	0.00249615	-3.18823	down		Cs1254contig10028508	1.25e-09	-2.80671	down
Cs11Chr10019534	3.97e-05	-2.96133	down		Cs1278contig10000048	1.77e-05	-4.91194	down		Cs10Chr10053001	3.33e-05	2.61634	up		Cs3Chr10050731	0.000727074	-3.55124	down		Cs1255contig10037192	3.33e-15	-3.11831	down
Cs11Chr10019998	0	-7.50528	down		Cs1280contig10000432	0.000185314	-3.82171	down		Cs10Chr10053002	2.21e-09	-4.97955	down		Cs3Chr10050945	1.43e-05	-5.91214	down		Cs1270contig10013283	0	-4.1446	down
Cs11Chr10021510	4.53e-06	-2.9039	down		Cs1280contig10000435	0.000172409	Inf	up		Cs10Chr10053007	1.63e-06	-4.66417	down		Cs3Chr10052187	0.000435383	-3.56115	down		Cs1276contig10000882	0.00170299	2.13131	up
Cs11Chr10021513	1.22e-06	-2.46446	down		Cs1282contig10018092	0.00013191	-3.21721	down		Cs10Chr10053009	3e-15	4.85402	up		Cs3Chr10054734	0.00894056	-2.72597	down		Cs1276contig10000883	2.06e-11	3.91997	up
Cs11Chr10021517	2.71e-05	-2.13927	down		Cs1284contig10001030	8.06e-06	-Inf	down		Cs10Chr10053013	4.8e-07	3.08393	up		Cs3Chr10054975	0.000293737	5.53988	up		Cs1282contig10018085	0	-3.9485	down
Cs11Chr10021540	3.65e-09	-3.66018	down		Cs1289contig10000322	1.25e-05	-4.85849	down		Cs10Chr10053016	0.00581632	2.03967	up		Cs428contig10001135	0.000312588	-4.37476	down		Cs1282contig10018092	9e-09	-2.34183	down
Cs11Chr10021551	7.31e-07	-2.77537	down		Cs128contig10000102	0.00961335	-4.03866	down		Cs10Chr10053020	0.00594687	-2.03949	down		Cs443contig10000868	0.00455968	4.18286	up		Cs1284contig10001030	6.52e-09	-4.27482	down
Cs11Chr10022153	0	-6.40412	down		Cs1295contig10000261	0.000201165	Inf	up		Cs10Chr10053026	0.00376786	-2.57676	down		Cs450contig10000647	4.87e-07	Inf	up		Cs1289contig10000322	2.23e-12	-3.34587	down
Cs11Chr10022158	4.63e-10	-3.43114	down		Cs12Chr10002191	6.55e-17	-7.61885	down		Cs10Chr10053029	0.000221318	2.39688	up		Cs451contig10000970	0.000151046	5.39485	up		Cs1293contig10002460	2.47e-10	-3.70549	down
Cs11Chr10022165	8.59e-09	2.83211	up		Cs12Chr10002192	5.35e-09	-6.54017	down		Cs10Chr10053032	4.93e-11	-4.92981	down		Cs484contig10020623	0.00115472	Inf	up		Cs1295contig10000261	0	5.75326	up
Cs11Chr10022166	3.97e-06	2.23834	up		Cs12Chr10002253	2.57e-12	-6.08698	down		Cs10Chr10053033	0.000306435	-2.5349	down		Cs4Chr10000906	1.1e-05	-5.11251	down		Cs12Chr10001778	5.92e-09	-2.59287	down
Cs11Chr10022171	2.13e-14	3.58468	up		Cs12Chr10002266	0.000164668	-4.32528	down		Cs10Chr10053042	0.00131317	2.22364	up		Cs4Chr10004995	1.38e-05	-4.7953	down		Cs12Chr10002191	2.5e-13	-3.56564	down
Cs11Chr10022589	4.65e-13	-4.80525	down		Cs12Chr10002271	0.00881017	8.1011	up		Cs10Chr10053049	5.94e-08	4.70982	up		Cs4Chr10007964	0.00165075	-2.99947	down		Cs12Chr10002247	4.17e-11	-3.65959	down
Cs11Chr10023805	3.86e-13	-4.57782	down		Cs12Chr10002331	2.57e-12	-7.58257	down		Cs10Chr10053063	1.34e-12	-4.81243	down		Cs4Chr10018125	0.000166544	-3.45189	down		Cs12Chr10002253	0	-4.05185	down
Cs11Chr10023820	0	-4.85386	down		Cs12Chr10002591	2.44e-06	-4.83802	down		Cs10Chr10053089	0.000691232	-2.60686	down		Cs4Chr10019429	0.000184344	-3.62248	down		Cs12Chr10002260	2.06e-07	2.07563	up
Cs11Chr10030028	1.13e-06	-2.50191	down		Cs12Chr10002593	2.33e-08	-4.58492	down		Cs10Chr10053100	0	-7.35853	down		Cs4Chr10019980	0.00394632	-2.82545	down		Cs12Chr10002268	0	3.33275	up
Cs11Chr10030036	5.59e-11	-3.6749	down		Cs12Chr10003133	3.29e-08	9.16636	up		Cs10Chr10053102	2.22e-16	-6.52401	down		Cs4Chr10019983	0.00110031	-6.40518	down		Cs12Chr10002271	0	4.72783	up
Cs11Chr10030052	0	4.91543	up		Cs12Chr10007074	0.00320075	4.11243	up		Cs10Chr10053119	3.7e-06	3.57274	up		Cs4Chr10023919	0.00490808	-2.89566	down		Cs12Chr10002591	1.46e-10	-2.93694	down
Cs11Chr10030061	6.51e-05	2.01684	up		Cs12Chr10008171	3.02e-12	-6.39935	down		Cs10Chr10053121	0.00735624	-2.07501	down		Cs4Chr10024966	0.00700287	-2.54171	down		Cs12Chr10002594	1.33e-05	-2.52706	down
Cs11Chr10030064	2.58e-06	-2.37971	down		Cs12Chr10008184	0.00107916	-3.78052	down		Cs1102contig10000807	8.83e-05	2.58183	up		Cs4Chr10026379	0.000849185	-6.15495	down		Cs12Chr10003133	0	3.39438	up
Cs11Chr10030069	4.71e-08	-4.59376	down		Cs12Chr10008876	1.96e-11	-8.55224	down		Cs1103contig10000844	0.000264041	-2.5834	down		Cs4Chr10026382	4.78e-14	-6.87073	down		Cs12Chr10003135	5.26e-10	3.1483	up
Cs11Chr10030074	1.19e-05	2.20017	up		Cs12Chr10009997	0.00350819	-2.77972	down		Cs1103contig10000845	7.16e-06	-4.46923	down		Cs4Chr10026385	7.73e-08	-4.58148	down		Cs12Chr10006176	1.04e-06	2.17552	up
Cs11Chr10030081	9.47e-07	-3.08829	down		Cs12Chr10010946	0.0079357	-3.08741	down		Cs1107contig10000073	3.24e-09	-5.42558	down		Cs4Chr10028489	2.11e-05	-4.78796	down		Cs12Chr10007074	2.72e-07	2.06486	up
Cs11Chr10030082	0	-5.87606	down		Cs12Chr10010955	2.77e-22	-Inf	down		Cs1113contig10049026	1.92e-09	-3.96424	down		Cs4Chr10033046	4.13e-05	5.80806	up		Cs12Chr10008171	8.14e-14	-3.07932	down
Cs11Chr10030093	1.55e-07	-2.5676	down		Cs12Chr10010961	0.00666579	-3.20001	down		Cs1119contig10000787	6.28e-09	3.78987	up		Cs4Chr10033050	0.00367869	-3.45131	down		Cs12Chr10008212	4.03e-06	2.52093	up
Cs11Chr10030094	0	-4.25858	down		Cs12Chr10010965	3e-17	-Inf	down		Cs112contig10002277	1.37e-07	-3.80484	down		Cs4Chr10039863	0.00110031	4.65822	up		Cs12Chr10008216	0.00016764	-2.4324	down
Cs11Chr10030097	8.1e-15	-3.75938	down		Cs12Chr10010972	0.000130558	-5.90161	down		Cs1165contig10001180	0.000274653	-2.50101	down		Cs4Chr10041126	0.00507094	-3.9485	down		Cs12Chr10008876	4.22e-14	-4.79443	down
Cs11Chr10030100	1.75e-13	-3.5983	down		Cs12Chr10011458	1.37e-06	-8.23179	down		Cs1165contig10001184	0.00040557	2.31434	up		Cs4Chr10044905	1.37e-06	-5.73157	down		Cs12Chr10010954	3.67e-06	-2.66748	down
Cs11Chr10030116	2.36e-05	2.1376	up		Cs12Chr10011466	6.96e-08	-4.26171	down		Cs1165contig10001187	0.00364617	-2.75443	down		Cs4Chr10044937	0.00521232	-2.86507	down		Cs12Chr10010961	2.95e-07	-2.30826	down
Cs11Chr10030125	2.15e-14	3.55419	up		Cs12Chr10011467	0.000948223	4.38205	up		Cs1171contig10007083	2.74e-07	3.14027	up		Cs4Chr10048657	7.73e-10	-5.28624	down		Cs12Chr10010964	1.89e-05	-2.25847	down
Cs11Chr10031433	1.08e-09	-3.26636	down		Cs12Chr10011469	0.00733911	-2.96972	down		Cs1172contig10000580	2.14e-12	-4.96632	down		Cs4Chr10049038	0.0068072	-2.87276	down		Cs12Chr10010967	2.56e-08	3.71196	up
Cs11Chr10031435	4.06e-06	3.5892	up		Cs12Chr10011471	0.00627315	3.62374	up		Cs1172contig10000585	6.82e-14	-5.69749	down		Cs4Chr10049207	0.00492966	-3.1038	down		Cs12Chr10010984	6.17e-06	-3.49357	down
Cs11Chr10031450	2.54e-06	2.72813	up		Cs12Chr10011489	1.52e-24	-10.2935	down		Cs1174contig10005591	1.65e-05	2.84038	up		Cs4Chr10049299	0.0026581	5.79824	up		Cs12Chr10011440	3.28e-06	-2.4297	down
Cs11Chr10031758	2e-15	-3.85162	down		Cs12Chr10011491	0.00420374	-3.66302	down		Cs1174contig10005596	2.83e-10	-4.35826	down		Cs4Chr10049300	0.00907502	3.78382	up		Cs12Chr10011452	1.71e-11	4.926	up
Cs11Chr10032475	3.38e-08	-2.78807	down		Cs12Chr10013111	3.64e-05	-Inf	down		Cs1182contig10000424	3.89e-06	-4.5504	down		Cs4Chr10051102	0.00714996	-3.8649	down		Cs12Chr10011454	3.96e-07	2.0697	up
Cs11Chr10033411	9.14e-07	-2.74316	down		Cs12Chr10013125	0.00826989	3.30273	up		Cs1187contig10006909	1.85e-08	-4.7313	down		Cs5Chr10001492	2.14e-05	-3.7603	down		Cs12Chr10011456	5.14e-07	-2.81711	down
Cs11Chr10033423	1.31e-07	2.57467	up		Cs12Chr10013139	6.77e-06	-3.88312	down		Cs1189contig10022972	3.65e-09	3.77837	up		Cs5Chr10002558	0.00517068	-4.53391	down		Cs12Chr10011467	1.05e-12	2.74821	up
Cs11Chr10033428	9.53e-06	-3.03326	down		Cs12Chr10013154	0.00602573	-4.39309	down		Cs1189contig10022973	0.00268744	2.16798	up		Cs5Chr10002575	0.000105118	6.57868	up		Cs12Chr10011470	9.47e-07	2.76153	up
Cs11Chr10033432	1.07e-06	2.36965	up		Cs12Chr10013543	2.54e-05	-4.36678	down		Cs1189contig10022974	1.82e-05	-3.21693	down		Cs5Chr10003000	0.00121865	6.99177	up		Cs12Chr10011711	0	-7.31505	down
Cs11Chr10033460	7.79e-07	2.36944	up		Cs12Chr10013852	2.18e-07	-8.55616	down		Cs118contig10000235	9.21e-15	-5.7506	down		Cs5Chr10003392	0.00848992	3.70467	up		Cs12Chr10013112	0.000394697	-2.69175	down
Cs11Chr10033462	6.76e-08	2.57885	up		Cs12Chr10013864	0.000993135	-5.51766	down		Cs118contig10000237	0.00255523	-2.5631	down		Cs5Chr10011648	0.00927193	-3.84	down		Cs12Chr10013125	4.73e-11	2.55349	up
Cs11Chr10033466	4.53e-11	-3.26424	down		Cs12Chr10013866	0.0046622	-4.87743	down		Cs1190contig10001788	0	9.09695	up		Cs5Chr10011663	0.00452096	-3.3504	down		Cs12Chr10013126	7.25e-07	2.012	up
Cs11Chr10033479	1.45e-06	-2.38514	down		Cs12Chr10014338	1.08e-08	-6.67492	down		Cs1190contig10001801	4.25e-14	-5.23242	down		Cs5Chr10011666	1.12e-06	-Inf	down		Cs12Chr10013127	2.22e-16	3.13819	up
Cs11Chr10033484	0	7.22139	up		Cs12Chr10014345	0.00202032	-3.04775	down		Cs1190contig10001804	0.000709233	-3.20167	down		Cs5Chr10012809	1.76e-05	8.26803	up		Cs12Chr10013128	1.35e-13	2.84132	up
Cs11Chr10033495	1.85e-08	3.05421	up		Cs12Chr10014375	5.38e-06	-4.51729	down		Cs1191contig10035744	0.00180653	-2.2329	down		Cs5Chr10013482	7.44e-09	-5.12969	down		Cs12Chr10014337	0	-4.13333	down
Cs11Chr10033504	8.46e-09	4.59821	up		Cs12Chr10014475	1.12e-06	-4.80914	down		Cs1192contig10000013	7.83e-05	-3.66316	down		Cs5Chr10013520	0.00194464	-4.17015	down		Cs12Chr10014339	1.19e-06	-2.2994	down
Cs11Chr10033513	3.98e-07	-2.56383	down		Cs12Chr10014494	8.48e-10	-5.92373	down		Cs1198contig10001539	0.00204548	-2.21874	down		Cs5Chr10013539	0.000189091	-6.45232	down		Cs12Chr10014343	0	3.79838	up
Cs11Chr10033535	3.25e-09	-3.02619	down		Cs12Chr10016146	3.55e-05	-5.87654	down		Cs1198contig10001552	0	7.85501	up		Cs5Chr10015995	0.000361043	-3.31727	down		Cs12Chr10014375	6.83e-08	-2.19084	down
Cs11Chr10033537	1.5e-13	-4.30624	down		Cs12Chr10016167	1.88e-05	-5.85503	down		Cs11Chr10001218	0.000193936	2.45105	up		Cs5Chr10020371	3.25e-08	-5.28226	down		Cs12Chr10014465	9.2e-06	-2.63607	down
Cs11Chr10033548	1.11e-16	-4.04156	down		Cs12Chr10016168	1.77e-05	-Inf	down		Cs11Chr10002334	0	9.58135	up		Cs5Chr10023369	6.48e-08	-4.62469	down		Cs12Chr10014468	0	6.50825	up
Cs11Chr10033552	2.81e-09	4.68759	up		Cs12Chr10016177	0.00770484	-2.68136	down		Cs11Chr10003144	7.8e-12	4.13829	up		Cs5Chr10023385	1.45e-06	-5.57696	down		Cs12Chr10014475	5.92e-12	-3.06471	down
Cs11Chr10033557	0	4.55155	up		Cs12Chr10016181	3.56e-05	-Inf	down		Cs11Chr10003146	1.58e-09	-5.50916	down		Cs5Chr10023770	0.00854777	-3.10383	down		Cs12Chr10014493	4.92e-07	-2.06329	down
Cs11Chr10033567	2.94e-09	-2.98202	down		Cs12Chr10016182	0.000324241	-3.14027	down		Cs11Chr10003160	1.15e-08	3.51742	up		Cs5Chr10024198	0.00563742	-3.23735	down		Cs12Chr10014497	4.67e-08	-2.3502	down
Cs11Chr10033568	6.72e-14	-3.97315	down		Cs12Chr10016183	0.00372419	-2.76095	down		Cs11Chr10003181	9.93e-12	-6.08011	down		Cs5Chr10025326	0.0026877	-4.97647	down		Cs12Chr10014500	6.22e-07	-2.41994	down
Cs11Chr10033589	5.16e-09	-2.85195	down		Cs12Chr10016192	0.00128383	-5.40537	down		Cs11Chr10003184	0.00435951	-2.19945	down		Cs5Chr10027783	0.00231401	4.34441	up		Cs12Chr10016163	1.13e-13	-3.12733	down
Cs11Chr10033590	1.68e-05	2.13049	up		Cs12Chr10016209	9.49e-11	-9.21146	down		Cs11Chr10003185	0.00481583	-2.08502	down		Cs5Chr10030942	0.000603209	5.10204	up		Cs12Chr10016168	6.99e-15	-3.85829	down
Cs11Chr10033601	6.66e-16	-5.02121	down		Cs12Chr10016212	1.78e-05	-8.14506	down		Cs11Chr10003551	1.49e-10	-4.9399	down		Cs5Chr10031064	0.00164619	-2.98892	down		Cs12Chr10016186	1.27e-08	2.74354	up
Cs11Chr10033602	5.31e-05	-3.39168	down		Cs12Chr10016223	6.84e-05	-3.66802	down		Cs11Chr10003555	7.73e-06	-2.97744	down		Cs5Chr10035882	0.0067446	6.88518	up		Cs12Chr10016197	3.9e-07	2.04704	up
Cs11Chr10033618	2.22e-16	-4.46199	down		Cs12Chr10016232	6.95e-10	-5.17043	down		Cs11Chr10003874	8.48e-08	-3.74102	down		Cs5Chr10035922	4.03e-09	-5.07299	down		Cs12Chr10016217	4.57e-10	2.60373	up
Cs11Chr10033620	0	5.27029	up		Cs12Chr10016333	0.000303018	-5.08846	down		Cs11Chr10003967	0.00771654	2.00559	up		Cs5Chr10035948	0.000296775	-4.13055	down		Cs12Chr10016333	0	-5.42628	down
Cs11Chr10033622	0	6.50537	up		Cs12Chr10016354	7.39e-06	-Inf	down		Cs11Chr10003980	3.33e-15	-6.43614	down		Cs5Chr10036635	0.00562296	4.08497	up		Cs12Chr10016355	3.53e-13	-5.28735	down
Cs11Chr10033627	0	-4.47493	down		Cs12Chr10016355	4.97e-10	-6.77352	down		Cs11Chr10004824	2.75e-10	-4.30523	down		Cs5Chr10037116	3.03e-10	-5.70821	down		Cs12Chr10018375	9.2e-06	-2.13425	down
Cs11Chr10033629	6.54e-09	-2.82301	down		Cs12Chr10016366	4.65e-05	-6.76646	down		Cs11Chr10004830	9.75e-13	-5.57739	down		Cs5Chr10038027	0.00129385	-3.79468	down		Cs12Chr10018390	0	-6.0614	down
Cs11Chr10033632	0	-5.07964	down		Cs12Chr10016367	0.000580553	-2.97925	down		Cs11Chr10004831	0.00104204	-2.33221	down		Cs5Chr10038752	0.000292052	-4.49487	down		Cs12Chr10021469	4.01e-10	-4.22361	down
Cs11Chr10033633	5.15e-05	2.04315	up		Cs12Chr10016374	0.000795782	-5.08599	down		Cs11Chr10004836	5.34e-08	3.31063	up		Cs5Chr10038766	9.92e-06	-4.5517	down		Cs12Chr10021480	0	3.89695	up
Cs11Chr10033640	2.45e-06	-2.5319	down		Cs12Chr10018369	7.97e-05	-5.04747	down		Cs11Chr10006079	2.22e-16	-5.66478	down		Cs5Chr10038768	0.00724763	3.84008	up		Cs12Chr10021499	1.56e-10	-2.54901	down
Cs11Chr10033645	7.7e-09	2.70986	up		Cs12Chr10018376	0.000131657	-6.75078	down		Cs11Chr10006239	1.47e-09	4.48054	up		Cs5Chr10038836	2.77e-06	-5.29426	down		Cs12Chr10021689	7.46e-07	2.03343	up
Cs11Chr10033661	0.00282414	2.03775	up		Cs12Chr10018395	2.2e-10	-5.32221	down		Cs11Chr10006242	1.37e-08	-3.75808	down		Cs5Chr10038852	1.07e-05	-6.00781	down		Cs12Chr10021716	0	4.32912	up
Cs11Chr10035582	1.68e-07	2.48481	up		Cs12Chr10021447	0.0013512	-4.11171	down		Cs11Chr10006243	0.000285937	-2.65505	down		Cs5Chr10039468	0.000173986	-Inf	down		Cs12Chr10021740	0.000165613	-2.34789	down
Cs11Chr10035614	5.41e-10	-3.17889	down		Cs12Chr10021469	9.44e-08	-6.18055	down		Cs11Chr10006244	0.00331707	-2.64527	down		Cs5Chr10041072	0.00336003	-3.41321	down		Cs12Chr10021745	0	-3.84003	down
Cs11Chr10035637	3.87e-08	-2.68521	down		Cs12Chr10021480	0.00203147	9.23442	up		Cs11Chr10006245	0.00049337	-2.44297	down		Cs5Chr10043775	1.68e-15	-6.83658	down		Cs12Chr10023590	0	-6.4413	down
Cs11Chr10036597	0	-7.13871	down		Cs12Chr10021708	0.00512837	-4.65104	down		Cs11Chr10006246	3.15e-08	-3.64727	down		Cs5Chr10051523	0.005986	-5.06537	down		Cs12Chr10023592	1.98e-07	-4.36397	down
Cs11Chr10036604	3.33e-16	-4.28319	down		Cs12Chr10021716	0.000229652	5.34407	up		Cs11Chr10006255	1.03e-08	-3.91832	down		Cs5Chr10051557	0.00436025	-3.54346	down		Cs12Chr10023604	0	-4.26943	down
Cs11Chr10038631	1.51e-09	-2.92486	down		Cs12Chr10021721	3.63e-06	-7.65621	down		Cs11Chr10006261	9.99e-15	5.68463	up		Cs5Chr10051558	0.00690545	-7.85563	down		Cs12Chr10023605	0	3.99836	up
Cs11Chr10038659	9.47e-09	2.90842	up		Cs12Chr10021730	0.000258402	-6.41157	down		Cs11Chr10006263	1.59e-05	-2.96805	down		Cs5Chr10051615	6.42e-05	-6.20479	down		Cs12Chr10023628	0	-5.34714	down
Cs11Chr10039791	5.18e-09	-4.78668	down		Cs12Chr10021733	5.37e-07	-4.17183	down		Cs11Chr10006588	4.44e-16	6.48692	up		Cs5Chr10051632	0.00644789	4.55424	up		Cs12Chr10023637	0	-4.12634	down
Cs11Chr10039828	1.69e-05	-2.4099	down		Cs12Chr10021737	1.73e-05	-Inf	down		Cs11Chr10006642	0.00291923	-2.48351	down		Cs5Chr10051712	0.000410926	-3.92705	down		Cs12Chr10023643	2.78e-14	-3.8638	down
Cs11Chr10039851	5.59e-11	-3.44558	down		Cs12Chr10021740	1.22e-07	-5.96782	down		Cs11Chr10006646	2.87e-13	-5.23734	down		Cs639contig10005501	0.004723	-3.74315	down		Cs12Chr10025384	1.47e-08	4.46717	up
Cs11Chr10040545	4.32e-06	-2.83875	down		Cs12Chr10021741	0.000162958	4.83225	up		Cs11Chr10006652	0	-8.43889	down		Cs645contig10002911	5.97e-11	Inf	up		Cs12Chr10026932	7.55e-08	2.41609	up
Cs11Chr10040547	5.9e-05	-2.06337	down		Cs12Chr10021743	8.16e-05	-6.2692	down		Cs11Chr10006653	4.68e-08	-4.20948	down		Cs645contig10026465	7.57e-11	Inf	up		Cs12Chr10026941	2.77e-10	3.76098	up
Cs11Chr10040553	9.99e-16	-4.89892	down		Cs12Chr10021745	1.55e-05	-3.74297	down		Cs11Chr10006661	0.000100966	2.49268	up		Cs645contig10026467	1.51e-10	Inf	up		Cs12Chr10028585	4.34e-05	-3.14524	down
Cs11Chr10040557	1.26e-11	-3.71669	down		Cs12Chr10021752	0.000639115	-3.23946	down		Cs11Chr10006665	5.24e-14	-5.888	down		Cs6Chr10001754	0.000969968	-4.49354	down		Cs12Chr10029434	7.4e-11	2.63209	up
Cs11Chr10040566	1.98e-09	-3.00981	down		Cs12Chr10023590	3.06e-07	-Inf	down		Cs11Chr10006918	0	5.20305	up		Cs6Chr10002382	4.34e-05	-4.17984	down		Cs12Chr10029466	0	6.79191	up
Cs11Chr10040573	1.73e-06	-2.3796	down		Cs12Chr10023592	9.84e-16	-Inf	down		Cs11Chr10006929	4.8e-07	-3.86911	down		Cs6Chr10003219	0.00170225	-3.24748	down		Cs12Chr10029476	1.78e-08	-2.72818	down
Cs11Chr10040582	1.89e-06	2.4018	up		Cs12Chr10023604	0.000450859	-3.27091	down		Cs11Chr10007228	2.11e-08	4.06569	up		Cs6Chr10004113	3.22e-05	-3.61794	down		Cs12Chr10029491	2.1e-10	-3.05914	down
Cs11Chr10040585	1.03e-05	-3.77325	down		Cs12Chr10023614	0.00849256	3.43571	up		Cs11Chr10007231	2.18e-06	2.93848	up		Cs6Chr10004116	6.49e-05	7.31502	up		Cs12Chr10029518	2.16e-11	-2.66092	down
Cs11Chr10040590	1.39e-06	-2.38783	down		Cs12Chr10023628	2.29e-06	-4.2288	down		Cs11Chr10007239	0.000197642	-2.54362	down		Cs6Chr10006631	0.00125838	-4.13351	down		Cs12Chr10029534	3.46e-11	-2.79599	down
Cs11Chr10040596	1.37e-14	-5.77858	down		Cs12Chr10023643	7.15e-08	-6.22762	down		Cs11Chr10007876	0.00863756	-2.36175	down		Cs6Chr10008632	8.88e-07	-4.81099	down		Cs12Chr10029535	4.5e-12	-2.73836	down
Cs11Chr10040597	1.77e-12	3.44888	up		Cs12Chr10023651	0.000409336	-4.06089	down		Cs11Chr10007882	5.06e-07	-3.64696	down		Cs6Chr10008636	0.00949324	-5.8077	down		Cs12Chr10029547	0.000151246	2.00265	up
Cs11Chr10040607	4.02e-06	2.30689	up		Cs12Chr10023663	0.00136941	-5.01857	down		Cs11Chr10007899	6.13e-12	4.17443	up		Cs6Chr10009560	0.00220837	-4.35578	down		Cs12Chr10029552	0.00295909	-2.20021	down
Cs11Chr10043173	1.22e-15	-3.89701	down		Cs12Chr10023679	0.000250897	-3.18474	down		Cs11Chr10007901	1.17e-12	-6.31309	down		Cs6Chr10010338	2.86e-05	-6.3901	down		Cs12Chr10031671	1.11e-16	3.97239	up
Cs11Chr10043177	2.86e-10	-3.07301	down		Cs12Chr10026934	0.000140087	-6.72304	down		Cs11Chr10007916	0.00894591	2.00228	up		Cs6Chr10010377	0.00344631	Inf	up		Cs12Chr10031897	5.64e-13	-4.17935	down
Cs11Chr10043183	1.03e-06	2.35904	up		Cs12Chr10027830	4.84e-12	-Inf	down		Cs11Chr10007917	0.000264026	-2.67545	down		Cs6Chr10011772	0.0010509	Inf	up		Cs12Chr10031903	1.7e-13	2.83063	up
Cs11Chr10043185	0.000148538	-2.01316	down		Cs12Chr10027856	3.94e-10	-8.38225	down		Cs11Chr10008608	0.00580335	-2.32539	down		Cs6Chr10014019	0.00129385	-7.71996	down		Cs12Chr10031904	1.06e-08	-3.66857	down
Cs11Chr10043203	1.95e-06	2.31594	up		Cs12Chr10027858	0.000144696	-6.06604	down		Cs11Chr10009806	4.93e-09	-5.08389	down		Cs6Chr10017000	0.00905964	-3.01529	down		Cs12Chr10031907	0	-7.69236	down
Cs11Chr10043218	1.11e-16	5.58248	up		Cs12Chr10029434	0.000122829	8.29593	up		Cs11Chr10009808	3.81e-10	-5.67217	down		Cs6Chr10017004	0.00240517	-7.57411	down		Cs12Chr10031911	6.98e-06	3.04339	up
Cs11Chr10043219	4.19e-05	-3.13726	down		Cs12Chr10029453	4.99e-07	-5.59327	down		Cs11Chr10009818	0	-7.88797	down		Cs6Chr10017080	0.00440531	-2.74739	down		Cs12Chr10031912	2.64e-14	-5.07659	down
Cs11Chr10043228	1.48e-05	-2.18689	down		Cs12Chr10029491	4.19e-05	-4.64643	down		Cs11Chr10010648	1.66e-07	-3.46248	down		Cs6Chr10017230	2.91e-07	-5.43392	down		Cs12Chr10031922	9.74e-11	-4.92539	down
Cs11Chr10043277	3.06e-07	-2.60376	down		Cs12Chr10029494	0.00778228	-2.49645	down		Cs11Chr10010655	0.000421938	-2.66502	down		Cs6Chr10017235	0.00265154	4.34946	up		Cs12Chr10033710	0	5.64435	up
Cs11Chr10043283	2.68e-08	-3.0385	down		Cs12Chr10029497	2.46e-07	-7.65485	down		Cs11Chr10010656	1.88e-08	4.07742	up		Cs6Chr10017258	2.33e-05	-3.96639	down		Cs12Chr10033711	0	6.42438	up
Cs11Chr10043309	8.64e-11	-5.12336	down		Cs12Chr10029505	2.7e-11	-6.78718	down		Cs11Chr10010657	0	-8.81724	down		Cs6Chr10017263	0.00230511	-4.39505	down		Cs12Chr10033714	0	3.65614	up
Cs11Chr10043319	2.19e-05	-2.19803	down		Cs12Chr10029534	7.4e-06	-4.7453	down		Cs11Chr10010660	3.72e-08	-3.64089	down		Cs6Chr10017264	0.00582357	-4.5069	down		Cs12Chr10033720	5.28e-10	2.59002	up
Cs11Chr10043324	2.9e-07	-3.35554	down		Cs12Chr10029536	5.62e-05	-5.32948	down		Cs11Chr10010665	2.58e-10	-5.7168	down		Cs6Chr10021105	0.007885	-3.21482	down		Cs12Chr10034822	2.54e-06	-2.43048	down
Cs11Chr10043348	3.67e-07	2.52183	up		Cs12Chr10029541	3e-06	-5.31537	down		Cs11Chr10010670	0.000634498	2.26043	up		Cs6Chr10021141	0.000588031	-3.21878	down		Cs12Chr10034843	0	-6.49825	down
Cs11Chr10043353	1.22e-15	-5.39379	down		Cs12Chr10029548	0.00997691	-2.33869	down		Cs11Chr10010675	5.77e-10	4.49135	up		Cs6Chr10021392	0.00718604	-Inf	down		Cs12Chr10034863	0	4.58829	up
Cs11Chr10043361	7.76e-12	-3.71479	down		Cs12Chr10029552	0.0062964	-4.05212	down		Cs11Chr10010679	5.72e-05	-2.72285	down		Cs6Chr10021570	1.91e-16	-Inf	down		Cs12Chr10034864	3.09e-09	-2.43419	down
Cs11Chr10043363	2.88e-05	2.07202	up		Cs12Chr10029560	0.00901595	-2.92898	down		Cs11Chr10011006	0	7.75699	up		Cs6Chr10025569	1.07e-10	-5.4939	down		Cs12Chr10034869	0	4.75442	up
Cs11Chr10043368	5.34e-06	2.26881	up		Cs12Chr10029565	0.00712656	-4.25085	down		Cs11Chr10011027	2.89e-05	2.79282	up		Cs6Chr10026800	9.69e-06	-Inf	down		Cs12Chr10036200	3.17e-07	-2.36994	down
Cs11Chr10043382	2.98e-05	2.29668	up		Cs12Chr10031671	2e-07	-4.55489	down		Cs11Chr10011067	0.000442142	2.34374	up		Cs6Chr10026820	0.00736163	-3.12202	down		Cs12Chr10036217	2.63e-14	3.97215	up
Cs11Chr10043397	1.02e-05	-2.25458	down		Cs12Chr10031884	2.43e-10	-5.28219	down		Cs11Chr10011068	9.35e-06	2.81091	up		Cs6Chr10028817	2.56e-08	-5.2116	down		Cs12Chr10036222	2.97e-07	2.17817	up
Cs11Chr10043400	0	-8.1944	down		Cs12Chr10031899	0.00330115	-3.58012	down		Cs11Chr10013579	0.000137309	2.49322	up		Cs6Chr10031503	0.000361043	-4.90134	down		Cs12Chr10036249	3.66e-12	-5.14099	down
Cs11Chr10043912	6.62e-05	2.00782	up		Cs12Chr10031903	0.0063696	12.3206	up		Cs11Chr10013584	5.13e-07	-3.43783	down		Cs6Chr10031525	2.22e-06	-5.76415	down		Cs12Chr10037473	1.03e-14	3.15493	up
Cs11Chr10048266	2.44e-15	-4.40352	down		Cs12Chr10031906	0.000477523	-5.3049	down		Cs11Chr10013587	0.0023831	-2.18299	down		Cs6Chr10031955	5.1e-05	-Inf	down		Cs12Chr10037484	6.52e-06	-2.35892	down
Cs11Chr10048268	3.92e-08	-3.19099	down		Cs12Chr10031907	1.5e-06	8.36406	up		Cs11Chr10013592	0.000371769	-3.19255	down		Cs6Chr10034124	0.00114951	-3.16305	down		Cs12Chr10037487	3.44e-06	2.07913	up
Cs11Chr10048280	0.00649052	-2.03038	down		Cs12Chr10031911	0.00320873	7.36795	up		Cs11Chr10013594	0.00130183	2.18132	up		Cs6Chr10034130	4.78e-14	-7.39872	down		Cs12Chr10037494	2.39e-14	5.31919	up
Cs11Chr10048291	1.55e-12	-3.57075	down		Cs12Chr10031912	2.54e-07	-6.26676	down		Cs11Chr10013595	0.000178984	2.59037	up		Cs6Chr10034167	0.000388364	-6.78034	down		Cs12Chr10037500	0	-4.85109	down
Cs11Chr10048316	8.11e-11	4.96291	up		Cs12Chr10031922	7.52e-08	-8.4628	down		Cs11Chr10013604	2.1e-07	-3.43795	down		Cs6Chr10035250	0.00284972	-2.88097	down		Cs12Chr10037518	1.16e-12	-3.45264	down
Cs11Chr10048339	1.01e-14	-4.01117	down		Cs12Chr10033711	0.0046622	-4.87743	down		Cs11Chr10013608	7.47e-05	-2.7193	down		Cs6Chr10035303	0.00457555	3.96419	up		Cs12Chr10037520	0	5.20996	up
Cs11Chr10048346	7.63e-09	-3.07433	down		Cs12Chr10033723	4.27e-08	-5.19664	down		Cs11Chr10014581	4.54e-07	-3.46564	down		Cs6Chr10035333	0.00500885	-2.79221	down		Cs12Chr10037528	1.54e-07	-2.15599	down
Cs11Chr10049695	0	-6.9379	down		Cs12Chr10034824	0.000422926	-5.21718	down		Cs11Chr10014586	8.88e-15	-6.83441	down		Cs6Chr10035431	0.00590098	-4.31567	down		Cs12Chr10037534	3.07e-10	2.46099	up
Cs11Chr10049703	0.000200367	-2.30351	down		Cs12Chr10034833	0.0019996	-4.03402	down		Cs11Chr10014587	3.43e-14	-5.46076	down		Cs6Chr10035703	0.00535943	-5.58566	down		Cs12Chr10037537	0	4.7679	up
Cs11Chr10049712	5.24e-10	3.12818	up		Cs12Chr10034865	0.00126218	-2.92727	down		Cs11Chr10014591	0	-6.59418	down		Cs6Chr10038550	4e-05	-4.65119	down		Cs12Chr10037563	1.83e-09	3.89274	up
Cs11Chr10049721	4.84e-08	3.21647	up		Cs12Chr10036200	2.86e-08	-5.84017	down		Cs11Chr10014592	0	-8.95822	down		Cs6Chr10038712	0.00446611	-2.91762	down		Cs12Chr10037564	1.07e-05	-2.03251	down
Cs11Chr10049722	3.59e-05	2.27966	up		Cs12Chr10036202	0.00311111	-2.60667	down		Cs11Chr10014600	1.39e-07	-4.97467	down		Cs6Chr10039129	2.88e-06	-4.66217	down		Cs12Chr10037587	1.08e-11	-3.37964	down
Cs11Chr10049724	9.11e-11	-3.14233	down		Cs12Chr10036213	3.82e-05	-Inf	down		Cs11Chr10014601	4.15e-05	-3.35038	down		Cs6Chr10039167	0.00366332	5.79668	up		Cs12Chr10037608	0	6.59476	up
Cs11Chr10049733	2.31e-10	2.95455	up		Cs12Chr10036246	0.00162802	5.42675	up		Cs11Chr10014602	4.9e-10	4.14234	up		Cs6Chr10039193	0.000101749	5.46615	up		Cs12Chr10037618	8.71e-06	-2.11284	down
Cs11Chr10049734	9.85e-09	-4.73146	down		Cs12Chr10037473	0.00952893	3.24429	up		Cs11Chr10014604	3.66e-08	-3.96158	down		Cs6Chr10039268	0.00582357	3.97545	up		Cs12Chr10037654	0	-4.41773	down
Cs11Chr10049739	4.9e-10	-4.1495	down		Cs12Chr10037475	1.11e-05	-4.76626	down		Cs11Chr10014605	7.84e-11	5.38373	up		Cs6Chr10041664	0.000184926	-5.42185	down		Cs12Chr10037666	0	-5.31808	down
Cs11Chr10049747	0	5.95679	up		Cs12Chr10037477	2.43e-05	-3.65081	down		Cs11Chr10014606	0.000705444	-2.37664	down		Cs6Chr10041666	0.00110615	-Inf	down		Cs12Chr10037696	0.000277653	2.15086	up
Cs11Chr10049748	4.47e-12	-3.33388	down		Cs12Chr10037482	0.00446393	-4.06581	down		Cs11Chr10014609	0.000263522	-2.50567	down		Cs6Chr10041673	7.91e-06	-5.07428	down		Cs12Chr10043811	0.000495878	2.2498	up
Cs11Chr10049756	0	-5.94825	down		Cs12Chr10037494	0.000109208	Inf	up		Cs11Chr10016468	7.62e-14	-6.60669	down		Cs6Chr10041708	0.00223778	-4.2725	down		Cs12Chr10043828	0	-8.07149	down
Cs11Chr10049763	0	-5.82548	down		Cs12Chr10037503	1.13e-06	-4.9019	down		Cs11Chr10017153	0	5.51655	up		Cs6Chr10041716	0.000483852	-5.22826	down		Cs12Chr10043833	3.82e-07	-4.31019	down
Cs11Chr10049770	5.55e-05	-2.24344	down		Cs12Chr10037516	7.22e-05	-5.71633	down		Cs11Chr10017156	0.00108954	-2.3292	down		Cs6Chr10045845	0.00587807	-2.66034	down		Cs12Chr10047053	2.42e-07	-3.07789	down
Cs11Chr10053894	2.56e-07	2.45672	up		Cs12Chr10037520	0.00371325	-3.24864	down		Cs11Chr10017158	8.38e-06	3.016	up		Cs6Chr10046038	0.000511858	6.41507	up		Cs12Chr10047057	2.93e-12	-3.81989	down
Cs11Chr10053898	0	-4.31348	down		Cs12Chr10037534	0.000512718	5.79814	up		Cs11Chr10017176	0.00175778	-2.29513	down		Cs6Chr10046042	2.09e-07	-5.88906	down		Cs12Chr10047063	1.74e-09	4.29827	up
Cs11Chr10053908	0	5.44621	up		Cs12Chr10037559	1.93e-05	-4.2393	down		Cs11Chr10017182	0.000440268	-2.67348	down		Cs6Chr10047002	0.000550863	-3.2974	down		Cs12Chr10047087	0	-3.83225	down
Cs11Chr10053919	1.12e-06	2.35297	up		Cs12Chr10037573	9.64e-17	-Inf	down		Cs11Chr10017188	3.41e-07	-3.96997	down		Cs6Chr10047967	0.00272353	-Inf	down		Cs12Chr10047088	7.66e-05	-2.84744	down
Cs11Chr10053921	5.1e-14	3.78282	up		Cs12Chr10037575	7.57e-05	-4.45069	down		Cs11Chr10017195	2.4e-10	3.88422	up		Cs6Chr10048453	0.00148671	-4.95693	down		Cs12Chr10047103	3.44e-11	-4.99522	down
Cs11Chr10053945	2.29e-14	-4.22713	down		Cs12Chr10037584	0.000258418	-4.2672	down		Cs11Chr10017200	6.16e-07	3.07195	up		Cs6Chr10051739	0.00915345	3.97021	up		Cs12Chr10047105	4.79e-11	2.55481	up
Cs11Chr10053946	5.2e-05	-3.11486	down		Cs12Chr10037598	2.74e-12	-5.95519	down		Cs11Chr10017209	3.12e-09	3.58344	up		Cs6Chr10051802	1.25e-05	8.33805	up		Cs12Chr10047112	0	-4.20444	down
Cs11Chr10053965	0	6.50309	up		Cs12Chr10037606	3.97e-05	-6.28143	down		Cs11Chr10017214	7.97e-06	2.78524	up		Cs6Chr10051931	5.14e-06	-4.11246	down		Cs12Chr10047154	0	-4.38521	down
Cs11Chr10053968	0.00155873	-2.07899	down		Cs12Chr10037609	0.00379005	3.82388	up		Cs11Chr10017217	2.38e-10	-5.72557	down		Cs6Chr10051948	0.00182201	-3.72386	down		Cs12Chr10047156	0	-4.47549	down
Cs11Chr10053975	2.8e-06	-3.08908	down		Cs12Chr10037617	1.35e-05	-Inf	down		Cs11Chr10017424	6.04e-10	3.76828	up		Cs6Chr10051970	0.00796734	-5.49935	down		Cs12Chr10047181	6.93e-10	-2.5778	down
Cs11Chr10053978	4.11e-07	-4.3949	down		Cs12Chr10037637	0.000266663	-3.57902	down		Cs11Chr10017428	2.68e-07	-3.44588	down		Cs6Chr10051981	0.00247552	-4.15378	down		Cs12Chr10047182	1.28e-08	-3.98161	down
Cs11Chr10053980	0	-6.42717	down		Cs12Chr10037639	5.55e-05	-3.52397	down		Cs11Chr10017438	7.21e-06	-3.98865	down		Cs6Chr10054235	0.00428744	-5.21196	down		Cs12Chr10047185	0.00122294	-2.19805	down
Cs11Chr10053986	3.33e-16	-4.98197	down		Cs12Chr10037645	0.00360429	-2.4648	down		Cs11Chr10017444	5.86e-08	-3.67461	down		Cs716contig10000620	1.8e-08	9.03891	up		Cs12Chr10047197	4.61e-08	-3.70575	down
Cs11Chr10053992	1.45e-12	-4.48229	down		Cs12Chr10037654	6.92e-05	-5.49369	down		Cs11Chr10017447	4.48e-09	3.5485	up		Cs749contig10007399	0.000952164	-Inf	down		Cs12Chr10047199	0.00130541	-2.48157	down
Cs11Chr10054009	2.74e-10	-3.1485	down		Cs12Chr10037661	0.000929945	-3.96197	down		Cs11Chr10017452	0	-8.95263	down		Cs7Chr10001368	0.00216696	-4.58777	down		Cs12Chr10047202	6.66e-16	-3.41215	down
Cs11Chr10054019	2.68e-13	-5.56358	down		Cs12Chr10037664	1.28e-05	-Inf	down		Cs11Chr10017453	0	-7.46179	down		Cs7Chr10007195	5.95e-08	-4.58931	down		Cs12Chr10047206	6.46e-05	-2.15789	down
Cs11Chr10054028	3.04e-06	-3.52272	down		Cs12Chr10043807	7.45e-19	-8.30205	down		Cs11Chr10017456	4.48e-10	-5.65392	down		Cs7Chr10007209	0.00340199	-3.0427	down		Cs12Chr10049006	2.22e-12	-3.99683	down
Cs11Chr10054053	1.84e-06	2.31517	up		Cs12Chr10043811	2.66e-07	-5.36216	down		Cs11Chr10017457	0	-6.39135	down		Cs7Chr10007211	0.00351798	-3.26369	down		Cs12Chr10049934	1.93e-07	-2.15928	down
Cs11Chr10054059	2.71e-08	-2.70484	down		Cs12Chr10043824	8.9e-06	-4.43591	down		Cs11Chr10017460	5.66e-06	-4.02067	down		Cs7Chr10014439	2.85e-09	-6.92089	down		Cs12Chr10049945	1.84e-12	-4.10928	down
Cs11Chr10054063	3.21e-08	2.62857	up		Cs12Chr10043828	1.12e-15	-7.73521	down		Cs11Chr10017465	0.000455207	2.58005	up		Cs7Chr10015063	0.000334577	-4.61572	down		Cs12Chr10049949	0	-6.57843	down
Cs11Chr10054885	9.65e-12	-3.38715	down		Cs12Chr10043833	4.53e-09	-6.44676	down		Cs11Chr10017467	3.72e-05	-4.24378	down		Cs7Chr10015768	0.00350136	-3.61839	down		Cs12Chr10049952	2.75e-07	-4.33733	down
Cs11Chr10054903	8.79e-10	3.83853	up		Cs12Chr10043835	1.06e-05	-7.59878	down		Cs11Chr10018058	0	6.94079	up		Cs7Chr10020305	0.00163291	-4.41634	down		Cs12Chr10049962	1.77e-14	-3.0832	down
Cs11Chr10054918	2.68e-06	2.96031	up		Cs12Chr10043836	3.38e-05	-Inf	down		Cs11Chr10018061	4.83e-07	-4.8196	down		Cs7Chr10020501	5.91e-05	-5.09754	down		Cs12Chr10049963	0.000132072	-2.24066	down
Cs11Chr10054931	5.73e-06	-3.46123	down		Cs12Chr10043845	0.00994471	-2.49993	down		Cs11Chr10018064	0.000327179	-2.48587	down		Cs7Chr10025548	0.00367869	4.0622	up		Cs12Chr10049988	3.69e-08	2.17853	up
Cs1201contig10001099	2.21e-05	-2.18216	down		Cs12Chr10043851	4.98e-07	-6.73847	down		Cs11Chr10018338	0.0029756	2.05677	up		Cs7Chr10051186	0.00736163	5.1607	up		Cs12Chr10053631	9.43e-06	-3.0319	down
Cs1202contig10014894	0	-5.22403	down		Cs12Chr10047057	0.000302219	-6.01382	down		Cs11Chr10018339	3.13e-08	3.35771	up		Cs7Chr10051252	0.000127411	-3.63628	down		Cs12Chr10053633	3.81e-10	-3.13655	down
Cs1202contig10014895	0	-4.94949	down		Cs12Chr10047063	0.000304419	-4.73608	down		Cs11Chr10019541	2.73e-14	6.12344	up		Cs7Chr10051258	1.37e-06	-6.58787	down		Cs12Chr10053635	1.98e-07	-4.36397	down
Cs1202contig10014897	4.33e-14	-4.34798	down		Cs12Chr10047091	0.00830066	-3.06294	down		Cs11Chr10019556	0.00161564	2.14098	up		Cs7Chr10051259	3.4e-13	-6.72597	down		Cs12Chr10053665	3.23e-09	2.90525	up
Cs1202contig10014898	2.33e-08	-3.06308	down		Cs12Chr10047104	0.000455857	Inf	up		Cs11Chr10019565	0.000892965	2.61742	up		Cs7Chr10053456	0.00606545	-2.75469	down		Cs12Chr10053671	1.68e-07	-2.44357	down
Cs1250contig10004815	0	6.71042	up		Cs12Chr10047105	0.000136497	5.58083	up		Cs11Chr10019998	0.00177022	-2.23724	down		Cs7Chr10053460	0.00848992	-2.86006	down		Cs12Chr10053706	0	-4.56382	down
Cs1250contig10004818	0	4.19935	up		Cs12Chr10047112	0.00811086	-2.5891	down		Cs11Chr10020012	0.0021378	2.21033	up		Cs819contig10008030	0.000152034	Inf	up		Cs12Chr10053715	2.64e-07	-2.32999	down
Cs1255contig10037182	4.44e-16	-4.94835	down		Cs12Chr10047115	0.000443365	-2.79986	down		Cs11Chr10021511	0.00682816	-2.01914	down		Cs8Chr10005807	8.18e-06	-5.66142	down		Cs12Chr10053718	1.83e-14	-4.10996	down
Cs1255contig10037185	1.19e-10	-4.55722	down		Cs12Chr10047119	0.00135665	-4.00455	down		Cs11Chr10021513	6.25e-10	-4.30387	down		Cs8Chr10006866	3.49e-05	-4.09671	down		Cs12Chr10053730	9.97e-11	-2.66015	down
Cs1255contig10037192	0	4.92227	up		Cs12Chr10047132	0.00514387	-3.32395	down		Cs11Chr10021532	2.54e-05	-2.8578	down		Cs8Chr10007098	0.000330902	-3.99223	down		Cs12Chr10053749	9.08e-10	-2.48122	down
Cs1268contig10012637	5.84e-05	2.03433	up		Cs12Chr10047150	2.73e-05	-4.33207	down		Cs11Chr10021533	0.000927483	2.37805	up		Cs8Chr10008425	0.00527015	-4.65209	down		Cs12Chr10053764	0	4.36461	up
Cs1270contig10013275	2.15e-11	-3.95015	down		Cs12Chr10047156	2.22e-05	-4.49594	down		Cs11Chr10021540	7.96e-10	-5.58817	down		Cs8Chr10008437	0.000503192	-3.3358	down		Cs12Chr10053771	1.1e-05	2.91564	up
Cs1270contig10013276	2.22e-16	-4.49676	down		Cs12Chr10047167	0.00383949	-4.51691	down		Cs11Chr10021542	0.00557231	-2.68417	down		Cs8Chr10010425	0.00150842	-3.06524	down		Cs12Chr10053785	8.91e-07	2.15555	up
Cs1270contig10013283	3.43e-05	2.05858	up		Cs12Chr10047175	0.000170806	-5.94343	down		Cs11Chr10021547	1.6e-10	-4.70528	down		Cs8Chr10011248	0.00678787	6.54951	up		Cs12Chr10053807	0	-4.24807	down
Cs1272contig10039327	1.77e-08	-3.85728	down		Cs12Chr10047181	0.000537602	-3.02578	down		Cs11Chr10021551	1.54e-11	-6.03147	down		Cs8Chr10012097	7.13e-05	-3.91168	down		Cs12Chr10053819	3.46e-08	2.19558	up
Cs1276contig10000884	3.2e-09	2.7728	up		Cs12Chr10047182	0.0094093	-2.81712	down		Cs11Chr10022153	0	-7.08948	down		Cs8Chr10013710	0.000706588	-3.16851	down		Cs12Chr10053821	0	5.05467	up
Cs1280contig10000435	0	7.24367	up		Cs12Chr10047202	2.33e-06	-4.55128	down		Cs11Chr10022158	0.000299591	-2.58531	down		Cs8Chr10014556	0.00012874	-3.71005	down		Cs12Chr10054817	0	-6.92852	down
Cs1282contig10018083	9.13e-07	2.36149	up		Cs12Chr10047948	0.00109928	-2.92947	down		Cs11Chr10022165	4.26e-12	4.25811	up		Cs8Chr10014557	0.000646792	-3.63341	down		Cs12Chr10054829	9.7e-11	-2.87316	down
Cs1282contig10018087	1.13e-14	-3.80295	down		Cs12Chr10049934	6.14e-08	-4.51443	down		Cs11Chr10022166	3.33e-07	3.12695	up		Cs8Chr10014559	7.57e-11	-7.52033	down		Cs1301contig10000388	1.25e-11	4.94552	up
Cs1284contig10001021	9.53e-06	2.17363	up		Cs12Chr10049942	0.000224331	-4.33458	down		Cs11Chr10022171	0	5.52185	up		Cs8Chr10015535	2.1e-05	Inf	up		Cs1316contig10003079	0	-13.2672	down
Cs1286contig10003958	0.0001722	-2.1827	down		Cs12Chr10049954	0.000350713	-3.49565	down		Cs11Chr10022589	1.12e-10	-5.81039	down		Cs8Chr10016306	0.00599917	-6.10071	down		Cs1321contig10004377	5.87e-08	-2.19731	down
Cs128contig10000102	3.37e-05	-2.75092	down		Cs12Chr10049957	0.00427895	-3.42365	down		Cs11Chr10023805	7.16e-08	-4.09966	down		Cs8Chr10018715	0.000374791	-4.25244	down		Cs132contig10000376	8.86e-07	-2.24169	down
Cs1293contig10002460	0.000161173	2.225	up		Cs12Chr10049963	0.000163112	-5.75078	down		Cs11Chr10023806	0.000275634	2.36768	up		Cs8Chr10022478	0.000655862	-Inf	down		Cs1332contig10001579	0	-4.28764	down
Cs1293contig10002465	5.1e-06	-2.28286	down		Cs12Chr10053621	0.000281378	-3.73213	down		Cs11Chr10030036	0.00261597	-2.2299	down		Cs8Chr10025435	0.000884314	-6.67145	down		Cs133contig10017301	0	-4.54555	down
Cs12Chr10001778	2.58e-05	2.16386	up		Cs12Chr10053631	0.00634275	-4.42259	down		Cs11Chr10030052	0	6.07211	up		Cs8Chr10025494	0.000108253	5.63836	up		Cs1355contig10001771	4.13e-12	-2.89688	down
Cs12Chr10002191	6.6e-12	-3.31492	down		Cs12Chr10053635	1.16e-05	-6.91305	down		Cs11Chr10030064	5.62e-08	-3.66184	down		Cs8Chr10025503	1.32e-05	-4.22897	down		Cs1359contig10000194	0	8.60199	up
Cs12Chr10002192	3.79e-14	-3.83204	down		Cs12Chr10053678	0.000436952	-3.20424	down		Cs11Chr10030069	6.13e-06	-4.48996	down		Cs8Chr10025507	0.00256172	4.54076	up		Cs135contig10000289	1.16e-09	-3.04084	down
Cs12Chr10002253	8.98e-06	-2.23223	down		Cs12Chr10053688	0.00342373	-2.99492	down		Cs11Chr10030070	4.11e-10	-4.11534	down		Cs8Chr10028724	0.00234665	-4.15226	down		Cs135contig10000291	4.76e-11	2.58962	up
Cs12Chr10002260	9.48e-05	-2.02878	down		Cs12Chr10053699	0.000487192	-6.01382	down		Cs11Chr10030072	1.49e-07	-3.54302	down		Cs8Chr10028772	0.00427548	-3.50261	down		Cs1364contig10009488	2.87e-09	2.32331	up
Cs12Chr10002262	3.22e-15	3.67038	up		Cs12Chr10053708	3.92e-05	-4.38125	down		Cs11Chr10030074	0.000410996	2.32487	up		Cs8Chr10029203	0.00774443	-4.21696	down		Cs1364contig10009490	0	4.42302	up
Cs12Chr10002266	0	-4.52295	down		Cs12Chr10053721	6.72e-05	-6.26014	down		Cs11Chr10030078	0.000340694	-2.68267	down		Cs8Chr10029206	0.00187936	-3.50305	down		Cs1365contig10001885	1.89e-08	-2.28564	down
Cs12Chr10002331	2.22e-16	-4.16205	down		Cs12Chr10053726	0.000334975	-3.27687	down		Cs11Chr10030082	0	-8.89553	down		Cs8Chr10029271	0.00501857	-2.84906	down		Cs1372contig10016497	4.22e-15	-3.11687	down
Cs12Chr10002593	1.47e-13	-3.56713	down		Cs12Chr10053730	1.28e-13	-6.7875	down		Cs11Chr10030089	1.31e-09	-4.07978	down		Cs8Chr10029275	8.85e-05	-3.49646	down		Cs1372contig10016516	0	-6.17379	down
Cs12Chr10003133	0	4.636	up		Cs12Chr10053745	0.000363884	-6.20646	down		Cs11Chr10030090	1.61e-08	-4.03432	down		Cs8Chr10030172	2.89e-05	-5.99185	down		Cs1372contig10016519	3.07e-07	-2.16362	down
Cs12Chr10008177	6.55e-10	2.88352	up		Cs12Chr10053752	8.2e-05	-7.68478	down		Cs11Chr10030092	0.00300449	-2.14882	down		Cs8Chr10030216	0.000550863	-3.4849	down		Cs1372contig10016520	4.44e-16	-3.5063	down
Cs12Chr10008212	1.11e-07	-3.07875	down		Cs12Chr10053753	1.64e-06	-8.778	down		Cs11Chr10030093	0	-6.8261	down		Cs8Chr10030678	0.00531891	-3.695	down		Cs1375contig10017902	1.33e-15	3.3263	up
Cs12Chr10008216	5.71e-05	2.67646	up		Cs12Chr10053766	0.000135342	-6.37973	down		Cs11Chr10030094	6.66e-16	-5.56543	down		Cs8Chr10032802	0.00129385	-3.06023	down		Cs1376contig10035057	6.56e-06	-3.17446	down
Cs12Chr10008876	6.36e-06	-2.2852	down		Cs12Chr10053768	4.4e-05	-4.46113	down		Cs11Chr10030097	0	-8.79031	down		Cs8Chr10041974	1.53e-06	-4.97807	down		Cs1382contig10003707	4.12e-13	-3.01293	down
Cs12Chr10009974	0.0016497	-2.33027	down		Cs12Chr10053801	0.00740074	-4.10345	down		Cs11Chr10030100	3.11e-11	-4.43959	down		Cs8Chr10041975	0.00140672	-4.05053	down		Cs1382contig10003708	2.33e-07	-2.13381	down
Cs12Chr10009985	1.21e-07	-4.50874	down		Cs12Chr10053821	2.55e-08	12.407	up		Cs11Chr10030117	0.00171482	-2.23807	down		Cs8Chr10045355	0.00672021	-2.70815	down		Cs1383contig10001090	0.000109729	2.31525	up
Cs12Chr10009997	1.35e-07	-2.58098	down		Cs12Chr10053828	1.81e-06	-4.57409	down		Cs11Chr10030125	3.19e-07	3.12214	up		Cs8Chr10047268	0.00255781	-3.69472	down		Cs1384contig10022442	9.88e-15	4.16356	up
Cs12Chr10010949	0	7.85648	up		Cs12Chr10053837	8.68e-10	-7.58798	down		Cs11Chr10031433	3.92e-12	-5.53959	down		Cs8Chr10047274	0.00862548	-3.14213	down		Cs13Chr10001972	1.03e-06	-2.01866	down
Cs12Chr10010955	0	-9.38021	down		Cs12Chr10054804	4.31e-05	-5.54018	down		Cs11Chr10031436	0	6.1412	up		Cs8Chr10047284	0.00286983	-Inf	down		Cs13Chr10001976	1.18e-08	3.42231	up
Cs12Chr10010965	0	-6.56023	down		Cs12Chr10054828	0.000515784	-3.50698	down		Cs11Chr10031444	2.58e-10	-5.7168	down		Cs8Chr10048497	9.65e-09	-6.35403	down		Cs13Chr10001982	1.51e-10	-2.83362	down
Cs12Chr10010972	2.29e-11	-3.99488	down		Cs12Chr10054829	7.62e-06	-4.68961	down		Cs11Chr10031758	8.08e-08	-3.53054	down		Cs8Chr10048502	0.000230736	-Inf	down		Cs13Chr10001986	1.95e-08	2.2154	up
Cs12Chr10010997	7.89e-13	3.79454	up		Cs12Chr10054830	1.74e-05	-5.81434	down		Cs11Chr10032475	0.000158742	-2.59618	down		Cs8Chr10048503	5.98e-07	-4.70594	down		Cs13Chr10001987	9.07e-10	2.40046	up
Cs12Chr10010998	1.89e-15	3.71926	up		Cs1301contig10000390	4.33e-05	-3.92392	down		Cs11Chr10032484	0	5.83279	up		Cs8Chr10048512	0.0056095	-3.10862	down		Cs13Chr10002000	2.28e-09	-2.48805	down
Cs12Chr10011426	2.89e-06	2.26307	up		Cs1308contig10000599	0.000381804	-3.35873	down		Cs11Chr10033428	0.000160058	2.4548	up		Cs8Chr10050379	4.13e-05	-4.08232	down		Cs13Chr10002294	2.82e-09	-2.39575	down
Cs12Chr10011436	2.14e-09	2.81458	up		Cs1332contig10001579	4.99e-10	-5.91589	down		Cs11Chr10033432	4.73e-08	3.32225	up		Cs8Chr10050446	0.00235874	-3.241	down		Cs13Chr10002297	4.44e-16	-3.6342	down
Cs12Chr10011458	0	-6.26038	down		Cs1332contig10001580	0.0005927	-3.2092	down		Cs11Chr10033462	0.000791318	2.31065	up		Cs8Chr10051020	0.00644789	-Inf	down		Cs13Chr10002540	4.74e-12	-2.73556	down
Cs12Chr10011466	1.89e-15	-3.86154	down		Cs1332contig10001582	4.43e-05	-3.5245	down		Cs11Chr10033466	2.03e-05	-2.856	down		Cs8Chr10051288	0.00264838	-5.35828	down		Cs13Chr10002541	1.97e-14	-3.05951	down
Cs12Chr10011471	7.66e-15	3.60441	up		Cs1337contig10027542	1.2e-07	-7.01933	down		Cs11Chr10033479	9.24e-07	-3.23258	down		Cs8Chr10051325	0.00864872	-3.2828	down		Cs13Chr10002553	6.99e-05	-2.38757	down
Cs12Chr10011489	0	-10.307	down		Cs133contig10017301	0.000988669	-3.8481	down		Cs11Chr10033504	2.78e-15	6.33099	up		Cs908contig10001120	0.00249615	-3.77356	down		Cs13Chr10003084	6.48e-09	-4.62853	down
Cs12Chr10011491	3.53e-05	-2.18448	down		Cs1358contig10000947	2.72e-08	-7.91099	down		Cs11Chr10033513	0.00394039	-2.10823	down		Cs933contig10002436	0.00545642	-3.43329	down		Cs13Chr10005184	5.85e-08	-2.24374	down
Cs12Chr10011564	0	4.68289	up		Cs1363contig10008206	5.47e-06	-Inf	down		Cs11Chr10033517	2e-15	5.57405	up		Cs9Chr10002214	2e-06	13.57	up		Cs13Chr10005414	3.1e-14	3.96345	up
Cs12Chr10011711	3.8e-07	2.51373	up		Cs1364contig10009496	0.00867097	-2.79656	down		Cs11Chr10033519	0.000578988	-2.39195	down		Cs9Chr10002977	0.00535943	-3.31848	down		Cs13Chr10005436	4.88e-09	2.65434	up
Cs12Chr10011718	1.84e-08	-4.14573	down		Cs1364contig10009500	8.31e-21	-9.62761	down		Cs11Chr10033520	1.27e-06	-3.31046	down		Cs9Chr10003487	0.000248142	5.2021	up		Cs13Chr10005573	0	3.61048	up
Cs12Chr10011721	3.06e-06	-2.78906	down		Cs1369contig10019669	8.91e-05	-5.60188	down		Cs11Chr10033526	0.0091789	2.14748	up		Cs9Chr10004895	0.0015145	-4.27165	down		Cs13Chr10005583	6.09e-05	2.17665	up
Cs12Chr10013127	0	5.6882	up		Cs1369contig10019670	2e-06	-5.3845	down		Cs11Chr10033535	6.24e-05	-2.74354	down		Cs9Chr10005908	0.000226045	5.51594	up		Cs13Chr10012039	3.86e-07	-3.28895	down
Cs12Chr10013143	8.26e-10	-4.94068	down		Cs136contig10009596	0.00121689	-2.89375	down		Cs11Chr10033537	1.39e-08	-4.1624	down		Cs9Chr10005909	0.000132801	6.82433	up		Cs13Chr10012059	0	3.48039	up
Cs12Chr10013154	0.00136098	-2.12943	down		Cs1372contig10016497	0.000146079	-4.4473	down		Cs11Chr10033541	0.00347698	2.0718	up		Cs9Chr10006127	0.00319439	-3.90429	down		Cs13Chr10012060	0	-7.09015	down
Cs12Chr10013543	1.57e-12	-3.54056	down		Cs1372contig10016513	0.000825761	-5.10741	down		Cs11Chr10033543	0.00622711	2.06086	up		Cs9Chr10006978	1.27e-07	-4.51122	down		Cs13Chr10013796	0	6.74414	up
Cs12Chr10013852	1.8e-10	-3.45314	down		Cs1372contig10016519	6.4e-07	-5.17853	down		Cs11Chr10033546	0.000144737	-2.60383	down		Cs9Chr10008111	0.00578633	-2.969	down		Cs13Chr10013799	0.000104203	-2.5844	down
Cs12Chr10013853	0.000461029	-2.00125	down		Cs1372contig10016520	0.00128181	-3.86859	down		Cs11Chr10033548	2.01e-07	-3.41449	down		Cs9Chr10009840	2.42e-05	-4.7065	down		Cs13Chr10013846	1.51e-12	-3.68517	down
Cs12Chr10013860	4.47e-06	2.41716	up		Cs1374contig10013912	1.02e-05	-Inf	down		Cs11Chr10033557	2.55e-15	5.03419	up		Cs9Chr10012597	0.0054676	-2.66556	down		Cs13Chr10013939	0	-4.55629	down
Cs12Chr10013863	0.000777697	-2.34307	down		Cs1375contig10017903	0.00659271	-3.03777	down		Cs11Chr10033567	4.43e-13	-5.30472	down		Cs9Chr10014320	7.59e-06	-6.45137	down		Cs13Chr10013945	0.000104203	-2.5844	down
Cs12Chr10013866	4.52e-07	-3.57494	down		Cs1376contig10035057	0.000901408	-5.16598	down		Cs11Chr10033568	3.6e-08	-3.77383	down		Cs9Chr10014643	0.00297111	6.16718	up		Cs13Chr10013987	3.25e-11	2.64869	up
Cs12Chr10014338	0	-7.92587	down		Cs1379contig10000986	9.34e-22	-9.13499	down		Cs11Chr10033573	0.00223446	-2.37615	down		Cs9Chr10015690	0.00862679	-4.39738	down		Cs13Chr10013990	2.58e-08	-2.62564	down
Cs12Chr10014343	6.21e-07	-2.78945	down		Cs1382contig10003707	0.00621681	-3.02452	down		Cs11Chr10033589	0	-6.38983	down		Cs9Chr10016325	0.000512172	6.61858	up		Cs13Chr10013996	5.37e-09	2.45876	up
Cs12Chr10014369	1.56e-07	-3.67021	down		Cs1382contig10003711	0.00230846	-4.04082	down		Cs11Chr10033590	0	5.2004	up		Cs9Chr10016402	0.0047375	-3.80324	down		Cs13Chr10014005	1.53e-12	3.10029	up
Cs12Chr10014470	1.39e-07	3.21099	up		Cs1383contig10001087	0.000250969	-4.24615	down		Cs11Chr10033601	4.74e-06	-3.23624	down		Cs9Chr10016418	2.31e-09	-5.23566	down		Cs13Chr10014011	1.73e-10	-3.50724	down
Cs12Chr10014493	2.05e-13	3.40988	up		Cs13Chr10001975	0.00128505	-5.20281	down		Cs11Chr10033602	9.14e-05	-4.1163	down		Cs9Chr10019703	0.00739835	-4.45816	down		Cs13Chr10014045	3.57e-11	-3.60498	down
Cs12Chr10014494	2.4e-11	-3.26645	down		Cs13Chr10001982	8.46e-07	-6.30391	down		Cs11Chr10033604	0.00771925	2.03698	up		Cs9Chr10021412	0.00685766	Inf	up		Cs13Chr10014046	3.1e-05	-2.20279	down
Cs12Chr10016146	5.16e-09	-3.30542	down		Cs13Chr10001989	7.34e-06	-6.69222	down		Cs11Chr10033606	0	9.17692	up		Cs9Chr10022266	0.000108253	-3.85323	down		Cs13Chr10014047	1.01e-11	-2.75075	down
Cs12Chr10016148	0.000283954	2.00425	up		Cs13Chr10002001	0.00202014	-2.79218	down		Cs11Chr10033608	2.46e-07	-4.41931	down		Cs9Chr10022987	4.75e-06	-7.51862	down		Cs13Chr10014087	0	-5.10729	down
Cs12Chr10016167	0	-6.46606	down		Cs13Chr10002002	6.16e-06	-3.81514	down		Cs11Chr10033618	0	-7.41651	down		Cs9Chr10023530	0.0059134	-2.75036	down		Cs13Chr10014088	0	-5.14934	down
Cs12Chr10016176	0	7.61799	up		Cs13Chr10002297	0.00502355	-4.04731	down		Cs11Chr10033620	9.1e-14	4.53911	up		Cs9Chr10025270	2.1e-05	-3.99896	down		Cs13Chr10017918	3.25e-06	-2.25961	down
Cs12Chr10016177	8.85e-07	-2.42806	down		Cs13Chr10002540	0.00522371	-2.40078	down		Cs11Chr10033622	0	9.1462	up		Cs9Chr10025272	0.00609485	-Inf	down		Cs13Chr10017924	6.46e-10	-2.46445	down
Cs12Chr10016181	7.63e-06	-3.59135	down		Cs13Chr10003096	1.48e-08	-4.88541	down		Cs11Chr10033627	3.07e-10	-4.1469	down		Cs9Chr10026066	1.58e-05	-4.09956	down		Cs13Chr10017926	5.32e-13	-3.06593	down
Cs12Chr10016186	9.97e-12	-3.65017	down		Cs13Chr10005418	6.61e-08	-5.88655	down		Cs11Chr10033628	0	6.8413	up		Cs9Chr10026274	0.00085031	Inf	up		Cs13Chr10017930	1.67e-08	3.49309	up
Cs12Chr10016209	0	-7.64879	down		Cs13Chr10005580	8.32e-11	-7.42505	down		Cs11Chr10033629	8.88e-16	-5.7235	down		Cs9Chr10027407	0.00457904	-3.65822	down		Cs13Chr10017933	0	3.58157	up
Cs12Chr10016212	4.09e-09	-3.71403	down		Cs13Chr10012015	0.00299657	-4.61254	down		Cs11Chr10033631	0	-6.46781	down		Cs9Chr10027455	0.00503083	-4.5174	down		Cs13Chr10017935	1.34e-07	3.10517	up
Cs12Chr10016213	1.15e-13	-5.62546	down		Cs13Chr10012022	0.00236134	-3.79248	down		Cs11Chr10033632	6.52e-06	-3.01764	down		Cs9Chr10027460	3.46e-08	-Inf	down		Cs13Chr10017938	4.16e-10	-2.51407	down
Cs12Chr10016214	0.00145946	-2.56476	down		Cs13Chr10012043	0.00115685	-4.91129	down		Cs11Chr10033633	5.17e-06	2.86674	up		Cs9Chr10029602	1.21e-13	-9.48185	down		Cs13Chr10017962	0	-4.02716	down
Cs12Chr10016223	1.11e-08	-2.78174	down		Cs13Chr10012060	1.31e-10	-5.41928	down		Cs11Chr10033640	2.81e-13	-6.46734	down		Cs9Chr10029724	0.00012874	-5.96659	down		Cs13Chr10018880	1.93e-09	-2.84106	down
Cs12Chr10016225	0.000760858	-2.57318	down		Cs13Chr10013160	1.03e-06	-5.58076	down		Cs11Chr10033645	6.78e-10	3.72762	up		Cs9Chr10029758	0.000155225	-4.17005	down		Cs13Chr10018896	0	3.71738	up
Cs12Chr10016232	2.65e-06	-2.36438	down		Cs13Chr10013799	1.08e-10	-6.62146	down		Cs11Chr10033656	0.00562122	-2.29389	down		Cs9Chr10029786	0.00108894	-3.65858	down		Cs13Chr10018899	0	-4.13658	down
Cs12Chr10016354	3.49e-12	-5.37228	down		Cs13Chr10013800	0.00346554	-4.63577	down		Cs11Chr10033660	1.41e-08	3.4414	up		Cs9Chr10029809	0.00194794	-3.5037	down		Cs13Chr10018902	0	-5.59486	down
Cs12Chr10016355	9.48e-10	-3.01479	down		Cs13Chr10013830	6.77e-06	-3.81143	down		Cs11Chr10033661	4.27e-10	4.07997	up		Cs9Chr10029919	0.000108253	-4.21287	down		Cs13Chr10018903	0	-6.01507	down
Cs12Chr10016366	2.73e-10	-3.7593	down		Cs13Chr10013833	0.00832864	-3.17085	down		Cs11Chr10033666	1.81e-09	-4.39574	down		Cs9Chr10030436	0.00154064	-6.25594	down		Cs13Chr10018906	0	-6.08079	down
Cs12Chr10016374	3.92e-12	-4.51722	down		Cs13Chr10013980	0.000221517	-6.61046	down		Cs11Chr10033675	0.00101593	2.47141	up		Cs9Chr10032626	2.44e-06	7.10505	up		Cs13Chr10018912	0	-3.6858	down
Cs12Chr10018369	1.8e-06	-2.48375	down		Cs13Chr10013987	1.35e-05	8.91492	up		Cs11Chr10033683	0.00435206	2.17892	up		Cs9Chr10033026	5.14e-05	-3.80059	down		Cs13Chr10023165	8.84e-13	-5.23057	down
Cs12Chr10018375	5.72e-06	2.41766	up		Cs13Chr10013998	0.000148825	-3.52678	down		Cs11Chr10035582	4.9e-12	4.1854	up		Cs9Chr10034491	2.97e-05	7.66502	up		Cs13Chr10023177	7.77e-15	-4.08999	down
Cs12Chr10018376	1.03e-05	-2.82582	down		Cs13Chr10014040	3.43e-08	-7.90591	down		Cs11Chr10035614	1.11e-16	-7.30399	down		Cs9Chr10034494	0.00108894	-3.29731	down		Cs13Chr10023180	2.55e-12	-2.9189	down
Cs12Chr10018395	0	-4.43248	down		Cs13Chr10014042	0.000398282	-3.59346	down		Cs11Chr10035615	0.00114902	2.22242	up		Cs9Chr10034594	0.00281685	-4.86715	down		Cs13Chr10023191	0	-5.39055	down
Cs12Chr10021447	1.42e-07	-2.79935	down		Cs13Chr10014074	0.00115106	-2.92179	down		Cs11Chr10035637	0.000239738	-2.51791	down		Cs9Chr10038120	0.000286437	-3.95074	down		Cs13Chr10023234	6.03e-11	4.84518	up
Cs12Chr10021452	6.81e-06	2.25223	up		Cs13Chr10014745	0.00119115	-3.15817	down		Cs11Chr10036594	1.13e-08	3.4668	up		Cs9Chr10038156	6.49e-11	-5.8146	down		Cs13Chr10023239	3.4e-10	-2.8975	down
Cs12Chr10021469	2.75e-07	-2.5874	down		Cs13Chr10014751	0.00142207	-2.91961	down		Cs11Chr10036597	1.33e-15	-7.03104	down		Cs9Chr10038178	0.000603209	-3.47572	down		Cs13Chr10023258	0	6.32356	up
Cs12Chr10021480	3.08e-10	3.56211	up		Cs13Chr10017916	4.01e-05	-Inf	down		Cs11Chr10036604	0.00352682	2.06102	up		Cs9Chr10040837	9.14e-08	-4.83173	down		Cs13Chr10024022	5.72e-12	-3.85425	down
Cs12Chr10021492	0.000903065	-2.15776	down		Cs13Chr10017918	3.03e-11	-6.71507	down		Cs11Chr10038643	0.000969967	-2.31756	down		Cs9Chr10040889	0.00272017	-2.86446	down		Cs13Chr10024031	1.19e-09	2.499	up
Cs12Chr10021499	3.67e-05	2.05904	up		Cs13Chr10017926	2.74e-06	-4.25846	down		Cs11Chr10038648	3.41e-14	4.89714	up		Cs9Chr10041193	7.81e-19	-8.73659	down		Cs13Chr10024041	7.67e-10	-2.45475	down
Cs12Chr10021649	2.24e-06	3.28277	up		Cs13Chr10017930	0.00484692	Inf	up		Cs11Chr10038655	7.76e-14	-5.18838	down		Cs9Chr10041225	0.000471626	5.98747	up		Cs13Chr10024051	1.24e-11	-3.13006	down
Cs12Chr10021688	2.22e-07	2.4693	up		Cs13Chr10017933	0.00120316	5.3396	up		Cs11Chr10038659	0	6.31363	up		Cs9Chr10041308	0.00335501	7.0348	up		Cs13Chr10024060	6.81e-06	2.25805	up
Cs12Chr10021699	0.00936851	-2.15748	down		Cs13Chr10017936	5.51e-08	-5.25333	down		Cs11Chr10039791	0.000172156	-3.30485	down		Cs9Chr10041310	0.00428282	-4.33279	down		Cs13Chr10025580	1.75e-07	-2.13175	down
Cs12Chr10021721	0	-6.44905	down		Cs13Chr10017977	0.00162743	-3.54161	down		Cs11Chr10039828	1.36e-11	-6.04553	down		Cs9Chr10043922	0.000863548	-4.08991	down		Cs13Chr10025617	0	-4.9038	down
Cs12Chr10021730	0.000491422	-2.39436	down		Cs13Chr10018877	0.0047882	-3.63654	down		Cs11Chr10039833	4.34e-12	5.65936	up		Cs9Chr10044326	2.24e-06	-4.47304	down		Cs13Chr10025618	0.000398144	-2.35184	down
Cs12Chr10021733	8.11e-05	-2.04621	down		Cs13Chr10018891	0.00952652	-4.40827	down		Cs11Chr10039851	1.34e-13	-5.90154	down		Cs9Chr10044444	0.000342297	-3.18986	down		Cs13Chr10031547	2.59e-09	-2.60402	down
Cs12Chr10021737	6.81e-06	-3.06572	down		Cs13Chr10018896	0.001064	5.4098	up		Cs11Chr10040545	1.52e-07	-4.47814	down		Cs9Chr10044471	0.000258807	-4.73151	down		Cs13Chr10031560	0	-6.20388	down
Cs12Chr10021740	2.99e-09	-2.95886	down		Cs13Chr10018897	0.000205339	-5.46585	down		Cs11Chr10040553	1.59e-11	-5.38715	down		Cs9Chr10045922	0.000718255	4.99573	up		Cs13Chr10031563	3.05e-07	-2.85536	down
Cs12Chr10021741	1.75e-12	3.40551	up		Cs13Chr10018899	3.19e-18	-8.19696	down		Cs11Chr10040557	5.71e-08	-3.86576	down		Cs9Chr10046022	3.8e-06	Inf	up		Cs13Chr10031566	5.55e-16	5.19053	up
Cs12Chr10021743	3.33e-16	-6.04329	down		Cs13Chr10018901	0.000469706	-6.27539	down		Cs11Chr10040573	0	-6.7558	down		Cs9Chr10046212	3.82e-06	-6.64608	down		Cs13Chr10031591	0.000186754	-2.87309	down
Cs12Chr10021751	1.52e-06	-2.42415	down		Cs13Chr10018902	2.83e-05	-Inf	down		Cs11Chr10040585	0.000946853	-3.29548	down		Cs9Chr10046808	0.000124727	-4.64887	down		Cs13Chr10031592	6.22e-07	-2.7295	down
Cs12Chr10021752	2.76e-06	-2.33515	down		Cs13Chr10018903	4.29e-06	-Inf	down		Cs11Chr10040590	0.00391737	-2.12505	down		Cs9Chr10046812	0.00137628	7.81711	up		Cs13Chr10031604	0	3.85355	up
Cs12Chr10023592	7.88e-15	-3.93288	down		Cs13Chr10018905	1.02e-05	-Inf	down		Cs11Chr10040596	3.81e-10	-5.67217	down		Cs9Chr10046893	0.00183333	Inf	up		Cs13Chr10031609	0.000826101	-2.19719	down
Cs12Chr10023637	1.04e-07	2.53686	up		Cs13Chr10018931	0.00199803	5.50083	up		Cs11Chr10040597	0.00414882	-2.81669	down		Cs9Chr10046917	7.14e-14	-8.4997	down		Cs13Chr10031617	1.53e-06	2.86805	up
Cs12Chr10023663	2.78e-15	-5.89203	down		Cs13Chr10018934	3.29e-05	-Inf	down		Cs11Chr10040603	0.00175964	-2.33756	down		Cs9Chr10050533	3.47e-08	-4.8591	down		Cs13Chr10031622	0	4.49806	up
Cs12Chr10023679	5.97e-07	-2.45945	down		Cs13Chr10018938	3.57e-08	-4.76717	down		Cs11Chr10040622	0.000118807	-3.35788	down		Cs9Chr10052509	4.98e-07	-4.72034	down		Cs13Chr10031627	2.4e-08	2.35626	up
Cs12Chr10023690	1.43e-06	2.56798	up		Cs13Chr10023162	7.32e-06	-3.69692	down		Cs11Chr10040624	0	8.07615	up		Cs9Chr10052568	2.5e-06	-4.16777	down		Cs13Chr10031631	4.13e-13	-4.65976	down
Cs12Chr10025379	1.72e-10	3.20605	up		Cs13Chr10023165	3.46e-11	-7.23761	down		Cs11Chr10040633	0.00557231	-2.68417	down		Cs9Chr10055074	0.00160739	-Inf	down		Cs13Chr10031649	2.81e-08	-3.92401	down
Cs12Chr10025393	0.000391766	-2.23248	down		Cs13Chr10023183	4.64e-10	-7.16623	down		Cs11Chr10040635	1.89e-15	-6.34865	down							Cs13Chr10031777	0	-4.9589	down
Cs12Chr10026931	3e-11	-5.2067	down		Cs13Chr10023191	0.000525413	5.86739	up		Cs11Chr10043173	9.19e-14	-5.03243	down							Cs13Chr10031943	0	4.873	up
Cs12Chr10026934	0.000457004	-2.27106	down		Cs13Chr10023211	8.29e-05	-6.94343	down		Cs11Chr10043175	6.04e-06	3.39683	up							Cs13Chr10032180	0.000929903	2.37872	up
Cs12Chr10026941	7.52e-05	-2.97705	down		Cs13Chr10023212	2.88e-06	-Inf	down		Cs11Chr10043177	1.06e-05	-2.92962	down							Cs13Chr10032208	7.64e-08	-3.66811	down
Cs12Chr10027817	2.22e-14	3.5546	up		Cs13Chr10023213	2.58e-07	-Inf	down		Cs11Chr10043180	0.00017662	-2.58423	down							Cs13Chr10035721	1.55e-11	-3.42411	down
Cs12Chr10027830	0	-5.22436	down		Cs13Chr10023217	3.34e-14	-6.97219	down		Cs11Chr10043185	9.34e-12	-5.01627	down							Cs13Chr10036320	3.13e-08	-3.29628	down
Cs12Chr10027856	0	-5.02261	down		Cs13Chr10023236	1.13e-05	-3.63518	down		Cs11Chr10043187	0.0048981	-2.22169	down							Cs13Chr10036389	2.65e-05	-2.94261	down
Cs12Chr10027866	5.32e-11	3.04926	up		Cs13Chr10023237	0.00766974	-4.52098	down		Cs11Chr10043204	0.000136788	3.0716	up							Cs13Chr10037379	2.17e-12	2.72665	up
Cs12Chr10027875	2.77e-09	-4.83986	down		Cs13Chr10023239	1.98e-05	-4.97939	down		Cs11Chr10043218	1.09e-09	4.89739	up							Cs13Chr10037388	1.59e-07	-2.25997	down
Cs12Chr10028592	3.57e-13	3.36852	up		Cs13Chr10023253	3.88e-06	-6.13572	down		Cs11Chr10043221	0.00116963	-2.373	down							Cs13Chr10040205	8.82e-14	-3.79986	down
Cs12Chr10029407	4.09e-14	3.78113	up		Cs13Chr10023259	0.00657278	-3.98698	down		Cs11Chr10043227	3.81e-07	-4.22299	down							Cs13Chr10040211	0	-3.41801	down
Cs12Chr10029423	6.57e-14	3.73684	up		Cs13Chr10024053	0.00592695	-2.72036	down		Cs11Chr10043228	0	-6.96986	down							Cs13Chr10040223	1.09e-14	-3.05046	down
Cs12Chr10029427	3.01e-05	-2.122	down		Cs13Chr10025611	0.00170927	-3.19221	down		Cs11Chr10043229	7.63e-08	-3.54069	down							Cs13Chr10040270	8.9e-06	2.73132	up
Cs12Chr10029434	3.2e-10	3.99783	up		Cs13Chr10025616	1.12e-06	-6.09122	down		Cs11Chr10043232	1.33e-07	-4.35216	down							Cs13Chr10040276	3.06e-13	3.60528	up
Cs12Chr10029451	0.000457004	-2.27106	down		Cs13Chr10025617	9.05e-09	-4.82973	down		Cs11Chr10043255	4.65e-10	-4.39734	down							Cs13Chr10040281	1.43e-08	2.25268	up
Cs12Chr10029471	6.78e-10	-3.51309	down		Cs13Chr10025618	2.83e-09	-6.0394	down		Cs11Chr10043268	1.22e-08	-4.08985	down							Cs13Chr10040283	0	7.57715	up
Cs12Chr10029495	2.16e-06	-2.48622	down		Cs13Chr10031560	3.9e-06	-Inf	down		Cs11Chr10043277	0	-7.34722	down							Cs13Chr10040311	5.55e-08	3.31594	up
Cs12Chr10029497	2.43e-07	-2.69084	down		Cs13Chr10031563	0.00147782	-4.61091	down		Cs11Chr10043283	7.2e-10	-4.76376	down							Cs13Chr10040314	1.48e-05	-2.29463	down
Cs12Chr10029502	3.42e-05	2.06119	up		Cs13Chr10031591	0.000487192	-6.01382	down		Cs11Chr10043295	1.38e-08	-5.25447	down							Cs13Chr10045662	0	-6.11588	down
Cs12Chr10029505	0	-7.25281	down		Cs13Chr10031603	3.67e-05	-4.65643	down		Cs11Chr10043307	0.00387843	-2.14779	down							Cs13Chr10045719	1.11e-16	3.84139	up
Cs12Chr10029518	0	4.42857	up		Cs13Chr10031627	0.000282295	-3.40604	down		Cs11Chr10043309	5.58e-06	-3.88157	down							Cs13Chr10045735	0	3.7144	up
Cs12Chr10029536	4.78e-11	-3.60054	down		Cs13Chr10031640	1.2e-07	-5.02203	down		Cs11Chr10043324	0.000813086	-2.70959	down							Cs13Chr10045766	2.26e-09	2.34893	up
Cs12Chr10029538	0.00062211	-2.84228	down		Cs13Chr10031777	1.07e-15	-7.62426	down		Cs11Chr10043348	0	5.94915	up							Cs13Chr10046267	0	7.0107	up
Cs12Chr10029541	4.02e-12	-3.48686	down		Cs13Chr10031943	0.000235894	Inf	up		Cs11Chr10043349	1.15e-09	-4.48489	down							Cs13Chr10046349	0	3.59255	up
Cs12Chr10029544	1.93e-06	-2.94594	down		Cs13Chr10031952	1.35e-05	-Inf	down		Cs11Chr10043353	7.3e-12	-6.11388	down							Cs13Chr10046355	2.15e-06	-2.98021	down
Cs12Chr10029547	9.19e-08	-2.89339	down		Cs13Chr10032192	0.00115697	-2.91288	down		Cs11Chr10043361	3.3e-08	-3.91146	down							Cs13Chr10046361	1.07e-10	-3.3078	down
Cs12Chr10029557	0.000168193	-2.0078	down		Cs13Chr10032201	7.62e-05	-5.60132	down		Cs11Chr10043366	8.28e-08	-3.84236	down							Cs13Chr10046374	6.3e-10	2.63756	up
Cs12Chr10031671	0	-7.41781	down		Cs13Chr10032208	0.00197618	-4.33672	down		Cs11Chr10043368	3.02e-12	-4.65186	down							Cs13Chr10046376	0	-4.7983	down
Cs12Chr10031884	7.47e-14	-3.61099	down		Cs13Chr10032209	4.41e-05	-Inf	down		Cs11Chr10043379	2.85e-05	2.6352	up							Cs13Chr10046377	1.12e-11	-4.12072	down
Cs12Chr10031891	4.52e-05	2.07891	up		Cs13Chr10040201	0.00057476	-2.93933	down		Cs11Chr10043382	3.01e-09	3.73047	up							Cs13Chr10046422	7.41e-08	-2.31183	down
Cs12Chr10031893	3.33e-10	3.26758	up		Cs13Chr10040205	2.94e-06	-5.9254	down		Cs11Chr10043400	0	-6.94976	down							Cs13Chr10047842	3.33e-08	2.18827	up
Cs12Chr10031897	2.22e-16	5.83588	up		Cs13Chr10040209	0.000225813	-3.19601	down		Cs11Chr10048265	8.63e-10	3.70614	up							Cs13Chr10047843	7.09e-12	-2.90935	down
Cs12Chr10031899	2.71e-05	-2.17816	down		Cs13Chr10040215	0.00975018	-3.88055	down		Cs11Chr10048268	4.78e-06	-3.41947	down							Cs13Chr10047848	0.000416157	-2.06747	down
Cs12Chr10031903	0	7.12937	up		Cs13Chr10040245	0.000848755	-2.91561	down		Cs11Chr10048280	3.88e-05	-3.76118	down							Cs13Chr10052833	0	-4.2479	down
Cs12Chr10031906	7.55e-15	-4.96207	down		Cs13Chr10040260	0.00265668	-4.28188	down		Cs11Chr10048291	4.44e-16	-6.306	down							Cs13Chr10052846	1.11e-14	2.96875	up
Cs12Chr10031907	0	7.8436	up		Cs13Chr10040271	0.00652549	-4.50858	down		Cs11Chr10048296	0.000179473	2.86183	up							Cs13Chr10052849	1.38e-14	-5.48233	down
Cs12Chr10031936	0.000138344	2.10234	up		Cs13Chr10040289	0.000265817	-5.78534	down		Cs11Chr10048301	0.00544376	2.09359	up							Cs13Chr10052850	7.47e-11	3.3759	up
Cs12Chr10033711	1.01e-09	-4.92436	down		Cs13Chr10040308	0.000483954	5.82409	up		Cs11Chr10048313	1.02e-08	4.89556	up							Cs13Chr10052851	9.26e-13	2.76463	up
Cs12Chr10033713	7.67e-08	2.54307	up		Cs13Chr10040310	0.00936355	-2.13849	down		Cs11Chr10048319	0.000190073	-3.53601	down							Cs13Chr10052852	5.57e-11	-2.60732	down
Cs12Chr10033723	1.01e-12	-3.5094	down		Cs13Chr10042518	1.08e-06	-4.31822	down		Cs11Chr10048339	3.66e-15	-6.00141	down							Cs13Chr10052874	1.8e-13	-5.32851	down
Cs12Chr10034821	3.13e-05	-2.52686	down		Cs13Chr10045719	0.000314207	5.50075	up		Cs11Chr10048344	0.00165287	-2.47434	down							Cs13Chr10052886	0	3.59617	up
Cs12Chr10034824	2.9e-07	-2.91558	down		Cs13Chr10045775	0.00184718	-2.85886	down		Cs11Chr10049691	3.31e-07	4.5219	up							Cs142contig10004402	9.82e-09	-2.34203	down
Cs12Chr10034833	1.37e-09	-3.33115	down		Cs13Chr10045783	0.000155321	-3.61382	down		Cs11Chr10049695	2.47e-13	-5.98313	down							Cs14Chr10000515	4.94e-09	4.54601	up
Cs12Chr10034863	2.46e-11	-4.18488	down		Cs13Chr10046267	0.000621876	-3.85361	down		Cs11Chr10049698	7.32e-06	2.86056	up							Cs14Chr10000821	0	-7.76578	down
Cs12Chr10034865	2.1e-07	-2.54836	down		Cs13Chr10046296	4.34e-05	-4.23125	down		Cs11Chr10049699	8.27e-07	3.2513	up							Cs14Chr10000827	4.34e-10	4.71475	up
Cs12Chr10034869	2.77e-12	-4.54262	down		Cs13Chr10046303	0.00202303	-4.69679	down		Cs11Chr10049709	9.64e-06	2.76369	up							Cs14Chr10001334	1.23e-09	2.40849	up
Cs12Chr10034878	8.15e-06	2.22051	up		Cs13Chr10046304	3.23e-10	-8.28683	down		Cs11Chr10049712	1.92e-08	3.52543	up							Cs14Chr10001511	1.11e-16	3.97971	up
Cs12Chr10036213	6.83e-07	-4.34672	down		Cs13Chr10046314	0.000199223	-5.657	down		Cs11Chr10049721	0.000274104	2.74848	up							Cs14Chr10001515	3.94e-11	2.57507	up
Cs12Chr10036219	0.000156803	-2.08077	down		Cs13Chr10046335	0.000345471	-4.28331	down		Cs11Chr10049733	2.03e-05	2.67559	up							Cs14Chr10001815	3.9e-06	2.34025	up
Cs12Chr10036221	5.54e-08	2.57526	up		Cs13Chr10046338	2.42e-06	-3.98106	down		Cs11Chr10049734	2.17e-06	-4.62723	down							Cs14Chr10001844	1.39e-09	-2.52173	down
Cs12Chr10036222	8.11e-06	2.78414	up		Cs13Chr10046354	4.01e-06	-7.35221	down		Cs11Chr10049739	8.2e-05	-3.0724	down							Cs14Chr10001846	9.74e-11	-4.92539	down
Cs12Chr10036246	2.36e-14	3.53991	up		Cs13Chr10046355	2.02e-11	-8.11335	down		Cs11Chr10049747	9.19e-08	3.58075	up							Cs14Chr10001847	3.94e-07	2.33509	up
Cs12Chr10036249	0.00167437	2.01745	up		Cs13Chr10046383	0.00160658	-4.02646	down		Cs11Chr10049748	2.08e-11	-4.43909	down							Cs14Chr10001848	3.27e-05	-2.11103	down
Cs12Chr10037475	2.16e-10	-3.14634	down		Cs13Chr10047842	0.000167135	6.83101	up		Cs11Chr10049752	0.00242388	-2.23665	down							Cs14Chr10001864	3.33e-15	-5.56503	down
Cs12Chr10037477	5.87e-08	-2.6548	down		Cs13Chr10047846	0.0021881	-4.29936	down		Cs11Chr10049756	2.93e-11	-5.46586	down							Cs14Chr10001869	0	-5.2465	down
Cs12Chr10037483	0.000129718	2.12314	up		Cs13Chr10047851	0.00302376	-2.86609	down		Cs11Chr10049763	0	-7.88199	down							Cs14Chr10001873	0	3.8587	up
Cs12Chr10037488	6.85e-05	2.06521	up		Cs13Chr10047880	1.98e-05	-Inf	down		Cs11Chr10053894	2.07e-07	3.16659	up							Cs14Chr10002049	6.44e-05	-2.00311	down
Cs12Chr10037500	0.000132641	2.01262	up		Cs13Chr10047884	0.00388157	-2.61534	down		Cs11Chr10053898	0.000183389	-2.57511	down							Cs14Chr10002682	0	8.16558	up
Cs12Chr10037503	0	-4.51883	down		Cs13Chr10047885	0.00184613	-3.70409	down		Cs11Chr10053903	1.26e-10	4.24974	up							Cs14Chr10002684	2.54e-08	-2.83997	down
Cs12Chr10037505	0	-6.33404	down		Cs13Chr10052867	1.28e-09	-5.12858	down		Cs11Chr10053905	4.91e-06	2.83248	up							Cs14Chr10002874	2.02e-09	-4.71385	down
Cs12Chr10037508	0	4.07733	up		Cs13Chr10052874	0.000223244	-3.72955	down		Cs11Chr10053906	0	7.53277	up							Cs14Chr10002875	0	-3.59152	down
Cs12Chr10037511	5.98e-07	2.44111	up		Cs145contig10032136	3.08e-08	-5.07321	down		Cs11Chr10053908	1.52e-07	3.26034	up							Cs14Chr10002876	0	-7.49756	down
Cs12Chr10037512	1.36e-06	2.32606	up		Cs145contig10032141	0.000109375	-5.94343	down		Cs11Chr10053909	0.00700399	-2.14161	down							Cs14Chr10003023	0	-7.35211	down
Cs12Chr10037516	4.49e-08	-2.91613	down		Cs14Chr10000517	0.00181279	-4.956	down		Cs11Chr10053919	0.000142459	2.44409	up							Cs14Chr10003036	1.15e-06	-2.13666	down
Cs12Chr10037520	0	-7.10125	down		Cs14Chr10000827	2.78e-06	-Inf	down		Cs11Chr10053921	0.000184818	2.53734	up							Cs14Chr10003526	1.32e-10	2.49214	up
Cs12Chr10037534	1.58e-08	2.84571	up		Cs14Chr10001814	3.59e-06	-7.83744	down		Cs11Chr10053945	1.42e-09	-4.33516	down							Cs14Chr10003531	3.29e-12	4.69994	up
Cs12Chr10037539	4.32e-07	3.0759	up		Cs14Chr10001853	1.1e-06	-4.41255	down		Cs11Chr10053947	0	7.11721	up							Cs14Chr10003769	5.08e-10	-4.20761	down
Cs12Chr10037559	4.27e-13	-3.61008	down		Cs14Chr10001873	1.21e-05	-3.95298	down		Cs11Chr10053952	0.000810634	-2.34327	down							Cs14Chr10004035	5.26e-08	-2.33194	down
Cs12Chr10037573	0	-7.68113	down		Cs14Chr10001878	0.000280394	-5.71786	down		Cs11Chr10053957	2.03e-05	-3.2987	down							Cs14Chr10004186	0	-4.66112	down
Cs12Chr10037575	9.5e-13	-3.72666	down		Cs14Chr10001880	0.00350349	-3.9853	down		Cs11Chr10053965	0	10.7718	up							Cs14Chr10005050	1.34e-06	2.08889	up
Cs12Chr10037584	1.64e-07	-2.67013	down		Cs14Chr10002037	0.00160497	-5.16582	down		Cs11Chr10053968	2.02e-05	-3.51748	down							Cs14Chr10005549	1.37e-09	-2.96292	down
Cs12Chr10037596	1.08e-05	2.21166	up		Cs14Chr10002038	2.86e-09	-4.96169	down		Cs11Chr10053975	5.58e-06	-3.88157	down							Cs14Chr10005553	0.000246577	-2.13647	down
Cs12Chr10037598	1.78e-10	-3.07533	down		Cs14Chr10002047	0.00700623	-2.70076	down		Cs11Chr10053980	1.5e-10	-4.61187	down							Cs14Chr10005684	0	-3.48749	down
Cs12Chr10037606	2.64e-10	-3.86612	down		Cs14Chr10002049	0.000338168	-5.35189	down		Cs11Chr10053986	2.32e-06	-3.31547	down							Cs14Chr10005686	3.82e-07	-4.31019	down
Cs12Chr10037609	1.09e-06	2.47693	up		Cs14Chr10002185	8.47e-07	-Inf	down		Cs11Chr10054009	3.41e-11	-4.60053	down							Cs14Chr10005699	0	5.28996	up
Cs12Chr10037617	1.24e-10	-5.09447	down		Cs14Chr10002682	7.15e-06	Inf	up		Cs11Chr10054013	2.08e-10	4.02171	up							Cs14Chr10006386	7.18e-08	2.17814	up
Cs12Chr10037624	2.34e-08	2.80766	up		Cs14Chr10002870	7.14e-14	-8.32516	down		Cs11Chr10054019	2.47e-09	-5.45749	down							Cs14Chr10006392	2.22e-16	5.59113	up
Cs12Chr10037637	2.14e-13	-3.63576	down		Cs14Chr10003046	1.9e-14	-8.80447	down		Cs11Chr10054020	0.000296439	-2.4903	down							Cs14Chr10006504	1.49e-05	2.68975	up
Cs12Chr10037641	0	5.68578	up		Cs14Chr10003255	8.84e-05	-5.94439	down		Cs11Chr10054021	6.48e-05	2.5871	up							Cs14Chr10006514	1.43e-07	-4.39013	down
Cs12Chr10037655	2.13e-11	-5.23344	down		Cs14Chr10003526	0.000419679	5.504	up		Cs11Chr10054031	0.000102901	-2.63371	down							Cs14Chr10006521	3.46e-09	4.57136	up
Cs12Chr10037664	8.64e-11	-5.12336	down		Cs14Chr10003763	4.49e-05	-3.5053	down		Cs11Chr10054036	0.000167352	2.43516	up							Cs14Chr10006533	0	-7.58225	down
Cs12Chr10037670	0.00576297	-2.32763	down		Cs14Chr10003769	0.000490647	-5.8179	down		Cs11Chr10054875	0.00408049	-2.1318	down							Cs14Chr10006557	0	-5.37039	down
Cs12Chr10043801	2.12e-06	-2.63546	down		Cs14Chr10003771	2.97e-06	-4.28641	down		Cs11Chr10054877	2.12e-05	3.04206	up							Cs14Chr10006564	1.15e-10	-2.70992	down
Cs12Chr10043804	2.1e-06	3.02763	up		Cs14Chr10003773	0.000345786	-3.27837	down		Cs11Chr10054879	4.29e-06	-3.0769	down							Cs14Chr10006571	1.21e-13	-2.92756	down
Cs12Chr10043807	0	-9.12941	down		Cs14Chr10004169	0.0082677	-4.14196	down		Cs11Chr10054881	4.44e-05	-2.75497	down							Cs14Chr10006716	0	3.44156	up
Cs12Chr10043811	0	-6.11821	down		Cs14Chr10004170	8.31e-16	-Inf	down		Cs11Chr10054885	1.67e-11	-4.64017	down							Cs14Chr10006724	0.00297565	-2.31957	down
Cs12Chr10043817	1.38e-05	-2.19858	down		Cs14Chr10004172	2.07e-06	-4.37213	down		Cs11Chr10054903	0	7.47941	up							Cs14Chr10006725	6.89e-11	-3.70187	down
Cs12Chr10043823	1.62e-05	-2.19118	down		Cs14Chr10004186	5.55e-08	-Inf	down		Cs11Chr10054908	0.0001008	2.52037	up							Cs14Chr10006735	0	6.96361	up
Cs12Chr10043824	1.24e-10	-3.16087	down		Cs14Chr10005031	1.29e-06	-4.16184	down		Cs1201contig10001099	0.000126359	-2.62348	down							Cs14Chr10006744	4.61e-08	-3.70575	down
Cs12Chr10043826	2.2e-06	-2.8708	down		Cs14Chr10005040	0.000102377	5.46921	up		Cs1201contig10001102	1.24e-05	-3.16521	down							Cs14Chr10006748	6.29e-07	-3.36525	down
Cs12Chr10043833	9.11e-13	-3.61925	down		Cs14Chr10005538	0.00360876	-3.39289	down		Cs1201contig10001104	1.99e-08	-3.82887	down							Cs14Chr10006750	0	5.53344	up
Cs12Chr10043835	3.33e-16	-6.05082	down		Cs14Chr10005549	1.92e-05	-4.93119	down		Cs1202contig10014894	1.87e-09	-4.16907	down							Cs14Chr10006751	3.22e-06	-2.2796	down
Cs12Chr10043836	1.96e-07	-4.46428	down		Cs14Chr10005550	4.11e-05	-Inf	down		Cs1202contig10014895	9.88e-15	-5.83887	down							Cs14Chr10006755	0	-7.87546	down
Cs12Chr10043851	0	-7.31181	down		Cs14Chr10005680	0.00535509	-2.6043	down		Cs1202contig10014897	5.85e-14	-6.63488	down							Cs14Chr10006757	7.78e-05	-2.3449	down
Cs12Chr10047048	4.71e-08	-4.59376	down		Cs14Chr10005697	0.00299385	3.76492	up		Cs1202contig10014898	5.61e-08	-3.99835	down							Cs14Chr10006766	7.77e-16	5.50167	up
Cs12Chr10047053	2.38e-05	2.5961	up		Cs14Chr10006393	7.96e-05	-6.66103	down		Cs120contig10000068	2.55e-11	-4.49444	down							Cs14Chr10006770	0	4.87916	up
Cs12Chr10047063	0	-6.34292	down		Cs14Chr10006410	1.16e-07	-Inf	down		Cs1250contig10004815	4.16e-07	4.49659	up							Cs14Chr10007766	1.91e-11	-2.81661	down
Cs12Chr10047082	2.37e-05	2.08893	up		Cs14Chr10006507	4.99e-07	-5.91573	down		Cs1250contig10004818	2.32e-10	3.8862	up							Cs14Chr10007781	6.34e-10	-3.64443	down
Cs12Chr10047087	2.78e-15	3.87483	up		Cs14Chr10006508	1.68e-06	-4.4879	down		Cs1251contig10045309	9e-08	4.66509	up							Cs14Chr10007788	0	7.90147	up
Cs12Chr10047088	6.55e-05	2.88334	up		Cs14Chr10006513	0.000333618	-5.88972	down		Cs1251contig10045312	0.00322484	-2.44328	down							Cs14Chr10007798	9.31e-14	-5.36853	down
Cs12Chr10047091	3.53e-08	-2.76944	down		Cs14Chr10006514	2.81e-10	-Inf	down		Cs1254contig10028511	0.000307532	-2.48145	down							Cs14Chr10008092	0	4.38053	up
Cs12Chr10047103	6.75e-07	-2.52104	down		Cs14Chr10006515	1.77e-08	-6.5993	down		Cs1255contig10037182	1.01e-11	-5.43654	down							Cs14Chr10008575	0.000668595	2.15347	up
Cs12Chr10047104	0	7.87743	up		Cs14Chr10006528	0.00129675	-4.91582	down		Cs1255contig10037183	0.000119761	2.46911	up							Cs14Chr10008991	3.79e-09	2.43739	up
Cs12Chr10047115	9.36e-06	-2.23132	down		Cs14Chr10006531	2.1e-06	-5.45669	down		Cs1255contig10037185	2.23e-07	-4.43127	down							Cs14Chr10009011	0.000132161	-2.05366	down
Cs12Chr10047119	5.94e-07	-2.57314	down		Cs14Chr10006533	2.73e-25	-9.91391	down		Cs1256contig10048991	4.5e-06	2.84861	up							Cs14Chr10009018	2.47e-10	-3.70549	down
Cs12Chr10047132	2.51e-09	-2.98751	down		Cs14Chr10006567	0.000585763	-3.51025	down		Cs1256contig10048996	0.0013591	-2.28198	down							Cs14Chr10009027	7.64e-08	-3.66811	down
Cs12Chr10047150	1.69e-13	-3.70898	down		Cs14Chr10006569	1.85e-08	-5.93344	down		Cs125contig10000549	2.22e-07	-3.40076	down							Cs14Chr10009029	5.18e-09	-3.34922	down
Cs12Chr10047169	0.000309364	-2.92187	down		Cs14Chr10006720	0.0077955	-2.54279	down		Cs1270contig10013264	0.00024927	2.45813	up							Cs14Chr10009256	0.000585016	-2.01618	down
Cs12Chr10047175	0.000189785	-2.1579	down		Cs14Chr10006722	7.64e-06	-3.8493	down		Cs1270contig10013266	0.000238837	2.39882	up							Cs14Chr10009257	1.19e-11	-3.89566	down
Cs12Chr10047182	5.87e-08	-2.73428	down		Cs14Chr10006728	0.000328301	-5.6318	down		Cs1270contig10013275	6.47e-12	-6.12717	down							Cs14Chr10010240	6.84e-12	2.64924	up
Cs12Chr10047204	1.15e-06	-2.49661	down		Cs14Chr10006770	2.96e-06	6.42292	up		Cs1270contig10013276	9e-09	-3.94189	down							Cs14Chr10011882	4.95e-10	-2.95505	down
Cs12Chr10047206	0.000102012	-2.0348	down		Cs14Chr10006771	0.000407986	6.02094	up		Cs1270contig10013283	0.00626166	-2.06676	down							Cs14Chr10013061	1.1e-08	-2.59178	down
Cs12Chr10047948	2.19e-08	-2.71839	down		Cs14Chr10007779	9.85e-07	-8.88203	down		Cs1272contig10039327	0.00105716	-2.66974	down							Cs14Chr10013081	0	-3.63578	down
Cs12Chr10049934	2.02e-08	-2.73363	down		Cs14Chr10007791	7.2e-18	-7.78792	down		Cs1276contig10000882	2.65e-07	4.54677	up							Cs14Chr10013193	5.55e-09	2.29615	up
Cs12Chr10049945	4.05e-08	3.13767	up		Cs14Chr10007798	2.16e-08	-Inf	down		Cs1276contig10000883	6.8e-11	5.39747	up							Cs14Chr10013201	0.000582142	-2.36553	down
Cs12Chr10049949	0	6.61681	up		Cs14Chr10008092	2.17e-07	12.6602	up		Cs1276contig10000884	9.8e-12	4.11663	up							Cs14Chr10013208	0	4.85714	up
Cs12Chr10049950	3.39e-11	3.28892	up		Cs14Chr10008588	6.22e-06	6.29566	up		Cs1278contig10000048	3.89e-05	-2.79263	down							Cs14Chr10013288	0	-4.1424	down
Cs12Chr10049952	1.19e-07	4.37422	up		Cs14Chr10008594	7.62e-05	-6.14506	down		Cs1280contig10000435	0	6.73434	up							Cs14Chr10013292	4.97e-13	-2.85449	down
Cs12Chr10049954	8.06e-12	-3.34986	down		Cs14Chr10008989	0.00405794	-3.85617	down		Cs1282contig10018085	0.000208	-2.60742	down							Cs14Chr10015350	0	5.70029	up
Cs12Chr10049957	8.6e-06	-2.25662	down		Cs14Chr10008990	3.7e-05	-5.07411	down		Cs1282contig10018086	0.00309126	2.04404	up							Cs14Chr10015359	0	-4.17524	down
Cs12Chr10049993	4.34e-09	-4.26743	down		Cs14Chr10009010	0.000762644	-3.44966	down		Cs1282contig10018087	8.5e-09	-3.79361	down							Cs14Chr10015407	0	7.99576	up
Cs12Chr10053614	1.8e-08	2.65343	up		Cs14Chr10009011	6.87e-06	-4.24806	down		Cs1282contig10018092	1.41e-10	-4.23105	down							Cs14Chr10015420	5.68e-12	-2.80779	down
Cs12Chr10053670	5.31e-07	2.98823	up		Cs14Chr10009012	2.78e-06	-7.88828	down		Cs1284contig10001030	8.49e-08	-4.74511	down							Cs14Chr10015421	4.44e-16	3.53605	up
Cs12Chr10053673	1.75e-13	-5.59485	down		Cs14Chr10009013	2.69e-06	-7.89452	down		Cs1289contig10000322	4.06e-11	-4.5929	down							Cs14Chr10015445	0.00297565	-2.31957	down
Cs12Chr10053688	2.5e-06	-2.35132	down		Cs14Chr10009017	0.000567033	-5.84389	down		Cs128contig10000102	2e-07	-4.92988	down							Cs14Chr10015447	3.63e-07	2.75676	up
Cs12Chr10053708	1.28e-06	-2.42181	down		Cs14Chr10009018	4.26e-07	-6.56636	down		Cs1293contig10002465	0.00320649	-2.18184	down							Cs14Chr10016120	0	-10.6677	down
Cs12Chr10053721	5.27e-12	-4.38812	down		Cs14Chr10009027	8.41e-15	-9.31216	down		Cs1295contig10000261	4.44e-16	6.5124	up							Cs14Chr10016122	1.96e-05	-2.53235	down
Cs12Chr10053726	1.93e-05	-2.16112	down		Cs14Chr10009032	0.00120357	4.63915	up		Cs12Chr10002191	0	-6.85573	down							Cs14Chr10016461	9.18e-07	2.42917	up
Cs12Chr10053730	0	-4.30577	down		Cs14Chr10009036	2.38e-05	-7.37639	down		Cs12Chr10002192	1.22e-12	-4.99537	down							Cs14Chr10016542	0	5.17734	up
Cs12Chr10053735	1.21e-09	3.08159	up		Cs14Chr10009283	0.00338888	-5.04798	down		Cs12Chr10002247	0.000207811	-3.01869	down							Cs14Chr10016553	3.54e-13	2.96525	up
Cs12Chr10053737	8.75e-08	2.64917	up		Cs14Chr10010228	4.83e-06	-7.778	down		Cs12Chr10002253	0	-6.26196	down							Cs14Chr10016560	5.76e-07	2.22309	up
Cs12Chr10053745	0.00462053	-2.10097	down		Cs14Chr10010250	2.99e-05	-3.9658	down		Cs12Chr10002262	3.8e-09	3.60899	up							Cs14Chr10016562	0.000148918	-2.32096	down
Cs12Chr10053752	1.01e-09	-4.92436	down		Cs14Chr10011876	3.07e-11	-5.64084	down		Cs12Chr10002266	5.87e-14	-5.71314	down							Cs14Chr10016738	1.13e-09	2.39829	up
Cs12Chr10053764	2.22e-16	-4.65192	down		Cs14Chr10013070	1.4e-06	-Inf	down		Cs12Chr10002271	0	6.7058	up							Cs14Chr10016760	0.000212672	2.46177	up
Cs12Chr10053766	1.39e-09	-3.63301	down		Cs14Chr10013081	1.51e-10	-5.58932	down		Cs12Chr10002331	8.04e-09	-3.8251	down							Cs14Chr10016769	2.38e-14	-3.01294	down
Cs12Chr10053768	0	-6.43678	down		Cs14Chr10013184	4.31e-05	-Inf	down		Cs12Chr10002591	5.58e-11	-4.46821	down							Cs14Chr10017905	2.3e-09	2.3433	up
Cs12Chr10053807	0	4.65345	up		Cs14Chr10013186	2.12e-08	-5.14416	down		Cs12Chr10002593	1.52e-06	-3.18356	down							Cs14Chr10019257	5.56e-08	-2.44947	down
Cs12Chr10053809	1.59e-12	3.27712	up		Cs14Chr10013192	0.000136497	Inf	up		Cs12Chr10002594	0.000145137	-2.90849	down							Cs14Chr10019291	0.000204417	2.41526	up
Cs12Chr10053821	0	5.41634	up		Cs14Chr10013193	9.68e-05	11.9294	up		Cs12Chr10003133	0	8.02701	up							Cs14Chr10019313	0	-6.68195	down
Cs12Chr10053828	5.93e-12	-3.379	down		Cs14Chr10013194	0.00152122	-4.0827	down		Cs12Chr10003135	1.42e-07	3.65327	up							Cs14Chr10019314	3.32e-08	2.18687	up
Cs12Chr10053837	1.07e-07	-2.66061	down		Cs14Chr10015368	0.00480887	-2.51548	down		Cs12Chr10006176	0.00351966	2.05379	up							Cs14Chr10020639	0	5.01598	up
Cs12Chr10054804	2.78e-08	-2.9321	down		Cs14Chr10015372	1.2e-18	-10.9549	down		Cs12Chr10007074	0.00159138	2.14807	up							Cs14Chr10020644	3.34e-06	-3.78266	down
Cs12Chr10054817	0	7.10409	up		Cs14Chr10015380	0.000164293	-3.67507	down		Cs12Chr10008171	3.72e-10	-4.14268	down							Cs14Chr10020646	5.88e-15	3.12956	up
Cs12Chr10054830	0.000163335	-2.02426	down		Cs14Chr10015381	5.34e-05	-5.282	down		Cs12Chr10008177	4.03e-09	3.55731	up							Cs14Chr10020647	3.07e-13	-3.47879	down
Cs1301contig10000388	1.01e-12	-5.46547	down		Cs14Chr10015442	9.31e-06	-Inf	down		Cs12Chr10008184	3.32e-05	-2.81609	down							Cs14Chr10020649	1.11e-16	4.71866	up
Cs1301contig10000390	4.57e-08	-2.67413	down		Cs14Chr10015793	0.000104735	-3.33676	down		Cs12Chr10008876	0	-7.0328	down							Cs14Chr10020653	0	-4.36823	down
Cs1301contig10000394	8.87e-11	-3.49125	down		Cs14Chr10016462	2.2e-06	-4.86644	down		Cs12Chr10009974	5.26e-06	-4.51039	down							Cs14Chr10020929	7.32e-06	-2.1901	down
Cs1308contig10000599	3.91e-06	-2.30508	down		Cs14Chr10016543	1.45e-08	-6.29293	down		Cs12Chr10009985	1.15e-05	-4.40522	down							Cs14Chr10022556	9.74e-11	-4.92539	down
Cs1316contig10003079	0	7.52735	up		Cs14Chr10016559	0.0002112	4.83356	up		Cs12Chr10009997	0.00167244	-2.24774	down							Cs14Chr10022566	3.92e-08	2.17398	up
Cs1316contig10026538	2.72e-14	-3.77659	down		Cs14Chr10016560	0.000275312	6.15651	up		Cs12Chr10010164	0.000331653	2.37874	up							Cs14Chr10022571	0	4.39425	up
Cs131contig10000533	0	4.33556	up		Cs14Chr10016752	0.00751665	-2.55947	down		Cs12Chr10010942	3.42e-05	2.61743	up							Cs14Chr10022572	2.22e-16	3.14737	up
Cs1321contig10004376	1.02e-06	2.41731	up		Cs14Chr10016753	1.17e-05	-Inf	down		Cs12Chr10010946	2.75e-06	-3.14041	down							Cs14Chr10022573	1.26e-10	2.59531	up
Cs1332contig10001580	2.77e-06	-2.32927	down		Cs14Chr10016769	0.00272339	-2.60692	down		Cs12Chr10010949	0	8.44213	up							Cs14Chr10022574	2.2e-07	2.12718	up
Cs1332contig10001582	3.7e-08	-2.68555	down		Cs14Chr10016789	0.00296211	-3.61542	down		Cs12Chr10010954	0.00063211	-2.71985	down							Cs14Chr10022575	0	4.38216	up
Cs1332contig10001583	0	7.5458	up		Cs14Chr10016792	4.36e-06	-4.28955	down		Cs12Chr10010955	0	-9.27192	down							Cs14Chr10022582	2.21e-10	-2.66329	down
Cs1337contig10027542	0	-6.04454	down		Cs14Chr10017905	0.000299088	7.9688	up		Cs12Chr10010961	8.62e-06	-3.00662	down							Cs14Chr10023089	4.77e-11	-2.61837	down
Cs1357contig10011421	2.22e-16	4.05722	up		Cs14Chr10017910	1.2e-06	-Inf	down		Cs12Chr10010964	0.00367523	-2.27718	down							Cs14Chr10023110	6.53e-07	-2.46687	down
Cs1358contig10000947	0	-6.32924	down		Cs14Chr10018237	2.91e-09	-4.9378	down		Cs12Chr10010965	0	-8.48634	down							Cs14Chr10023116	9.58e-09	2.31096	up
Cs135contig10000289	3.06e-05	2.26925	up		Cs14Chr10020680	0.00330115	-4.60816	down		Cs12Chr10010967	4.71e-05	3.2059	up							Cs14Chr10023122	4.82e-09	-4.65034	down
Cs1363contig10008206	7.48e-13	-5.48785	down		Cs14Chr10020690	1.79e-05	-4.22305	down		Cs12Chr10010972	5.65e-08	-4.1278	down							Cs14Chr10023130	0	-4.5879	down
Cs1364contig10009500	0	-9.88392	down		Cs14Chr10020700	8.5e-07	-4.89374	down		Cs12Chr10010980	0.006277	2.20677	up							Cs14Chr10023133	1.52e-05	-2.31045	down
Cs1364contig10009502	0.000330637	-2.12309	down		Cs14Chr10020799	0.000966965	-4.9595	down		Cs12Chr10010997	1.2e-07	3.49096	up							Cs14Chr10023134	1.25e-09	-3.19035	down
Cs1365contig10001885	0	4.3776	up		Cs14Chr10020815	2.91e-05	-Inf	down		Cs12Chr10010998	5.71e-13	4.37398	up							Cs14Chr10023140	2.29e-11	2.70841	up
Cs1369contig10019669	3.33e-16	-5.49694	down		Cs14Chr10020816	3.03e-18	-8.74915	down		Cs12Chr10011426	7.08e-09	3.50628	up							Cs14Chr10023142	0	-4.30783	down
Cs1369contig10019670	8.55e-12	-3.45853	down		Cs14Chr10020818	5.42e-27	-11.0035	down		Cs12Chr10011436	0.00200595	2.1776	up							Cs14Chr10023148	1.27e-10	-4.90739	down
Cs136contig10046113	9.18e-11	3.09606	up		Cs14Chr10020825	0.000265614	6.15282	up		Cs12Chr10011440	0.000289194	-2.6826	down							Cs14Chr10024113	1.48e-07	2.17093	up
Cs1372contig10016497	1.48e-08	2.66188	up		Cs14Chr10020926	1.41e-13	-6.51069	down		Cs12Chr10011452	1.24e-08	4.87606	up							Cs14Chr10024131	0	-4.87784	down
Cs1372contig10016499	7.73e-12	-3.81934	down		Cs14Chr10020931	0.00408866	-4.69189	down		Cs12Chr10011453	0.00486531	-2.33527	down							Cs14Chr10024150	1.35e-06	-2.19877	down
Cs1372contig10016506	2.01e-05	2.13538	up		Cs14Chr10022566	1.68e-06	7.56557	up		Cs12Chr10011456	0.000100519	-2.98466	down							Cs14Chr10024272	0	-7.2598	down
Cs1372contig10016510	3.97e-07	-3.05305	down		Cs14Chr10022571	0.000161544	12.4602	up		Cs12Chr10011458	3.96e-09	-4.56959	down							Cs14Chr10024284	0.000218232	-2.28647	down
Cs1372contig10016513	5.07e-12	-4.79842	down		Cs14Chr10022572	0.000490113	12.5302	up		Cs12Chr10011462	9.58e-09	3.47345	up							Cs14Chr10025844	6.29e-07	-3.36525	down
Cs1372contig10016516	1.41e-09	2.98239	up		Cs14Chr10022590	3.49e-08	-4.91718	down		Cs12Chr10011466	1.49e-07	-3.45321	down							Cs14Chr10025880	1.43e-07	-2.14369	down
Cs1372contig10016521	3.92e-07	2.42184	up		Cs14Chr10023089	0.00112312	-2.97334	down		Cs12Chr10011467	4.33e-11	3.9841	up							Cs14Chr10025887	2e-11	2.59086	up
Cs1374contig10013912	2.13e-11	-5.23344	down		Cs14Chr10023095	0.00611744	-3.54895	down		Cs12Chr10011470	6.49e-10	5.17623	up							Cs14Chr10027114	1.13e-10	3.93207	up
Cs1375contig10017902	1.16e-06	-2.52763	down		Cs14Chr10023106	1.18e-05	-7.17949	down		Cs12Chr10011471	2.45e-12	4.24404	up							Cs14Chr10027132	0	3.47277	up
Cs1377contig10025161	1.88e-07	2.56547	up		Cs14Chr10023112	4.59e-13	-6.24864	down		Cs12Chr10011472	0.000139063	2.50975	up							Cs14Chr10027138	4.93e-12	2.72939	up
Cs1379contig10000986	0	-5.71818	down		Cs14Chr10023113	2.48e-05	-Inf	down		Cs12Chr10011487	2.47e-05	-3.49029	down							Cs14Chr10027162	1.41e-08	-3.35196	down
Cs1382contig10003711	0	-6.8756	down		Cs14Chr10023117	0.000529751	-3.68725	down		Cs12Chr10011489	0	-9.3514	down							Cs14Chr10027164	0	-4.3607	down
Cs1383contig10001087	4.92e-07	-2.53806	down		Cs14Chr10023126	0.00180104	-2.98811	down		Cs12Chr10011491	0.00680613	-2.03256	down							Cs14Chr10027167	0	-4.91376	down
Cs1384contig10022442	0.000197997	-2.72316	down		Cs14Chr10023130	4.86e-06	-3.89585	down		Cs12Chr10011564	1.76e-13	4.47627	up							Cs14Chr10027183	5.21e-09	2.2964	up
Cs13Chr10001975	6.05e-06	-3.61447	down		Cs14Chr10023132	3.21e-05	-Inf	down		Cs12Chr10011711	9.37e-07	-4.73532	down							Cs14Chr10027187	0	-4.70135	down
Cs13Chr10001989	2.33e-10	-3.623	down		Cs14Chr10023133	1.27e-05	-4.51535	down		Cs12Chr10011718	0.00281951	-2.54736	down							Cs14Chr10027190	6.56e-06	-3.17446	down
Cs13Chr10002002	4.78e-11	-3.17202	down		Cs14Chr10023134	2.97e-05	-6.16946	down		Cs12Chr10013111	2.64e-05	-4.29178	down							Cs14Chr10027197	0	-3.44158	down
Cs13Chr10002290	3.78e-08	-3.60361	down		Cs14Chr10023137	0.00552734	-3.31256	down		Cs12Chr10013112	2.74e-05	-3.4765	down							Cs14Chr10027559	0	3.38911	up
Cs13Chr10002294	0	4.35532	up		Cs14Chr10023142	0.00297546	-3.04977	down		Cs12Chr10013125	1.07e-09	3.68468	up							Cs14Chr10027675	0	7.2571	up
Cs13Chr10002537	6.66e-16	3.83541	up		Cs14Chr10024131	2.66e-20	-8.39674	down		Cs12Chr10013127	0	8.83864	up							Cs14Chr10027687	0	5.61912	up
Cs13Chr10002543	1.19e-08	2.89736	up		Cs14Chr10024142	0.000595179	4.8936	up		Cs12Chr10013128	0.000947789	2.25676	up							Cs14Chr10027694	2.28e-06	2.62405	up
Cs13Chr10003082	2.09e-14	3.54422	up		Cs14Chr10024150	6.17e-05	-4.2762	down		Cs12Chr10013139	0.00125426	-2.31078	down							Cs14Chr10028534	0	-4.23783	down
Cs13Chr10003084	1.14e-07	3.90792	up		Cs14Chr10024153	0.00917162	-4.276	down		Cs12Chr10013141	0.00121883	-2.35318	down							Cs14Chr10030016	0	7.21349	up
Cs13Chr10003096	0	-6.38462	down		Cs14Chr10024262	7.5e-12	-Inf	down		Cs12Chr10013143	4.24e-07	-4.83588	down							Cs14Chr10030019	1.83e-07	-2.15594	down
Cs13Chr10004251	0	-6.97403	down		Cs14Chr10024265	1.07e-05	-5.39778	down		Cs12Chr10013154	1.78e-06	-4.1709	down							Cs14Chr10030648	3.77e-11	-3.00585	down
Cs13Chr10005186	1.78e-08	-3.05916	down		Cs14Chr10024266	3.81e-05	-5.82126	down		Cs12Chr10013543	2.03e-06	-3.16128	down							Cs14Chr10030659	0.00357778	-2.08728	down
Cs13Chr10005190	2.66e-06	2.50866	up		Cs14Chr10024282	0.00213706	-3.45168	down		Cs12Chr10013852	1.19e-08	-4.11875	down							Cs14Chr10031419	0.000104908	-2.92789	down
Cs13Chr10005382	6.79e-10	-4.95682	down		Cs14Chr10024285	0.00040143	-3.52844	down		Cs12Chr10013853	0.00730473	-2.07569	down							Cs14Chr10032056	4.97e-10	-3.00659	down
Cs13Chr10005418	0	-6.63863	down		Cs14Chr10025853	4.54e-05	-7.40468	down		Cs12Chr10013860	0.000249977	2.46378	up							Cs14Chr10032060	2.51e-13	-3.37789	down
Cs13Chr10005571	1.71e-05	-2.46578	down		Cs14Chr10025861	2.33e-05	-5.90365	down		Cs12Chr10013863	1.53e-05	-3.8881	down							Cs14Chr10032309	0	-6.01723	down
Cs13Chr10005578	1.05e-05	-2.63153	down		Cs14Chr10025884	0.00301353	-3.66426	down		Cs12Chr10013864	0.00063505	-3.11251	down							Cs14Chr10033389	0	-6.1015	down
Cs13Chr10005580	0	-7.45162	down		Cs14Chr10027114	3.21e-05	-6.37866	down		Cs12Chr10013866	4.83e-07	-4.8196	down							Cs14Chr10035076	3.66e-06	2.17453	up
Cs13Chr10012015	5.63e-09	-3.37613	down		Cs14Chr10027116	5.84e-08	-4.74507	down		Cs12Chr10014337	1.01e-08	-3.87314	down							Cs14Chr10035093	3.31e-06	2.15688	up
Cs13Chr10012022	0	-5.72047	down		Cs14Chr10027132	1.16e-08	9.52422	up		Cs12Chr10014338	0	-7.81787	down							Cs14Chr10035100	0	-7.83644	down
Cs13Chr10012039	1.89e-07	3.49738	up		Cs14Chr10027138	5.94e-05	6.10477	up		Cs12Chr10014345	0.00159713	-2.24451	down							Cs14Chr10035102	0	7.74597	up
Cs13Chr10012043	9.46e-08	-2.94851	down		Cs14Chr10027143	0.00400797	-4.54555	down		Cs12Chr10014351	0.00143972	2.22947	up							Cs14Chr10035112	0	7.51888	up
Cs13Chr10013160	5.55e-16	-4.26318	down		Cs14Chr10027162	7.61e-08	-5.455	down		Cs12Chr10014369	7.89e-05	-3.33082	down							Cs14Chr10035192	0	3.4612	up
Cs13Chr10013799	5.55e-16	-4.05705	down		Cs14Chr10027164	0.00415249	-3.81528	down		Cs12Chr10014465	3.78e-05	-3.14698	down							Cs14Chr10036143	0	-4.29802	down
Cs13Chr10013800	1.89e-05	-2.96607	down		Cs14Chr10027167	2.58e-14	-6.96614	down		Cs12Chr10014466	0.00355851	-2.184	down							Cs14Chr10036150	7.92e-10	2.81455	up
Cs13Chr10013802	1.98e-05	-2.16515	down		Cs14Chr10027559	0.00162426	8.0256	up		Cs12Chr10014468	0	6.91448	up							Cs14Chr10036154	1.33e-15	3.0646	up
Cs13Chr10013831	3.31e-06	-2.73852	down		Cs14Chr10027687	2.01e-05	-5.05433	down		Cs12Chr10014475	1.83e-11	-4.56	down							Cs14Chr10036155	3.64e-10	2.47107	up
Cs13Chr10013833	2.99e-10	-3.43033	down		Cs14Chr10027690	0.000887212	-2.91955	down		Cs12Chr10014494	0.00126473	-2.28143	down							Cs14Chr10036163	0.000659947	-2.04594	down
Cs13Chr10013835	2.7e-06	-2.58597	down		Cs14Chr10028534	0.00300408	-3.84594	down		Cs12Chr10014497	0.00206428	-2.21854	down							Cs14Chr10036168	1.11e-16	3.72354	up
Cs13Chr10013846	0.00030167	2.00548	up		Cs14Chr10028536	0.000104101	-3.19664	down		Cs12Chr10016146	5.26e-09	-4.53674	down							Cs14Chr10036189	7.55e-05	-2.41773	down
Cs13Chr10013939	3.38e-14	3.59747	up		Cs14Chr10028545	9.9e-06	-3.94384	down		Cs12Chr10016148	0.0031669	2.0997	up							Cs14Chr10036262	0.000237258	2.0018	up
Cs13Chr10013949	1.61e-05	2.17029	up		Cs14Chr10028549	1.32e-06	-Inf	down		Cs12Chr10016156	0.00254813	-2.17411	down							Cs14Chr10036264	0	3.52839	up
Cs13Chr10013965	1.09e-05	-2.22125	down		Cs14Chr10028558	6.53e-05	-4.36668	down		Cs12Chr10016163	0.0025786	-2.19265	down							Cs14Chr10036266	7.29e-11	2.88982	up
Cs13Chr10013975	9.22e-06	-2.76772	down		Cs14Chr10030644	2.76e-05	-Inf	down		Cs12Chr10016167	4.1e-09	-4.43415	down							Cs14Chr10036292	0	-5.32517	down
Cs13Chr10013980	5.59e-10	-4.97278	down		Cs14Chr10030663	0.00677443	-3.46353	down		Cs12Chr10016176	0	7.55439	up							Cs14Chr10037726	7.49e-11	-4.94317	down
Cs13Chr10013981	6.2e-09	-3.24911	down		Cs14Chr10031418	7.19e-06	6.29089	up		Cs12Chr10016177	3.07e-05	-2.79182	down							Cs14Chr10041171	0	-6.48443	down
Cs13Chr10013986	8.65e-05	-2.24445	down		Cs14Chr10032056	1.28e-18	-8.45542	down		Cs12Chr10016178	0.000122276	-2.61396	down							Cs14Chr10041186	9.63e-14	-3.5003	down
Cs13Chr10013987	1.92e-11	4.11508	up		Cs14Chr10032265	6.75e-11	-8.76446	down		Cs12Chr10016179	0.00463581	-2.09494	down							Cs14Chr10041879	2.21e-10	-2.53357	down
Cs13Chr10013998	5.44e-05	-2.06889	down		Cs14Chr10033381	0.00740074	-3.07048	down		Cs12Chr10016181	2.23e-05	-4.31519	down							Cs14Chr10041901	0	5.45192	up
Cs13Chr10014007	7.5e-07	2.42187	up		Cs14Chr10033389	7.55e-07	-6.23465	down		Cs12Chr10016182	0.00733064	-2.08056	down							Cs14Chr10041907	0	3.30486	up
Cs13Chr10014040	0	-7.23118	down		Cs14Chr10033393	0.00588943	-2.66293	down		Cs12Chr10016192	1.99e-06	-4.15656	down							Cs14Chr10041911	0	3.88735	up
Cs13Chr10014077	3.73e-06	2.24244	up		Cs14Chr10035075	5.61e-07	-6.83638	down		Cs12Chr10016208	7.21e-06	3.14533	up							Cs14Chr10041914	0.00099791	-2.50923	down
Cs13Chr10014087	1.79e-11	3.13031	up		Cs14Chr10035076	0.00210241	-3.94533	down		Cs12Chr10016209	0	-7.54088	down							Cs14Chr10042128	4.8e-07	-2.78355	down
Cs13Chr10014088	2.75e-07	2.44808	up		Cs14Chr10035091	1e-10	-6.79421	down		Cs12Chr10016212	1.72e-09	-5.49897	down							Cs14Chr10042136	0	-4.57246	down
Cs13Chr10014100	7.78e-05	-2.03278	down		Cs14Chr10035108	0.000529734	-3.91139	down		Cs12Chr10016213	1.45e-09	-5.51928	down							Cs14Chr10042139	5e-15	-5.54188	down
Cs13Chr10014723	9.5e-08	-4.53047	down		Cs14Chr10035112	5.67e-08	10.7592	up		Cs12Chr10016214	0.00860411	-2.61033	down							Cs14Chr10042143	0	-6.54971	down
Cs13Chr10014724	7.39e-09	-4.22299	down		Cs14Chr10035192	6.75e-05	5.2869	up		Cs12Chr10016223	4.64e-06	-3.03288	down							Cs14Chr10042146	0	-4.92496	down
Cs13Chr10014751	6.29e-13	-3.55887	down		Cs14Chr10036140	2.74e-05	-3.60581	down		Cs12Chr10016225	0.00317272	-2.7771	down							Cs14Chr10042147	0	-5.51521	down
Cs13Chr10017916	1.15e-06	-4.29687	down		Cs14Chr10036143	7.52e-06	-6.35846	down		Cs12Chr10016232	9.45e-08	-3.52761	down							Cs14Chr10042156	3.06e-07	-2.19013	down
Cs13Chr10017918	1.25e-08	-2.77583	down		Cs14Chr10036163	0.000873016	-4.13594	down		Cs12Chr10016333	2.11e-10	-5.24649	down							Cs14Chr10042160	0	3.7078	up
Cs13Chr10017924	0	7.48871	up		Cs14Chr10036187	7.88e-27	-10.5903	down		Cs12Chr10016354	1.25e-08	-5.26653	down							Cs14Chr10042163	0	-4.01368	down
Cs13Chr10017925	0	6.07719	up		Cs14Chr10036190	0.00429871	-2.91436	down		Cs12Chr10016355	0	-8.23182	down							Cs14Chr10042168	1.09e-12	-2.81348	down
Cs13Chr10017936	1.99e-07	-2.5563	down		Cs14Chr10036264	0.000134037	9.71082	up		Cs12Chr10016366	3.64e-11	-5.93653	down							Cs14Chr10042172	1.11e-16	4.3841	up
Cs13Chr10017962	0	4.91705	up		Cs14Chr10037393	3.11e-05	-5.85449	down		Cs12Chr10016367	3.44e-05	-2.77771	down							Cs14Chr10042899	4.1e-07	2.30602	up
Cs13Chr10017973	3.63e-06	-2.3931	down		Cs14Chr10037702	2.61e-05	-7.34942	down		Cs12Chr10016374	1.37e-08	-4.62354	down							Cs14Chr10042902	0	4.49768	up
Cs13Chr10018877	6.04e-07	-2.61041	down		Cs14Chr10037725	3.66e-05	-6.65125	down		Cs12Chr10018369	0.000692962	-2.40433	down							Cs14Chr10042919	0	-6.34631	down
Cs13Chr10018880	0	6.05777	up		Cs14Chr10037726	2.79e-07	-6.07655	down		Cs12Chr10018370	0.0017095	2.18261	up							Cs14Chr10042923	6.17e-06	-3.49357	down
Cs13Chr10018896	3.83e-05	2.71515	up		Cs14Chr10041184	0.000521573	-3.25721	down		Cs12Chr10018376	8.31e-07	-4.26746	down							Cs14Chr10042939	5.6e-08	2.3435	up
Cs13Chr10018897	2.9e-07	-2.80772	down		Cs14Chr10041186	3.16e-17	-7.72981	down		Cs12Chr10018390	7.97e-14	-6.30422	down							Cs14Chr10042947	0	5.96491	up
Cs13Chr10018898	1.47e-05	2.13717	up		Cs14Chr10042127	3.64e-05	-Inf	down		Cs12Chr10018393	0.00137771	2.16422	up							Cs14Chr10042965	0	-3.64679	down
Cs13Chr10018899	2.26e-09	-2.89095	down		Cs14Chr10042131	8.3e-13	-8.23059	down		Cs12Chr10018395	4.27e-12	-4.63997	down							Cs14Chr10042966	1.65e-06	-2.03771	down
Cs13Chr10018901	2.74e-05	-3.18105	down		Cs14Chr10042136	0.000237629	-6.10262	down		Cs12Chr10021447	2.13e-10	-4.82808	down							Cs14Chr10042995	1.01e-08	3.9493	up
Cs13Chr10018902	0	4.23369	up		Cs14Chr10042138	0.000529751	-5.45933	down		Cs12Chr10021469	2.22e-16	-6.76392	down							Cs14Chr10043000	5.99e-10	-3.27776	down
Cs13Chr10018905	2.13e-11	-5.23344	down		Cs14Chr10042139	0.00927287	-3.41765	down		Cs12Chr10021480	0	7.45738	up							Cs14Chr10043002	1.91e-05	-2.05276	down
Cs13Chr10018912	0	5.18498	up		Cs14Chr10042141	0.00577723	-4.41095	down		Cs12Chr10021675	7.26e-07	3.0578	up							Cs14Chr10043026	2.05e-12	5.05739	up
Cs13Chr10018913	8.58e-12	3.17635	up		Cs14Chr10042143	4.16e-05	-4.62817	down		Cs12Chr10021688	1.81e-06	2.96554	up							Cs14Chr10043078	3.66e-14	2.97811	up
Cs13Chr10018926	0.00212369	-2.34421	down		Cs14Chr10042151	0.00617322	-4.0542	down		Cs12Chr10021702	0.000121297	2.54853	up							Cs14Chr10043079	0	3.94215	up
Cs13Chr10018931	1.3e-06	2.49745	up		Cs14Chr10042172	6.56e-08	-6.10871	down		Cs12Chr10021708	1.19e-05	-3.9224	down							Cs14Chr10043080	0.000390407	2.46211	up
Cs13Chr10023162	9.8e-10	-2.95246	down		Cs14Chr10042898	0.00926116	-3.42102	down		Cs12Chr10021716	0	5.25166	up							Cs14Chr10043083	0	4.33826	up
Cs13Chr10023165	6.87e-11	-3.2108	down		Cs14Chr10042899	0.00011873	Inf	up		Cs12Chr10021721	2.65e-10	-4.96443	down							Cs14Chr10043084	1.81e-12	-3.00708	down
Cs13Chr10023177	3.82e-06	2.44653	up		Cs14Chr10042902	4.86e-09	9.72883	up		Cs12Chr10021730	8.27e-05	-3.40903	down							Cs14Chr10043092	3.6e-09	-4.67182	down
Cs13Chr10023183	5.55e-16	-4.18489	down		Cs14Chr10042937	0.000966032	-4.88648	down		Cs12Chr10021733	3.57e-06	-3.07727	down							Cs14Chr10043104	9.36e-08	-2.60236	down
Cs13Chr10023191	1.11e-16	4.82058	up		Cs14Chr10042947	0.000563716	13.1764	up		Cs12Chr10021737	3.74e-07	-4.85197	down							Cs14Chr10044727	1.73e-09	-2.47239	down
Cs13Chr10023205	2.95e-05	-2.16338	down		Cs14Chr10042977	1.66e-07	-Inf	down		Cs12Chr10021740	3.11e-13	-5.27915	down							Cs14Chr10044732	3.46e-09	4.57136	up
Cs13Chr10023211	8.78e-11	-4.58089	down		Cs14Chr10043003	0.00208182	-5.31102	down		Cs12Chr10021741	7.6e-08	3.32204	up							Cs14Chr10047020	0	3.78372	up
Cs13Chr10023212	3.87e-14	-5.70405	down		Cs14Chr10043026	0.00609367	Inf	up		Cs12Chr10021743	1.49e-07	-4.01181	down							Cs14Chr10047021	2.61e-05	-2.1291	down
Cs13Chr10023213	0	-6.27976	down		Cs14Chr10043065	9.56e-10	-7.11415	down		Cs12Chr10021745	1.47e-11	-4.4808	down							Cs14Chr10047034	1.11e-15	5.15443	up
Cs13Chr10023217	0	-6.70093	down		Cs14Chr10043072	2.03e-06	-6.5176	down		Cs12Chr10021751	0.00135203	-2.27139	down							Cs14Chr10048099	2.83e-07	-2.0989	down
Cs13Chr10023233	1.27e-06	-2.57314	down		Cs14Chr10043083	2.77e-05	7.65533	up		Cs12Chr10023590	5.74e-12	-6.14034	down							Cs14Chr10048117	9.4e-12	-2.8037	down
Cs13Chr10023234	0	-6.95407	down		Cs14Chr10043098	7.47e-07	-4.50646	down		Cs12Chr10023592	0	-8.22566	down							Cs14Chr10049911	0	-4.1179	down
Cs13Chr10023235	0.000275754	-2.37092	down		Cs14Chr10043103	8.32e-19	-7.82667	down		Cs12Chr10023604	1e-05	-2.95302	down							Cs14Chr10049914	2.13e-14	-3.42013	down
Cs13Chr10023236	1.11e-08	-2.77105	down		Cs14Chr10043104	1.76e-13	-6.98801	down		Cs12Chr10023605	0.000111777	2.47885	up							Cs14Chr10049916	5.14e-09	-2.37071	down
Cs13Chr10023237	0.00326155	-2.09049	down		Cs14Chr10044724	1.2e-14	-Inf	down		Cs12Chr10023614	1.51e-05	2.7243	up							Cs14Chr10049921	2.66e-15	-3.28863	down
Cs13Chr10023253	2.44e-12	-3.8343	down		Cs14Chr10048095	0.00218505	-3.51189	down		Cs12Chr10023618	0.00343776	-2.95283	down							Cs14Chr10049930	5.47e-05	-2.70886	down
Cs13Chr10023257	8.05e-11	3.05042	up		Cs14Chr10048096	8.49e-05	-3.7139	down		Cs12Chr10023628	1.53e-14	-5.33901	down							Cs14Chr10053636	9.1e-15	-5.50645	down
Cs13Chr10023258	7.48e-13	-5.48785	down		Cs14Chr10048114	0.00177302	-3.2959	down		Cs12Chr10023643	2.2e-13	-5.31567	down							Cs14Chr10054435	0.00010808	-2.16724	down
Cs13Chr10023259	4.95e-07	-2.8695	down		Cs14Chr10049887	0.00536853	4.9186	up		Cs12Chr10023651	8.92e-05	-2.68492	down							Cs14Chr10054440	3.66e-12	-5.14099	down
Cs13Chr10023260	1.21e-06	2.34664	up		Cs14Chr10049892	1.35e-05	-Inf	down		Cs12Chr10023659	0.000360736	-2.45905	down							Cs14Chr10054474	0	5.1127	up
Cs13Chr10023266	6e-15	-4.77836	down		Cs14Chr10049900	3.41e-06	-4.64496	down		Cs12Chr10023663	1.4e-10	-5.78547	down							Cs14Chr10054613	0	-5.0505	down
Cs13Chr10024026	5.92e-08	2.61683	up		Cs14Chr10049911	2.59e-08	-5.06597	down		Cs12Chr10023672	0.00338607	2.03868	up							Cs14Chr10054638	1.12e-13	-3.13446	down
Cs13Chr10024037	1.87e-05	2.87986	up		Cs14Chr10049914	0.000378102	-3.48308	down		Cs12Chr10023679	2.11e-07	-3.4083	down							Cs14Chr10054641	2.27e-09	-2.68377	down
Cs13Chr10024039	3.44e-15	4.14109	up		Cs14Chr10049921	5.5e-05	-4.02983	down		Cs12Chr10023690	6.37e-05	2.66929	up							Cs14Chr10054643	0.000115518	-2.00737	down
Cs13Chr10024060	0.000164376	-2.22244	down		Cs14Chr10049930	1.05e-29	-12.3571	down		Cs12Chr10025370	0.000592007	2.82449	up							Cs152contig10001350	0	6.52511	up
Cs13Chr10025580	1.31e-12	3.28691	up		Cs14Chr10053636	4.45e-11	-8.4774	down		Cs12Chr10025379	1.89e-15	4.99879	up							Cs15contig10001014	1.3e-09	2.36899	up
Cs13Chr10025607	1.18e-12	3.94542	up		Cs14Chr10054433	0.00642425	3.75113	up		Cs12Chr10025384	8.35e-07	4.41788	up							Cs174contig10007152	0	-4.92664	down
Cs13Chr10025609	0	4.21516	up		Cs14Chr10054469	1.52e-19	-Inf	down		Cs12Chr10026925	4.23e-10	3.79077	up							Cs19contig10000505	2.09e-12	-2.88736	down
Cs13Chr10025616	1.88e-06	-2.46941	down		Cs14Chr10054475	0.00146545	-3.29925	down		Cs12Chr10026931	4.96e-08	-5.10128	down							Cs1Chr10000219	0.000186754	-2.87309	down
Cs13Chr10025618	1.75e-14	-3.83299	down		Cs14Chr10054604	0.000173358	-4.36328	down		Cs12Chr10026932	0.00171532	2.17031	up							Cs1Chr10002015	0	7.15181	up
Cs13Chr10025892	7.58e-12	3.19014	up		Cs14Chr10054628	3.5e-11	-6.07542	down		Cs12Chr10026934	2.71e-07	-4.60282	down							Cs1Chr10002514	2.94e-08	-4.51425	down
Cs13Chr10025903	2.73e-10	-3.5562	down		Cs14Chr10054641	2.59e-07	-4.52209	down		Cs12Chr10027817	0.000180197	2.41611	up							Cs1Chr10002548	0	-6.85218	down
Cs13Chr10029072	2.11e-06	-2.61675	down		Cs14Chr10054681	3.71e-06	-5.24693	down		Cs12Chr10027830	5.11e-15	-6.13334	down							Cs1Chr10003792	1.87e-07	-2.21699	down
Cs13Chr10031592	2.71e-09	3.62018	up		Cs14Chr10054685	3.38e-05	-Inf	down		Cs12Chr10027856	1.97e-08	-3.8119	down							Cs1Chr10003795	6.72e-13	-3.60586	down
Cs13Chr10031598	1.95e-05	2.70315	up		Cs14Chr10054719	0.00073239	-3.66773	down		Cs12Chr10027858	9.66e-10	-5.07413	down							Cs1Chr10003804	0	-5.98106	down
Cs13Chr10031602	0.000213253	2.00099	up		Cs152contig10001355	0.00146953	-3.18548	down		Cs12Chr10027865	0.00300596	2.05772	up							Cs1Chr10003805	1.42e-06	-2.66792	down
Cs13Chr10031603	7.44e-08	-2.6991	down		Cs174contig10007152	1.78e-11	-5.60959	down		Cs12Chr10027866	3.9e-06	2.86213	up							Cs1Chr10003989	1.94e-08	2.2186	up
Cs13Chr10031609	5.83e-10	4.81207	up		Cs174contig10007154	2.8e-07	-9.09723	down		Cs12Chr10028585	7.61e-05	-3.52762	down							Cs1Chr10004155	1.02e-08	4.49393	up
Cs13Chr10031615	0	4.27763	up		Cs174contig10007159	1.42e-05	-Inf	down		Cs12Chr10028588	7.6e-05	-4.14271	down							Cs1Chr10004157	3.63e-07	-3.5489	down
Cs13Chr10031622	6.03e-08	-2.70908	down		Cs19contig10000505	0.000351101	-3.55219	down		Cs12Chr10028592	1.11e-15	4.92195	up							Cs1Chr10004212	0	-4.89603	down
Cs13Chr10031627	6.66e-16	-4.02598	down		Cs19contig10000511	3.79e-09	-Inf	down		Cs12Chr10029407	1.86e-06	3.06603	up							Cs1Chr10004219	4.52e-13	3.62244	up
Cs13Chr10031629	7.12e-07	-2.70249	down		Cs1Chr10002514	4.36e-08	-Inf	down		Cs12Chr10029423	4.26e-05	2.69979	up							Cs1Chr10004223	3.98e-07	2.82399	up
Cs13Chr10031640	4.72e-12	-3.37922	down		Cs1Chr10003289	2.25e-05	-Inf	down		Cs12Chr10029427	0.00767264	-2.02985	down							Cs1Chr10004226	1.53e-09	2.56315	up
Cs13Chr10031648	4.92e-10	-3.16088	down		Cs1Chr10003331	1.77e-05	-6.24072	down		Cs12Chr10029434	0	6.60832	up							Cs1Chr10004301	1.12e-13	-3.25855	down
Cs13Chr10031649	7.1e-07	3.38429	up		Cs1Chr10003342	0.00143441	-4.94463	down		Cs12Chr10029451	0.000682087	-2.76721	down							Cs1Chr10004517	0	-6.40309	down
Cs13Chr10031662	3.23e-07	-2.62942	down		Cs1Chr10003347	6.81e-05	-4.85439	down		Cs12Chr10029453	1.57e-07	-3.50066	down							Cs1Chr10004521	0	-7.31163	down
Cs13Chr10031786	3.41e-11	3.09696	up		Cs1Chr10003795	0.00803178	-3.59702	down		Cs12Chr10029466	1.47e-14	5.24429	up							Cs1Chr10004524	0.000298808	2.09914	up
Cs13Chr10032192	5.55e-16	-3.94612	down		Cs1Chr10003991	8.72e-05	-3.93078	down		Cs12Chr10029471	2.04e-06	-3.45175	down							Cs1Chr10004551	9.52e-11	2.63804	up
Cs13Chr10032201	6.98e-08	-2.88851	down		Cs1Chr10004147	0.00778228	-2.96007	down		Cs12Chr10029476	4.39e-05	-2.90664	down							Cs1Chr10004552	1.1e-10	2.54796	up
Cs13Chr10032209	3.34e-06	-4.1917	down		Cs1Chr10004154	1.75e-18	-7.72723	down		Cs12Chr10029480	0.00540052	-2.08416	down							Cs1Chr10004553	0	-6.67174	down
Cs13Chr10035721	8.07e-05	2.14905	up		Cs1Chr10004155	0.00581441	5.22991	up		Cs12Chr10029491	6.33e-10	-4.27915	down							Cs1Chr10004632	1.83e-14	5.33407	up
Cs13Chr10036314	1.12e-06	2.51445	up		Cs1Chr10004157	2.71e-13	-Inf	down		Cs12Chr10029495	9.96e-07	-3.40135	down							Cs1Chr10004640	6.3e-11	2.63814	up
Cs13Chr10036346	1.1e-12	4.17432	up		Cs1Chr10004212	0.00250341	-4.04491	down		Cs12Chr10029496	3.19e-05	-3.02537	down							Cs1Chr10004641	1.24e-11	2.87864	up
Cs13Chr10036366	7.2e-05	-2.42548	down		Cs1Chr10004219	0.000425462	5.69106	up		Cs12Chr10029497	5.74e-06	-3.13181	down							Cs1Chr10004654	0	-4.11904	down
Cs13Chr10036389	8.46e-09	4.59821	up		Cs1Chr10004301	1.12e-05	-4.59779	down		Cs12Chr10029502	0.000349602	2.3562	up							Cs1Chr10004655	5.09e-09	-2.42687	down
Cs13Chr10036392	7.48e-06	2.19361	up		Cs1Chr10004515	7.54e-08	-5.0438	down		Cs12Chr10029505	0	-8.49405	down							Cs1Chr10004758	2.38e-14	3.17785	up
Cs13Chr10037361	1.28e-07	-2.78866	down		Cs1Chr10004518	2.06e-13	-7.98006	down		Cs12Chr10029523	0.00501167	-2.07017	down							Cs1Chr10004773	2.78e-15	3.37808	up
Cs13Chr10037388	1.61e-05	2.17029	up		Cs1Chr10004524	0.000241097	-4.10546	down		Cs12Chr10029534	1.55e-05	-2.90512	down							Cs1Chr10004785	0	-7.90347	down
Cs13Chr10040192	2.74e-05	-3.18105	down		Cs1Chr10004647	5.48e-05	-3.71132	down		Cs12Chr10029536	4.06e-10	-4.69613	down							Cs1Chr10005656	1.57e-07	-2.18674	down
Cs13Chr10040195	1.23e-09	-4.90785	down		Cs1Chr10004652	7.45e-05	-4.28534	down		Cs12Chr10029541	5.89e-12	-4.82737	down							Cs1Chr10005751	4.71e-11	3.17881	up
Cs13Chr10040201	2.54e-06	-2.33656	down		Cs1Chr10004789	9.12e-06	-6.36989	down		Cs12Chr10029552	1.18e-07	-3.94661	down							Cs1Chr10005753	0	-3.63832	down
Cs13Chr10040211	1.35e-07	2.50007	up		Cs1Chr10005643	0.00930113	-3.75876	down		Cs12Chr10029557	0.00198932	-2.30059	down							Cs1Chr10005756	0.000301897	-2.02461	down
Cs13Chr10040215	0.000747223	-2.09365	down		Cs1Chr10005646	1.29e-09	-6.33964	down		Cs12Chr10029560	0.000578705	-2.40062	down							Cs1Chr10005767	0	5.27315	up
Cs13Chr10040229	1.85e-08	-3.22674	down		Cs1Chr10005654	3.23e-05	-4.25542	down		Cs12Chr10029565	9.57e-08	-4.53467	down							Cs1Chr10005784	6.83e-10	-2.96861	down
Cs13Chr10040231	1.65e-10	-3.52786	down		Cs1Chr10005759	6.82e-08	Inf	up		Cs12Chr10029569	0.0020105	-2.31691	down							Cs1Chr10005967	1.59e-05	2.6329	up
Cs13Chr10040245	8.16e-05	-2.05087	down		Cs1Chr10005784	5.89e-05	-3.96274	down		Cs12Chr10031671	1.89e-07	-3.42156	down							Cs1Chr10006960	2.29e-10	-2.53051	down
Cs13Chr10040246	3.34e-06	-4.1917	down		Cs1Chr10007274	1.32e-06	-6.15419	down		Cs12Chr10031884	6.33e-14	-5.05631	down							Cs1Chr10007275	2.66e-06	-2.13096	down
Cs13Chr10040271	1.37e-12	-5.44273	down		Cs1Chr10007275	0.00305342	-3.54879	down		Cs12Chr10031893	1.47e-05	2.88585	up							Cs1Chr10007279	6.72e-06	2.01085	up
Cs13Chr10040276	3.77e-15	-4.40612	down		Cs1Chr10007300	3.13e-05	-5.02422	down		Cs12Chr10031903	0	9.94848	up							Cs1Chr10007287	0	-9.52473	down
Cs13Chr10040285	0.000295907	2.72746	up		Cs1Chr10008333	0.00909372	-2.79271	down		Cs12Chr10031904	0.000251771	-3.24979	down							Cs1Chr10007290	5.75e-08	-2.86717	down
Cs13Chr10040289	7.77e-16	-5.98152	down		Cs1Chr10008344	0.000158898	-6.90475	down		Cs12Chr10031906	7.81e-11	-5.35721	down							Cs1Chr10008330	0	-3.86245	down
Cs13Chr10040290	0.000269096	-2.46003	down		Cs1Chr10008350	0.0019501	-2.94424	down		Cs12Chr10031911	1.62e-06	4.12086	up							Cs1Chr10008346	0	3.48404	up
Cs13Chr10040291	2.01e-05	-2.69302	down		Cs1Chr10008374	0.00079312	Inf	up		Cs12Chr10031912	1.22e-15	-6.73472	down							Cs1Chr10008366	1e-11	2.64023	up
Cs13Chr10040298	3.43e-10	3.67073	up		Cs1Chr10008375	7.39e-10	-7.32511	down		Cs12Chr10031922	1.27e-14	-6.79748	down							Cs1Chr10008375	0	-8.09485	down
Cs13Chr10040308	1.4e-13	3.68241	up		Cs1Chr10008378	0.000184037	-6.82998	down		Cs12Chr10031936	0.00234719	2.16004	up							Cs1Chr10008390	0	5.97735	up
Cs13Chr10040310	4.08e-05	-2.10482	down		Cs1Chr10008383	0.00180908	-2.94674	down		Cs12Chr10033710	1.49e-14	4.87573	up							Cs1Chr10008402	0	5.17295	up
Cs13Chr10042517	3.39e-05	-2.12482	down		Cs1Chr10008393	0.00504543	-2.43092	down		Cs12Chr10033713	0.00507565	2.00349	up							Cs1Chr10008650	0	4.49442	up
Cs13Chr10042518	1.43e-10	-3.10228	down		Cs1Chr10008401	0.00296037	-4.95315	down		Cs12Chr10033714	7.21e-09	3.50055	up							Cs1Chr10008651	9e-13	3.67258	up
Cs13Chr10045662	1.18e-08	2.68862	up		Cs1Chr10008668	8.58e-10	-5.56709	down		Cs12Chr10033720	0.00172168	2.13087	up							Cs1Chr10008657	4.31e-12	2.90306	up
Cs13Chr10045749	4.13e-05	-3.4182	down		Cs1Chr10009144	1.9e-07	-5.18613	down		Cs12Chr10033723	2.67e-09	-3.95263	down							Cs1Chr10008661	0	5.71003	up
Cs13Chr10045755	3.2e-07	-2.68117	down		Cs1Chr10009146	3.06e-05	-3.5994	down		Cs12Chr10034821	0.00730049	-2.18367	down							Cs1Chr10008667	1.79e-05	-3.22518	down
Cs13Chr10045766	6.59e-05	2.00405	up		Cs1Chr10009155	2.87e-09	-7.12612	down		Cs12Chr10034824	6.4e-08	-4.17222	down							Cs1Chr10008669	7.37e-05	-2.09014	down
Cs13Chr10045768	1.55e-05	-3.51967	down		Cs1Chr10009166	0.00629952	-2.48389	down		Cs12Chr10034833	2.53e-09	-4.48941	down							Cs1Chr10008677	0	5.01006	up
Cs13Chr10045775	2.65e-09	-2.90794	down		Cs1Chr10009186	0.00183939	-3.30896	down		Cs12Chr10034843	2.05e-14	-6.24608	down							Cs1Chr10008684	4.51e-08	-2.35952	down
Cs13Chr10045783	3.26e-05	-2.11564	down		Cs1Chr10009340	0.00129202	-3.6478	down		Cs12Chr10034850	0.00025653	-3.3534	down							Cs1Chr10008692	1.11e-16	-3.4772	down
Cs13Chr10046267	0	-6.8756	down		Cs1Chr10009357	0.00609953	-2.77374	down		Cs12Chr10034865	4.29e-08	-3.59788	down							Cs1Chr10008703	8.5e-07	3.31885	up
Cs13Chr10046296	1.27e-10	-3.1914	down		Cs1Chr10009363	8.21e-23	-Inf	down		Cs12Chr10034878	0.00147376	2.24257	up							Cs1Chr10009144	8.49e-06	-2.04279	down
Cs13Chr10046303	1.03e-10	-5.10899	down		Cs1Chr10009368	2.54e-05	-3.80243	down		Cs12Chr10036200	6.02e-10	-4.16677	down							Cs1Chr10009154	3.5e-08	-3.37051	down
Cs13Chr10046304	0	-4.87733	down		Cs1Chr10010006	5.47e-06	-Inf	down		Cs12Chr10036202	0.00192016	-2.28051	down							Cs1Chr10009155	2.94e-08	-4.51425	down
Cs13Chr10046306	5.06e-05	2.02521	up		Cs1Chr10010008	0.00189426	-3.57565	down		Cs12Chr10036213	3.72e-05	-4.24378	down							Cs1Chr10009172	1.88e-13	-3.11802	down
Cs13Chr10046335	1.39e-11	-3.49769	down		Cs1Chr10010031	0.00291659	-3.5687	down		Cs12Chr10036217	2.01e-07	3.51799	up							Cs1Chr10009177	9.91e-09	2.25468	up
Cs13Chr10046338	7.44e-15	-3.77157	down		Cs1Chr10010861	2.66e-20	-8.00066	down		Cs12Chr10036222	1.17e-13	4.96005	up							Cs1Chr10009195	5.16e-07	-2.17763	down
Cs13Chr10046349	6.35e-06	-2.27651	down		Cs1Chr10010884	3.77e-07	-7.19847	down		Cs12Chr10036243	9.09e-05	-2.6523	down							Cs1Chr10009324	9.14e-09	3.4393	up
Cs13Chr10046354	0	-6.55885	down		Cs1Chr10010895	0.000282376	-4.9447	down		Cs12Chr10036246	2.26e-13	4.45186	up							Cs1Chr10009340	0	-5.84584	down
Cs13Chr10046355	2.16e-10	-3.15288	down		Cs1Chr10010914	0.00201111	6.15076	up		Cs12Chr10037473	0.00119512	2.17401	up							Cs1Chr10009365	0	6.54497	up
Cs13Chr10046367	0	5.92128	up		Cs1Chr10010919	5.95e-05	-3.9105	down		Cs12Chr10037475	6.28e-11	-4.4808	down							Cs1Chr10010009	4.8e-13	2.92376	up
Cs13Chr10046376	0	4.1973	up		Cs1Chr10011177	4.78e-09	10.0948	up		Cs12Chr10037476	4.6e-07	3.1039	up							Cs1Chr10010850	0	-5.59559	down
Cs13Chr10046377	1.53e-14	5.56812	up		Cs1Chr10011198	0.000158584	-4.89407	down		Cs12Chr10037483	2.61e-07	3.25498	up							Cs1Chr10010868	7.45e-07	2.01904	up
Cs13Chr10046381	1.25e-10	-3.92338	down		Cs1Chr10011280	0.00112661	-3.71762	down		Cs12Chr10037484	0.00863207	-2.14507	down							Cs1Chr10010878	0	6.26262	up
Cs13Chr10046383	4.59e-12	-3.73575	down		Cs1Chr10011281	0.000209417	-3.80642	down		Cs12Chr10037487	0.000493219	2.3413	up							Cs1Chr10010895	0.00099791	-2.50923	down
Cs13Chr10046415	1.38e-05	-2.5375	down		Cs1Chr10011282	2.91e-10	-7.10923	down		Cs12Chr10037489	3.46e-10	5.23862	up							Cs1Chr10010911	4.55e-15	3.23753	up
Cs13Chr10046422	7.23e-11	3.20652	up		Cs1Chr10011284	0.0078489	-2.71254	down		Cs12Chr10037494	2.55e-10	5.26884	up							Cs1Chr10010912	0	3.54137	up
Cs13Chr10047842	3.55e-15	3.73182	up		Cs1Chr10011297	0.0018903	-2.85102	down		Cs12Chr10037497	0.00443106	-2.1299	down							Cs1Chr10010914	1.15e-07	2.11637	up
Cs13Chr10047843	2.37e-07	2.5175	up		Cs1Chr10011307	7.83e-07	-4.95966	down		Cs12Chr10037500	0.00116565	-2.81061	down							Cs1Chr10011177	0	3.53309	up
Cs13Chr10047856	1.79e-11	-3.46635	down		Cs1Chr10011316	0.00219215	-3.80459	down		Cs12Chr10037503	6.27e-11	-4.44483	down							Cs1Chr10011180	4.65e-09	-2.906	down
Cs13Chr10047859	5.03e-05	2.05728	up		Cs1Chr10011914	0.00555645	-4.25453	down		Cs12Chr10037505	3.19e-12	-5.56202	down							Cs1Chr10011181	0.000185073	-2.37823	down
Cs13Chr10047882	6.99e-09	2.72283	up		Cs1Chr10011929	1.39e-05	-Inf	down		Cs12Chr10037508	1.38e-08	3.43771	up							Cs1Chr10011184	1.09e-06	-2.25305	down
Cs13Chr10047885	1.11e-16	-4.91173	down		Cs1Chr10011948	1.56e-06	-4.20331	down		Cs12Chr10037510	0.00188212	2.14731	up							Cs1Chr10011256	0	-4.95544	down
Cs13Chr10047895	3.99e-09	-3.116	down		Cs1Chr10011949	0.000164691	-6.99073	down		Cs12Chr10037511	2.61e-06	2.99219	up							Cs1Chr10011257	0	-3.93363	down
Cs13Chr10052833	4.08e-05	2.05372	up		Cs1Chr10011961	0.00028318	-5.59996	down		Cs12Chr10037512	4.89e-06	2.84987	up							Cs1Chr10011280	0	-5.0642	down
Cs13Chr10052847	0	-6.08157	down		Cs1Chr10012003	4.68e-05	-3.41669	down		Cs12Chr10037517	0.00203297	2.12396	up							Cs1Chr10011281	3.05e-12	-2.9868	down
Cs13Chr10052849	3.8e-10	3.90068	up		Cs1Chr10012010	0.00409514	Inf	up		Cs12Chr10037518	6.75e-09	-4.06259	down							Cs1Chr10011282	3.21e-06	-3.37289	down
Cs13Chr10052850	0.00232513	-2.21579	down		Cs1Chr10012638	2.5e-13	-7.26554	down		Cs12Chr10037534	0	5.31871	up							Cs1Chr10011284	5.63e-08	-2.28621	down
Cs13Chr10052853	1.22e-05	-3.54396	down		Cs1Chr10012644	3.92e-05	-Inf	down		Cs12Chr10037537	3.01e-09	3.70808	up							Cs1Chr10011287	9.32e-07	2.01401	up
Cs13Chr10052867	4.06e-12	-3.34773	down		Cs1Chr10012685	0.00698541	3.62427	up		Cs12Chr10037538	1.91e-05	2.68454	up							Cs1Chr10011290	4.27e-07	2.30945	up
Cs13Chr10052874	3.82e-10	-3.07888	down		Cs1Chr10012693	0.000796247	-4.58779	down		Cs12Chr10037539	3.08e-12	4.69565	up							Cs1Chr10011906	0	7.01993	up
Cs142contig10004395	7.48e-07	2.44516	up		Cs1Chr10012698	0.00261859	-3.36759	down		Cs12Chr10037559	1.13e-10	-4.37078	down							Cs1Chr10011922	1.55e-07	2.43674	up
Cs142contig10004402	2e-15	3.79812	up		Cs1Chr10012703	0.000167495	-6.63645	down		Cs12Chr10037563	1.05e-05	3.38646	up							Cs1Chr10011961	4.82e-09	-4.65034	down
Cs145contig10032136	2.88e-14	-3.72793	down		Cs1Chr10012704	1.12e-10	-6.34053	down		Cs12Chr10037564	2.48e-05	-2.86127	down							Cs1Chr10011970	0	4.22718	up
Cs145contig10032141	0	-6.20065	down		Cs1Chr10012706	0.000188956	-3.53333	down		Cs12Chr10037565	0.00344678	-2.12589	down							Cs1Chr10011993	1e-12	2.74273	up
Cs14Chr10000517	3.19e-06	-3.20857	down		Cs1Chr10012898	0.00475218	-2.64748	down		Cs12Chr10037573	0	-7.55279	down							Cs1Chr10011997	8.72e-09	-4.60639	down
Cs14Chr10000821	0	4.82079	up		Cs1Chr10012899	0.00282004	-3.1304	down		Cs12Chr10037575	3.54e-07	-3.45608	down							Cs1Chr10012010	6.66e-16	3.34041	up
Cs14Chr10000827	3.4e-14	-5.71358	down		Cs1Chr10012904	0.0015169	5.11465	up		Cs12Chr10037584	3.47e-06	-3.15206	down							Cs1Chr10012638	6.72e-12	-3.84457	down
Cs14Chr10001333	0.000974138	-2.05317	down		Cs1Chr10013878	2.43e-07	9.75739	up		Cs12Chr10037587	0.000225775	-2.78615	down							Cs1Chr10012647	5.2e-07	2.84746	up
Cs14Chr10001814	0	-6.28616	down		Cs1Chr10013880	3.06e-06	-7.44593	down		Cs12Chr10037595	0.00301082	2.14053	up							Cs1Chr10012651	3.2e-09	-2.78305	down
Cs14Chr10001832	2.84e-13	3.38423	up		Cs1Chr10013897	5.06e-07	-4.11926	down		Cs12Chr10037598	1.27e-05	-2.9176	down							Cs1Chr10012656	0.000573913	-2.19644	down
Cs14Chr10001873	0	-5.12075	down		Cs1Chr10014176	1.84e-05	-5.60456	down		Cs12Chr10037599	0.000368901	2.73688	up							Cs1Chr10012657	3.12e-09	-2.37594	down
Cs14Chr10001878	0.000252193	-2.24879	down		Cs1Chr10014179	2.16e-06	-6.49381	down		Cs12Chr10037606	1.3e-10	-5.79382	down							Cs1Chr10012670	0.00130367	2.24067	up
Cs14Chr10002037	1.03e-05	-2.82582	down		Cs1Chr10014185	1.7e-06	-4.82426	down		Cs12Chr10037608	4.48e-10	4.17461	up							Cs1Chr10012676	0	-7.46795	down
Cs14Chr10002038	5.56e-14	-3.66398	down		Cs1Chr10014385	1.21e-05	-5.72228	down		Cs12Chr10037609	3.46e-06	2.93291	up							Cs1Chr10012677	1.23e-06	-2.00357	down
Cs14Chr10002051	3.13e-14	5.52025	up		Cs1Chr10015012	0.00627009	-3.23338	down		Cs12Chr10037617	5.95e-07	-4.50437	down							Cs1Chr10012682	0.000594968	-2.16045	down
Cs14Chr10002185	3.33e-16	-6.03571	down		Cs1Chr10015013	1.17e-05	-4.08846	down		Cs12Chr10037624	0.000104981	2.55563	up							Cs1Chr10012697	1.69e-07	-2.13364	down
Cs14Chr10002715	1.93e-08	2.64657	up		Cs1Chr10015022	0.00140239	-4.98465	down		Cs12Chr10037637	5.59e-06	-3.0151	down							Cs1Chr10012703	6.5e-10	-4.79441	down
Cs14Chr10002870	0	-5.71137	down		Cs1Chr10015024	9.61e-09	-5.78987	down		Cs12Chr10037639	0.000132006	-2.60884	down							Cs1Chr10012704	1.02e-11	-3.52719	down
Cs14Chr10002874	1.77e-06	3.30366	up		Cs1Chr10015031	1.39e-06	-4.25894	down		Cs12Chr10037641	2.22e-16	5.16717	up							Cs1Chr10012705	4.89e-08	-2.23445	down
Cs14Chr10003036	4.35e-06	2.30822	up		Cs1Chr10015048	0.000265817	-4.53321	down		Cs12Chr10037645	0.00926363	-2.0329	down							Cs1Chr10012875	0	-10.1278	down
Cs14Chr10003046	1.45e-13	-3.65875	down		Cs1Chr10015180	0.000404798	4.7915	up		Cs12Chr10037654	3.29e-09	-4.40869	down							Cs1Chr10012904	1.63e-10	2.61565	up
Cs14Chr10003255	5.22e-15	-4.98695	down		Cs1Chr10016242	2.76e-05	-Inf	down		Cs12Chr10037655	3.98e-08	-5.12797	down							Cs1Chr10013878	0	8.52297	up
Cs14Chr10003257	1.78e-11	3.19138	up		Cs1Chr10016244	2.83e-09	-5.41905	down		Cs12Chr10037656	0.000251913	2.47658	up							Cs1Chr10013880	6.98e-06	-2.8168	down
Cs14Chr10003350	2.8e-06	-2.53167	down		Cs1Chr10016251	0.00424603	-4.42727	down		Cs12Chr10037661	0.000215467	-2.55755	down							Cs1Chr10013889	4.26e-06	2.57696	up
Cs14Chr10003351	0.00213593	-2.14118	down		Cs1Chr10016254	0.00387966	-2.87524	down		Cs12Chr10037664	9.8e-08	-5.01812	down							Cs1Chr10013900	0	-7.60197	down
Cs14Chr10003534	7.95e-10	-4.4064	down		Cs1Chr10016260	0.00455408	-3.6483	down		Cs12Chr10037666	1.18e-06	-3.70799	down							Cs1Chr10013905	1.53e-12	5.07522	up
Cs14Chr10003758	1.28e-11	-4.42916	down		Cs1Chr10016920	2.53e-07	11.8845	up		Cs12Chr10037668	4.43e-05	-4.21917	down							Cs1Chr10014198	7.46e-14	-3.63258	down
Cs14Chr10003763	0	-8.45297	down		Cs1Chr10016929	5.65e-06	-3.62121	down		Cs12Chr10037670	0.00660589	-2.73885	down							Cs1Chr10014202	1.32e-11	-2.96764	down
Cs14Chr10003766	5.31e-07	2.39655	up		Cs1Chr10017596	0.000434246	-3.70024	down		Cs12Chr10043798	1.6e-05	-4.36091	down							Cs1Chr10014385	3.53e-13	-5.28735	down
Cs14Chr10003771	1.81e-13	-3.60429	down		Cs1Chr10017603	0.000103449	-7.09557	down		Cs12Chr10043800	0.000275589	-2.58088	down							Cs1Chr10015008	4.25e-14	3.07428	up
Cs14Chr10003773	1.29e-13	-3.63578	down		Cs1Chr10017612	1.1e-22	-9.2392	down		Cs12Chr10043801	1.69e-08	-4.32941	down							Cs1Chr10015019	4.95e-08	-2.30172	down
Cs14Chr10004040	0.00011862	-2.41364	down		Cs1Chr10017621	0.000250969	-4.43681	down		Cs12Chr10043804	0.000746117	2.70751	up							Cs1Chr10015024	0.000919281	-2.01446	down
Cs14Chr10004170	0	-8.34914	down		Cs1Chr10017647	0.00370142	-4.32646	down		Cs12Chr10043807	0	-9.00087	down							Cs1Chr10015028	0	-4.61255	down
Cs14Chr10004172	2.53e-12	-3.39983	down		Cs1Chr10017672	0.000927058	-5.4694	down		Cs12Chr10043809	0.00151015	-2.61484	down							Cs1Chr10015029	2.84e-12	-2.78204	down
Cs14Chr10005040	0	4.43834	up		Cs1Chr10017691	1.73e-06	-5.04823	down		Cs12Chr10043811	7.21e-09	-3.84173	down							Cs1Chr10015167	5.44e-15	-3.55412	down
Cs14Chr10005550	0.003809	-2.3802	down		Cs1Chr10017699	1.74e-05	-5.81118	down		Cs12Chr10043823	0.000270151	-2.50237	down							Cs1Chr10015171	0	3.8546	up
Cs14Chr10005556	5.62e-12	3.19386	up		Cs1Chr10017715	4.29e-07	-Inf	down		Cs12Chr10043824	2.24e-08	-3.70923	down							Cs1Chr10015188	0.00594313	2.00222	up
Cs14Chr10005683	1.9e-08	-4.67405	down		Cs1Chr10017729	0.000281224	-5.49508	down		Cs12Chr10043827	0.00063505	-3.11251	down							Cs1Chr10016258	1.14e-06	-2.07468	down
Cs14Chr10005686	1.62e-07	4.34704	up		Cs1Chr10017760	0.00266111	Inf	up		Cs12Chr10043828	0	-8.74449	down							Cs1Chr10016917	0.000409352	2.051	up
Cs14Chr10005697	4.07e-05	2.09189	up		Cs1Chr10017780	0.000533908	-3.22538	down		Cs12Chr10043833	0	-7.85828	down							Cs1Chr10016920	0	3.71782	up
Cs14Chr10006374	4.39e-08	2.95827	up		Cs1Chr10017784	0.00106274	Inf	up		Cs12Chr10043835	3.4e-11	-5.94406	down							Cs1Chr10017598	3.33e-15	-4.47036	down
Cs14Chr10006392	0	-6.60054	down		Cs1Chr10018360	0.000201221	-3.91126	down		Cs12Chr10043836	1.6e-05	-4.36091	down							Cs1Chr10017606	8.87e-07	2.02168	up
Cs14Chr10006393	0.000255587	-2.18682	down		Cs1Chr10018362	3.98e-08	-6.32438	down		Cs12Chr10043845	0.00256202	-2.19455	down							Cs1Chr10017608	1.62e-14	2.95354	up
Cs14Chr10006410	0	-6.42024	down		Cs1Chr10018472	3.22e-07	-6.26527	down		Cs12Chr10043851	1.05e-11	-5.00379	down							Cs1Chr10017611	1.33e-08	2.24826	up
Cs14Chr10006413	1.2e-05	-2.22177	down		Cs1Chr10018478	0.000131538	-6.73482	down		Cs12Chr10047048	0.00286333	-2.72565	down							Cs1Chr10017612	0	-7.63597	down
Cs14Chr10006500	0	4.61817	up		Cs1Chr10018493	0.00271399	-3.83352	down		Cs12Chr10047051	0.000130084	2.47873	up							Cs1Chr10017643	4.39e-08	2.18532	up
Cs14Chr10006501	5.48e-11	3.52886	up		Cs1Chr10018503	2.45e-08	8.43978	up		Cs12Chr10047055	1.76e-05	-2.951	down							Cs1Chr10017649	1.13e-07	-2.63618	down
Cs14Chr10006507	2.22e-16	-4.39806	down		Cs1Chr10018504	7.49e-22	-8.68031	down		Cs12Chr10047057	2.71e-05	-3.3017	down							Cs1Chr10017665	0	7.03757	up
Cs14Chr10006508	7.06e-13	-3.52628	down		Cs1Chr10018524	5e-05	6.44898	up		Cs12Chr10047082	5.47e-09	3.53094	up							Cs1Chr10017705	0	-5.99817	down
Cs14Chr10006513	1.83e-09	-4.33859	down		Cs1Chr10018526	0.00965626	-2.49387	down		Cs12Chr10047103	0	-7.44597	down							Cs1Chr10017727	6.03e-10	-2.59112	down
Cs14Chr10006514	5.91e-08	-2.78741	down		Cs1Chr10018587	0.00767261	4.80529	up		Cs12Chr10047104	0	7.88213	up							Cs1Chr10017749	6.66e-16	-3.19899	down
Cs14Chr10006515	0	-5.35779	down		Cs1Chr10018604	5.62e-16	-7.81539	down		Cs12Chr10047105	4.31e-13	4.41657	up							Cs1Chr10017784	0	6.80169	up
Cs14Chr10006528	2.91e-11	-4.26103	down		Cs1Chr10018621	0.000740102	-3.32611	down		Cs12Chr10047110	0.000595837	-2.39063	down							Cs1Chr10018360	1.54e-06	-2.52695	down
Cs14Chr10006531	0	-6.93169	down		Cs1Chr10018640	0.00632617	-2.32499	down		Cs12Chr10047112	1.43e-11	-4.74641	down							Cs1Chr10018441	0	-4.515	down
Cs14Chr10006533	0	-4.12018	down		Cs1Chr10018648	2.07e-05	-4.67733	down		Cs12Chr10047115	6.39e-08	-3.54684	down							Cs1Chr10018455	0	3.52152	up
Cs14Chr10006544	5.15e-08	-3.14292	down		Cs1Chr10018659	1.68e-05	7.80534	up		Cs12Chr10047116	0.000248882	2.57367	up							Cs1Chr10018487	7.57e-07	2.05939	up
Cs14Chr10006559	0.00094602	-2.3558	down		Cs1Chr10018665	0.000375667	-3.56453	down		Cs12Chr10047119	1.56e-09	-4.28066	down							Cs1Chr10018493	1.01e-07	-2.32267	down
Cs14Chr10006569	6.79e-09	-2.84783	down		Cs1Chr10018754	0.00544238	7.33908	up		Cs12Chr10047126	0.00216952	2.13823	up							Cs1Chr10018498	5.5e-10	-2.75035	down
Cs14Chr10006571	4.2e-08	2.60027	up		Cs1Chr10018756	2.05e-09	-8.42024	down		Cs12Chr10047132	0.000102759	-2.64891	down							Cs1Chr10018503	0	5.73067	up
Cs14Chr10006716	3.1e-05	2.30002	up		Cs1Chr10018759	4.03e-10	-6.63329	down		Cs12Chr10047150	1.25e-10	-4.38568	down							Cs1Chr10018518	4.59e-05	2.88415	up
Cs14Chr10006725	0.000283254	2.11127	up		Cs1Chr10018763	5.38e-12	-8.78402	down		Cs12Chr10047154	2.81e-08	-3.69601	down							Cs1Chr10018524	1.07e-06	2.01522	up
Cs14Chr10006755	0	9.32362	up		Cs1Chr10018779	1.94e-06	-6.47778	down		Cs12Chr10047155	0.00530797	-2.23687	down							Cs1Chr10018545	1.11e-11	2.62541	up
Cs14Chr10006771	1.22e-15	3.96443	up		Cs1Chr10018799	4.5e-05	-5.60652	down		Cs12Chr10047156	1.01e-10	-4.42891	down							Cs1Chr10018560	9.57e-08	-2.28202	down
Cs14Chr10006773	2.22e-16	3.86974	up		Cs1Chr10018800	1.03e-05	-6.09375	down		Cs12Chr10047167	1.23e-06	-4.70019	down							Cs1Chr10018580	8.49e-08	2.65632	up
Cs14Chr10007766	3.33e-11	3.20004	up		Cs1Chr10018815	0.000223797	-3.384	down		Cs12Chr10047174	0.000247355	-2.62754	down							Cs1Chr10018586	0	4.81926	up
Cs14Chr10007779	3.33e-16	-5.50314	down		Cs1Chr10018832	0.00038923	-3.70468	down		Cs12Chr10047175	4.29e-08	-4.29104	down							Cs1Chr10018590	0.000146522	2.10371	up
Cs14Chr10007781	4.28e-13	5.05517	up		Cs1Chr10018838	0.000807282	-3.94122	down		Cs12Chr10047181	9.87e-11	-4.28787	down							Cs1Chr10018608	7.74e-09	2.30174	up
Cs14Chr10007788	0	-7.08832	down		Cs1Chr10018856	0.00476425	-4.54555	down		Cs12Chr10047182	3.33e-16	-6.66862	down							Cs1Chr10018622	0	4.06118	up
Cs14Chr10007793	3.72e-05	2.04991	up		Cs1Chr10020031	3.49e-06	-6.8215	down		Cs12Chr10047185	0.00508033	-2.42043	down							Cs1Chr10018633	8.75e-08	3.62371	up
Cs14Chr10008084	1.59e-05	2.12952	up		Cs1Chr10020034	0.00528203	-4.49342	down		Cs12Chr10047197	0.00153112	-3.08261	down							Cs1Chr10018636	3.76e-07	2.07136	up
Cs14Chr10008088	0	4.05446	up		Cs1Chr10020060	1.27e-12	-7.58876	down		Cs12Chr10047199	0.0009437	-2.89986	down							Cs1Chr10018653	0	-4.59907	down
Cs14Chr10008090	1.33e-06	-2.44319	down		Cs1Chr10020086	5.03e-05	-3.85509	down		Cs12Chr10047202	1.03e-09	-4.05871	down							Cs1Chr10018655	0	-3.84525	down
Cs14Chr10008092	0	6.44604	up		Cs1Chr10020099	2.18e-10	-5.25455	down		Cs12Chr10047204	3.36e-05	-2.838	down							Cs1Chr10018656	0	-4.54071	down
Cs14Chr10008580	0	5.51718	up		Cs1Chr10020116	0.00720444	-2.38342	down		Cs12Chr10047206	1.54e-09	-4.16944	down							Cs1Chr10018658	8.59e-06	-3.15161	down
Cs14Chr10008588	0	4.24869	up		Cs1Chr10020126	0.000777232	-4.16692	down		Cs12Chr10047948	0.00923912	-2.01875	down							Cs1Chr10018659	0	-5.74103	down
Cs14Chr10008594	0.000161634	-2.13745	down		Cs1Chr10020132	0.000902073	-3.53286	down		Cs12Chr10049006	1.83e-07	-4.04609	down							Cs1Chr10018665	3.86e-07	-2.13224	down
Cs14Chr10008989	3.19e-10	-3.42546	down		Cs1Chr10020135	1.44e-12	-6.84832	down		Cs12Chr10049934	3.42e-13	-4.87413	down							Cs1Chr10018752	1.09e-09	-2.97723	down
Cs14Chr10008990	2.11e-15	-4.41387	down		Cs1Chr10020143	0.00740074	7.05533	up		Cs12Chr10049941	3.92e-05	2.62659	up							Cs1Chr10018754	1.27e-07	2.30607	up
Cs14Chr10009010	3.93e-05	-2.09786	down		Cs1Chr10020146	1.67e-06	-4.03773	down		Cs12Chr10049950	0.00120143	2.25066	up							Cs1Chr10018779	0	-6.23118	down
Cs14Chr10009011	4.54e-10	-3.04831	down		Cs1Chr10020148	8.36e-05	-3.55636	down		Cs12Chr10049954	7.69e-06	-2.97172	down							Cs1Chr10018792	9.81e-06	-2.32713	down
Cs14Chr10009012	0	-6.33637	down		Cs1Chr10021597	1.98e-07	-5.87618	down		Cs12Chr10049963	1.02e-05	-3.20769	down							Cs1Chr10018829	0	7.09141	up
Cs14Chr10009013	0	-6.34252	down		Cs1Chr10021603	7.18e-06	-4.04279	down		Cs12Chr10049988	3.77e-06	2.8655	up							Cs1Chr10020060	0	-6.54971	down
Cs14Chr10009014	2.89e-15	-4.68454	down		Cs1Chr10021606	6.72e-08	-6.1373	down		Cs12Chr10049992	0.000239172	2.47863	up							Cs1Chr10020070	0	3.82507	up
Cs14Chr10009027	4.19e-14	-3.76093	down		Cs1Chr10022096	0.00963756	-2.8787	down		Cs12Chr10049993	0.00349063	-2.45469	down							Cs1Chr10020096	5.81e-05	-2.02751	down
Cs14Chr10009032	1.29e-14	3.93765	up		Cs1Chr10022105	6.52e-16	-7.199	down		Cs12Chr10053614	2.63e-13	4.45463	up							Cs1Chr10020119	6.43e-10	-4.00652	down
Cs14Chr10009036	0.000106124	-2.26687	down		Cs1Chr10022401	0.00138806	-3.2748	down		Cs12Chr10053621	2.62e-06	-3.13011	down							Cs1Chr10020124	1.93e-12	3.11738	up
Cs14Chr10009204	3.16e-05	2.95539	up		Cs1Chr10022408	6.96e-08	-6.15578	down		Cs12Chr10053631	6.98e-06	-3.6585	down							Cs1Chr10020126	4.01e-06	-2.13383	down
Cs14Chr10009256	4.54e-07	3.11299	up		Cs1Chr10022418	1.56e-06	-5.75796	down		Cs12Chr10053633	0.000737999	-2.59709	down							Cs1Chr10020132	0	-4.65751	down
Cs14Chr10009262	1.97e-08	2.6421	up		Cs1Chr10022432	2.15e-05	-6.29121	down		Cs12Chr10053635	2.03e-12	-6.25374	down							Cs1Chr10020135	1.1e-06	-2.45924	down
Cs14Chr10009282	5.2e-05	-3.11486	down		Cs1Chr10022439	5.89e-08	-7.01668	down		Cs12Chr10053665	5.93e-12	5.23333	up							Cs1Chr10020143	0	3.45224	up
Cs14Chr10009283	7.82e-07	-3.52484	down		Cs1Chr10023958	0.000141494	-4.26467	down		Cs12Chr10053666	0.000677338	-3.3469	down							Cs1Chr10020148	1.14e-07	2.12517	up
Cs14Chr10010228	0	-6.2275	down		Cs1Chr10023960	8.56e-05	-7.17021	down		Cs12Chr10053670	9.32e-08	3.64273	up							Cs1Chr10021590	5.71e-09	-2.34292	down
Cs14Chr10011876	7.72e-09	-2.79837	down		Cs1Chr10023995	1.05e-07	-5.64268	down		Cs12Chr10053671	0.000319745	-2.56344	down							Cs1Chr10021591	0.00297565	-2.31957	down
Cs14Chr10013061	8.27e-05	2.06687	up		Cs1Chr10024004	5.61e-07	-5.1167	down		Cs12Chr10053673	1.33e-07	-4.35216	down							Cs1Chr10021597	1.92e-06	-2.92032	down
Cs14Chr10013070	2.11e-15	-5.90872	down		Cs1Chr10024005	0.00181231	-3.57151	down		Cs12Chr10053678	0.00273552	-2.17743	down							Cs1Chr10021614	2.03e-07	-4.01438	down
Cs14Chr10013184	2.54e-06	-4.21872	down		Cs1Chr10024209	0.000644998	-3.13193	down		Cs12Chr10053688	0.00382906	-2.11172	down							Cs1Chr10021642	0.000234528	-2.45213	down
Cs14Chr10013186	0	-8.11422	down		Cs1Chr10024211	0.00112782	-3.66756	down		Cs12Chr10053699	1.15e-05	-4.40522	down							Cs1Chr10022083	2.89e-15	3.0521	up
Cs14Chr10013192	1.53e-14	5.56812	up		Cs1Chr10024213	0.000505809	-3.34105	down		Cs12Chr10053706	1.17e-06	-3.42401	down							Cs1Chr10022389	3.2e-09	2.35721	up
Cs14Chr10013193	0	7.56268	up		Cs1Chr10024237	6.42e-17	-Inf	down		Cs12Chr10053707	0.00412959	-2.28911	down							Cs1Chr10022418	3.34e-07	-2.10651	down
Cs14Chr10013194	1.48e-10	-3.38333	down		Cs1Chr10024390	0.00656449	5.86145	up		Cs12Chr10053718	9.92e-05	-3.12354	down							Cs1Chr10022423	2.65e-08	2.84419	up
Cs14Chr10013208	0	-4.41237	down		Cs1Chr10024729	2.58e-08	10.5022	up		Cs12Chr10053721	4.89e-10	-5.34997	down							Cs1Chr10022439	1.81e-05	-2.43709	down
Cs14Chr10013209	0	3.90426	up		Cs1Chr10024880	0.00399446	-4.42768	down		Cs12Chr10053726	0.00151701	-2.25681	down							Cs1Chr10023942	0	-4.42514	down
Cs14Chr10013288	4.42e-05	2.08286	up		Cs1Chr10024917	0.00367452	-4.41412	down		Cs12Chr10053730	0	-6.94672	down							Cs1Chr10023944	0	-4.3999	down
Cs14Chr10013292	0	4.29495	up		Cs1Chr10027220	0.000416019	-5.56335	down		Cs12Chr10053735	3.79e-07	3.22777	up							Cs1Chr10023958	1.55e-10	-3.1412	down
Cs14Chr10013301	6.23e-05	-2.68879	down		Cs1Chr10027255	0.00740524	-3.23739	down		Cs12Chr10053737	1.42e-05	2.75868	up							Cs1Chr10023964	2.3e-06	-2.18895	down
Cs14Chr10015344	7.78e-09	3.06322	up		Cs1Chr10027277	0.000290377	-4.62051	down		Cs12Chr10053749	1.33e-08	-3.72617	down							Cs1Chr10023968	2.04e-12	2.93051	up
Cs14Chr10015351	5.18e-05	-2.23971	down		Cs1Chr10027300	0.000665521	-3.08797	down		Cs12Chr10053752	8.15e-06	-3.97237	down							Cs1Chr10024226	2.22e-13	-3.27354	down
Cs14Chr10015352	1.96e-06	-2.40418	down		Cs1Chr10027304	0.00431476	-3.71138	down		Cs12Chr10053753	0.000255641	-2.66269	down							Cs1Chr10024390	0	-4.63623	down
Cs14Chr10015359	1.96e-05	2.16112	up		Cs1Chr10027310	2.24e-07	-4.31435	down		Cs12Chr10053766	8.9e-09	-4.67384	down							Cs1Chr10024888	1.01e-06	2.13062	up
Cs14Chr10015372	0	-8.4954	down		Cs1Chr10027321	1.03e-09	-5.06285	down		Cs12Chr10053768	6.43e-11	-4.6348	down							Cs1Chr10024901	7.73e-07	-2.37316	down
Cs14Chr10015374	2.33e-10	2.95642	up		Cs1Chr10027337	3.44e-08	Inf	up		Cs12Chr10053771	2.12e-07	4.57122	up							Cs1Chr10024911	0	-6.41996	down
Cs14Chr10015380	1.93e-10	-3.15002	down		Cs1Chr10027349	0.000100414	-3.87084	down		Cs12Chr10053801	7.66e-05	-2.89289	down							Cs1Chr10027212	0.00366495	-2.12826	down
Cs14Chr10015381	2.9e-14	-4.33573	down		Cs1Chr10027510	4.72e-08	-5.33596	down		Cs12Chr10053809	2.98e-05	2.66107	up							Cs1Chr10027245	1.72e-09	-2.53428	down
Cs14Chr10015388	0	8.48514	up		Cs1Chr10027513	0.000989079	-3.1286	down		Cs12Chr10053819	5.78e-06	2.81373	up							Cs1Chr10027255	2.4e-14	4.30243	up
Cs14Chr10015391	4.44e-16	-6.01273	down		Cs1Chr10027568	3.81e-08	-6.06152	down		Cs12Chr10053821	0	10.4245	up							Cs1Chr10027266	2.15e-08	-2.28643	down
Cs14Chr10015407	0	-8.01335	down		Cs1Chr10027569	2.7e-11	-6.70532	down		Cs12Chr10053828	1.44e-12	-4.86726	down							Cs1Chr10027267	2.7e-14	3.20139	up
Cs14Chr10015411	1.41e-05	-2.26287	down		Cs1Chr10027590	0.000813823	-3.08769	down		Cs12Chr10053837	9.35e-06	-2.9781	down							Cs1Chr10027274	3.33e-16	-4.71875	down
Cs14Chr10015412	2.36e-05	2.09113	up		Cs1Chr10027599	0.00778268	-2.84427	down		Cs12Chr10053844	0.00224859	2.08859	up							Cs1Chr10027334	1.18e-08	-4.5839	down
Cs14Chr10015415	7.82e-07	2.4238	up		Cs1Chr10027614	0.00196421	-4.5826	down		Cs12Chr10054804	3.33e-09	-4.2935	down							Cs1Chr10027337	0	5.56345	up
Cs14Chr10015442	1.28e-11	-5.27265	down		Cs1Chr10027615	0.000450236	7.10036	up		Cs12Chr10054829	1.14e-08	-3.83195	down							Cs1Chr10027340	6.94e-14	5.25806	up
Cs14Chr10015443	1.16e-05	2.17902	up		Cs1Chr10027618	9.54e-12	-8.35988	down		Cs12Chr10054830	2.41e-07	-3.58336	down							Cs1Chr10027349	7.38e-08	-2.42543	down
Cs14Chr10015455	1.65e-09	2.86919	up		Cs1Chr10027624	1.99e-06	-5.84636	down		Cs1301contig10000390	1.06e-05	-2.92962	down							Cs1Chr10027528	0	4.55591	up
Cs14Chr10015780	2.04e-10	3.0276	up		Cs1Chr10027626	0.000367106	-3.1755	down		Cs1301contig10000394	7.51e-07	-3.45551	down							Cs1Chr10027580	2.76e-12	-3.1163	down
Cs14Chr10016123	0	4.67768	up		Cs1Chr10027652	3.36e-08	-5.1832	down		Cs1308contig10000598	1.21e-10	5.34171	up							Cs1Chr10027581	3.72e-06	-2.43968	down
Cs14Chr10016136	1.07e-05	2.19478	up		Cs1Chr10027665	0.000187402	-3.18945	down		Cs1308contig10000599	8.8e-09	-3.80862	down							Cs1Chr10027584	3.46e-09	4.57136	up
Cs14Chr10016444	1.42e-10	-3.09349	down		Cs1Chr10027899	2.81e-05	8.53502	up		Cs1311contig10001066	0.000476869	-2.64711	down							Cs1Chr10027590	2.18e-08	-2.35635	down
Cs14Chr10016462	7.7e-12	-3.39006	down		Cs1Chr10027904	7.39e-06	-Inf	down		Cs1316contig10003079	3.81e-10	-5.67217	down							Cs1Chr10027615	5.11e-15	5.40628	up
Cs14Chr10016542	0.00121652	2.25198	up		Cs1Chr10027921	0.00036355	-2.97989	down		Cs1316contig10026538	4.64e-08	-3.60658	down							Cs1Chr10027619	3.72e-12	5.02106	up
Cs14Chr10016543	0	-4.40109	down		Cs1Chr10027922	0.00094378	7.90572	up		Cs131contig10000533	6.07e-10	3.80348	up							Cs1Chr10027624	1.66e-10	-4.88917	down
Cs14Chr10016559	3.97e-09	2.91526	up		Cs1Chr10027924	0.000281378	-3.55313	down		Cs1321contig10004376	9.62e-05	2.62032	up							Cs1Chr10027626	5.16e-11	-2.66672	down
Cs14Chr10016560	5.12e-05	2.90776	up		Cs1Chr10028159	0.00188337	-4.73709	down		Cs1332contig10001579	2.45e-13	-5.03796	down							Cs1Chr10027637	0	3.25404	up
Cs14Chr10016562	0.000780067	2.18109	up		Cs1Chr10028181	4.06e-05	-7.80472	down		Cs1332contig10001580	1.6e-07	-3.44247	down							Cs1Chr10027644	1.28e-05	2.46057	up
Cs14Chr10016746	5.29e-05	2.20265	up		Cs1Chr10028184	4.79e-10	-8.36291	down		Cs1332contig10001582	1.16e-07	-3.48899	down							Cs1Chr10027899	0	4.78038	up
Cs14Chr10016753	5.06e-11	-5.16563	down		Cs1Chr10028195	0.000474353	-4.09765	down		Cs1332contig10001583	0	5.89319	up							Cs1Chr10027919	0	-7.70868	down
Cs14Chr10016773	3.9e-08	-4.0808	down		Cs1Chr10028197	1.94e-05	-3.65567	down		Cs1337contig10027542	1.22e-15	-7.04861	down							Cs1Chr10027932	5.32e-08	2.24595	up
Cs14Chr10016781	2.4e-07	-2.53873	down		Cs1Chr10028202	4.88e-07	11.4894	up		Cs133contig10017301	8.89e-12	-4.98345	down							Cs1Chr10028176	9.24e-12	2.6493	up
Cs14Chr10016789	3.86e-07	-2.59474	down		Cs1Chr10028208	0.0016173	-3.39395	down		Cs1355contig10001771	0.000187757	-2.56607	down							Cs1Chr10028183	3.02e-07	2.65563	up
Cs14Chr10016792	5.19e-10	-3.02359	down		Cs1Chr10028259	0.000123935	Inf	up		Cs1357contig10011421	2.9e-08	3.46643	up							Cs1Chr10028210	0.00177656	-2.37438	down
Cs14Chr10017905	6.66e-16	3.81019	up		Cs1Chr10028264	3.08e-06	-3.93831	down		Cs1358contig10000946	1.94e-05	3.55004	up							Cs1Chr10028211	0.000394697	-2.69175	down
Cs14Chr10017910	1.26e-12	-4.6002	down		Cs1Chr10028285	0.000151655	-3.47686	down		Cs1358contig10000947	1.21e-13	-5.91205	down							Cs1Chr10028259	2.93e-09	2.62255	up
Cs14Chr10018237	5.94e-14	-3.62965	down		Cs1Chr10028302	3.04e-06	-4.07986	down		Cs1359contig10000194	0	8.64615	up							Cs1Chr10028276	2.24e-08	-2.69801	down
Cs14Chr10019309	0	3.98285	up		Cs1Chr10028304	1.61e-06	-4.27227	down		Cs135contig10000291	2.84e-10	3.84055	up							Cs1Chr10028285	2.28e-12	-2.87358	down
Cs14Chr10019313	0	10.5537	up		Cs1Chr10028573	0.00921427	-3.77005	down		Cs1363contig10008206	9.57e-08	-4.53467	down							Cs1Chr10028303	4.97e-06	-2.09692	down
Cs14Chr10019314	7.11e-09	-2.81763	down		Cs1Chr10030295	2.1e-07	Inf	up		Cs1363contig10037729	1.7e-06	3.54121	up							Cs1Chr10028349	0	3.28892	up
Cs14Chr10019316	6.23e-07	2.38598	up		Cs1Chr10030302	0.00160109	-3.19068	down		Cs1364contig10009488	1.31e-05	2.73902	up							Cs1Chr10028573	0	-4.71914	down
Cs14Chr10019324	9.99e-16	3.78352	up		Cs1Chr10030335	0.00165627	-3.34918	down		Cs1364contig10009490	2.29e-06	2.92911	up							Cs1Chr10030288	1.19e-13	-3.45174	down
Cs14Chr10020644	0.000852554	2.54605	up		Cs1Chr10030339	0.00683923	-3.36959	down		Cs1364contig10009496	1.82e-06	-3.25139	down							Cs1Chr10030295	0	3.45553	up
Cs14Chr10020647	3.38e-11	3.46303	up		Cs1Chr10030344	0.00739464	-3.77328	down		Cs1364contig10009500	0	-8.92835	down							Cs1Chr10030335	3.84e-06	-2.03113	down
Cs14Chr10020653	1.93e-13	3.51121	up		Cs1Chr10030354	3.36e-10	-6.1266	down		Cs1364contig10009502	0.00628931	-2.15768	down							Cs1Chr10030339	2.59e-07	-2.44979	down
Cs14Chr10020676	4.98e-12	3.20223	up		Cs1Chr10030363	1.09e-08	-Inf	down		Cs1365contig10001885	0.00249513	2.10609	up							Cs1Chr10030388	1.41e-13	2.88576	up
Cs14Chr10020680	2.04e-08	-3.37516	down		Cs1Chr10030379	3.35e-06	-Inf	down		Cs1369contig10019669	3.23e-05	-2.98581	down							Cs1Chr10030393	0	-7.6159	down
Cs14Chr10020700	0	-6.23472	down		Cs1Chr10030393	0.0049764	-3.4471	down		Cs1369contig10019670	6.35e-11	-4.5564	down							Cs1Chr10030394	7.51e-14	-3.05404	down
Cs14Chr10020798	3.09e-08	-3.02709	down		Cs1Chr10030394	3.37e-07	-4.16011	down		Cs136contig10046113	2.54e-05	2.66919	up							Cs1Chr10030415	2.31e-10	2.46563	up
Cs14Chr10020799	3.35e-05	-3.06084	down		Cs1Chr10030417	4.95e-09	-7.13976	down		Cs1372contig10016513	0.000167229	-2.88847	down							Cs1Chr10030417	3.41e-09	-2.94822	down
Cs14Chr10020806	4.89e-06	2.2222	up		Cs1Chr10030548	0.000389491	-3.67662	down		Cs1372contig10016516	0.000960528	-3.15522	down							Cs1Chr10030418	0.000179645	-2.05516	down
Cs14Chr10020815	4.71e-08	-4.59376	down		Cs1Chr10030569	4.5e-07	-5.31695	down		Cs1372contig10016519	0.000203877	-2.5406	down							Cs1Chr10030419	3.62e-09	-2.38972	down
Cs14Chr10020816	0	-8.72965	down		Cs1Chr10030606	4.16e-05	-3.27454	down		Cs1372contig10016520	2.78e-05	-2.87015	down							Cs1Chr10030541	6.7e-08	2.34279	up
Cs14Chr10020818	0	-9.96337	down		Cs1Chr10030607	1.98e-05	-Inf	down		Cs1372contig10016521	0.000176328	2.42204	up							Cs1Chr10030569	3.8e-06	-2.62694	down
Cs14Chr10020820	3.83e-13	-4.68629	down		Cs1Chr10030610	0.00532078	-4.5601	down		Cs1374contig10013912	3.98e-08	-5.12797	down							Cs1Chr10030576	4.25e-07	2.03173	up
Cs14Chr10020825	1.89e-15	4.72916	up		Cs1Chr10030614	0.00100358	-5.47948	down		Cs1376contig10035057	6.3e-09	-4.60368	down							Cs1Chr10030604	0	-4.89178	down
Cs14Chr10020926	0	-7.19379	down		Cs1Chr10030616	0.00152034	-4.47162	down		Cs1377contig10025157	0.00761313	2.03217	up							Cs1Chr10030606	0	-4.89525	down
Cs14Chr10021558	2.55e-12	3.73694	up		Cs1Chr10030619	0.00250339	-4.92962	down		Cs1377contig10025161	0.00204126	2.12347	up							Cs1Chr10030616	2.44e-05	2.38108	up
Cs14Chr10021561	0	4.23732	up		Cs1Chr10031118	7.76e-05	-4.92455	down		Cs1379contig10000986	1.83e-09	-3.94953	down							Cs1Chr10030622	1.71e-07	-2.3362	down
Cs14Chr10022566	0	4.12608	up		Cs1Chr10031132	9.57e-05	7.65914	up		Cs1382contig10003707	4.44e-05	-2.75917	down							Cs1Chr10031108	1.49e-09	-2.71662	down
Cs14Chr10022571	0	6.88956	up		Cs1Chr10031139	0.00864647	-3.55828	down		Cs1382contig10003711	4.35e-11	-5.00379	down							Cs1Chr10031113	1.78e-15	4.17756	up
Cs14Chr10022572	0	7.18328	up		Cs1Chr10031141	4.31e-05	-Inf	down		Cs1383contig10001087	1.36e-09	-4.17323	down							Cs1Chr10031114	5.04e-08	3.83458	up
Cs14Chr10022573	2.02e-08	3.36491	up		Cs1Chr10031143	3.2e-06	-6.00278	down		Cs13Chr10001975	0.00025859	-3.491	down							Cs1Chr10031118	7.59e-10	-3.8498	down
Cs14Chr10022574	0	7.0012	up		Cs1Chr10031144	3.16e-12	-6.09961	down		Cs13Chr10001976	1.74e-09	5.07726	up							Cs1Chr10031126	3.11e-07	2.17909	up
Cs14Chr10022575	0	4.38923	up		Cs1Chr10031146	0.000283722	-3.04623	down		Cs13Chr10001982	1.39e-05	-2.96636	down							Cs1Chr10031132	0	3.35674	up
Cs14Chr10022590	0	-4.63092	down		Cs1Chr10031161	2.24e-08	-4.68358	down		Cs13Chr10001986	1.63e-05	2.70801	up							Cs1Chr10031138	2.19e-08	-2.26087	down
Cs14Chr10023080	5.83e-06	2.20654	up		Cs1Chr10031269	2.66e-20	-8.81618	down		Cs13Chr10001987	0.000568234	2.28281	up							Cs1Chr10031139	0.00357778	-2.08728	down
Cs14Chr10023106	6.99e-15	-5.10239	down		Cs1Chr10031288	0.00427545	3.56808	up		Cs13Chr10001989	6.89e-09	-4.43385	down							Cs1Chr10031144	0	-7.16896	down
Cs14Chr10023112	7.65e-10	-2.96952	down		Cs1Chr10031293	2.46e-08	11.0699	up		Cs13Chr10002290	0.00119473	-2.59923	down							Cs1Chr10031274	0	6.63696	up
Cs14Chr10023126	4.41e-11	-3.20436	down		Cs1Chr10031295	0.000626994	10.833	up		Cs13Chr10002297	0.000347035	-2.57389	down							Cs1Chr10031284	1.91e-14	-3.07496	down
Cs14Chr10023133	9.44e-08	-2.64159	down		Cs1Chr10031299	5.62e-05	-3.77578	down		Cs13Chr10002537	0.000317627	2.35734	up							Cs1Chr10031293	0	6.01865	up
Cs14Chr10024131	2.91e-06	-2.3338	down		Cs1Chr10031320	5.58e-05	-7.07171	down		Cs13Chr10002540	2.1e-08	-3.70017	down							Cs1Chr10031295	0	3.86383	up
Cs14Chr10024138	0.00299237	-2.21995	down		Cs1Chr10031322	5.25e-05	-3.48062	down		Cs13Chr10002543	9e-07	3.12394	up							Cs1Chr10031312	4.4e-06	2.06188	up
Cs14Chr10024142	5.33e-09	2.82158	up		Cs1Chr10031327	2.17e-05	-3.5497	down		Cs13Chr10002553	0.000467915	-2.73996	down							Cs1Chr10031364	2.25e-06	2.14789	up
Cs14Chr10024262	0	-7.57751	down		Cs1Chr10031352	1.9e-07	-5.6603	down		Cs13Chr10003082	0.00142738	2.1674	up							Cs1Chr10031396	3.18e-06	2.37056	up
Cs14Chr10024265	2.46e-06	-2.41351	down		Cs1Chr10031354	4.8e-06	-5.35432	down		Cs13Chr10003096	3.85e-13	-4.89013	down							Cs1Chr10031402	6.1e-07	-2.3316	down
Cs14Chr10024266	2.59e-06	-2.50166	down		Cs1Chr10031359	0.000380267	-5.50883	down		Cs13Chr10004251	6.55e-15	-6.86646	down							Cs1Chr10031699	0	-6.23307	down
Cs14Chr10024272	0	7.74073	up		Cs1Chr10031364	0.00162601	4.81876	up		Cs13Chr10005184	0.00358916	-2.12004	down							Cs1Chr10031739	6.93e-05	2.32374	up
Cs14Chr10024284	2.04e-05	2.73518	up		Cs1Chr10031366	2.11e-07	-Inf	down		Cs13Chr10005190	7.58e-06	2.914	up							Cs1Chr10032233	0.00170299	2.13131	up
Cs14Chr10024285	1.24e-08	-2.8084	down		Cs1Chr10031389	6.96e-06	-4.94688	down		Cs13Chr10005414	1.22e-07	3.5912	up							Cs1Chr10032830	0.000449802	-2.25557	down
Cs14Chr10025844	5.83e-10	4.81207	up		Cs1Chr10031390	0.000195352	-3.33332	down		Cs13Chr10005418	1.22e-15	-6.11572	down							Cs1Chr10032837	1.98e-08	-2.72094	down
Cs14Chr10025851	7.02e-06	-2.40816	down		Cs1Chr10031402	1.63e-07	-4.79242	down		Cs13Chr10005436	9.76e-06	2.89518	up							Cs1Chr10032855	5.02e-13	4.25271	up
Cs14Chr10025853	1.15e-13	-5.62546	down		Cs1Chr10031405	3.6e-05	-3.46423	down		Cs13Chr10005437	4.04e-06	-3.92375	down							Cs1Chr10032879	2.16e-08	-4.53784	down
Cs14Chr10025861	2.72e-05	-2.28303	down		Cs1Chr10031696	0.000319729	-4.87774	down		Cs13Chr10005573	7.12e-12	4.24427	up							Cs1Chr10032885	1.63e-06	-2.13456	down
Cs14Chr10025862	0.000664189	2.57375	up		Cs1Chr10031699	1.49e-06	-5.30681	down		Cs13Chr10005577	0.00243471	-2.18264	down							Cs1Chr10033102	0	-7.64877	down
Cs14Chr10025873	8.65e-06	2.32258	up		Cs1Chr10031700	2.14e-05	-6.09868	down		Cs13Chr10005580	0	-8.17056	down							Cs1Chr10033106	1.6e-07	-2.13542	down
Cs14Chr10025880	7.9e-05	2.00405	up		Cs1Chr10031723	0.0067593	-3.3747	down		Cs13Chr10005583	0.000261182	2.65292	up							Cs1Chr10033122	2.56e-06	2.72985	up
Cs14Chr10025884	3.69e-12	-3.76787	down		Cs1Chr10031728	1.07e-12	-Inf	down		Cs13Chr10012022	1.47e-09	-4.33145	down							Cs1Chr10033124	2.18e-08	2.60189	up
Cs14Chr10027114	7.77e-16	-5.11664	down		Cs1Chr10031740	0.00314459	-3.01711	down		Cs13Chr10012043	1.62e-05	-3.10164	down							Cs1Chr10033133	7.78e-07	-2.62522	down
Cs14Chr10027116	0	-5.54168	down		Cs1Chr10031752	4.47e-23	-10.8647	down		Cs13Chr10012046	1.22e-07	3.23645	up							Cs1Chr10033137	0	3.64493	up
Cs14Chr10027129	5.32e-05	-3.23497	down		Cs1Chr10032231	6.13e-07	-6.84666	down		Cs13Chr10012059	0.000976806	2.20078	up							Cs1Chr10033138	1.81e-11	-2.91045	down
Cs14Chr10027132	0	4.79414	up		Cs1Chr10032817	0.000171074	-6.39409	down		Cs13Chr10012060	0	-8.88656	down							Cs1Chr10033143	5.55e-16	-3.79677	down
Cs14Chr10027138	4.78e-11	3.81128	up		Cs1Chr10032821	0.000142337	-6.23732	down		Cs13Chr10012578	0.00403337	2.14161	up							Cs1Chr10033145	1.62e-08	2.23136	up
Cs14Chr10027143	9.74e-08	-3.20726	down		Cs1Chr10032822	0.000366408	-3.20651	down		Cs13Chr10012587	3.7e-07	-3.59144	down							Cs1Chr10033756	2.09e-14	-5.45781	down
Cs14Chr10027150	3.74e-06	2.24309	up		Cs1Chr10032842	1.79e-10	-5.5956	down		Cs13Chr10013160	9.18e-09	-3.8942	down							Cs1Chr10036775	9.17e-05	-2.40058	down
Cs14Chr10027162	7.31e-09	-2.85857	down		Cs1Chr10032844	0.00988274	-2.6042	down		Cs13Chr10013167	1.44e-05	2.78098	up							Cs1Chr10036783	1.02e-06	2.02064	up
Cs14Chr10027167	1.47e-09	-2.92875	down		Cs1Chr10032845	0.000618365	-4.62218	down		Cs13Chr10013796	7.47e-10	3.93195	up							Cs1Chr10036785	0	4.3474	up
Cs14Chr10027187	4.43e-06	2.2354	up		Cs1Chr10032853	0.00103308	-3.73469	down		Cs13Chr10013799	0	-6.61006	down							Cs1Chr10036793	3.2e-06	-2.14574	down
Cs14Chr10027190	0.000449136	2.46573	up		Cs1Chr10032885	2.68e-07	-4.97462	down		Cs13Chr10013800	0.000105198	-3.37514	down							Cs1Chr10036802	1.73e-07	-2.70843	down
Cs14Chr10027559	0.000115613	2.4705	up		Cs1Chr10032900	0.000136102	-4.25096	down		Cs13Chr10013823	0.000279614	2.40812	up							Cs1Chr10036807	0	-3.6275	down
Cs14Chr10027682	9.51e-08	-2.86315	down		Cs1Chr10032901	0.000347946	-5.72779	down		Cs13Chr10013830	1.19e-05	-2.93043	down							Cs1Chr10036818	1.3e-06	-2.00108	down
Cs14Chr10027687	0	-7.17182	down		Cs1Chr10033108	8.48e-10	-8.98782	down		Cs13Chr10013833	3.57e-07	-3.61114	down							Cs1Chr10038922	3.28e-12	-2.90966	down
Cs14Chr10027691	0	-6.4995	down		Cs1Chr10033118	2.66e-07	-Inf	down		Cs13Chr10013835	0.00117472	-2.39416	down							Cs1Chr10038947	0	-4.80064	down
Cs14Chr10028519	9.92e-07	3.09279	up		Cs1Chr10033133	0.00892082	-4.32918	down		Cs13Chr10013930	0.00183954	-2.86441	down							Cs1Chr10038965	6.51e-09	-2.41088	down
Cs14Chr10028537	0.00249808	-2.02397	down		Cs1Chr10033143	0.00187708	-3.08547	down		Cs13Chr10013945	2.19e-06	-3.63005	down							Cs1Chr10038973	0	-4.26923	down
Cs14Chr10028545	2.78e-12	-3.39376	down		Cs1Chr10033150	4.73e-20	-8.93133	down		Cs13Chr10013958	3.73e-05	-3.01917	down							Cs1Chr10038996	1.53e-12	5.07522	up
Cs14Chr10028549	1.78e-15	-5.92522	down		Cs1Chr10033734	7.93e-15	-Inf	down		Cs13Chr10013966	0.00144675	-2.28543	down							Cs1Chr10039048	3.66e-12	-5.14099	down
Cs14Chr10028558	1.5e-05	2.13342	up		Cs1Chr10036402	8.15e-10	-Inf	down		Cs13Chr10013975	2.51e-06	-3.87703	down							Cs1Chr10039072	1.23e-14	-4.13169	down
Cs14Chr10029085	6.23e-05	-2.68879	down		Cs1Chr10036765	2.54e-05	-5.60637	down		Cs13Chr10013980	3.29e-07	-4.8679	down							Cs1Chr10039104	0	5.88396	up
Cs14Chr10030016	5.55e-16	-6.00499	down		Cs1Chr10036785	0.000762404	-3.93564	down		Cs13Chr10013981	1.58e-06	-3.48345	down							Cs1Chr10039121	4.34e-05	-3.14524	down
Cs14Chr10030019	7.75e-09	2.7374	up		Cs1Chr10036793	1.27e-09	-6.24209	down		Cs13Chr10013987	0	6.74649	up							Cs1Chr10039984	0	-5.33632	down
Cs14Chr10030650	2.47e-08	-2.73327	down		Cs1Chr10036811	1.43e-05	-3.75952	down		Cs13Chr10013990	0.00048983	-2.52925	down							Cs1Chr10039996	8.34e-10	-2.93909	down
Cs14Chr10030663	0	-5.61629	down		Cs1Chr10036814	4.14e-05	-7.09982	down		Cs13Chr10013996	1.01e-10	4.13992	up							Cs1Chr10040020	0	5.62482	up
Cs14Chr10031418	1.11e-14	4.1852	up		Cs1Chr10036824	1.02e-10	-6.6192	down		Cs13Chr10014005	9.32e-05	2.54493	up							Cs1Chr10040065	7.05e-07	2.64842	up
Cs14Chr10031419	3.03e-06	3.61638	up		Cs1Chr10036827	2.07e-15	-9.54101	down		Cs13Chr10014011	5.68e-05	-3.15928	down							Cs1Chr10040066	7.22e-10	-2.48491	down
Cs14Chr10032056	9.99e-14	-3.6061	down		Cs1Chr10036839	4.43e-06	-Inf	down		Cs13Chr10014040	1.64e-12	-5.35915	down							Cs1Chr10040067	0	3.44085	up
Cs14Chr10032057	0.000607053	-2.48986	down		Cs1Chr10038917	7.94e-07	-Inf	down		Cs13Chr10014045	0.0052248	-2.48202	down							Cs1Chr10040077	2.22e-16	-3.54516	down
Cs14Chr10032059	0.00212369	-2.34421	down		Cs1Chr10038940	0.00142423	-4.71706	down		Cs13Chr10014062	0.00156199	2.34687	up							Cs1Chr10040080	2.99e-13	-3.1841	down
Cs14Chr10032261	1.32e-10	-3.10854	down		Cs1Chr10038942	4.34e-05	-5.26302	down		Cs13Chr10014063	0.00108221	2.24422	up							Cs1Chr10040085	0	3.38281	up
Cs14Chr10032265	0	-7.78609	down		Cs1Chr10038950	0.00617322	-4.7128	down		Cs13Chr10014077	0.000144718	2.45044	up							Cs1Chr10040086	1.11e-06	-2.04388	down
Cs14Chr10032279	3.75e-08	2.80026	up		Cs1Chr10038962	0.00289426	-3.08085	down		Cs13Chr10014088	8.31e-05	-2.68208	down							Cs1Chr10040100	3.59e-12	2.67831	up
Cs14Chr10032309	0	4.68427	up		Cs1Chr10038965	0.000437015	-3.31218	down		Cs13Chr10014724	0.00705403	-2.31415	down							Cs1Chr10040106	0	-6.69473	down
Cs14Chr10032310	4.03e-05	2.04306	up		Cs1Chr10038967	5.53e-05	-6.7735	down		Cs13Chr10014745	0.00322755	-2.1433	down							Cs1Chr10040140	0.000585016	-2.01618	down
Cs14Chr10033393	1.77e-13	-3.70567	down		Cs1Chr10038973	7.35e-12	-5.89951	down		Cs13Chr10014751	0.000399305	-2.44471	down							Cs1Chr10040141	7.11e-15	-3.64055	down
Cs14Chr10035071	5.94e-08	-4.57297	down		Cs1Chr10038997	0.0054761	-3.84122	down		Cs13Chr10017916	5.3e-05	-4.19413	down							Cs1Chr10040162	0	-6.30774	down
Cs14Chr10035075	2.41e-10	-3.3909	down		Cs1Chr10039007	2.02e-05	-5.18239	down		Cs13Chr10017918	3.09e-13	-5.01363	down							Cs1Chr10040190	3.53e-13	-5.28735	down
Cs14Chr10035076	7.4e-08	-2.81671	down		Cs1Chr10039036	2.34e-05	-4.70096	down		Cs13Chr10017924	5.66e-15	5.02994	up							Cs1Chr10042581	1.76e-08	-2.46463	down
Cs14Chr10035081	8.4e-10	2.86262	up		Cs1Chr10039039	1.7e-05	-3.49721	down		Cs13Chr10017925	0	5.45535	up							Cs1Chr10042601	7.66e-05	-2.84744	down
Cs14Chr10035087	5.55e-07	2.40483	up		Cs1Chr10039045	0.000677038	-2.92153	down		Cs13Chr10017926	1.04e-11	-4.56202	down							Cs1Chr10042619	0	-5.31352	down
Cs14Chr10035088	7.23e-05	2.01277	up		Cs1Chr10039046	0.00799976	-2.65766	down		Cs13Chr10017930	4.94e-09	4.97101	up							Cs1Chr10042620	2.32e-07	-3.44256	down
Cs14Chr10035091	0	-6.75676	down		Cs1Chr10039072	0.00120316	-3.61397	down		Cs13Chr10017931	9.29e-05	2.52897	up							Cs1Chr10042633	6.66e-16	-4.37463	down
Cs14Chr10035093	2.64e-06	-2.49536	down		Cs1Chr10039102	0.000966032	-5.17729	down		Cs13Chr10017933	5.96e-12	4.17993	up							Cs1Chr10042635	1.78e-15	4.17756	up
Cs14Chr10035100	0	7.87505	up		Cs1Chr10039980	3.42e-10	-6.66848	down		Cs13Chr10017936	1.13e-06	-3.21282	down							Cs1Chr10042653	0	5.8304	up
Cs14Chr10035101	0	5.56774	up		Cs1Chr10039985	1.44e-10	-5.9566	down		Cs13Chr10017938	0.000627348	-2.38537	down							Cs1Chr10042663	1.47e-08	4.46717	up
Cs14Chr10035102	0	-6.34865	down		Cs1Chr10039995	0.000162927	-6.65621	down		Cs13Chr10017969	0.00679253	-2.02424	down							Cs1Chr10042693	1.31e-06	-2.01688	down
Cs14Chr10035104	0	-5.62857	down		Cs1Chr10039996	6.91e-13	-6.49663	down		Cs13Chr10017974	0.00232059	2.1366	up							Cs1Chr10042697	0	-4.58316	down
Cs14Chr10035106	4.1e-05	-3.04035	down		Cs1Chr10040020	3.46e-07	9.67567	up		Cs13Chr10018877	1.52e-05	-2.996	down							Cs1Chr10042699	2.37e-06	2.22688	up
Cs14Chr10035112	0.000211571	2.63916	up		Cs1Chr10040033	5.29e-08	-4.53219	down		Cs13Chr10018891	0.00383911	-2.37404	down							Cs1Chr10042725	1.85e-13	-3.98021	down
Cs14Chr10036163	3.29e-05	-2.16733	down		Cs1Chr10040067	1.71e-06	6.74712	up		Cs13Chr10018896	0	6.42696	up							Cs1Chr10042741	7.33e-15	2.99463	up
Cs14Chr10036187	0	-9.99581	down		Cs1Chr10040080	6.71e-05	-4.15484	down		Cs13Chr10018897	0.00922647	-2.01953	down							Cs1Chr10042746	7.15e-09	-2.8033	down
Cs14Chr10036189	6.75e-06	2.87746	up		Cs1Chr10040089	0.000501381	-5.45439	down		Cs13Chr10018899	0	-7.00205	down							Cs1Chr10042750	0	-5.13071	down
Cs14Chr10036190	7.28e-07	-2.454	down		Cs1Chr10040119	3.29e-05	-Inf	down		Cs13Chr10018901	9.82e-06	-4.42687	down							Cs1Chr10042758	4.37e-07	-2.5779	down
Cs14Chr10036264	0	4.98649	up		Cs1Chr10040143	2.2e-23	-9.08	down		Cs13Chr10018903	2.25e-09	-5.46797	down							Cs1Chr10042760	1.66e-07	2.09664	up
Cs14Chr10036279	2.06e-07	2.59267	up		Cs1Chr10040147	0.00232654	4.1873	up		Cs13Chr10018905	3.98e-08	-5.12797	down							Cs1Chr10042761	2.05e-09	3.45631	up
Cs14Chr10036288	5.39e-06	2.26263	up		Cs1Chr10040154	0.0062401	6.82703	up		Cs13Chr10018906	3.95e-14	-6.67615	down							Cs1Chr10042762	1.52e-05	3.08614	up
Cs14Chr10036292	4.4e-07	2.58132	up		Cs1Chr10040162	4.02e-10	-7.53178	down		Cs13Chr10018913	1.93e-06	2.97477	up							Cs1Chr10042763	6.76e-12	2.64573	up
Cs14Chr10037393	4.33e-14	-4.34798	down		Cs1Chr10040164	1.15e-05	-3.81941	down		Cs13Chr10018931	6.18e-13	4.4669	up							Cs1Chr10042808	6.14e-07	2.60606	up
Cs14Chr10037702	9.33e-15	-5.80556	down		Cs1Chr10040182	0.00176522	-5.19141	down		Cs13Chr10018934	0.00127391	-3.00579	down							Cs1Chr10042836	0.000306079	2.54925	up
Cs14Chr10037725	1.44e-07	-2.97481	down		Cs1Chr10042601	5.42e-05	-6.10553	down		Cs13Chr10018938	1.4e-06	-3.18167	down							Cs1Chr10042840	7.56e-07	-3.14221	down
Cs14Chr10037726	3.9e-09	-2.93695	down		Cs1Chr10042611	9.31e-06	-Inf	down		Cs13Chr10023162	1.41e-10	-4.23074	down							Cs1Chr10042877	8.05e-10	-2.45187	down
Cs14Chr10041171	2.99e-08	2.89044	up		Cs1Chr10042632	0.000237862	-3.64502	down		Cs13Chr10023163	0.00390298	-2.17679	down							Cs1Chr10042885	6.88e-12	3.55893	up
Cs14Chr10041186	5.39e-11	-3.16334	down		Cs1Chr10042633	1.32e-05	-5.99073	down		Cs13Chr10023165	0	-8.37098	down							Cs1Chr10042890	1.43e-10	3.19484	up
Cs14Chr10041876	1.3e-08	3.71567	up		Cs1Chr10042661	0.00131469	-3.0883	down		Cs13Chr10023183	6.39e-14	-5.41933	down							Cs1Chr10042894	6.62e-13	-3.09398	down
Cs14Chr10041879	1e-11	3.16473	up		Cs1Chr10042671	0.00811189	-3.55119	down		Cs13Chr10023205	0.00363741	-2.12233	down							Cs1Chr10043105	8.69e-11	3.09907	up
Cs14Chr10041910	4.17e-11	-4.63842	down		Cs1Chr10042681	6.03e-10	-5.1741	down		Cs13Chr10023207	3.82e-06	2.8604	up							Cs1Chr10043115	0	-4.1603	down
Cs14Chr10041911	0.000152609	-2.2872	down		Cs1Chr10042698	0.000915496	-4.78993	down		Cs13Chr10023211	9.27e-09	-5.30212	down							Cs1Chr10043133	0	5.82237	up
Cs14Chr10042131	2.32e-12	-3.47385	down		Cs1Chr10042708	0.00527436	-2.64464	down		Cs13Chr10023212	7.32e-10	-5.59775	down							Cs1Chr10043140	2.4e-05	-3.19902	down
Cs14Chr10042136	4.24e-09	2.79413	up		Cs1Chr10042733	6.55e-05	-3.45183	down		Cs13Chr10023213	4.27e-12	-6.17274	down							Cs1Chr10044748	2.26e-07	-2.28461	down
Cs14Chr10042138	1.8e-11	-5.24663	down		Cs1Chr10042746	5.41e-08	-5.03994	down		Cs13Chr10023214	1.75e-07	-3.80155	down							Cs1Chr10044761	4.01e-09	-2.53331	down
Cs14Chr10042146	4e-05	2.04475	up		Cs1Chr10042750	0.00344342	-3.26485	down		Cs13Chr10023217	0	-6.20798	down							Cs1Chr10046434	3.11e-15	5.43419	up
Cs14Chr10042156	6.72e-05	2.02598	up		Cs1Chr10042758	0.000123822	-5.51256	down		Cs13Chr10023234	0.00625736	-2.05118	down							Cs1Chr10046456	1.12e-14	-5.49444	down
Cs14Chr10042158	3.79e-06	-3.19224	down		Cs1Chr10042760	0.00252431	5.574	up		Cs13Chr10023235	1.59e-06	-4.1851	down							Cs1Chr10046494	6.66e-16	3.11437	up
Cs14Chr10042160	5.66e-15	-3.84225	down		Cs1Chr10042763	0.00597386	3.59509	up		Cs13Chr10023239	2.48e-08	-3.79086	down							Cs1Chr10046515	6.32e-06	-2.09583	down
Cs14Chr10042172	0	-5.69423	down		Cs1Chr10042765	1.03e-07	-6.64857	down		Cs13Chr10023243	0.00127947	-2.31028	down							Cs1Chr10046525	2.35e-06	-2.62967	down
Cs14Chr10042919	1.01e-11	3.30767	up		Cs1Chr10042779	2.78e-07	-4.8101	down		Cs13Chr10023253	2.32e-07	-3.62077	down							Cs1Chr10046529	1.76e-09	-3.35821	down
Cs14Chr10042937	5.67e-08	-3.13506	down		Cs1Chr10042794	1.08e-09	-Inf	down		Cs13Chr10023257	9.98e-07	3.00599	up							Cs1Chr10046530	2.79e-07	-3.56947	down
Cs14Chr10042945	2.15e-06	2.28781	up		Cs1Chr10042819	2.61e-05	-Inf	down		Cs13Chr10023259	9.67e-07	-3.69024	down							Cs1Chr10046541	1.84e-07	-2.20132	down
Cs14Chr10042947	1.4e-14	5.07805	up		Cs1Chr10042870	0.000152885	-5.09292	down		Cs13Chr10023260	7e-08	3.3083	up							Cs1Chr10046543	4.06e-09	2.33269	up
Cs14Chr10042962	5.88e-07	2.39136	up		Cs1Chr10042873	1.76e-08	-Inf	down		Cs13Chr10023266	1.29e-11	-5.55602	down							Cs1Chr10046606	0	3.95607	up
Cs14Chr10042965	5.85e-06	2.2321	up		Cs1Chr10042894	6.03e-13	-6.45358	down		Cs13Chr10024022	4.49e-07	-3.87741	down							Cs1Chr10046608	0	3.30915	up
Cs14Chr10042971	3.56e-06	-2.35339	down		Cs1Chr10043122	2.19e-05	-Inf	down		Cs13Chr10024026	8.47e-05	2.51802	up							Cs1Chr10046620	3.68e-08	-2.23486	down
Cs14Chr10042977	0	-6.36083	down		Cs1Chr10043133	0.000598959	4.92736	up		Cs13Chr10024031	7.83e-07	3.07428	up							Cs1Chr10046630	1.19e-08	2.29418	up
Cs14Chr10042995	2.7e-11	-4.67187	down		Cs1Chr10043151	0.00901595	-3.99006	down		Cs13Chr10024039	1.42e-08	3.7089	up							Cs1Chr10046644	4.32e-09	3.4891	up
Cs14Chr10043003	1.84e-09	-4.87425	down		Cs1Chr10043166	4.11e-05	-Inf	down		Cs13Chr10024051	0.000674915	-2.49998	down							Cs1Chr10046656	0	4.18868	up
Cs14Chr10043004	0	-7.32431	down		Cs1Chr10044790	0.00705709	3.95143	up		Cs13Chr10024058	2.23e-05	2.66282	up							Cs1Chr10046665	1.79e-07	-2.18684	down
Cs14Chr10043062	1.53e-08	-4.69344	down		Cs1Chr10046447	0.000234171	-4.00781	down		Cs13Chr10024065	0.000226301	2.38764	up							Cs1Chr10046686	4.03e-06	2.44676	up
Cs14Chr10043065	0	-7.94015	down		Cs1Chr10046491	0.000857203	-5.5601	down		Cs13Chr10025607	1.96e-09	4.03185	up							Cs1Chr10046694	0	-3.93751	down
Cs14Chr10043072	0	-6.92975	down		Cs1Chr10046502	0.000453878	-4.44513	down		Cs13Chr10025609	0.000680955	2.253	up							Cs1Chr10046698	0	-7.74048	down
Cs14Chr10043078	0	5.92269	up		Cs1Chr10046509	0.00128126	-5.035	down		Cs13Chr10025611	0.00155371	-2.39778	down							Cs1Chr10046702	4.92e-08	2.16116	up
Cs14Chr10043079	0	7.14039	up		Cs1Chr10046519	3.69e-08	-4.59663	down		Cs13Chr10025616	4.5e-09	-4.14148	down							Cs1Chr10046719	3.61e-07	3.03427	up
Cs14Chr10043083	2.04e-05	2.21759	up		Cs1Chr10046522	1.7e-06	-7.09982	down		Cs13Chr10025617	2.79e-10	-4.15747	down							Cs1Chr10046735	5.14e-08	2.16789	up
Cs14Chr10043084	0	4.29826	up		Cs1Chr10046525	0.000208356	-4.05942	down		Cs13Chr10025618	2.22e-16	-6.15545	down							Cs1Chr10048015	1.36e-09	-2.6782	down
Cs14Chr10043098	2.82e-06	-2.32781	down		Cs1Chr10046526	4.47e-23	-10.0421	down		Cs13Chr10025892	5.66e-14	4.57358	up							Cs1Chr10048023	6.14e-14	-3.20685	down
Cs14Chr10043101	2.06e-09	-4.03484	down		Cs1Chr10046527	2.66e-24	-9.45799	down		Cs13Chr10025903	0.000100234	-2.78616	down							Cs1Chr10048033	8.96e-07	-2.11362	down
Cs14Chr10043103	2.22e-16	-4.00651	down		Cs1Chr10046543	0.00167009	5.99577	up		Cs13Chr10029072	0.000185093	-2.70847	down							Cs1Chr10048080	0.000146522	2.10371	up
Cs14Chr10043104	2.25e-11	-3.24022	down		Cs1Chr10046546	0.000485025	-3.15044	down		Cs13Chr10031546	0.00739898	2.21547	up							Cs1Chr10048379	1.74e-12	-2.84554	down
Cs14Chr10044724	0	-8.13535	down		Cs1Chr10046547	0.00705709	-3.10579	down		Cs13Chr10031560	1.72e-09	-5.49897	down							Cs1Chr10048381	0	4.38968	up
Cs14Chr10047015	8.88e-08	3.13435	up		Cs1Chr10046553	0.00220976	-4.0743	down		Cs13Chr10031563	6.35e-07	-3.64452	down							Cs1Chr10048383	1.83e-08	2.4268	up
Cs14Chr10048095	6.19e-12	-3.52972	down		Cs1Chr10046562	9.21e-05	-3.28306	down		Cs13Chr10031566	2.28e-10	4.88669	up							Cs1Chr10049058	0	-6.31621	down
Cs14Chr10048101	2.16e-05	2.41528	up		Cs1Chr10046630	1.04e-06	6.82062	up		Cs13Chr10031591	0.0011056	-3.02778	down							Cs1Chr10049062	3.34e-06	-3.78266	down
Cs14Chr10048109	6.15e-10	3.10541	up		Cs1Chr10046633	0.00204331	-3.54608	down		Cs13Chr10031597	4.09e-06	2.8519	up							Cs1Chr10049107	5.48e-08	2.33528	up
Cs14Chr10048117	1.31e-11	3.22066	up		Cs1Chr10046654	0.00804757	-3.71851	down		Cs13Chr10031598	0.00172596	2.4978	up							Cs1Chr10049117	0	-6.5258	down
Cs14Chr10049875	3.18e-08	3.86342	up		Cs1Chr10046662	0.00766974	-2.56792	down		Cs13Chr10031599	0.000702907	2.24424	up							Cs1Chr10049133	1.11e-16	4.26887	up
Cs14Chr10049885	9.85e-11	3.01965	up		Cs1Chr10046698	4.3e-10	Inf	up		Cs13Chr10031602	0.000178273	2.56784	up							Cs1Chr10049139	2.75e-09	-2.40415	down
Cs14Chr10049887	3.83e-08	2.63745	up		Cs1Chr10046714	1.38e-10	-6.26841	down		Cs13Chr10031603	3.63e-06	-3.1109	down							Cs1Chr10049144	1.72e-06	-2.232	down
Cs14Chr10049892	1.24e-10	-5.09447	down		Cs1Chr10046728	0.00470981	-4.05989	down		Cs13Chr10031604	0.00167134	2.21593	up							Cs1Chr10049158	0.00047568	2.07926	up
Cs14Chr10049900	4.34e-05	-2.08928	down		Cs1Chr10046743	0.00858986	3.27445	up		Cs13Chr10031615	4.62e-05	2.57878	up							Cs1Chr10049160	0	7.47087	up
Cs14Chr10049911	6.05e-05	-2.05717	down		Cs1Chr10048021	0.000231108	-3.68687	down		Cs13Chr10031617	5.91e-09	4.95251	up							Cs1Chr10049482	1.39e-13	3.04059	up
Cs14Chr10049927	0.000100652	-2.01431	down		Cs1Chr10048049	0.00921479	-2.29585	down		Cs13Chr10031629	1.79e-05	-3.06443	down							Cs1Chr10049511	0	-6.89609	down
Cs14Chr10049930	0	-6.9641	down		Cs1Chr10048067	0.00034112	-4.14617	down		Cs13Chr10031631	1.45e-08	-4.76004	down							Cs1Chr10049800	6.14e-11	-2.93056	down
Cs14Chr10049932	3.79e-11	3.07553	up		Cs1Chr10048070	9.6e-08	-5.54065	down		Cs13Chr10031638	3e-08	3.92517	up							Cs1Chr10049813	9.32e-13	-4.14974	down
Cs14Chr10053636	2.66e-06	-2.36914	down		Cs1Chr10048372	0.00204135	-4.89583	down		Cs13Chr10031640	0.000269967	-2.50097	down							Cs1Chr10049815	6.28e-07	-2.16429	down
Cs14Chr10054464	1.11e-16	3.90445	up		Cs1Chr10048402	0.00518578	-2.89986	down		Cs13Chr10031642	0.000401776	-2.44758	down							Cs1Chr10049818	9.21e-12	4.96478	up
Cs14Chr10054468	1.16e-08	2.78955	up		Cs1Chr10048409	0.00882835	5.65009	up		Cs13Chr10031648	9.95e-11	-4.56788	down							Cs1Chr10049853	1.02e-10	3.05072	up
Cs14Chr10054469	0	-8.9634	down		Cs1Chr10048412	1.65e-06	-4.00975	down		Cs13Chr10031662	0.00581536	-2.05398	down							Cs1Chr10049856	1.97e-06	-2.16364	down
Cs14Chr10054604	1.86e-09	-3.1664	down		Cs1Chr10048413	0.000611118	-3.00803	down		Cs13Chr10031776	0.000276677	2.39767	up							Cs1Chr10050597	5.55e-16	3.25415	up
Cs14Chr10054613	0.000128131	2.05677	up		Cs1Chr10048417	0.00046769	-5.50708	down		Cs13Chr10031777	0	-6.52817	down							Cs1Chr10050610	1.87e-06	2.03399	up
Cs14Chr10054628	4.14e-09	-2.85726	down		Cs1Chr10048419	7.06e-10	-5.28142	down		Cs13Chr10031786	2.11e-15	4.89444	up							Cs1Chr10050614	8.45e-12	-3.91647	down
Cs14Chr10054641	2.17e-08	-2.72081	down		Cs1Chr10049055	6.74e-07	-4.91152	down		Cs13Chr10031943	2.08e-14	6.14803	up							Cs1Chr10050628	0	-6.27579	down
Cs14Chr10054649	3.52e-06	-2.36572	down		Cs1Chr10049060	0.00178357	-2.74643	down		Cs13Chr10031952	2.22e-06	-4.14208	down							Cs1Chr10051361	0	-7.41079	down
Cs14Chr10054675	8.22e-07	-2.49155	down		Cs1Chr10049073	0.00368125	8.35115	up		Cs13Chr10032192	0.000234567	-2.54284	down							Cs1Chr10051385	0.000163296	-2.09516	down
Cs14Chr10054681	4.39e-12	-3.50956	down		Cs1Chr10049081	0.000711645	-3.79066	down		Cs13Chr10032201	3.29e-07	-3.63768	down							Cs1Chr10051386	3.71e-07	-3.96601	down
Cs14Chr10054685	1.96e-07	-4.46428	down		Cs1Chr10049086	1.89e-21	-8.9021	down		Cs13Chr10032208	6.11e-11	-5.23911	down							Cs1Chr10051403	0	6.84871	up
Cs14Chr10054719	0	-4.62474	down		Cs1Chr10049111	0.00151652	-3.29498	down		Cs13Chr10032209	0.0013335	-3.24216	down							Cs1Chr10051411	0	-4.03369	down
Cs152contig10001350	1.53e-07	-4.48668	down		Cs1Chr10049117	5.19e-07	-6.39715	down		Cs13Chr10036308	6.29e-09	3.51751	up							Cs1Chr10051419	1.13e-06	-2.23945	down
Cs15contig10001014	6.65e-09	2.74246	up		Cs1Chr10049139	0.00118606	-2.79124	down		Cs13Chr10036320	0.00163988	-2.75757	down							Cs1Chr10051423	3.82e-07	-2.22137	down
Cs174contig10007154	4.17e-11	-3.69644	down		Cs1Chr10049144	6.19e-06	-4.37681	down		Cs13Chr10036346	5.08e-08	3.87092	up							Cs1Chr10051432	8.6e-10	-4.77469	down
Cs174contig10007159	6.18e-09	-4.23795	down		Cs1Chr10049160	0.000227708	Inf	up		Cs13Chr10036382	7.29e-05	-3.05717	down							Cs1Chr10051451	1.22e-15	3.06206	up
Cs19contig10000511	0	-6.9133	down		Cs1Chr10049472	6.95e-10	-5.2241	down		Cs13Chr10036394	0.000150387	2.45075	up							Cs1Chr10052201	7.07e-09	2.30766	up
Cs1Chr10000217	2.66e-07	2.89704	up		Cs1Chr10049813	1.84e-07	-5.46965	down		Cs13Chr10037361	0.000340593	-2.53748	down							Cs1Chr10052205	1.11e-16	3.16342	up
Cs1Chr10000727	1.14e-06	2.3454	up		Cs1Chr10049822	1.56e-09	-8.92223	down		Cs13Chr10040192	9.82e-06	-4.42687	down							Cs1Chr10052218	4.24e-05	-2.0531	down
Cs1Chr10002015	0	-6.38489	down		Cs1Chr10049835	0.000128399	-3.40039	down		Cs13Chr10040195	0.00140204	-2.73407	down							Cs1Chr10052223	2.59e-10	2.47826	up
Cs1Chr10002503	5.06e-07	-2.52676	down		Cs1Chr10050597	6.11e-09	Inf	up		Cs13Chr10040201	0.00134894	-2.28154	down							Cs1Chr10052224	0	-4.65934	down
Cs1Chr10002514	0.000242117	-2.0285	down		Cs1Chr10050623	6.46e-05	-5.255	down		Cs13Chr10040205	7.11e-11	-4.69431	down							Cs1Chr10052270	4.25e-08	3.53983	up
Cs1Chr10002548	0	6.89063	up		Cs1Chr10050628	2.81e-10	-Inf	down		Cs13Chr10040207	0.000271816	-2.54416	down							Cs1Chr10052286	7.26e-09	2.27648	up
Cs1Chr10003283	1.15e-06	-2.48514	down		Cs1Chr10051376	0.00969716	10.3089	up		Cs13Chr10040209	8.09e-07	-3.24758	down							Cs1Chr10052290	9.47e-07	2.76153	up
Cs1Chr10003289	0.000181786	-2.62215	down		Cs1Chr10051379	8.17e-07	-4.3764	down		Cs13Chr10040231	0.00138571	-2.33077	down							Cs1Chr10052296	0	4.50474	up
Cs1Chr10003331	6.33e-08	-2.96865	down		Cs1Chr10051431	0.000641293	-3.23872	down		Cs13Chr10040246	0.000110184	-4.08939	down							Cs1Chr10052306	0	-6.78135	down
Cs1Chr10003340	7.82e-08	-3.73039	down		Cs1Chr10051436	0.000205481	-4.86127	down		Cs13Chr10040260	0.00237415	-2.28099	down							Cs1Chr10052311	2.49e-09	2.33169	up
Cs1Chr10003342	6.08e-08	-3.10601	down		Cs1Chr10051437	0.0057165	-2.4144	down		Cs13Chr10040270	0.00012562	2.9826	up							Cs1Chr10052317	1.07e-09	2.43592	up
Cs1Chr10003347	5.77e-15	-4.29576	down		Cs1Chr10051443	0.00202703	-3.87878	down		Cs13Chr10040271	7.89e-06	-3.57254	down							Cs1Chr10052347	2.07e-13	3.14075	up
Cs1Chr10003781	7.26e-08	2.66344	up		Cs1Chr10052190	9.27e-06	-5.41888	down		Cs13Chr10040281	0.000460111	2.39422	up							Cs1Chr10052351	0	3.87472	up
Cs1Chr10003938	0.000777697	-2.34307	down		Cs1Chr10052201	0.00322426	7.02945	up		Cs13Chr10040283	0	8.61665	up							Cs1Chr10052373	2.24e-07	-2.11356	down
Cs1Chr10003942	5.47e-06	-2.39751	down		Cs1Chr10052254	9.18e-07	-6.23394	down		Cs13Chr10040285	0.0011373	2.78732	up							Cs1Chr10052375	5.5e-10	-2.75035	down
Cs1Chr10003947	2.52e-06	2.4934	up		Cs1Chr10052271	2.45e-07	-4.43387	down		Cs13Chr10040289	1.07e-07	-4.11053	down							Cs1Chr10052393	0	6.86967	up
Cs1Chr10003950	7.3e-09	3.67744	up		Cs1Chr10052286	0.00109278	4.90629	up		Cs13Chr10040298	3.24e-10	4.2944	up							Cs1Chr10052410	0	-3.74869	down
Cs1Chr10003991	0	-5.63248	down		Cs1Chr10052296	3.06e-05	10.6705	up		Cs13Chr10040308	2.59e-14	4.77887	up							Cs1Chr10052417	0	-6.34429	down
Cs1Chr10004147	6.66e-08	-2.7431	down		Cs1Chr10052311	0.000156317	5.5453	up		Cs13Chr10040310	0.00159015	-2.28558	down							Cs1Chr10052431	5.04e-07	-2.07065	down
Cs1Chr10004154	0	-7.65222	down		Cs1Chr10052317	1.09e-09	-5.54363	down		Cs13Chr10040311	0.000413298	2.69438	up							Cs1Chr10052632	4.7e-13	-3.75206	down
Cs1Chr10004157	4.52e-10	-3.12253	down		Cs1Chr10052319	0.000873016	-4.9648	down		Cs13Chr10042518	1.49e-07	-3.44868	down							Cs1Chr10052648	4.28e-11	-2.66833	down
Cs1Chr10004223	0.00232513	-2.21579	down		Cs1Chr10052324	0.000114212	-3.39165	down		Cs13Chr10045660	7.94e-05	-2.66711	down							Cs1Chr10053161	2.59e-07	-2.44979	down
Cs1Chr10004514	5.21e-06	-2.2751	down		Cs1Chr10052335	8.2e-05	-3.37773	down		Cs13Chr10045662	2.2e-06	-3.40362	down							Cs1Chr10053164	3.1e-11	3.13761	up
Cs1Chr10004515	3.79e-13	-3.58463	down		Cs1Chr10052339	0.00201969	-2.84157	down		Cs13Chr10045719	2.43e-11	4.44943	up							Cs1Chr10053178	4.43e-05	2.26066	up
Cs1Chr10004518	0	-8.58026	down		Cs1Chr10052345	0.000165038	-6.22636	down		Cs13Chr10045735	4.4e-14	4.69161	up							Cs1Chr10053185	3.31e-08	2.2281	up
Cs1Chr10004524	0	-4.77692	down		Cs1Chr10052351	0.000777232	9.91276	up		Cs13Chr10045755	0.00162683	-2.27996	down							Cs1Chr10053195	2.06e-09	2.35078	up
Cs1Chr10004542	8.63e-10	-3.71909	down		Cs1Chr10052365	2.52e-08	-7.05259	down		Cs13Chr10045766	6.17e-13	4.37052	up							Cs1Chr10053236	3.99e-14	3.21123	up
Cs1Chr10004552	6.09e-06	-2.27125	down		Cs1Chr10052395	0.00173649	-4.45217	down		Cs13Chr10045768	0.0013087	-3.10722	down							Cs1Chr10053240	2e-11	-2.97942	down
Cs1Chr10004553	0	5.29793	up		Cs1Chr10052410	0.000185263	-3.75169	down		Cs13Chr10045775	1.78e-06	-3.15835	down							Cs1Chr10053243	2.69e-09	-4.69299	down
Cs1Chr10004631	2.33e-07	-2.97173	down		Cs1Chr10052422	4.87e-27	-10.7093	down		Cs13Chr10045783	0.000132779	-2.59719	down							Cs1Chr10053261	0	4.88778	up
Cs1Chr10004647	1.66e-08	-2.75833	down		Cs1Chr10052608	0.00536853	-3.45122	down		Cs13Chr10046261	0.000290528	-2.52375	down							Cs1Chr10053276	1.08e-05	-2.78058	down
Cs1Chr10004652	3.79e-11	-3.3215	down		Cs1Chr10052631	1.55e-06	-Inf	down		Cs13Chr10046296	2.4e-08	-3.7294	down							Cs1Chr10053282	1.1e-07	-2.92895	down
Cs1Chr10004773	3.03e-08	-2.88868	down		Cs1Chr10053164	0.00599749	5.28356	up		Cs13Chr10046303	1.7e-05	-3.62634	down							Cs1Chr10053284	3.1e-07	3.52972	up
Cs1Chr10004785	0	5.12262	up		Cs1Chr10053203	0.00051845	-6.13337	down		Cs13Chr10046304	0	-7.61586	down							Cs1Chr10053319	7.67e-11	2.54147	up
Cs1Chr10004789	2.3e-12	-4.11278	down		Cs1Chr10053204	0.00249937	-2.60992	down		Cs13Chr10046313	0.000120919	-2.74601	down							Cs1Chr10053357	5.99e-08	2.14909	up
Cs1Chr10005646	5.85e-12	-3.39689	down		Cs1Chr10053226	7.22e-09	-5.93224	down		Cs13Chr10046328	0.000700518	2.26194	up							Cs1Chr10053425	0	4.1193	up
Cs1Chr10005754	3.91e-05	-2.09848	down		Cs1Chr10053231	0.000208598	-3.72588	down		Cs13Chr10046331	0.00035216	2.38851	up							Cs1Chr10053483	4.47e-10	2.98351	up
Cs1Chr10005759	3.51e-10	4.85128	up		Cs1Chr10053253	6.95e-06	6.56397	up		Cs13Chr10046338	1.4e-09	-3.97877	down							Cs1Chr10053492	0	4.54369	up
Cs1Chr10005790	2.9e-09	3.39819	up		Cs1Chr10053276	0.0063696	-4.18223	down		Cs13Chr10046354	3.25e-13	-6.45158	down							Cs1Chr10053494	8.14e-06	-2.27977	down
Cs1Chr10007274	2.25e-12	-3.66634	down		Cs1Chr10053282	1.71e-10	-6.2007	down		Cs13Chr10046355	7.77e-16	-6.1008	down							Cs1Chr10053504	1.41e-07	2.14871	up
Cs1Chr10007279	0.00354116	2.03111	up		Cs1Chr10053295	0.0018092	-3.56098	down		Cs13Chr10046361	8.62e-06	-3.26743	down							Cs1Chr10053526	1.18e-13	2.85236	up
Cs1Chr10007300	3.19e-10	-3.25014	down		Cs1Chr10053306	2.31e-11	-8.86308	down		Cs13Chr10046367	9e-08	4.66509	up							Cs1Chr10053556	0	5.85124	up
Cs1Chr10008330	1.5e-09	2.84995	up		Cs1Chr10053309	0.00027527	-3.02682	down		Cs13Chr10046381	7.83e-11	-5.85101	down							Cs1Chr10054268	1.58e-10	2.60544	up
Cs1Chr10008333	0	-4.64141	down		Cs1Chr10053326	0.00163497	-2.89379	down		Cs13Chr10046383	4.29e-10	-4.55776	down							Cs1Chr10054296	0.000398144	-2.35184	down
Cs1Chr10008350	3.8e-05	-2.09943	down		Cs1Chr10053331	0.000367106	-5.3272	down		Cs13Chr10046392	0.00636191	-2.16279	down							Cs1Chr10054299	3.55e-15	3.0939	up
Cs1Chr10008367	1.02e-06	-2.44343	down		Cs1Chr10053375	7.75e-06	-4.22959	down		Cs13Chr10046415	0.000321396	-2.71925	down							Cs1Chr10054308	9.74e-12	-5.07801	down
Cs1Chr10008378	1.79e-10	-5.065	down		Cs1Chr10053390	0.00049334	-4.78067	down		Cs13Chr10046425	0.00185756	-2.28312	down							Cs1Chr10054324	4.45e-13	-3.18399	down
Cs1Chr10008383	2.92e-05	-2.126	down		Cs1Chr10053397	1.11e-24	-Inf	down		Cs13Chr10047842	0	5.93519	up							Cs1Chr10054328	9.46e-13	2.77391	up
Cs1Chr10008392	1.07e-13	3.45263	up		Cs1Chr10053425	4.7e-05	12.418	up		Cs13Chr10047848	2.38e-05	-3.05059	down							Cs1Chr10054364	9.74e-11	-4.92539	down
Cs1Chr10008399	9.94e-07	-2.4171	down		Cs1Chr10053431	0.000125086	-3.88301	down		Cs13Chr10047859	0.000666026	2.2559	up							Cs1Chr10054371	4.89e-07	-2.06394	down
Cs1Chr10008410	6.33e-07	2.38293	up		Cs1Chr10053494	1.68e-09	-5.72804	down		Cs13Chr10047866	0.00228352	-2.20981	down							Cs1Chr10054373	0	3.71838	up
Cs1Chr10008650	4.66e-15	4.10323	up		Cs1Chr10053517	0.00178843	-4.30072	down		Cs13Chr10047880	7.16e-07	-4.76963	down							Cs1Chr10054374	0	5.16011	up
Cs1Chr10008651	1.43e-10	-3.7651	down		Cs1Chr10053537	0.000157277	-6.36048	down		Cs13Chr10047882	4.4e-07	3.08878	up							Cs1Chr10054386	1.32e-11	-3.22357	down
Cs1Chr10008657	0.00012221	-2.09194	down		Cs1Chr10053541	2.25e-08	Inf	up		Cs13Chr10047885	2.88e-12	-5.46102	down							Cs1Chr10054390	8.19e-09	-2.47482	down
Cs1Chr10008661	1.77e-14	-5.76031	down		Cs1Chr10053549	0.00202207	-3.50429	down		Cs13Chr10047891	0.00176778	2.13464	up							Cs1Chr10054397	0	5.62784	up
Cs1Chr10008663	1.43e-11	3.13364	up		Cs1Chr10053555	1.75e-07	-5.65785	down		Cs13Chr10047895	0.000588785	-2.44525	down							Cs1Chr10054398	0.00128217	-2.00507	down
Cs1Chr10008666	5.63e-06	-2.51135	down		Cs1Chr10053556	7.75e-05	-6.08149	down		Cs13Chr10052833	0.00477832	-2.17402	down							Cs1Chr10054424	0	-4.86833	down
Cs1Chr10008668	0	-5.80463	down		Cs1Chr10053557	2.7e-11	-6.49379	down		Cs13Chr10052839	0.000249754	2.37783	up							Cs1Chr10054484	1.78e-09	2.36353	up
Cs1Chr10008671	1.95e-06	2.31978	up		Cs1Chr10054270	8.2e-05	-6.43741	down		Cs13Chr10052846	7.22e-15	4.76218	up							Cs1Chr10054499	1.48e-06	-2.73742	down
Cs1Chr10008675	8.08e-09	-3.01648	down		Cs1Chr10054272	1.49e-05	-5.35914	down		Cs13Chr10052847	0.000395477	-2.54102	down							Cs1Chr10054501	2.97e-10	-2.80013	down
Cs1Chr10008677	7.77e-16	-5.01071	down		Cs1Chr10054308	9.97e-11	-7.45776	down		Cs13Chr10052848	9.8e-08	3.24309	up							Cs1Chr10054530	2.54e-13	-3.46742	down
Cs1Chr10008682	3.17e-05	2.07403	up		Cs1Chr10054356	2.34e-05	-6.42663	down		Cs13Chr10052851	0.00103745	2.33019	up							Cs1Chr10054537	1.21e-12	-3.29089	down
Cs1Chr10009146	1.2e-13	-3.60913	down		Cs1Chr10054364	2.62e-06	-5.8298	down		Cs13Chr10052873	0.000491845	-2.4204	down							Cs1Chr10054551	2.42e-07	-3.32473	down
Cs1Chr10009154	7.22e-09	3.76167	up		Cs1Chr10054373	3.13e-08	10.7783	up		Cs13Chr10052874	0	-8.33707	down							Cs1Chr10054592	5.82e-12	2.71762	up
Cs1Chr10009155	3.52e-11	-3.33293	down		Cs1Chr10054374	0.00170445	-4.86278	down		Cs13Chr10052886	9.21e-13	4.32846	up							Cs1Chr10054595	5.36e-11	2.54063	up
Cs1Chr10009168	3.01e-05	-2.21742	down		Cs1Chr10054390	5.38e-05	-3.84324	down		Cs13Chr10054615	0.000586135	-2.41041	down							Cs27contig10000203	0	7.37028	up
Cs1Chr10009324	7.47e-10	-3.92332	down		Cs1Chr10054398	0.00151988	-4.48282	down		Cs141contig10000272	0.00010599	2.49155	up							Cs286contig10045877	0	-5.24839	down
Cs1Chr10009363	0	-9.45881	down		Cs1Chr10054424	0.00453447	-3.6233	down		Cs145contig10032136	3.8e-06	-3.05722	down							Cs2Chr10001534	9.34e-12	2.63073	up
Cs1Chr10009365	6.56e-07	-3.82735	down		Cs1Chr10054497	3.07e-09	-4.96951	down		Cs145contig10032139	0.00364884	-2.13337	down							Cs2Chr10001646	0	-7.29788	down
Cs1Chr10009368	9.08e-07	-2.4229	down		Cs1Chr10054499	3.64e-10	-6.87561	down		Cs145contig10032141	8.78e-12	-6.09372	down							Cs2Chr10001648	1.04e-07	-4.41582	down
Cs1Chr10009377	3.74e-05	-2.70016	down		Cs1Chr10054501	9.97e-11	-5.46774	down		Cs145contig10032142	0.00119348	2.17943	up							Cs2Chr10001655	1.47e-05	-2.03238	down
Cs1Chr10010006	2.56e-07	-3.20386	down		Cs1Chr10054519	3.1e-05	-4.52084	down		Cs14Chr10000515	4.16e-07	4.49659	up							Cs2Chr10001941	2.89e-07	2.22091	up
Cs1Chr10010008	1.22e-14	-4.18096	down		Cs1Chr10054530	9.6e-07	-4.65828	down		Cs14Chr10000517	4.24e-07	-4.83588	down							Cs2Chr10002164	8.77e-11	3.9476	up
Cs1Chr10010009	2.8e-12	5.20919	up		Cs1Chr10054533	0.000447887	-4.72547	down		Cs14Chr10000829	9.22e-07	3.90421	up							Cs2Chr10002174	1.25e-08	-2.76726	down
Cs1Chr10010031	4.39e-08	-2.79223	down		Cs1Chr10054541	1.82e-08	-8.64756	down		Cs14Chr10001334	1.71e-05	2.6931	up							Cs2Chr10002309	0.000489823	2.1525	up
Cs1Chr10010857	3.18e-06	2.25646	up		Cs1Chr10054551	1.66e-09	-6.35285	down		Cs14Chr10001480	6.2e-07	3.05988	up							Cs2Chr10002944	2.57e-09	-2.85271	down
Cs1Chr10010861	0	-10.6948	down		Cs1Chr10054560	2.47e-06	-5.20439	down		Cs14Chr10001511	0.000135396	2.51948	up							Cs2Chr10003270	4.04e-10	-2.98375	down
Cs1Chr10010868	1.83e-09	-2.91318	down		Cs1Chr10054588	0.000444736	-3.11848	down		Cs14Chr10001720	4.24e-06	-3.09877	down							Cs2Chr10003305	3.47e-09	-2.90422	down
Cs1Chr10010872	8.2e-08	2.53851	up		Cs1Chr10054589	0.000374869	-6.42514	down		Cs14Chr10001814	1.12e-09	-4.8017	down							Cs2Chr10003306	1.77e-14	-3.88861	down
Cs1Chr10010883	1.25e-07	2.51225	up		Cs1Chr10054592	0.00429572	6.56707	up		Cs14Chr10001815	3e-08	3.97331	up							Cs2Chr10003448	1.23e-11	2.71441	up
Cs1Chr10010884	5.51e-11	-3.55591	down		Cs231contig10043039	0.000543438	-5.45787	down		Cs14Chr10001822	0.00158941	-2.53348	down							Cs2Chr10003739	0.000394697	-2.69175	down
Cs1Chr10010886	2.38e-08	-4.65439	down		Cs234contig10002118	0.0020834	-3.75633	down		Cs14Chr10001832	0.000270078	2.37621	up							Cs2Chr10003741	0	-7.65757	down
Cs1Chr10010895	4.61e-05	-2.21709	down		Cs26contig10000026	8.12e-06	-4.10178	down		Cs14Chr10001835	4.17e-06	2.8565	up							Cs2Chr10004233	0.000768633	-2.28833	down
Cs1Chr10010909	6.34e-07	2.82595	up		Cs2Chr10001531	0.000966032	4.32231	up		Cs14Chr10001846	4.43e-05	-4.21917	down							Cs2Chr10004239	0	-4.14715	down
Cs1Chr10010910	9.8e-05	-2.02608	down		Cs2Chr10001601	5.21e-05	-5.68722	down		Cs14Chr10001847	0.0024969	2.12968	up							Cs2Chr10004280	8.11e-10	2.39368	up
Cs1Chr10010911	8.73e-05	-2.11783	down		Cs2Chr10001643	0.0020691	-3.24643	down		Cs14Chr10001848	0.000742223	-2.46814	down							Cs2Chr10004610	0	3.35265	up
Cs1Chr10010914	0	4.76801	up		Cs2Chr10001657	1.17e-07	-4.79436	down		Cs14Chr10001853	0.00238394	-2.1984	down							Cs2Chr10005722	6.04e-09	-2.35237	down
Cs1Chr10010916	0.00187415	2.04921	up		Cs2Chr10001937	4.31e-05	-Inf	down		Cs14Chr10001864	2e-07	-4.92988	down							Cs2Chr10005725	2.32e-09	-2.40457	down
Cs1Chr10011177	0	5.41002	up		Cs2Chr10001944	0.000195068	-6.5601	down		Cs14Chr10001869	5.95e-08	-4.33936	down							Cs2Chr10005741	0	-3.81758	down
Cs1Chr10011180	8.34e-06	2.41047	up		Cs2Chr10002165	3.26e-06	-7.85671	down		Cs14Chr10001878	8.4e-07	-4.0155	down							Cs2Chr10006018	1.75e-08	3.31494	up
Cs1Chr10011198	7.03e-13	-4.07824	down		Cs2Chr10002174	1.45e-09	-5.46351	down		Cs14Chr10002037	2.65e-06	-3.97813	down							Cs2Chr10006031	9.31e-07	-2.18815	down
Cs1Chr10011203	3.45e-05	2.15877	up		Cs2Chr10002300	0.000991755	-3.46823	down		Cs14Chr10002038	1.58e-12	-4.76142	down							Cs2Chr10006041	1.11e-16	3.22751	up
Cs1Chr10011256	7.54e-12	3.89552	up		Cs2Chr10002308	5.65e-05	-3.69414	down		Cs14Chr10002049	0.00421129	-2.17317	down							Cs2Chr10006054	0	-4.29813	down
Cs1Chr10011257	2.82e-10	3.16555	up		Cs2Chr10002316	0.00833676	-4.37581	down		Cs14Chr10002051	4.16e-07	4.49659	up							Cs2Chr10006060	1.49e-08	2.24969	up
Cs1Chr10011282	2.73e-13	-3.66959	down		Cs2Chr10002325	0.000273528	-5.82016	down		Cs14Chr10002185	3.89e-11	-5.92896	down							Cs2Chr10006061	5.6e-08	2.23259	up
Cs1Chr10011290	0	-4.93365	down		Cs2Chr10002944	4.23e-12	-6.31929	down		Cs14Chr10002682	0	8.11409	up							Cs2Chr10006063	5.89e-11	-2.68572	down
Cs1Chr10011297	3.96e-05	-2.09574	down		Cs2Chr10003263	0.000284133	-3.06391	down		Cs14Chr10002684	0.00292868	-2.3698	down							Cs2Chr10006075	0	3.91978	up
Cs1Chr10011307	1.08e-12	-3.51577	down		Cs2Chr10003306	7.67e-09	-5.02858	down		Cs14Chr10002715	0.000450437	2.30528	up							Cs2Chr10006692	2.67e-07	3.29627	up
Cs1Chr10011313	3.67e-06	2.39584	up		Cs2Chr10003310	3.77e-08	-6.71077	down		Cs14Chr10002864	0.00159586	-2.31861	down							Cs2Chr10006702	2.47e-11	3.72826	up
Cs1Chr10011320	2.7e-08	2.65869	up		Cs2Chr10003462	5.76e-05	-4.67183	down		Cs14Chr10002870	2e-15	-5.70357	down							Cs2Chr10006778	9.67e-08	-2.17525	down
Cs1Chr10011906	0	-6.92565	down		Cs2Chr10003739	0.00682277	-4.23769	down		Cs14Chr10002875	0.000651439	-2.38564	down							Cs2Chr10006781	0	-4.39434	down
Cs1Chr10011922	9.99e-16	-4.1585	down		Cs2Chr10004267	2.08e-06	-5.94343	down		Cs14Chr10002876	3.33e-16	-7.18512	down							Cs2Chr10006814	1.12e-06	-2.01586	down
Cs1Chr10011929	1.49e-10	-5.07981	down		Cs2Chr10005727	0.000407327	-3.71262	down		Cs14Chr10003023	6.66e-16	-7.10679	down							Cs2Chr10006833	1.44e-08	-2.60554	down
Cs1Chr10011947	5.19e-06	-2.89118	down		Cs2Chr10005737	0.000520749	-5.96727	down		Cs14Chr10003046	2.4e-07	-3.40824	down							Cs2Chr10006839	0	-3.58786	down
Cs1Chr10011948	7.17e-06	-2.24801	down		Cs2Chr10005949	0.00427545	-3.99395	down		Cs14Chr10003255	2.54e-12	-6.2293	down							Cs2Chr10008483	0	-8.26194	down
Cs1Chr10011949	1.53e-07	-4.48668	down		Cs2Chr10006047	1.12e-07	-5.01955	down		Cs14Chr10003257	8.76e-06	2.91278	up							Cs2Chr10008893	1.8e-06	2.9823	up
Cs1Chr10012010	8.46e-09	4.59821	up		Cs2Chr10006053	0.00807283	-2.41339	down		Cs14Chr10003350	6.48e-05	-2.83865	down							Cs2Chr10008913	0	4.42185	up
Cs1Chr10012638	7.96e-12	-3.32743	down		Cs2Chr10006060	0.000881239	7.70053	up		Cs14Chr10003351	7.35e-05	-3.42569	down							Cs2Chr10008927	1.11e-16	3.43277	up
Cs1Chr10012642	0	6.4921	up		Cs2Chr10006062	0.000471693	-6.03654	down		Cs14Chr10003526	1.92e-11	4.05681	up							Cs2Chr10008928	9.99e-07	2.68454	up
Cs1Chr10012644	8.83e-07	-4.32201	down		Cs2Chr10006063	8.83e-06	-4.00981	down		Cs14Chr10003529	0.00417214	2.00157	up							Cs2Chr10008929	0	-4.18508	down
Cs1Chr10012651	8.05e-09	3.01635	up		Cs2Chr10006700	6.34e-12	-6.22643	down		Cs14Chr10003534	3.98e-08	-5.12797	down							Cs2Chr10008943	0	6.0059	up
Cs1Chr10012657	2.39e-08	2.63618	up		Cs2Chr10006781	3.72e-06	-4.09903	down		Cs14Chr10003758	0.000145485	-2.8663	down							Cs2Chr10009436	7.13e-12	-3.92676	down
Cs1Chr10012670	2.89e-14	-4.42057	down		Cs2Chr10006833	0.00869898	-3.08729	down		Cs14Chr10003763	0	-7.94284	down							Cs2Chr10009438	0	-5.30444	down
Cs1Chr10012678	4.24e-08	2.6139	up		Cs2Chr10006853	2.48e-05	-Inf	down		Cs14Chr10003769	4.94e-07	-4.33268	down							Cs2Chr10009441	0	4.5367	up
Cs1Chr10012682	1.18e-06	3.18962	up		Cs2Chr10007057	0.00832864	-2.51439	down		Cs14Chr10003773	3.86e-06	-3.05634	down							Cs2Chr10009442	0	-4.36975	down
Cs1Chr10012685	3.09e-06	2.3478	up		Cs2Chr10008475	0.000331256	-5.26549	down		Cs14Chr10004035	3.12e-08	-3.65102	down							Cs2Chr10009449	3.33e-16	3.13993	up
Cs1Chr10012689	6.81e-08	-2.73231	down		Cs2Chr10008483	4.17e-27	-10.7976	down		Cs14Chr10004169	0.000917806	-2.59804	down							Cs2Chr10009712	2.87e-08	-2.55289	down
Cs1Chr10012691	1.43e-07	2.67375	up		Cs2Chr10008492	1.02e-05	-Inf	down		Cs14Chr10004170	0	-8.24102	down							Cs2Chr10009718	0	-6.96114	down
Cs1Chr10012693	1.11e-16	-5.35431	down		Cs2Chr10008893	3.13e-09	-5.43451	down		Cs14Chr10004172	2.32e-08	-3.66871	down							Cs2Chr10009730	9.87e-10	3.26485	up
Cs1Chr10012701	2.89e-05	-2.76604	down		Cs2Chr10008916	0.000567142	-4.05877	down		Cs14Chr10004186	1.37e-07	-3.80484	down							Cs2Chr10010049	6.56e-08	-3.00856	down
Cs1Chr10012704	8.64e-09	-2.80645	down		Cs2Chr10008929	0.00040143	-3.52099	down		Cs14Chr10005031	4.14e-07	-3.32913	down							Cs2Chr10010066	6.32e-11	-2.7512	down
Cs1Chr10012896	0.000136234	-2.7633	down		Cs2Chr10008940	9.47e-06	-4.93313	down		Cs14Chr10005040	1.84e-13	4.48645	up							Cs2Chr10010075	4.36e-07	-3.7135	down
Cs1Chr10013876	9.37e-06	-2.48176	down		Cs2Chr10008957	1.67e-05	-4.25278	down		Cs14Chr10005549	1.19e-09	-4.22016	down							Cs2Chr10010479	8.72e-06	-2.16038	down
Cs1Chr10013889	9.99e-10	-3.51166	down		Cs2Chr10008961	5.86e-05	-3.62826	down		Cs14Chr10005550	0.000800105	-3.32142	down							Cs2Chr10010485	1.38e-10	2.64084	up
Cs1Chr10013897	8.33e-15	-3.76392	down		Cs2Chr10008986	0.00977917	-2.52832	down		Cs14Chr10005556	6.84e-10	3.73523	up							Cs2Chr10010486	8.99e-06	-2.03509	down
Cs1Chr10013900	0	6.19304	up		Cs2Chr10009412	0.00114187	-4.82557	down		Cs14Chr10005680	0.00599443	-2.08028	down							Cs2Chr10010493	1.9e-10	-2.53363	down
Cs1Chr10014179	0	-7.05497	down		Cs2Chr10009438	0.000560439	-3.7284	down		Cs14Chr10005683	1.48e-05	-4.08506	down							Cs2Chr10010497	0	6.57609	up
Cs1Chr10014185	3.22e-11	-3.27108	down		Cs2Chr10009442	3.47e-09	-5.23521	down		Cs14Chr10005684	7.95e-05	-2.66811	down							Cs2Chr10011091	0.000457791	2.22125	up
Cs1Chr10015013	7.38e-13	-3.51119	down		Cs2Chr10009449	2.93e-05	6.23753	up		Cs14Chr10005697	1.62e-05	2.71521	up							Cs2Chr10011095	1.44e-11	-2.85697	down
Cs1Chr10015022	1.54e-07	-3.95964	down		Cs2Chr10010046	7.68e-07	-Inf	down		Cs14Chr10005699	0	6.25992	up							Cs2Chr10011123	1.66e-07	-2.14589	down
Cs1Chr10015024	6.05e-13	-3.55402	down		Cs2Chr10010073	2.43e-10	-6.63719	down		Cs14Chr10006393	7.32e-10	-5.59775	down							Cs2Chr10011700	0	3.55734	up
Cs1Chr10015028	2.68e-05	2.08572	up		Cs2Chr10010254	0.00458561	-4.44796	down		Cs14Chr10006410	1.17e-12	-6.31309	down							Cs2Chr10011972	5.36e-11	-2.88761	down
Cs1Chr10015029	1.08e-06	2.34151	up		Cs2Chr10010461	0.00164724	-3.307	down		Cs14Chr10006413	0.00705653	-2.01225	down							Cs2Chr10011976	3.16e-08	-3.10811	down
Cs1Chr10015037	1.63e-08	-3.39332	down		Cs2Chr10010466	1.93e-12	-7.00723	down		Cs14Chr10006500	8.56e-09	3.62306	up							Cs2Chr10011982	8.9e-11	-3.07503	down
Cs1Chr10015048	7.77e-09	-2.99067	down		Cs2Chr10010467	0.00146829	-3.10775	down		Cs14Chr10006501	4.8e-11	4.2708	up							Cs2Chr10012248	4.94e-09	4.54601	up
Cs1Chr10015055	4.25e-11	-5.17945	down		Cs2Chr10010468	2.52e-05	-5.19001	down		Cs14Chr10006504	0.000173657	2.94108	up							Cs2Chr10012266	2.59e-07	2.07602	up
Cs1Chr10015154	8.48e-10	2.88064	up		Cs2Chr10010477	0.00187011	-4.06346	down		Cs14Chr10006507	1.18e-07	-3.56726	down							Cs2Chr10012281	0	-6.70036	down
Cs1Chr10015171	6.26e-08	-2.84134	down		Cs2Chr10011099	0.000103145	-3.54752	down		Cs14Chr10006508	0.000114601	-2.61718	down							Cs2Chr10012719	1.05e-06	-2.09074	down
Cs1Chr10015175	3.63e-05	2.11387	up		Cs2Chr10011131	0.000164568	Inf	up		Cs14Chr10006513	1.28e-06	-4.21308	down							Cs2Chr10012725	0	5.06032	up
Cs1Chr10015180	1.27e-12	3.32122	up		Cs2Chr10011405	0.00709735	-4.40577	down		Cs14Chr10006514	6.66e-16	-7.10679	down							Cs2Chr10012732	6.25e-14	-3.35199	down
Cs1Chr10016241	4.93e-05	2.03756	up		Cs2Chr10011414	0.001266	-5.03979	down		Cs14Chr10006515	2.76e-12	-4.95623	down							Cs2Chr10012737	5.12e-05	2.19081	up
Cs1Chr10016242	1.78e-07	-4.16247	down		Cs2Chr10011681	0.00018012	-7.15804	down		Cs14Chr10006521	0.00113798	2.68855	up							Cs2Chr10012755	4.1e-08	-3.20633	down
Cs1Chr10016244	0	-4.40804	down		Cs2Chr10011698	2.77e-07	-4.49532	down		Cs14Chr10006525	7.23e-05	2.55494	up							Cs2Chr10012756	0.000582142	-2.36553	down
Cs1Chr10016254	1.52e-08	-2.77088	down		Cs2Chr10012265	2.73e-06	12.6616	up		Cs14Chr10006528	2.13e-08	-4.57143	down							Cs2Chr10013328	2.28e-06	-3.26238	down
Cs1Chr10016260	2.75e-10	-3.71544	down		Cs2Chr10012280	1.42e-05	-Inf	down		Cs14Chr10006529	0.00206846	2.16981	up							Cs2Chr10013331	5.04e-07	2.02026	up
Cs1Chr10016917	9.32e-05	-2.38219	down		Cs2Chr10012281	5.15e-13	-6.07452	down		Cs14Chr10006531	8.94e-09	-3.90824	down							Cs2Chr10013341	8.39e-09	-2.40894	down
Cs1Chr10016920	0	6.69318	up		Cs2Chr10012725	0.00123911	10.933	up		Cs14Chr10006533	0	-11.6326	down							Cs2Chr10013352	4.65e-07	-2.63787	down
Cs1Chr10016921	0	6.90001	up		Cs2Chr10012732	1.48e-09	-5.5864	down		Cs14Chr10006557	3.29e-07	-4.13172	down							Cs2Chr10013371	7.56e-07	-3.14221	down
Cs1Chr10016929	2.88e-14	-3.67829	down		Cs2Chr10012745	0.00187302	5.84319	up		Cs14Chr10006564	0.000530773	-2.41909	down							Cs2Chr10014655	2.61e-05	-2.10061	down
Cs1Chr10016933	3.83e-11	3.10608	up		Cs2Chr10012755	1.68e-06	-6.27917	down		Cs14Chr10006567	0.000362572	-2.46235	down							Cs2Chr10014671	3.99e-12	-3.14528	down
Cs1Chr10017580	4.12e-05	2.05347	up		Cs2Chr10012759	0.000400751	-3.03136	down		Cs14Chr10006569	9.12e-10	-4.10785	down							Cs2Chr10014675	0	-3.95211	down
Cs1Chr10017591	3.39e-06	-3.28644	down		Cs2Chr10013328	7.44e-08	-7.45944	down		Cs14Chr10006716	0	5.75171	up							Cs2Chr10014690	0	-7.14213	down
Cs1Chr10017596	1.26e-06	-2.42741	down		Cs2Chr10013329	4.96e-10	-5.94583	down		Cs14Chr10006722	0.00243671	-2.20495	down							Cs2Chr10014703	0	5.88196	up
Cs1Chr10017603	6.63e-12	-5.32332	down		Cs2Chr10013337	1.07e-06	-5.52537	down		Cs14Chr10006726	0.000180089	-2.75002	down							Cs2Chr10014784	0.000194394	-2.26397	down
Cs1Chr10017608	0	5.40334	up		Cs2Chr10013352	1.03e-06	-5.89452	down		Cs14Chr10006728	9.66e-10	-5.07413	down							Cs2Chr10014787	0	-4.71988	down
Cs1Chr10017621	5.15e-08	-2.77112	down		Cs2Chr10014766	2.98e-06	-4.40546	down		Cs14Chr10006735	0	6.91236	up							Cs2Chr10014804	0	5.23996	up
Cs1Chr10017633	5.73e-05	-2.06217	down		Cs2Chr10014776	0.00948023	-3.92731	down		Cs14Chr10006748	2.32e-11	-5.23398	down							Cs2Chr10014833	7.56e-06	-2.14232	down
Cs1Chr10017634	2.16e-10	-5.05003	down		Cs2Chr10014785	0.00118916	-3.11092	down		Cs14Chr10006750	4.44e-16	6.09371	up							Cs2Chr10014868	5.55e-16	4.95574	up
Cs1Chr10017654	5e-07	-3.03299	down		Cs2Chr10014819	7.48e-06	-4.03505	down		Cs14Chr10006766	3.9e-11	5.45116	up							Cs2Chr10014911	1.79e-08	2.24686	up
Cs1Chr10017660	3.65e-06	2.40377	up		Cs2Chr10014855	0.00164668	-5.05432	down		Cs14Chr10006770	0	6.83817	up							Cs2Chr10014915	6.28e-10	-2.56716	down
Cs1Chr10017663	4.44e-16	-4.48678	down		Cs2Chr10014868	0.00830066	Inf	up		Cs14Chr10006771	1.33e-15	5.03128	up							Cs2Chr10014931	1.72e-13	3.40011	up
Cs1Chr10017665	9.99e-15	-4.21452	down		Cs2Chr10014872	0.000104602	-7.30332	down		Cs14Chr10006773	0.000171232	2.42376	up							Cs2Chr10014961	1.52e-07	-3.35964	down
Cs1Chr10017672	5.61e-11	-4.61568	down		Cs2Chr10014875	0.000422634	-3.08485	down		Cs14Chr10007779	2.4e-10	-5.08657	down							Cs2Chr10014968	1.68e-09	2.4696	up
Cs1Chr10017677	8.02e-05	2.23449	up		Cs2Chr10014911	0.00342407	6.97014	up		Cs14Chr10007791	0.00588616	-2.07446	down							Cs2Chr10014982	0	4.58455	up
Cs1Chr10017691	0	-5.94787	down		Cs2Chr10014917	0.00443539	-2.39976	down		Cs14Chr10007798	9.98e-14	-6.57794	down							Cs2Chr10015329	2.54e-07	-2.28339	down
Cs1Chr10017699	3.72e-07	-2.66377	down		Cs2Chr10014939	1.86e-07	-5.73305	down		Cs14Chr10008088	0.00444224	2.07508	up							Cs2Chr10015332	0	-6.32784	down
Cs1Chr10017707	5.55e-16	4.50992	up		Cs2Chr10014976	1.33e-05	-6.95685	down		Cs14Chr10008092	0	10.7983	up							Cs2Chr10015907	4.11e-10	-4.03637	down
Cs1Chr10017715	0	-6.18017	down		Cs2Chr10014981	0.00702773	-2.87843	down		Cs14Chr10008575	3.96e-08	4.75321	up							Cs2Chr10015910	2.75e-11	-3.02419	down
Cs1Chr10017720	1.35e-07	2.87061	up		Cs2Chr10015122	5.38e-13	-6.17334	down		Cs14Chr10008580	0	7.43539	up							Cs2Chr10015930	3.19e-11	4.88616	up
Cs1Chr10017729	1.11e-16	-5.54587	down		Cs2Chr10015141	4.27e-05	-7.18628	down		Cs14Chr10008588	0	5.39067	up							Cs2Chr10019597	5.97e-12	-2.76037	down
Cs1Chr10017779	4.65e-09	-3.70376	down		Cs2Chr10015329	1.71e-07	-4.53788	down		Cs14Chr10008594	2.53e-10	-5.22604	down							Cs2Chr10019604	2.24e-08	-2.55342	down
Cs1Chr10017783	0.000222524	-2.13468	down		Cs2Chr10015334	0.000813823	-4.3741	down		Cs14Chr10008989	3.44e-11	-5.19079	down							Cs2Chr10019611	2.22e-16	3.41655	up
Cs1Chr10018360	5.66e-08	-2.67778	down		Cs2Chr10019585	7.44e-07	-4.79849	down		Cs14Chr10008990	7.77e-16	-7.07285	down							Cs2Chr10019621	0	-6.06368	down
Cs1Chr10018362	1.11e-16	-4.41633	down		Cs2Chr10019604	9.2e-08	-6.11225	down		Cs14Chr10008991	1.12e-05	2.77098	up							Cs2Chr10020727	4.55e-10	-2.50539	down
Cs1Chr10018472	0	-6.05651	down		Cs2Chr10019606	5.44e-05	-3.44296	down		Cs14Chr10008999	1.6e-08	4.46173	up							Cs2Chr10020733	8.04e-06	-2.02794	down
Cs1Chr10018478	3.58e-13	-5.54234	down		Cs2Chr10019621	3.57e-13	-6.59456	down		Cs14Chr10009010	0.00468442	-2.08382	down							Cs2Chr10020939	6.56e-06	-3.17446	down
Cs1Chr10018488	6.98e-07	-2.59809	down		Cs2Chr10019629	2.01e-09	-6.02536	down		Cs14Chr10009011	2.72e-13	-5.07898	down							Cs2Chr10020941	2.76e-13	-3.00638	down
Cs1Chr10018498	2.73e-11	3.37353	up		Cs2Chr10019638	2.2e-06	-4.26872	down		Cs14Chr10009012	6.24e-11	-5.38207	down							Cs2Chr10020987	4.6e-08	2.69656	up
Cs1Chr10018500	1.4e-13	-4.22676	down		Cs2Chr10019652	2.14e-05	-Inf	down		Cs14Chr10009013	2.15e-10	-5.09889	down							Cs2Chr10020997	7.99e-15	-3.78324	down
Cs1Chr10018504	0	-7.08673	down		Cs2Chr10019659	0.00151343	-2.76067	down		Cs14Chr10009014	7.12e-12	-5.47487	down							Cs2Chr10021000	0	4.01571	up
Cs1Chr10018513	2.1e-14	3.55366	up		Cs2Chr10019660	0.000519903	-3.02458	down		Cs14Chr10009017	0.00680251	-2.37159	down							Cs2Chr10021033	3.38e-11	2.80537	up
Cs1Chr10018518	9.69e-11	-4.16963	down		Cs2Chr10020939	0.000858813	-4.57894	down		Cs14Chr10009018	6.69e-13	-5.45534	down							Cs2Chr10021041	2.29e-14	3.08605	up
Cs1Chr10018524	6.53e-08	2.94162	up		Cs2Chr10020941	3.81e-06	-4.2477	down		Cs14Chr10009027	0	-7.38669	down							Cs2Chr10021054	3.66e-12	-5.14099	down
Cs1Chr10018534	3.42e-07	2.43952	up		Cs2Chr10020955	4.58e-06	-Inf	down		Cs14Chr10009032	1.13e-08	3.65068	up							Cs2Chr10021055	1.13e-06	-2.02546	down
Cs1Chr10018547	2.86e-08	-3.00955	down		Cs2Chr10020991	7.68e-05	-3.62911	down		Cs14Chr10009036	2.38e-10	-5.72557	down							Cs2Chr10021063	0	-4.37973	down
Cs1Chr10018572	2e-06	-2.45711	down		Cs2Chr10020996	6.22e-19	-8.78315	down		Cs14Chr10009204	5.48e-07	3.72152	up							Cs2Chr10021310	2.78e-13	3.23018	up
Cs1Chr10018576	0.00131783	2.34758	up		Cs2Chr10020997	5.16e-06	-4.75267	down		Cs14Chr10009282	1.6e-05	-4.36091	down							Cs2Chr10021314	0	-4.62478	down
Cs1Chr10018587	3.7e-07	2.42673	up		Cs2Chr10021011	0.00149588	-3.92037	down		Cs14Chr10009283	7.16e-07	-4.76963	down							Cs2Chr10021315	4.84e-08	-2.66163	down
Cs1Chr10018604	0	-8.75696	down		Cs2Chr10021054	2.08e-08	-Inf	down		Cs14Chr10010228	5.98e-10	-4.98399	down							Cs2Chr10021332	2.03e-06	2.74725	up
Cs1Chr10018608	1.2e-05	-2.20759	down		Cs2Chr10021057	6.56e-08	-Inf	down		Cs14Chr10011876	0.00552863	-2.10818	down							Cs2Chr10021345	5.43e-11	-2.69695	down
Cs1Chr10018610	0	8.47416	up		Cs2Chr10021092	0.00204384	-4.33948	down		Cs14Chr10011882	7.98e-09	-3.96406	down							Cs2Chr10023791	1.22e-05	-3.01009	down
Cs1Chr10018640	2.7e-07	-2.52285	down		Cs2Chr10021095	0.00207931	-2.81306	down		Cs14Chr10011890	3.15e-05	-2.82156	down							Cs2Chr10025955	6.17e-06	-3.49357	down
Cs1Chr10018648	4.56e-12	-3.49139	down		Cs2Chr10021310	0.000880206	6.77283	up		Cs14Chr10013070	1.21e-10	-5.80213	down							Cs2Chr10025969	1.34e-10	-2.567	down
Cs1Chr10018658	0.000555704	2.44286	up		Cs2Chr10021328	0.00615859	-3.77433	down		Cs14Chr10013081	0.00840131	-2.01981	down							Cs2Chr10025982	4.54e-05	2.08911	up
Cs1Chr10018659	0	6.55452	up		Cs2Chr10021350	0.00227107	-3.16462	down		Cs14Chr10013183	0.00477055	-2.58567	down							Cs2Chr10026505	0	-3.86047	down
Cs1Chr10018754	0.000449136	2.46573	up		Cs2Chr10021356	0.000356201	-3.3843	down		Cs14Chr10013184	9.14e-05	-4.1163	down							Cs2Chr10026510	3.9e-09	-2.89671	down
Cs1Chr10018756	0	-7.44363	down		Cs2Chr10023792	0.000713434	-5.73698	down		Cs14Chr10013186	0	-8.83303	down							Cs2Chr10027934	3.44e-15	-3.60747	down
Cs1Chr10018759	1.09e-13	-3.69668	down		Cs2Chr10025951	0.000289486	-3.34939	down		Cs14Chr10013189	0.000415333	-3.42075	down							Cs2Chr10027973	0.000125094	2.56629	up
Cs1Chr10018763	0	-8.1049	down		Cs2Chr10025957	9.12e-16	-9.69594	down		Cs14Chr10013192	0	7.00502	up							Cs2Chr10027974	9.19e-12	2.8236	up
Cs1Chr10018787	5.88e-08	-3.43118	down		Cs2Chr10025975	0.000514541	-2.99515	down		Cs14Chr10013193	0	9.84729	up							Cs2Chr10027987	1.47e-09	-2.41723	down
Cs1Chr10018794	0.000234254	-2.18589	down		Cs2Chr10026498	3.98e-10	-7.22905	down		Cs14Chr10013194	2.37e-05	-2.916	down							Cs2Chr10027996	2.39e-14	-3.03797	down
Cs1Chr10018799	0	-5.8965	down		Cs2Chr10027940	7.26e-06	-3.7549	down		Cs14Chr10013201	8.6e-05	-3.10184	down							Cs2Chr10027998	7.54e-08	-4.44107	down
Cs1Chr10018800	8.74e-11	-3.46621	down		Cs2Chr10027951	0.000455857	-3.72166	down		Cs14Chr10013209	2.63e-08	3.40816	up							Cs2Chr10028077	1.15e-11	-2.93589	down
Cs1Chr10018802	2.88e-06	-2.6081	down		Cs2Chr10027961	2.05e-07	-5.15329	down		Cs14Chr10013301	0.00461386	-2.43635	down							Cs2Chr10028108	3.26e-05	-2.01127	down
Cs1Chr10018808	2.97e-11	-3.29799	down		Cs2Chr10027976	0.000117286	-3.61334	down		Cs14Chr10015350	0	6.98635	up							Cs2Chr10028111	4.42e-06	-2.23685	down
Cs1Chr10018811	0.00169467	-2.25332	down		Cs2Chr10027996	1.9e-16	-7.08659	down		Cs14Chr10015351	0.00195477	-2.29834	down							Cs2Chr10028140	7.58e-06	2.01085	up
Cs1Chr10018818	2.76e-06	-2.45516	down		Cs2Chr10027998	0.000302219	-5.54589	down		Cs14Chr10015352	0.000104462	-2.64667	down							Cs2Chr10028141	1.9e-12	-3.03634	down
Cs1Chr10018838	2.01e-05	-2.19256	down		Cs2Chr10028000	0.00551642	-4.04143	down		Cs14Chr10015360	0.00145857	2.26893	up							Cs2Chr10030814	0	-3.9951	down
Cs1Chr10018856	3.9e-08	-4.0808	down		Cs2Chr10028083	6.19e-05	-3.47918	down		Cs14Chr10015368	0.00436154	-2.09701	down							Cs2Chr10030866	5.11e-15	5.40628	up
Cs1Chr10018866	3e-11	-5.2067	down		Cs2Chr10028094	2.38e-06	-Inf	down		Cs14Chr10015372	0	-6.93443	down							Cs2Chr10030871	4.75e-14	4.38404	up
Cs1Chr10020031	2.71e-14	-4.3802	down		Cs2Chr10028101	1.74e-05	-4.09519	down		Cs14Chr10015380	0.000285753	-2.49347	down							Cs2Chr10030878	0	-4.44587	down
Cs1Chr10020034	0.000415204	-2.35271	down		Cs2Chr10028111	4.37e-08	-4.84739	down		Cs14Chr10015381	3.63e-08	-3.91917	down							Cs2Chr10030879	0	7.90029	up
Cs1Chr10020053	2.24e-06	-2.59385	down		Cs2Chr10028113	0.00198344	5.47368	up		Cs14Chr10015388	0	9.18313	up							Cs2Chr10030884	2.22e-16	3.15511	up
Cs1Chr10020060	2.63e-05	-2.13466	down		Cs2Chr10028146	1.84e-05	-5.69816	down		Cs14Chr10015391	0.00415656	-2.20718	down							Cs2Chr10030885	3.33e-16	4.51668	up
Cs1Chr10020070	3.05e-05	-2.2721	down		Cs2Chr10028153	0.00760507	Inf	up		Cs14Chr10015411	0.000823773	-2.36838	down							Cs2Chr10030892	2.21e-09	2.43633	up
Cs1Chr10020086	3.12e-14	-3.79692	down		Cs2Chr10030766	0.000347237	-3.85675	down		Cs14Chr10015415	1.33e-05	2.73696	up							Cs2Chr10030897	0	-4.26633	down
Cs1Chr10020099	1.09e-14	-3.75272	down		Cs2Chr10030767	0.00955782	Inf	up		Cs14Chr10015420	4.72e-05	-2.73756	down							Cs2Chr10030898	1.33e-08	-2.39293	down
Cs1Chr10020108	2.58e-05	2.10706	up		Cs2Chr10030792	0.000788892	4.26726	up		Cs14Chr10015421	2.83e-07	3.22177	up							Cs2Chr10030899	1.75e-09	-2.893	down
Cs1Chr10020118	1.88e-07	-2.75694	down		Cs2Chr10030794	2.39e-08	-6.56657	down		Cs14Chr10015442	2.87e-08	-5.1671	down							Cs2Chr10030903	0	3.58375	up
Cs1Chr10020131	3.23e-13	-3.85299	down		Cs2Chr10030827	0.0057471	-3.99566	down		Cs14Chr10015447	0.000774886	2.46656	up							Cs2Chr10030909	5.21e-07	-2.08811	down
Cs1Chr10020135	6.24e-12	-3.33968	down		Cs2Chr10030828	2.59e-08	-5.0724	down		Cs14Chr10015455	2.11e-06	2.935	up							Cs2Chr10030910	9.36e-14	2.9083	up
Cs1Chr10020143	4.24e-10	2.92804	up		Cs2Chr10030878	0.00117953	-2.93768	down		Cs14Chr10015780	3.54e-07	3.23561	up							Cs2Chr10030915	4.76e-12	3.82415	up
Cs1Chr10020148	7.39e-07	-2.44057	down		Cs2Chr10030879	1.04e-06	Inf	up		Cs14Chr10015793	8.16e-08	-3.51868	down							Cs2Chr10030916	1.83e-08	2.21843	up
Cs1Chr10021597	4.91e-09	-2.91168	down		Cs2Chr10030895	2.33e-05	-3.38718	down		Cs14Chr10016120	0	-9.56652	down							Cs2Chr10030923	4.89e-06	-2.99345	down
Cs1Chr10021603	4.71e-09	-2.83968	down		Cs2Chr10030903	0.00961338	6.42317	up		Cs14Chr10016122	6.35e-08	-3.92224	down							Cs2Chr10032112	0	3.35903	up
Cs1Chr10021606	0	-4.69406	down		Cs2Chr10030914	0.00157441	-2.98368	down		Cs14Chr10016123	2.22e-16	5.57737	up							Cs2Chr10032113	3.1e-12	-4.53707	down
Cs1Chr10021611	1.29e-10	3.00564	up		Cs2Chr10030918	0.00408373	-3.88369	down		Cs14Chr10016444	1.88e-05	-2.86487	down							Cs2Chr10032494	0	-4.58043	down
Cs1Chr10021614	4.27e-07	3.79352	up		Cs2Chr10032088	0.00258637	-3.75622	down		Cs14Chr10016462	0.00641397	-2.03021	down							Cs2Chr10032529	6.32e-06	2.37206	up
Cs1Chr10021625	0	7.68464	up		Cs2Chr10032494	1.72e-05	-3.75597	down		Cs14Chr10016539	1.9e-05	-2.85966	down							Cs2Chr10032558	1.93e-14	-3.38531	down
Cs1Chr10021631	7.93e-09	-4.7501	down		Cs2Chr10032558	0.00854932	-3.13574	down		Cs14Chr10016542	0	7.42852	up							Cs2Chr10032579	5.5e-10	-2.96478	down
Cs1Chr10022083	1.49e-07	-2.57158	down		Cs2Chr10032579	0.00351004	-4.46477	down		Cs14Chr10016543	0.000140568	-2.59575	down							Cs2Chr10032587	0	5.68702	up
Cs1Chr10022096	3.63e-06	-2.35982	down		Cs2Chr10032587	8.49e-05	-4.55111	down		Cs14Chr10016553	4.23e-08	3.38149	up							Cs2Chr10032599	3.33e-15	-3.24771	down
Cs1Chr10022105	0	-8.31077	down		Cs2Chr10032601	0.00316094	-2.70819	down		Cs14Chr10016559	4.49e-12	4.27098	up							Cs2Chr10034637	0	-5.67674	down
Cs1Chr10022108	0	5.79172	up		Cs2Chr10032602	0.00551468	-2.873	down		Cs14Chr10016560	3.49e-13	5.11488	up							Cs2Chr10034941	2.47e-09	-2.57583	down
Cs1Chr10022114	0.000140083	-2.91086	down		Cs2Chr10034935	0.00124459	-4.60033	down		Cs14Chr10016744	0.00010187	2.49144	up							Cs2Chr10034944	1.32e-06	2.17151	up
Cs1Chr10022116	0	-9.39435	down		Cs2Chr10034944	5.15e-11	-5.14564	down		Cs14Chr10016746	9.09e-06	2.86496	up							Cs2Chr10034988	1.19e-12	3.26223	up
Cs1Chr10022401	0	-5.13074	down		Cs2Chr10034970	0.00358231	-3.32232	down		Cs14Chr10016753	6.94e-08	-5.0603	down							Cs2Chr10035016	3.47e-07	2.56145	up
Cs1Chr10022408	0	-6.67885	down		Cs2Chr10034989	4.61e-08	-4.65094	down		Cs14Chr10016785	0.00098327	2.31834	up							Cs2Chr10035024	0	6.0562	up
Cs1Chr10022415	5.19e-11	-3.68031	down		Cs2Chr10035024	0.000966032	8.88732	up		Cs14Chr10016792	0.00012316	-2.60795	down							Cs2Chr10035025	1.16e-08	2.30416	up
Cs1Chr10022423	0	-5.61857	down		Cs2Chr10035166	2.61e-05	-Inf	down		Cs14Chr10017905	0	6.16915	up							Cs2Chr10035031	7.88e-14	-3.0725	down
Cs1Chr10022432	0	-6.69497	down		Cs2Chr10035169	0.000528418	-5.22807	down		Cs14Chr10017909	0.000496252	-2.41836	down							Cs2Chr10035129	8.88e-16	-5.64324	down
Cs1Chr10022439	4.37e-05	-2.12989	down		Cs2Chr10036652	0.000627772	4.83634	up		Cs14Chr10017910	2.05e-08	-4.46554	down							Cs2Chr10035170	3.7e-07	-2.21648	down
Cs1Chr10023942	1.53e-06	2.32612	up		Cs2Chr10036656	1.62e-05	-4.23124	down		Cs14Chr10018237	5.68e-13	-4.82889	down							Cs2Chr10036663	2.22e-16	3.25745	up
Cs1Chr10023944	2.95e-08	2.61209	up		Cs2Chr10036679	1.17e-05	-5.78916	down		Cs14Chr10019257	5.69e-09	-3.89652	down							Cs2Chr10036679	0.000345421	-2.61487	down
Cs1Chr10023960	2.54e-12	-5.39614	down		Cs2Chr10036686	3.72e-05	-Inf	down		Cs14Chr10019291	6.02e-05	3.23915	up							Cs2Chr10036687	3.66e-07	2.57693	up
Cs1Chr10023970	1.47e-05	-2.22317	down		Cs2Chr10036688	1.03e-05	-8.32194	down		Cs14Chr10019292	4.08e-05	2.60104	up							Cs2Chr10036702	5.94e-05	-2.98069	down
Cs1Chr10023982	6.73e-07	2.80257	up		Cs2Chr10036695	3.21e-05	-Inf	down		Cs14Chr10019309	3.33e-08	3.35054	up							Cs2Chr10036746	1.1e-05	-2.30101	down
Cs1Chr10023995	1.29e-10	-3.194	down		Cs2Chr10036721	3.17e-08	-7.05044	down		Cs14Chr10019324	2.21e-07	3.1707	up							Cs2Chr10036752	5.07e-05	2.05932	up
Cs1Chr10024004	1.52e-13	-3.69257	down		Cs2Chr10036729	2.09e-05	-Inf	down		Cs14Chr10020639	7.11e-13	4.67079	up							Cs2Chr10036867	4.38e-06	3.32108	up
Cs1Chr10024005	2.86e-05	-2.16319	down		Cs2Chr10036749	0.0015796	-3.55678	down		Cs14Chr10020646	4.33e-06	2.85244	up							Cs2Chr10036879	1.5e-06	2.09454	up
Cs1Chr10024212	2.01e-07	2.6112	up		Cs2Chr10036901	0.00112131	-2.92267	down		Cs14Chr10020649	1.15e-13	5.99377	up							Cs2Chr10036883	1.11e-16	-4.62901	down
Cs1Chr10024213	8.36e-07	-2.44232	down		Cs2Chr10036909	1.21e-08	Inf	up		Cs14Chr10020676	3.51e-05	2.61986	up							Cs2Chr10036884	0	-4.35148	down
Cs1Chr10024226	0	7.26561	up		Cs2Chr10037006	0.000209931	-5.24746	down		Cs14Chr10020680	3.52e-05	-3.12846	down							Cs2Chr10036893	4.4e-10	-2.74052	down
Cs1Chr10024237	0	-8.53932	down		Cs2Chr10039812	0.0071203	-2.62086	down		Cs14Chr10020690	1.1e-06	-3.22151	down							Cs2Chr10036901	1.65e-08	-2.27475	down
Cs1Chr10024390	0	6.41369	up		Cs2Chr10039871	0.00254577	-4.45809	down		Cs14Chr10020691	9.61e-05	-3.17656	down							Cs2Chr10036909	0	6.57298	up
Cs1Chr10024729	0	8.8955	up		Cs2Chr10039876	5.61e-07	10.7137	up		Cs14Chr10020700	0	-6.39659	down							Cs2Chr10037006	4.89e-06	-2.99345	down
Cs1Chr10024876	0.0039593	-2.12011	down		Cs2Chr10039881	2.29e-06	-6.18964	down		Cs14Chr10020798	0.0098628	-2.00153	down							Cs2Chr10039876	0	3.37691	up
Cs1Chr10024880	4.61e-10	-4.98856	down		Cs2Chr10039894	1.02e-10	-Inf	down		Cs14Chr10020799	0.000223034	-3.37383	down							Cs2Chr10039877	1.39e-05	-2.3579	down
Cs1Chr10024911	1.58e-14	3.58225	up		Cs2Chr10039910	0.0019023	3.90252	up		Cs14Chr10020806	9.11e-05	2.50093	up							Cs2Chr10039881	0	-6.27579	down
Cs1Chr10027203	7.06e-05	2.03102	up		Cs2Chr10039915	0.000966032	-3.51795	down		Cs14Chr10020811	0.000794218	2.23348	up							Cs2Chr10039888	2.58e-14	-5.44539	down
Cs1Chr10027214	3.34e-06	-4.1917	down		Cs2Chr10039922	0.00250341	-4.38774	down		Cs14Chr10020815	0.00063505	-3.11251	down							Cs2Chr10039898	1.11e-16	3.2097	up
Cs1Chr10027220	6.2e-05	-2.50154	down		Cs2Chr10039923	9.88e-07	-4.29431	down		Cs14Chr10020816	0	-9.44838	down							Cs2Chr10039910	0	5.53251	up
Cs1Chr10027227	3.81e-10	-5.00418	down		Cs2Chr10039930	7.44e-08	-Inf	down		Cs14Chr10020818	0	-9.83015	down							Cs2Chr10039913	3.43e-08	-2.2328	down
Cs1Chr10027232	1.91e-11	3.36164	up		Cs2Chr10039933	0.00327523	-3.9885	down		Cs14Chr10020820	5.49e-05	-2.967	down							Cs2Chr10039941	6.09e-10	4.69182	up
Cs1Chr10027255	0	-5.84662	down		Cs2Chr10039954	0.00458836	-2.76959	down		Cs14Chr10020825	1.46e-07	3.86377	up							Cs2Chr10040363	0.00061076	2.13216	up
Cs1Chr10027267	6.41e-12	-3.47493	down		Cs2Chr10040280	1.75e-10	-Inf	down		Cs14Chr10020926	0	-6.29298	down							Cs2Chr10040712	1.75e-06	2.17475	up
Cs1Chr10027274	1.64e-11	3.80305	up		Cs2Chr10040352	1.4e-06	-5.17733	down		Cs14Chr10020931	1.15e-05	-4.40522	down							Cs2Chr10040715	0	-4.18657	down
Cs1Chr10027277	2.22e-16	-5.23563	down		Cs2Chr10040375	0.000457364	-3.07983	down		Cs14Chr10021558	7.23e-07	3.31438	up							Cs2Chr10040722	5.13e-12	2.67312	up
Cs1Chr10027300	5.52e-05	-2.07265	down		Cs2Chr10040709	0.000215204	-3.15551	down		Cs14Chr10021561	2.23e-10	3.88961	up							Cs2Chr10040749	3.29e-13	3.38545	up
Cs1Chr10027304	9.77e-09	-2.97279	down		Cs2Chr10040711	2.5e-14	-7.53153	down		Cs14Chr10022556	2.5e-14	-6.72504	down							Cs2Chr10040759	2.86e-06	2.67946	up
Cs1Chr10027310	4.92e-10	-3.00209	down		Cs2Chr10040712	2.18e-05	-5.34288	down		Cs14Chr10022566	0	6.31069	up							Cs2Chr10042038	6.51e-10	4.13527	up
Cs1Chr10027312	2.35e-08	4.23764	up		Cs2Chr10040715	3.08e-08	-4.52297	down		Cs14Chr10022571	0	11.2786	up							Cs2Chr10042066	4.22e-15	-4.92739	down
Cs1Chr10027321	6.75e-11	-3.14393	down		Cs2Chr10040731	3.79e-06	-4.71838	down		Cs14Chr10022572	0	10.3306	up							Cs2Chr10043428	5.55e-16	3.22875	up
Cs1Chr10027340	9.5e-08	-4.53047	down		Cs2Chr10040734	0.000116954	-7.04358	down		Cs14Chr10022573	0	5.95423	up							Cs2Chr10043434	0	-3.67267	down
Cs1Chr10027341	3.14e-12	-3.57753	down		Cs2Chr10040753	0.000104735	-3.64648	down		Cs14Chr10022574	0	9.14224	up							Cs2Chr10043440	2e-09	2.36262	up
Cs1Chr10027486	3.7e-07	-2.50805	down		Cs2Chr10042050	0.000144459	-3.32468	down		Cs14Chr10022575	0	8.788	up							Cs2Chr10043468	1.27e-10	-4.90739	down
Cs1Chr10027510	1.78e-15	-3.9768	down		Cs2Chr10042055	0.00147782	-3.75237	down		Cs14Chr10022590	4.47e-13	-4.92595	down							Cs2Chr10043469	0	-6.75728	down
Cs1Chr10027521	3.21e-06	2.41085	up		Cs2Chr10042056	0.00117084	-3.28241	down		Cs14Chr10022592	0.00239531	-2.25578	down							Cs2Chr10043474	4.75e-14	3.48645	up
Cs1Chr10027560	0	4.64348	up		Cs2Chr10042064	0.000859253	-5.73482	down		Cs14Chr10023085	6.43e-06	-2.99488	down							Cs2Chr10043489	7.15e-08	2.33508	up
Cs1Chr10027568	0	-6.12233	down		Cs2Chr10043424	1.99e-06	-6.27507	down		Cs14Chr10023089	0.00397289	-2.12644	down							Cs2Chr10043507	0	6.91943	up
Cs1Chr10027569	0	-7.84264	down		Cs2Chr10043426	0.00910046	-2.47642	down		Cs14Chr10023090	7.93e-05	-2.72975	down							Cs2Chr10043508	0	4.27105	up
Cs1Chr10027599	1.32e-05	-2.20521	down		Cs2Chr10043440	0.000287255	5.58965	up		Cs14Chr10023106	7.76e-12	-6.10719	down							Cs2Chr10043510	3.17e-08	-2.90791	down
Cs1Chr10027614	1.82e-08	-3.5293	down		Cs2Chr10043446	0.00489277	-3.48532	down		Cs14Chr10023110	1.05e-05	-3.0878	down							Cs2Chr10043516	0	-3.83082	down
Cs1Chr10027618	0	-7.9603	down		Cs2Chr10043475	8.48e-10	-5.59544	down		Cs14Chr10023112	0.000998919	-2.34858	down							Cs2Chr10043541	0.000472394	-2.2149	down
Cs1Chr10027619	2.38e-08	-4.65439	down		Cs2Chr10043481	0.0018092	4.54834	up		Cs14Chr10023113	2.5e-06	-4.6084	down							Cs2Chr10043543	0	3.7655	up
Cs1Chr10027624	2.92e-07	-2.60041	down		Cs2Chr10043522	7.89e-08	-5.21738	down		Cs14Chr10023122	2.7e-09	-5.44693	down							Cs2Chr10043561	1.53e-05	2.10687	up
Cs1Chr10027652	0	-4.9611	down		Cs2Chr10043539	4.15e-13	-6.82507	down		Cs14Chr10023126	1.92e-07	-3.42436	down							Cs2Chr10043581	0	6.66119	up
Cs1Chr10027655	6.54e-05	-2.84037	down		Cs2Chr10043540	0.000557435	-3.26055	down		Cs14Chr10023130	3.77e-13	-4.89017	down							Cs2Chr10043598	0	-4.70248	down
Cs1Chr10027662	0.000233078	2.39975	up		Cs2Chr10043552	0.000234091	-5.03933	down		Cs14Chr10023132	1.15e-05	-4.40522	down							Cs2Chr10043607	0	6.30856	up
Cs1Chr10027665	1.08e-12	-3.43123	down		Cs2Chr10043557	0.00242605	-2.97454	down		Cs14Chr10023133	1.81e-12	-4.92818	down							Cs2Chr10043621	5.46e-10	2.63361	up
Cs1Chr10027883	0.000676605	2.51489	up		Cs2Chr10043559	0.00700935	-2.42886	down		Cs14Chr10023134	1.2e-07	-3.82077	down							Cs2Chr10043622	0	3.28766	up
Cs1Chr10027904	3.49e-12	-5.37228	down		Cs2Chr10043598	1.32e-10	-6.75051	down		Cs14Chr10023137	9.87e-07	-3.31161	down							Cs2Chr10043624	1.68e-08	-3.63602	down
Cs1Chr10027916	6.71e-08	-2.90035	down		Cs2Chr10043601	1.03e-06	-Inf	down		Cs14Chr10023140	9.23e-06	2.7772	up							Cs2Chr10043669	3.32e-07	2.19174	up
Cs1Chr10027919	0	8.26285	up		Cs2Chr10043619	0.00706987	-2.61123	down		Cs14Chr10023142	9.56e-10	-4.09697	down							Cs2Chr10044103	6.14e-06	2.9634	up
Cs1Chr10027922	0	4.68265	up		Cs2Chr10043635	4.73e-06	-Inf	down		Cs14Chr10024131	0	-7.18816	down							Cs2Chr10044110	3.66e-10	-2.7811	down
Cs1Chr10027924	2.05e-07	-2.57813	down		Cs2Chr10043639	0.00152418	-2.82499	down		Cs14Chr10024138	0.000554523	-3.13294	down							Cs2Chr10044116	0	4.14039	up
Cs1Chr10028159	1.02e-14	-5.24616	down		Cs2Chr10043659	8.29e-06	-Inf	down		Cs14Chr10024142	1.82e-10	3.88593	up							Cs2Chr10044127	2.56e-05	2.14535	up
Cs1Chr10028181	2.14e-09	-4.16091	down		Cs2Chr10043660	1.61e-06	-5.34473	down		Cs14Chr10024143	0.000228636	3.14445	up							Cs2Chr10044155	0.000146409	-2.14092	down
Cs1Chr10028183	8.48e-06	-2.65158	down		Cs2Chr10043666	0.00656067	-3.21189	down		Cs14Chr10024150	2.39e-07	-3.44679	down							Cs2Chr10044160	1.41e-08	2.67737	up
Cs1Chr10028184	0	-6.33615	down		Cs2Chr10043705	3.05e-06	-Inf	down		Cs14Chr10024153	0.000154497	-3.23579	down							Cs2Chr10044165	0	4.94087	up
Cs1Chr10028190	1.05e-08	2.8675	up		Cs2Chr10044106	0.00207234	-4.88453	down		Cs14Chr10024262	0	-7.46964	down							Cs2Chr10044167	1.37e-10	3.2625	up
Cs1Chr10028195	1e-11	-3.54358	down		Cs2Chr10044110	0.00634275	-3.10216	down		Cs14Chr10024265	6.67e-06	-3.05771	down							Cs2Chr10044196	0	-4.16298	down
Cs1Chr10028196	4.5e-06	2.31347	up		Cs2Chr10044126	1.26e-13	-7.69038	down		Cs14Chr10024266	3.6e-05	-2.89834	down							Cs2Chr10044203	1.98e-08	2.95395	up
Cs1Chr10028202	0	8.22192	up		Cs2Chr10044128	0.00894684	3.65973	up		Cs14Chr10024282	1.97e-05	-2.87124	down							Cs2Chr10044206	9.96e-09	2.27486	up
Cs1Chr10028244	7.9e-07	-2.61931	down		Cs2Chr10044131	4.68e-08	-Inf	down		Cs14Chr10025851	0.00347852	-2.1708	down							Cs2Chr10044208	1.15e-13	2.84832	up
Cs1Chr10028256	0	5.94866	up		Cs2Chr10044155	1.78e-12	-6.57977	down		Cs14Chr10025853	1.45e-09	-5.51928	down							Cs2Chr10044221	0	-5.87391	down
Cs1Chr10028264	4.59e-08	-2.66321	down		Cs2Chr10044165	5.43e-06	6.16083	up		Cs14Chr10025861	4.84e-13	-6.40869	down							Cs2Chr10044229	0	-3.67734	down
Cs1Chr10028302	1.33e-15	-3.955	down		Cs2Chr10044167	0.00243976	4.95846	up		Cs14Chr10025884	9.95e-07	-3.39268	down							Cs2Chr10044234	7.08e-08	2.29212	up
Cs1Chr10028311	6.91e-10	3.03619	up		Cs2Chr10044191	4.38e-12	-7.01901	down		Cs14Chr10025887	3.51e-05	2.65631	up							Cs2Chr10044257	1.55e-07	2.10237	up
Cs1Chr10028319	2.51e-08	4.03422	up		Cs2Chr10044193	7.67e-09	-7.96135	down		Cs14Chr10027116	0	-6.64364	down							Cs2Chr10044271	0	-6.21123	down
Cs1Chr10028561	5e-05	-2.07981	down		Cs2Chr10044196	3.18e-14	-6.46829	down		Cs14Chr10027129	3.72e-05	-4.24378	down							Cs2Chr10044797	4.45e-11	-4.97808	down
Cs1Chr10030295	0	6.4222	up		Cs2Chr10044208	0.0075969	7.1265	up		Cs14Chr10027131	3.06e-06	2.88748	up							Cs2Chr10044807	0	-6.35761	down
Cs1Chr10030305	0.00136437	-2.24739	down		Cs2Chr10044220	1.93e-05	-Inf	down		Cs14Chr10027132	0	8.25816	up							Cs2Chr10044810	0	-4.08877	down
Cs1Chr10030354	0	-4.2513	down		Cs2Chr10044234	0.000161544	5.17712	up		Cs14Chr10027138	0	6.53439	up							Cs2Chr10044817	6.93e-05	-2.13653	down
Cs1Chr10030363	0	-6.77906	down		Cs2Chr10044239	0.00288645	-3.39298	down		Cs14Chr10027143	1.6e-07	-4.2203	down							Cs2Chr10044832	1.2e-13	-3.09746	down
Cs1Chr10030379	5.92e-09	-3.62116	down		Cs2Chr10044241	1.83e-06	-7.06766	down		Cs14Chr10027147	0.000273349	2.36438	up							Cs2Chr10044838	1.64e-11	-4.09701	down
Cs1Chr10030380	1.46e-08	2.76098	up		Cs2Chr10044247	2.11e-07	-5.35057	down		Cs14Chr10027162	4.44e-16	-6.17851	down							Cs2Chr10044850	1.99e-11	-3.40913	down
Cs1Chr10030381	1.15e-07	2.51268	up		Cs2Chr10044253	0.00207989	-2.73701	down		Cs14Chr10027164	1.74e-08	-4.02574	down							Cs2Chr10044993	3.33e-16	5.56613	up
Cs1Chr10030388	2.27e-07	-2.54471	down		Cs2Chr10044271	0.00272677	-4.75297	down		Cs14Chr10027167	0	-7.8072	down							Cs2Chr10045015	8.24e-13	2.7963	up
Cs1Chr10030390	7e-11	3.05763	up		Cs2Chr10044807	1.17e-08	-8.94073	down		Cs14Chr10027179	0.000127962	-2.88432	down							Cs2Chr10045026	0	9.19934	up
Cs1Chr10030394	3.2e-05	-2.13564	down		Cs2Chr10044832	0.00396783	-3.41366	down		Cs14Chr10027183	5.62e-10	3.74969	up							Cs2Chr10045035	1.45e-09	2.37743	up
Cs1Chr10030409	7.11e-09	3.06989	up		Cs2Chr10044842	0.000726752	-3.48107	down		Cs14Chr10027187	0.000806959	-2.4456	down							Cs2Chr10045111	4.83e-10	2.42144	up
Cs1Chr10030410	3.34e-10	2.93727	up		Cs2Chr10044850	0.00094262	-4.14498	down		Cs14Chr10027559	0	5.85983	up							Cs2Chr10045113	1.45e-08	-2.28321	down
Cs1Chr10030418	6.28e-07	2.91628	up		Cs2Chr10045005	4.94e-05	-3.43287	down		Cs14Chr10027675	0	7.20578	up							Cs2Chr10045129	4.07e-06	2.03071	up
Cs1Chr10030548	7.6e-12	-3.40199	down		Cs2Chr10045043	0.000138088	-3.92139	down		Cs14Chr10027682	0.00262094	-2.22202	down							Cs2Chr10045148	4.83e-08	2.1865	up
Cs1Chr10030560	2.74e-05	2.16386	up		Cs2Chr10045044	5.87e-09	-Inf	down		Cs14Chr10027691	8.51e-06	-3.16117	down							Cs2Chr10045150	8.88e-15	-3.36429	down
Cs1Chr10030569	1.98e-09	-2.95879	down		Cs2Chr10045045	2.41e-05	-6.30007	down		Cs14Chr10027694	1.01e-08	4.50878	up							Cs2Chr10045171	0	-4.49432	down
Cs1Chr10030571	2.99e-13	5.36634	up		Cs2Chr10045067	0.000395288	-3.5568	down		Cs14Chr10028534	4.08e-06	-3.16985	down							Cs2Chr10045179	6.13e-05	-2.05019	down
Cs1Chr10030592	4.98e-09	4.36394	up		Cs2Chr10045097	4.68e-09	-6.14075	down		Cs14Chr10028536	0.00719842	-2.05791	down							Cs2Chr10045194	1.47e-08	4.46717	up
Cs1Chr10030602	2.22e-16	4.61334	up		Cs2Chr10045156	2.4e-08	-4.61583	down		Cs14Chr10028537	0.00244574	-2.51176	down							Cs2Chr10045246	7.71e-07	-2.40472	down
Cs1Chr10030604	3.62e-06	2.251	up		Cs2Chr10045170	0.00435547	Inf	up		Cs14Chr10028545	8.24e-08	-3.52012	down							Cs2Chr10045269	3.72e-12	5.02106	up
Cs1Chr10030607	1.84e-09	-4.87425	down		Cs2Chr10045171	4.13e-08	-5.37384	down		Cs14Chr10028549	1.04e-10	-5.81861	down							Cs2Chr10045306	0.000208829	2.07347	up
Cs1Chr10030610	9.73e-06	-3.28505	down		Cs2Chr10045179	0.000191613	-4.07622	down		Cs14Chr10028557	0.00371631	2.05856	up							Cs2Chr10045387	0	6.27809	up
Cs1Chr10030616	6.75e-12	-3.82913	down		Cs2Chr10045187	0.000291995	-4.63728	down		Cs14Chr10029081	0.000260576	2.39314	up							Cs2Chr10045395	2.36e-08	-2.3851	down
Cs1Chr10030619	5.73e-06	-2.92271	down		Cs2Chr10045243	0.00249294	-2.74774	down		Cs14Chr10030649	0.00151828	2.14668	up							Cs2Chr10045406	4.02e-08	-4.49027	down
Cs1Chr10030628	5.78e-05	2.31279	up		Cs2Chr10045256	5.47e-06	-Inf	down		Cs14Chr10030656	8.43e-05	-2.92437	down							Cs2Chr10045408	8.82e-14	-3.79986	down
Cs1Chr10031108	4.53e-09	2.96808	up		Cs2Chr10045261	8.41e-08	-5.79832	down		Cs14Chr10030663	5.45e-07	-3.61517	down							Cs2Chr10045417	2.61e-07	2.06778	up
Cs1Chr10031113	0.000356145	-2.60018	down		Cs2Chr10045263	0.00133651	-3.67369	down		Cs14Chr10031416	0.000398557	2.32083	up							Cs2Chr10045601	1.11e-06	2.01301	up
Cs1Chr10031132	1.11e-16	3.9286	up		Cs2Chr10045273	0.00118214	-4.03704	down		Cs14Chr10031418	8.58e-07	3.36262	up							Cs2Chr10045609	8.72e-09	-4.60639	down
Cs1Chr10031138	4.92e-08	2.58313	up		Cs2Chr10045284	1.98e-06	-Inf	down		Cs14Chr10032056	0	-6.58912	down							Cs2Chr10048130	2.26e-08	-2.26166	down
Cs1Chr10031139	5.14e-05	-2.1763	down		Cs2Chr10045285	7.85e-13	-8.59112	down		Cs14Chr10032057	0.00196133	-2.78609	down							Cs2Chr10048131	0	7.29183	up
Cs1Chr10031143	0	-7.32741	down		Cs2Chr10045287	0.00862512	-2.62231	down		Cs14Chr10032060	7.89e-13	-4.96661	down							Cs2Chr10048147	5.9e-07	-2.06183	down
Cs1Chr10031155	9.11e-08	-2.65826	down		Cs2Chr10045374	2.25e-05	-Inf	down		Cs14Chr10032261	0.000328765	-2.55567	down							Cs2Chr10048154	2.29e-06	-2.14915	down
Cs1Chr10031161	5.2e-14	-3.66473	down		Cs2Chr10045400	0.00010433	-3.49517	down		Cs14Chr10032265	0	-7.67813	down							Cs2Chr10048184	3.7e-07	-2.32246	down
Cs1Chr10031176	5.15e-05	2.04327	up		Cs2Chr10045408	6.21e-06	-5.89203	down		Cs14Chr10032279	0.000541962	2.36351	up							Cs2Chr10048189	0.000150634	-2.39693	down
Cs1Chr10031269	0	-9.02434	down		Cs2Chr10045538	0.0067485	-3.13751	down		Cs14Chr10033389	3.05e-14	-6.05807	down							Cs2Chr10048217	4.63e-10	2.85807	up
Cs1Chr10031274	0	-6.52756	down		Cs2Chr10045545	9.51e-11	-6.00968	down		Cs14Chr10033393	2.28e-05	-2.84121	down							Cs2Chr10048229	6.66e-13	2.76455	up
Cs1Chr10031293	4.24e-09	3.71943	up		Cs2Chr10045554	6.63e-06	-4.11689	down		Cs14Chr10035075	1.33e-09	-4.43049	down							Cs2Chr10053854	7.08e-09	4.52021	up
Cs1Chr10031295	0	5.53627	up		Cs2Chr10045573	0.000435629	-3.44097	down		Cs14Chr10035091	0	-6.31166	down							Cs2Chr10053861	1.37e-10	3.62555	up
Cs1Chr10031296	2.45e-06	-2.42555	down		Cs2Chr10045579	2.19e-15	-7.54811	down		Cs14Chr10035101	0	6.83552	up							Cs2Chr10053862	2.64e-09	3.52137	up
Cs1Chr10031298	1.55e-07	2.49027	up		Cs2Chr10045589	0.00137113	4.04854	up		Cs14Chr10035104	6.22e-15	-6.87042	down							Cs2Chr10054099	2.72e-07	-2.54341	down
Cs1Chr10031299	5.32e-05	-2.06826	down		Cs2Chr10045592	0.00518578	-3.65495	down		Cs14Chr10035112	0	10.1481	up							Cs2Chr10054122	4.8e-08	2.2325	up
Cs1Chr10031318	1.08e-06	-3.0762	down		Cs2Chr10045596	0.00501756	-2.69454	down		Cs14Chr10035192	1.33e-15	4.93686	up							Cs2Chr10054140	0	-7.42115	down
Cs1Chr10031320	5.44e-05	-2.62657	down		Cs2Chr10045609	7.96e-05	-6.66103	down		Cs14Chr10036143	8.33e-09	-4.1595	down							Cs2Chr10054141	1.05e-07	2.37705	up
Cs1Chr10031327	2.32e-06	-2.35604	down		Cs2Chr10045709	0.00811397	-2.28348	down		Cs14Chr10036154	4.73e-06	2.86023	up							Cs2Chr10054152	1.19e-07	2.13715	up
Cs1Chr10031352	7.62e-11	-3.24383	down		Cs2Chr10048136	0.000344158	-3.02701	down		Cs14Chr10036155	8.11e-10	3.7343	up							Cs2Chr10054158	8.18e-13	2.88238	up
Cs1Chr10031354	2.86e-05	-2.16605	down		Cs2Chr10048147	9.32e-05	-3.50058	down		Cs14Chr10036163	2.23e-09	-4.18865	down							Cs2Chr10054163	1.09e-09	-2.97723	down
Cs1Chr10031359	9.33e-15	-5.25354	down		Cs2Chr10048170	2.62e-26	-11.8926	down		Cs14Chr10036168	4.52e-05	2.62357	up							Cs2Chr10054165	2.2e-05	-2.07399	down
Cs1Chr10031366	0	-6.31774	down		Cs2Chr10048174	0.00627267	-2.4599	down		Cs14Chr10036187	0	-8.36833	down							Cs313contig10000676	1.86e-06	-2.80946	down
Cs1Chr10031374	7.22e-11	-5.13759	down		Cs2Chr10048189	6.51e-07	-4.99176	down		Cs14Chr10036190	0.000124711	-2.60593	down							Cs320contig10043852	1.54e-11	-3.39002	down
Cs1Chr10031390	1.75e-05	-2.17055	down		Cs2Chr10048199	9.05e-06	-6.75353	down		Cs14Chr10036264	0	8.51827	up							Cs321contig10001954	1.65e-08	-2.30131	down
Cs1Chr10031392	6.14e-08	-2.72709	down		Cs2Chr10048206	3.16e-08	-5.65602	down		Cs14Chr10036275	0.000139249	-2.78616	down							Cs321contig10001955	5.44e-10	2.42483	up
Cs1Chr10031402	1.09e-08	-2.7791	down		Cs2Chr10048216	2.22e-07	-7.72847	down		Cs14Chr10036279	3.24e-06	2.93031	up							Cs321contig10001957	0	4.48724	up
Cs1Chr10031405	0.00013903	-2.01627	down		Cs2Chr10048223	0.00985703	3.51787	up		Cs14Chr10036288	0.000575894	2.27943	up							Cs326contig10000926	0.000265872	-2.64011	down
Cs1Chr10031696	1.34e-11	-3.77953	down		Cs2Chr10048225	6.38e-06	-Inf	down		Cs14Chr10036292	0.00773501	-2.71195	down							Cs326contig10000927	0	5.42104	up
Cs1Chr10031700	1.54e-11	-3.85658	down		Cs2Chr10048229	0.00789251	9.49828	up		Cs14Chr10036294	2.94e-05	-2.83326	down							Cs328contig10000614	0	3.48441	up
Cs1Chr10031715	2.37e-09	-3.83146	down		Cs2Chr10048237	8.07e-15	-8.3251	down		Cs14Chr10036296	4.28e-05	-3.07718	down							Cs330contig10000108	2.75e-07	-4.33733	down
Cs1Chr10031720	5.53e-06	2.21145	up		Cs2Chr10053862	8.43e-05	-3.81082	down		Cs14Chr10036298	0.00300261	2.04847	up							Cs331contig10001465	1.28e-11	4.38397	up
Cs1Chr10031723	1.06e-09	-3.20105	down		Cs2Chr10054099	0.000139865	-4.39744	down		Cs14Chr10037393	1.87e-11	-5.25743	down							Cs331contig10001466	0	3.8895	up
Cs1Chr10031728	0	-7.75643	down		Cs2Chr10054108	0.000228055	-6.47948	down		Cs14Chr10037702	3.01e-10	-5.69911	down							Cs331contig10001473	0	-4.14271	down
Cs1Chr10031740	1.81e-12	-3.54264	down		Cs2Chr10054111	1.98e-05	-5.80339	down		Cs14Chr10037725	0.00236759	-2.29685	down							Cs331contig10001475	1.06e-06	-2.05876	down
Cs1Chr10031752	0	-9.40929	down		Cs2Chr10054163	1.02e-06	-4.09132	down		Cs14Chr10037726	0	-7.80965	down							Cs332contig10000462	3.88e-10	3.64369	up
Cs1Chr10032228	3.21e-12	3.23203	up		Cs306contig10017573	5.72e-08	-5.01265	down		Cs14Chr10041186	0	-6.6402	down							Cs336contig10015707	8.32e-06	-2.19845	down
Cs1Chr10032231	0	-7.02849	down		Cs313contig10000685	1.14e-06	-5.40274	down		Cs14Chr10041876	2.14e-07	3.88906	up							Cs338contig10006088	1.38e-10	-2.75119	down
Cs1Chr10032248	1.86e-08	2.64557	up		Cs314contig10005023	3.47e-05	-Inf	down		Cs14Chr10041901	6.33e-13	4.36103	up							Cs341contig10000160	4.51e-10	3.98418	up
Cs1Chr10032817	7.27e-06	-2.76053	down		Cs320contig10000669	2.4e-08	-7.25155	down		Cs14Chr10041907	3e-14	4.64506	up							Cs343contig10000004	3.34e-14	-3.35633	down
Cs1Chr10032821	1.74e-14	-5.20867	down		Cs320contig10000675	0.00421809	-3.00939	down		Cs14Chr10041910	0.000309317	-2.82493	down							Cs343contig10000667	0	-4.98636	down
Cs1Chr10032822	1.03e-06	-2.41237	down		Cs320contig10043852	1.18e-10	-5.71661	down		Cs14Chr10041914	3.98e-06	-3.66127	down							Cs364contig10010141	0	-7.33875	down
Cs1Chr10032842	9.95e-13	-3.45114	down		Cs321contig10001955	1.67e-05	-3.72956	down		Cs14Chr10042127	2.64e-05	-4.29178	down							Cs3Chr10001259	3.04e-11	3.71582	up
Cs1Chr10032879	0.00228451	2.2116	up		Cs321contig10001959	3.63e-19	-8.5661	down		Cs14Chr10042128	3.08e-09	-4.24749	down							Cs3Chr10001383	1.78e-06	-2.7237	down
Cs1Chr10032887	1.39e-05	2.24645	up		Cs326contig10000927	0.00966342	4.54307	up		Cs14Chr10042131	9.89e-14	-5.26118	down							Cs3Chr10002640	0	3.28423	up
Cs1Chr10032900	6.41e-10	-3.13041	down		Cs328contig10000607	3.13e-05	-Inf	down		Cs14Chr10042138	0.00133493	-2.60652	down							Cs3Chr10002650	3.98e-07	2.26514	up
Cs1Chr10032911	9.59e-05	2.05353	up		Cs328contig10000611	6.21e-09	-5.9992	down		Cs14Chr10042139	5.36e-13	-6.39777	down							Cs3Chr10002693	3.7e-10	-3.35304	down
Cs1Chr10033102	1.21e-07	2.57837	up		Cs328contig10000614	0.000599209	4.3536	up		Cs14Chr10042142	0.00183954	-2.86441	down							Cs3Chr10003580	0	5.02324	up
Cs1Chr10033105	6.19e-07	2.39421	up		Cs330contig10000108	6.77e-13	-9.07722	down		Cs14Chr10042143	0	-7.63692	down							Cs3Chr10003586	0	5.45761	up
Cs1Chr10033108	0	-5.14236	down		Cs331contig10001473	3.43e-10	-5.2674	down		Cs14Chr10042146	4.61e-05	-2.85939	down							Cs3Chr10003612	1.35e-05	-2.56349	down
Cs1Chr10033118	6.66e-16	-5.44629	down		Cs332contig10000460	7.45e-19	-10.193	down		Cs14Chr10042147	1.05e-12	-6.02869	down							Cs3Chr10004057	0	4.36557	up
Cs1Chr10033124	6.58e-07	-2.70081	down		Cs336contig10015707	0.000963864	-3.60627	down		Cs14Chr10042151	0.00105929	-2.42636	down							Cs3Chr10004069	3.68e-05	2.29798	up
Cs1Chr10033139	1.63e-09	2.89627	up		Cs336contig10015708	2.22e-08	-5.15673	down		Cs14Chr10042158	0.00126062	-2.75053	down							Cs3Chr10004073	0	-3.91478	down
Cs1Chr10033150	0	-6.6486	down		Cs337contig10000131	0.00614519	-3.17166	down		Cs14Chr10042163	0.00514307	-2.06523	down							Cs3Chr10004076	4.88e-07	-2.23583	down
Cs1Chr10033734	0	-8.17038	down		Cs343contig10000004	0.000796575	-4.25534	down		Cs14Chr10042898	0.000194586	-2.60589	down							Cs3Chr10004083	6.68e-05	-2.29976	down
Cs1Chr10033746	1.15e-13	-5.62546	down		Cs364contig10010139	0.000194284	-5.98056	down		Cs14Chr10042899	9.99e-16	6.42119	up							Cs3Chr10004460	0	-8.0932	down
Cs1Chr10036766	2.61e-05	-2.14484	down		Cs364contig10010140	3.75e-11	-Inf	down		Cs14Chr10042902	0	7.51931	up							Cs3Chr10004497	1.54e-11	-3.35894	down
Cs1Chr10036783	9.29e-05	-2.02687	down		Cs364contig10010144	1.83e-06	-5.12112	down		Cs14Chr10042913	0.000923322	2.22961	up							Cs3Chr10004952	3.22e-13	3.02975	up
Cs1Chr10036785	0	-4.99471	down		Cs364contig10010146	2.22e-14	-Inf	down		Cs14Chr10042914	5.2e-06	2.83768	up							Cs3Chr10005063	4.17e-11	-3.5955	down
Cs1Chr10036787	1.8e-08	2.81172	up		Cs364contig10010147	7.19e-19	-9.61698	down		Cs14Chr10042919	0.00127391	-3.00579	down							Cs3Chr10005070	7.95e-07	2.26771	up
Cs1Chr10036801	2.71e-11	3.10111	up		Cs3Chr10001374	1.06e-05	-6.33965	down		Cs14Chr10042927	6.06e-06	3.51579	up							Cs3Chr10005282	1.18e-10	2.497	up
Cs1Chr10036807	1.33e-13	3.52236	up		Cs3Chr10001383	2.07e-05	-5.15356	down		Cs14Chr10042937	5.36e-07	-3.80578	down							Cs3Chr10005287	5.67e-08	2.27703	up
Cs1Chr10036811	2.5e-05	-2.14821	down		Cs3Chr10002428	0.00527993	-3.24753	down		Cs14Chr10042945	0.0001468	2.45825	up							Cs3Chr10005298	3.11e-15	3.09966	up
Cs1Chr10036814	8.74e-07	-2.83803	down		Cs3Chr10002637	0.000186533	4.80068	up		Cs14Chr10042947	0	10.9966	up							Cs3Chr10005442	1.17e-10	4.07017	up
Cs1Chr10036824	0	-6.78035	down		Cs3Chr10002693	1.97e-06	-4.54921	down		Cs14Chr10042949	0.00051068	2.39704	up							Cs3Chr10005448	3.26e-11	2.75878	up
Cs1Chr10036827	0	-8.73566	down		Cs3Chr10002695	0.000524283	-5.06631	down		Cs14Chr10042971	0.00104653	-2.31226	down							Cs3Chr10005453	0.00150164	2.10833	up
Cs1Chr10036839	5.38e-11	-4.45183	down		Cs3Chr10002705	0.00145252	-5.28446	down		Cs14Chr10042977	2.03e-12	-6.25374	down							Cs3Chr10005456	7.99e-07	-2.39116	down
Cs1Chr10038916	2.5e-06	-2.35072	down		Cs3Chr10003605	5.51e-12	-5.77418	down		Cs14Chr10043003	7.16e-07	-4.76963	down							Cs3Chr10006435	4.67e-10	-2.53976	down
Cs1Chr10038917	3.33e-16	-6.05082	down		Cs3Chr10004071	3.18e-05	-4.50727	down		Cs14Chr10043004	2.22e-16	-7.21655	down							Cs3Chr10006444	1.95e-09	-2.48173	down
Cs1Chr10038940	1.89e-09	-3.43398	down		Cs3Chr10004073	0.000524679	-3.87842	down		Cs14Chr10043026	3.47e-09	5.0073	up							Cs3Chr10006462	8.44e-15	3.0659	up
Cs1Chr10038942	4.22e-13	-4.05267	down		Cs3Chr10004075	0.000310657	-6.30332	down		Cs14Chr10043062	2.89e-06	-4.58933	down							Cs3Chr10006465	0.0011194	-2.35729	down
Cs1Chr10038950	0.000742998	-2.5176	down		Cs3Chr10004480	1.21e-05	-6.98056	down		Cs14Chr10043065	0	-7.83214	down							Cs3Chr10007347	1.04e-10	2.51882	up
Cs1Chr10038967	0.000257022	-2.15787	down		Cs3Chr10004499	0.00551312	-2.61972	down		Cs14Chr10043072	9.99e-15	-6.82221	down							Cs3Chr10007354	7.36e-14	-4.76192	down
Cs1Chr10038973	2.72e-08	-2.70179	down		Cs3Chr10004501	0.00558625	-2.68982	down		Cs14Chr10043078	0	8.91836	up							Cs3Chr10007373	2.22e-16	3.20068	up
Cs1Chr10038984	0.000222305	-3.07996	down		Cs3Chr10004579	1.11e-09	-5.64882	down		Cs14Chr10043079	0	11.099	up							Cs3Chr10007383	4.59e-10	2.4269	up
Cs1Chr10038987	4.44e-09	-2.90983	down		Cs3Chr10004952	3.34e-06	7.15287	up		Cs14Chr10043080	1.47e-05	3.70339	up							Cs3Chr10007385	6.21e-10	-2.58598	down
Cs1Chr10038989	1.6e-06	-2.6082	down		Cs3Chr10005065	0.00291659	-2.78802	down		Cs14Chr10043083	0	6.56932	up							Cs3Chr10007386	3.18e-14	3.90448	up
Cs1Chr10038990	2.29e-06	2.3111	up		Cs3Chr10005293	0.00444772	-4.66103	down		Cs14Chr10043098	5.19e-10	-4.11223	down							Cs3Chr10007390	1.18e-10	2.49662	up
Cs1Chr10038997	5.25e-10	-3.46081	down		Cs3Chr10005294	0.0020531	-2.79105	down		Cs14Chr10043103	2.22e-16	-5.68062	down							Cs3Chr10007812	8.33e-11	4.82424	up
Cs1Chr10038999	8.13e-13	-3.45825	down		Cs3Chr10005441	4.31e-05	-Inf	down		Cs14Chr10043104	2.22e-16	-5.81973	down							Cs3Chr10007940	1.33e-06	-2.70737	down
Cs1Chr10039007	0	-5.99036	down		Cs3Chr10005448	0.00596768	Inf	up		Cs14Chr10044724	0	-7.18006	down							Cs3Chr10008164	6.54e-13	2.76407	up
Cs1Chr10039021	0.00122976	-2.66531	down		Cs3Chr10006439	0.00620744	-4.06425	down		Cs14Chr10044727	0.000417766	-2.43858	down							Cs3Chr10008192	1.5e-13	2.83714	up
Cs1Chr10039036	2.9e-09	-2.99293	down		Cs3Chr10006444	1.37e-14	-6.78359	down		Cs14Chr10047015	6.81e-07	3.43146	up							Cs3Chr10008193	4.52e-10	-2.50954	down
Cs1Chr10039039	4.02e-12	-3.34232	down		Cs3Chr10006445	3.84e-05	-6.63691	down		Cs14Chr10047020	0.00296979	2.0802	up							Cs3Chr10008194	8.78e-07	-2.02669	down
Cs1Chr10039066	9.8e-08	-2.73339	down		Cs3Chr10006462	2.94e-08	8.84314	up		Cs14Chr10047034	7.11e-11	5.16408	up							Cs3Chr10008195	8.24e-13	-2.84544	down
Cs1Chr10039095	2.58e-09	2.79915	up		Cs3Chr10006465	0.000878342	-4.97748	down		Cs14Chr10048095	1.81e-05	-2.90278	down							Cs3Chr10008201	0	-9.17165	down
Cs1Chr10039102	1.84e-08	-4.14573	down		Cs3Chr10007360	0.00011621	-3.28303	down		Cs14Chr10048096	1.33e-07	-3.48932	down							Cs3Chr10008519	3.78e-09	2.31948	up
Cs1Chr10039964	5.94e-12	3.20305	up		Cs3Chr10007365	0.00350031	-3.69106	down		Cs14Chr10049875	2.38e-08	4.29698	up							Cs3Chr10008521	0	3.30989	up
Cs1Chr10039971	4.07e-08	2.68876	up		Cs3Chr10007376	0.00380159	4.61374	up		Cs14Chr10049885	6.84e-12	4.14928	up							Cs3Chr10008525	3.04e-06	-3.0321	down
Cs1Chr10039979	2.87e-05	2.07265	up		Cs3Chr10007381	9.31e-05	-3.26467	down		Cs14Chr10049887	1.23e-11	4.11124	up							Cs3Chr10008530	0	5.05831	up
Cs1Chr10039980	0	-7.15051	down		Cs3Chr10007385	1.23e-06	-4.15862	down		Cs14Chr10049892	1.24e-07	-4.9893	down							Cs3Chr10009290	4e-08	2.63915	up
Cs1Chr10039985	2.22e-16	-4.05881	down		Cs3Chr10007429	1.19e-20	-8.23284	down		Cs14Chr10049900	3.56e-08	-3.64593	down							Cs3Chr10009316	0.000389078	-2.23313	down
Cs1Chr10039989	0.00116347	-2.18844	down		Cs3Chr10007436	0.000938897	-3.38012	down		Cs14Chr10049905	0.00285245	-2.19031	down							Cs3Chr10009390	6.48e-09	-4.62853	down
Cs1Chr10039995	1.01e-12	-5.46547	down		Cs3Chr10007446	3.91e-09	-5.70483	down		Cs14Chr10049911	0	-6.15106	down							Cs3Chr10009475	8.2e-11	-3.32386	down
Cs1Chr10039996	1.8e-11	-3.24917	down		Cs3Chr10007447	0.000999993	-4.33352	down		Cs14Chr10049914	1.68e-12	-4.83933	down							Cs3Chr10009686	8.88e-07	2.11849	up
Cs1Chr10039998	3.83e-06	2.69267	up		Cs3Chr10007460	0.000166505	-6.4112	down		Cs14Chr10049916	0.00150971	-2.25618	down							Cs3Chr10009698	0	-8.02698	down
Cs1Chr10039999	0.00185291	-2.01567	down		Cs3Chr10007940	0.00249576	-3.901	down		Cs14Chr10049921	4.43e-07	-3.34258	down							Cs3Chr10009699	0	-4.25346	down
Cs1Chr10040014	5.74e-05	2.01596	up		Cs3Chr10008187	3.11e-06	-5.90369	down		Cs14Chr10049930	0	-9.64005	down							Cs3Chr10009745	9.1e-11	-2.8177	down
Cs1Chr10040020	1.83e-11	3.64774	up		Cs3Chr10008192	2.43e-05	6.96501	up		Cs14Chr10049932	3.31e-07	3.11938	up							Cs3Chr10010079	0.000159588	2.06412	up
Cs1Chr10040030	1.18e-06	2.34122	up		Cs3Chr10008194	0.00445741	-2.66828	down		Cs14Chr10053636	0	-7.80552	down							Cs3Chr10010086	5.09e-12	-3.36799	down
Cs1Chr10040033	1.57e-06	-2.39824	down		Cs3Chr10008195	4.66e-05	-3.61213	down		Cs14Chr10054433	6.51e-05	2.54922	up							Cs3Chr10010099	1.91e-08	3.9045	up
Cs1Chr10040037	2.03e-11	-4.69375	down		Cs3Chr10008515	4.01e-05	-Inf	down		Cs14Chr10054435	0.000550822	-2.60022	down							Cs3Chr10010550	1.33e-10	-2.64274	down
Cs1Chr10040039	1.84e-09	2.84315	up		Cs3Chr10008517	0.00143404	-2.75497	down		Cs14Chr10054440	8.73e-08	-5.03232	down							Cs3Chr10010566	3.4e-09	-3.25931	down
Cs1Chr10040057	0.00052697	-2.1001	down		Cs3Chr10008519	6.56e-06	8.76786	up		Cs14Chr10054464	1.71e-06	2.95064	up							Cs3Chr10012397	6.12e-13	3.29765	up
Cs1Chr10040067	0.000171482	2.4047	up		Cs3Chr10008521	6.02e-06	6.79082	up		Cs14Chr10054468	1.58e-05	2.74085	up							Cs3Chr10012777	2e-13	3.10014	up
Cs1Chr10040077	0	7.9959	up		Cs3Chr10008525	0.000576603	-4.99476	down		Cs14Chr10054469	0	-8.85516	down							Cs3Chr10012794	1.31e-06	2.2212	up
Cs1Chr10040084	6.37e-06	-2.25906	down		Cs3Chr10008530	0.00373781	7.72984	up		Cs14Chr10054474	2.21e-12	4.31214	up							Cs3Chr10013616	0	-3.95523	down
Cs1Chr10040089	0.00010214	-2.25215	down		Cs3Chr10008534	2.55e-08	-5.45257	down		Cs14Chr10054475	4.07e-08	-3.682	down							Cs3Chr10013618	0	7.60272	up
Cs1Chr10040101	1.65e-07	-2.85505	down		Cs3Chr10008535	0.0036806	-2.65321	down		Cs14Chr10054604	1.3e-05	-3.01629	down							Cs3Chr10013619	0.000734672	2.17713	up
Cs1Chr10040102	0	5.23806	up		Cs3Chr10008554	0.00203498	-4.72709	down		Cs14Chr10054613	0.00169781	-2.96079	down							Cs3Chr10013657	2.85e-14	4.10749	up
Cs1Chr10040106	0	6.3516	up		Cs3Chr10008782	1.04e-12	-Inf	down		Cs14Chr10054628	1.12e-11	-4.56647	down							Cs3Chr10013666	0	5.02711	up
Cs1Chr10040119	1.53e-07	-4.48668	down		Cs3Chr10009298	0.000790276	-2.84816	down		Cs14Chr10054633	0.00478278	2.10233	up							Cs3Chr10013667	1.18e-07	2.1429	up
Cs1Chr10040140	0.000127014	2.34918	up		Cs3Chr10009301	0.000761557	6.47461	up		Cs14Chr10054638	5.13e-06	-3.05437	down							Cs3Chr10014227	1.09e-09	2.3777	up
Cs1Chr10040143	0	-8.7646	down		Cs3Chr10009316	0.00681222	-3.77758	down		Cs14Chr10054641	6.55e-15	-5.38352	down							Cs3Chr10014521	0	4.89719	up
Cs1Chr10040147	1.06e-11	3.42157	up		Cs3Chr10009482	1.3e-08	-5.69662	down		Cs14Chr10054649	9.35e-06	-2.9962	down							Cs3Chr10014522	0	-5.40743	down
Cs1Chr10040150	0.00137958	-2.5038	down		Cs3Chr10009484	4e-07	-Inf	down		Cs14Chr10054675	0.000125544	-2.62514	down							Cs3Chr10014523	0	-3.82697	down
Cs1Chr10040154	0	4.04664	up		Cs3Chr10009673	0.000723501	-3.42582	down		Cs14Chr10054685	1.6e-05	-4.36091	down							Cs3Chr10014525	2.11e-08	2.76618	up
Cs1Chr10040164	4.91e-10	-3.00909	down		Cs3Chr10009698	6.5e-05	-3.6234	down		Cs14Chr10054719	2.45e-06	-3.17615	down							Cs3Chr10014526	1.11e-16	3.21744	up
Cs1Chr10040169	2.45e-06	-2.33957	down		Cs3Chr10009699	1.89e-06	-4.62583	down		Cs14contig10000030	0.00135327	-2.28612	down							Cs3Chr10014529	0	-3.99181	down
Cs1Chr10040182	6.79e-10	-4.95682	down		Cs3Chr10009756	0.00597396	-4.2978	down		Cs152contig10001349	0.000912858	2.34973	up							Cs3Chr10015206	0	-3.74491	down
Cs1Chr10040190	5.4e-13	5.32515	up		Cs3Chr10009758	1.16e-06	Inf	up		Cs152contig10001350	0.00298167	2.09078	up							Cs3Chr10015217	3.22e-07	2.07529	up
Cs1Chr10042591	9.77e-14	3.44886	up		Cs3Chr10010086	1.18e-09	-6.09583	down		Cs152contig10001353	0.000161943	2.44864	up							Cs3Chr10015234	0	-4.92547	down
Cs1Chr10042593	1.63e-06	3.52531	up		Cs3Chr10010546	2.2e-05	-7.51735	down		Cs15contig10001014	1.11e-16	5.1278	up							Cs3Chr10015260	2.95e-09	2.33834	up
Cs1Chr10042597	1.37e-05	2.45662	up		Cs3Chr10010564	7.59e-06	-Inf	down		Cs174contig10007152	2.37e-11	-4.43154	down							Cs3Chr10015315	0	6.07154	up
Cs1Chr10042611	9.08e-11	-4.80066	down		Cs3Chr10010566	0.000134711	-6.485	down		Cs174contig10007153	0.00852207	-2.16847	down							Cs3Chr10015568	6.98e-14	-3.81288	down
Cs1Chr10042612	6.86e-05	2.0056	up		Cs3Chr10011813	0.000232315	-3.73102	down		Cs174contig10007154	2.08e-08	-4.11511	down							Cs3Chr10015940	2.35e-09	-2.5412	down
Cs1Chr10042620	1.04e-06	3.26988	up		Cs3Chr10012359	4.5e-07	-4.32895	down		Cs174contig10007159	1.57e-07	-4.9599	down							Cs3Chr10016004	8.27e-05	-2.60527	down
Cs1Chr10042632	1.09e-06	-2.41908	down		Cs3Chr10012366	8.53e-07	-4.62179	down		Cs19contig10000505	3.89e-05	-2.76751	down							Cs3Chr10016016	2.35e-14	-3.28277	down
Cs1Chr10042635	0.00157679	-2.42999	down		Cs3Chr10012772	0.00651865	-2.65994	down		Cs19contig10000511	1.17e-14	-6.80577	down							Cs3Chr10016017	4.44e-16	-3.66727	down
Cs1Chr10042649	0	3.96549	up		Cs3Chr10012777	0.000408754	4.60206	up		Cs1Chr10000217	8e-14	4.84943	up							Cs3Chr10016030	2.13e-06	-2.70985	down
Cs1Chr10042661	3.55e-14	-3.76219	down		Cs3Chr10012790	0.00232139	-3.92638	down		Cs1Chr10000219	4.61e-05	-3.49045	down							Cs3Chr10016032	5.86e-08	2.26825	up
Cs1Chr10042671	9.1e-15	-4.94946	down		Cs3Chr10012800	0.000947453	-3.94128	down		Cs1Chr10002012	0.000507704	-3.06202	down							Cs3Chr10016044	1.47e-11	-2.67502	down
Cs1Chr10042675	1.11e-05	2.19022	up		Cs3Chr10013616	2.08e-09	-5.76669	down		Cs1Chr10002514	2.67e-13	-6.47256	down							Cs3Chr10016048	8.56e-08	2.21241	up
Cs1Chr10042682	1.87e-06	2.40481	up		Cs3Chr10013654	0.000425777	-4.02683	down		Cs1Chr10003289	2.27e-05	-3.83507	down							Cs3Chr10016084	4.74e-10	-2.62727	down
Cs1Chr10042693	2.02e-07	2.49126	up		Cs3Chr10013665	3.45e-14	-7.94134	down		Cs1Chr10003331	1.53e-07	-3.84623	down							Cs3Chr10016087	2.22e-16	-3.26015	down
Cs1Chr10042698	2.62e-05	-2.27829	down		Cs3Chr10013669	0.00630696	3.75774	up		Cs1Chr10003340	0.000113701	-3.21037	down							Cs3Chr10017533	9.1e-15	-4.6903	down
Cs1Chr10042708	3.3e-06	-2.34726	down		Cs3Chr10014210	0.000139687	-3.86055	down		Cs1Chr10003342	0.000191176	-2.75297	down							Cs3Chr10017536	1.98e-08	-4.19312	down
Cs1Chr10042746	2.26e-09	-2.90332	down		Cs3Chr10014225	0.00722053	-3.80278	down		Cs1Chr10003347	1.26e-09	-4.30427	down							Cs3Chr10017791	1.31e-05	-2.10064	down
Cs1Chr10042754	0.000471614	2.35495	up		Cs3Chr10014228	0.000319885	-4.81253	down		Cs1Chr10003781	0.000507898	2.32324	up							Cs3Chr10017817	1.52e-05	3.08614	up
Cs1Chr10042760	3.26e-05	2.06151	up		Cs3Chr10014237	3.19e-26	-11.1087	down		Cs1Chr10003791	0.000512848	2.31286	up							Cs3Chr10017825	1.02e-07	-3.29306	down
Cs1Chr10042765	8.79e-11	-3.31296	down		Cs3Chr10014240	1.41e-06	-4.85037	down		Cs1Chr10003795	3.86e-08	-3.93237	down							Cs3Chr10017835	0	-5.77883	down
Cs1Chr10042773	4.84e-12	3.20731	up		Cs3Chr10014242	0.000180757	-6.19641	down		Cs1Chr10003804	7.6e-05	-4.14271	down							Cs3Chr10017845	0	-6.20021	down
Cs1Chr10042779	4.94e-12	-3.385	down		Cs3Chr10014514	0.00085144	-3.0828	down		Cs1Chr10003927	9.28e-07	3.04392	up							Cs3Chr10017870	6.61e-07	-2.58939	down
Cs1Chr10042786	1.25e-06	-3.76672	down		Cs3Chr10014519	0.00115737	-3.65186	down		Cs1Chr10003950	1.2e-09	4.35305	up							Cs3Chr10017874	4.5e-05	-2.89581	down
Cs1Chr10042794	5.44e-15	-4.38025	down		Cs3Chr10015197	0.00386223	-4.81228	down		Cs1Chr10003989	0.000103204	2.52663	up							Cs3Chr10017878	1.51e-09	2.38495	up
Cs1Chr10042808	0.00224821	-2.07107	down		Cs3Chr10015211	0.00475218	4.49359	up		Cs1Chr10003991	5.27e-09	-3.93853	down							Cs3Chr10017879	0	3.7663	up
Cs1Chr10042809	1.11e-16	5.91204	up		Cs3Chr10015223	3.49e-06	-5.73489	down		Cs1Chr10004147	6.81e-05	-2.72546	down							Cs3Chr10018402	1.72e-06	-2.99777	down
Cs1Chr10042819	0.000113204	-2.78296	down		Cs3Chr10015228	0.000242193	-5.20646	down		Cs1Chr10004154	0	-8.2116	down							Cs3Chr10018403	6.68e-05	-2.29976	down
Cs1Chr10042854	2.63e-11	4.28026	up		Cs3Chr10015283	0.000182806	-6.01159	down		Cs1Chr10004155	0.00103664	2.74719	up							Cs3Chr10018995	0	4.40054	up
Cs1Chr10042866	5.08e-11	-3.23372	down		Cs3Chr10015301	0.000158526	-3.11695	down		Cs1Chr10004157	2.22e-16	-6.62916	down							Cs3Chr10019009	1.21e-09	4.64484	up
Cs1Chr10042870	0	-5.66277	down		Cs3Chr10015319	3.07e-11	-6.29326	down		Cs1Chr10004212	1.29e-11	-5.20952	down							Cs3Chr10019010	0.00230443	-2.09432	down
Cs1Chr10042873	0	-5.16066	down		Cs3Chr10015940	2.52e-11	-6.48056	down		Cs1Chr10004219	1.65e-09	4.17411	up							Cs3Chr10019011	1.11e-16	3.17701	up
Cs1Chr10042890	7.01e-05	-2.48925	down		Cs3Chr10016017	2.28e-10	-5.42455	down		Cs1Chr10004226	9.96e-09	3.62924	up							Cs3Chr10019024	6.43e-13	5.12743	up
Cs1Chr10042892	6.72e-08	-3.41986	down		Cs3Chr10016020	1.68e-10	-5.11447	down		Cs1Chr10004301	1.39e-09	-4.07348	down							Cs3Chr10019027	2.66e-11	-5.01217	down
Cs1Chr10042894	5.01e-05	-2.07731	down		Cs3Chr10016030	1.71e-08	-5.66834	down		Cs1Chr10004515	1.74e-09	-4.00503	down							Cs3Chr10019150	8.75e-07	-2.05098	down
Cs1Chr10043115	7.77e-16	3.85384	up		Cs3Chr10016031	0.000186307	-3.57735	down		Cs1Chr10004517	1.85e-08	-4.7313	down							Cs3Chr10019155	2.22e-09	2.5105	up
Cs1Chr10043122	1.26e-07	-3.97758	down		Cs3Chr10016044	3.02e-06	-3.67749	down		Cs1Chr10004518	0	-7.09465	down							Cs3Chr10019161	1.24e-09	-2.89838	down
Cs1Chr10043129	1.05e-09	2.86219	up		Cs3Chr10016050	0.000402824	-5.09121	down		Cs1Chr10004521	0	-8.51821	down							Cs3Chr10019176	4.05e-05	-2.18104	down
Cs1Chr10043151	5.93e-14	-5.12258	down		Cs3Chr10016058	0.000341249	-5.96727	down		Cs1Chr10004524	9.8e-05	-2.65405	down							Cs3Chr10019194	7.78e-05	-2.3449	down
Cs1Chr10043165	1.82e-07	2.48	up		Cs3Chr10016059	0.00408667	-2.617	down		Cs1Chr10004542	8.46e-06	-3.34552	down							Cs3Chr10019215	5.92e-11	-2.70761	down
Cs1Chr10043166	0.000107732	-3.15955	down		Cs3Chr10016715	1.87e-05	-4.32106	down		Cs1Chr10004631	2.42e-06	-3.53846	down							Cs3Chr10019226	0	-4.95691	down
Cs1Chr10044747	5.02e-10	2.93477	up		Cs3Chr10016732	5.53e-05	-3.48416	down		Cs1Chr10004632	0.000263493	2.66846	up							Cs3Chr10019229	1.26e-09	3.35393	up
Cs1Chr10044786	1.33e-07	2.53122	up		Cs3Chr10017849	0.000653471	-5.76725	down		Cs1Chr10004637	0.00228989	2.30343	up							Cs3Chr10019233	1.97e-13	-4.95794	down
Cs1Chr10046434	0	-6.62599	down		Cs3Chr10017879	1.73e-06	7.33359	up		Cs1Chr10004638	0.00176619	2.18209	up							Cs3Chr10019242	1.01e-14	-3.91903	down
Cs1Chr10046440	3.94e-06	2.25657	up		Cs3Chr10017881	4.69e-15	-Inf	down		Cs1Chr10004641	4.56e-06	2.90225	up							Cs3Chr10019243	3.4e-09	-2.505	down
Cs1Chr10046447	1.1e-09	-3.02798	down		Cs3Chr10017886	0.00603188	3.42067	up		Cs1Chr10004647	1.01e-05	-2.93613	down							Cs3Chr10019833	0	5.28263	up
Cs1Chr10046453	2.28e-10	3.0522	up		Cs3Chr10018995	0.00521339	8.35321	up		Cs1Chr10004652	3e-09	-4.02673	down							Cs3Chr10019834	0	-4.60292	down
Cs1Chr10046456	0.000181999	2.21299	up		Cs3Chr10019027	2.58e-07	-Inf	down		Cs1Chr10004654	0.000643932	-2.3867	down							Cs3Chr10019850	0.000960765	2.03752	up
Cs1Chr10046484	5.9e-07	2.45905	up		Cs3Chr10019145	9.9e-06	-Inf	down		Cs1Chr10004758	2.27e-09	3.72421	up							Cs3Chr10019891	1.72e-08	-2.32547	down
Cs1Chr10046491	2.61e-10	-5.03491	down		Cs3Chr10019180	1.95e-16	-8.96604	down		Cs1Chr10004764	0.00437639	2.04668	up							Cs3Chr10020564	8.87e-07	-2.03523	down
Cs1Chr10046493	0.000229037	2.75464	up		Cs3Chr10019222	5.3e-06	-3.7984	down		Cs1Chr10004768	0.00323569	-2.14227	down							Cs3Chr10020565	4.67e-09	-2.36778	down
Cs1Chr10046502	0	-6.29745	down		Cs3Chr10019226	4.69e-11	-6.59048	down		Cs1Chr10004789	1.46e-12	-6.28964	down							Cs3Chr10020588	3.33e-08	2.19574	up
Cs1Chr10046509	5.84e-06	-2.63306	down		Cs3Chr10019233	0.00147261	-3.88764	down		Cs1Chr10005646	1.47e-05	-2.89228	down							Cs3Chr10020597	2.87e-06	-2.29838	down
Cs1Chr10046522	0	-5.15616	down		Cs3Chr10019833	0.000242492	5.67794	up		Cs1Chr10005654	1.05e-06	-3.23639	down							Cs3Chr10020619	0	7.3574	up
Cs1Chr10046525	1.69e-05	-2.21134	down		Cs3Chr10019852	0.00488679	-3.15913	down		Cs1Chr10005751	5.91e-09	3.97822	up							Cs3Chr10020830	1.83e-10	-3.01551	down
Cs1Chr10046526	0	-7.37359	down		Cs3Chr10019872	0.00845375	4.95604	up		Cs1Chr10005753	0.000729546	-2.40941	down							Cs3Chr10020833	1.17e-07	2.48344	up
Cs1Chr10046533	2.82e-07	2.47709	up		Cs3Chr10019893	2.97e-05	-3.71302	down		Cs1Chr10005754	0.00352741	-2.14768	down							Cs3Chr10020865	2.97e-13	-3.27835	down
Cs1Chr10046539	1.71e-06	2.32795	up		Cs3Chr10020556	0.000455857	-3.72005	down		Cs1Chr10005759	4.44e-16	6.47401	up							Cs3Chr10020877	5.08e-06	2.40825	up
Cs1Chr10046543	0.000107643	2.0706	up		Cs3Chr10020561	0.00846306	-2.45253	down		Cs1Chr10005764	0.000104583	-3.62201	down							Cs3Chr10020885	0	4.16855	up
Cs1Chr10046546	1.61e-06	-2.37504	down		Cs3Chr10020566	1.34e-06	-5.06567	down		Cs1Chr10005767	3.87e-13	4.69544	up							Cs3Chr10020887	1.49e-10	2.64813	up
Cs1Chr10046547	2.59e-06	-2.38443	down		Cs3Chr10020589	3.19e-10	-9.0891	down		Cs1Chr10005784	1.66e-12	-4.91483	down							Cs3Chr10020888	9.38e-07	-2.91545	down
Cs1Chr10046553	1.32e-08	-2.93935	down		Cs3Chr10020619	1.72e-06	10.9479	up		Cs1Chr10005786	0.00655311	2.25397	up							Cs3Chr10020900	0	3.80786	up
Cs1Chr10046562	2.75e-05	-2.13189	down		Cs3Chr10020839	1.18e-23	-10.3351	down		Cs1Chr10005790	5.99e-11	4.36532	up							Cs3Chr10020912	0	6.20287	up
Cs1Chr10046587	0.000177618	2.78131	up		Cs3Chr10020860	0.000115226	-5.60212	down		Cs1Chr10005795	0.000588785	-2.44525	down							Cs3Chr10020921	0	8.29675	up
Cs1Chr10046602	1.2e-05	2.15699	up		Cs3Chr10020874	0.00171698	-4.28777	down		Cs1Chr10007274	1.11e-16	-7.30106	down							Cs3Chr10020922	3.53e-11	3.63481	up
Cs1Chr10046604	9.26e-06	2.40843	up		Cs3Chr10020877	3.26e-06	-4.20148	down		Cs1Chr10007275	4.78e-05	-2.77303	down							Cs3Chr10020924	5.02e-13	-4.64795	down
Cs1Chr10046608	0	4.60826	up		Cs3Chr10020888	0.00858019	-3.76021	down		Cs1Chr10007279	7.27e-10	4.04555	up							Cs3Chr10021225	8.89e-08	2.55947	up
Cs1Chr10046619	5.63e-14	3.55763	up		Cs3Chr10020889	0.00638492	-2.49389	down		Cs1Chr10007287	0	-8.73599	down							Cs3Chr10021227	2.69e-05	-2.84938	down
Cs1Chr10046630	8.94e-08	2.91704	up		Cs3Chr10020897	0.00352276	-2.7667	down		Cs1Chr10007290	1.5e-05	-3.17526	down							Cs3Chr10021234	1.5e-06	-2.63208	down
Cs1Chr10046633	2.82e-09	-2.99772	down		Cs3Chr10020900	0.000522292	9.29771	up		Cs1Chr10007300	8.66e-15	-6.3379	down							Cs3Chr10021240	0.000204933	-2.66492	down
Cs1Chr10046654	1.9e-12	-4.7027	down		Cs3Chr10021227	0.0002663	-4.57	down		Cs1Chr10007301	0.000763214	-2.35248	down							Cs3Chr10021245	0	4.69303	up
Cs1Chr10046656	6.11e-11	3.31105	up		Cs3Chr10021234	0.000760221	-5.01517	down		Cs1Chr10008333	4.37e-07	-3.34591	down							Cs3Chr10021253	0.0062555	-2.17394	down
Cs1Chr10046698	0	8.279	up		Cs3Chr10021241	5.26e-08	-5.82928	down		Cs1Chr10008350	1.64e-05	-2.87368	down							Cs3Chr10021262	5.72e-10	-3.75009	down
Cs1Chr10046719	0	-6.62083	down		Cs3Chr10021242	1.92e-06	-Inf	down		Cs1Chr10008359	0.00142521	2.18639	up							Cs3Chr10021263	0	-4.8645	down
Cs1Chr10046724	0.000724124	-2.04748	down		Cs3Chr10021253	0.000130558	-4.93995	down		Cs1Chr10008366	6.26e-11	3.9776	up							Cs3Chr10021288	6.94e-14	5.25806	up
Cs1Chr10046728	3.34e-07	-2.79564	down		Cs3Chr10021273	0.00941493	-2.71062	down		Cs1Chr10008367	7.92e-05	-2.67491	down							Cs3Chr10021294	1.27e-08	2.38354	up
Cs1Chr10046743	4.71e-14	3.55419	up		Cs3Chr10021274	0.00315607	-4.59029	down		Cs1Chr10008375	0	-7.74431	down							Cs3Chr10021300	2.08e-05	-2.23481	down
Cs1Chr10048011	0.00177083	-2.36594	down		Cs3Chr10021275	8.95e-05	-3.37298	down		Cs1Chr10008378	2.35e-05	-3.58245	down							Cs3Chr10021763	0	-7.28748	down
Cs1Chr10048044	0.000155156	2.19743	up		Cs3Chr10021288	2.42e-05	-Inf	down		Cs1Chr10008383	3.75e-08	-3.63895	down							Cs3Chr10021776	2.66e-11	-3.27141	down
Cs1Chr10048070	2.82e-08	-2.73775	down		Cs3Chr10021763	0.000279782	-4.05046	down		Cs1Chr10008386	0.000252262	2.42177	up							Cs3Chr10021790	1.74e-05	-2.00708	down
Cs1Chr10048091	5.37e-05	2.05254	up		Cs3Chr10021774	0.000726585	-5.485	down		Cs1Chr10008390	6.41e-10	3.84201	up							Cs3Chr10021792	8.11e-09	-2.33295	down
Cs1Chr10048365	9.12e-09	2.69632	up		Cs3Chr10021775	2.33e-08	-8.61774	down		Cs1Chr10008392	5.06e-08	3.30906	up							Cs3Chr10021802	1.54e-05	-2.08181	down
Cs1Chr10048372	1.54e-08	-3.99724	down		Cs3Chr10021776	3.96e-06	-4.53407	down		Cs1Chr10008393	8.49e-05	-2.6682	down							Cs3Chr10021821	2.54e-11	-2.89107	down
Cs1Chr10048379	5.68e-07	2.39549	up		Cs3Chr10021801	0.000479564	-3.68608	down		Cs1Chr10008402	3.8e-13	5.25766	up							Cs3Chr10021833	5.57e-11	-2.72891	down
Cs1Chr10048381	3.46e-06	-2.92901	down		Cs3Chr10021802	2.29e-05	-4.78545	down		Cs1Chr10008410	0.000132622	2.46713	up							Cs3Chr10021886	7.13e-09	-2.3516	down
Cs1Chr10048383	9.11e-08	-2.7279	down		Cs3Chr10021813	1.28e-05	-5.62145	down		Cs1Chr10008650	0	8.60237	up							Cs3Chr10022522	1.69e-08	2.22493	up
Cs1Chr10048402	4.27e-06	-2.3108	down		Cs3Chr10021819	0.00049405	-3.34899	down		Cs1Chr10008663	2.17e-06	2.93514	up							Cs3Chr10022541	0	3.7461	up
Cs1Chr10048409	3.22e-15	3.67146	up		Cs3Chr10021821	0.000155627	-4.8689	down		Cs1Chr10008666	0.000387904	-2.58776	down							Cs3Chr10022770	0	3.66014	up
Cs1Chr10048417	4.44e-16	-6.02809	down		Cs3Chr10021834	3.88e-06	-4.25146	down		Cs1Chr10008667	9.89e-05	-3.49068	down							Cs3Chr10022777	0	-7.23299	down
Cs1Chr10048419	3.89e-12	-3.34597	down		Cs3Chr10021846	0.000390206	-5.69072	down		Cs1Chr10008668	1.11e-16	-5.83738	down							Cs3Chr10022781	1.03e-10	2.56646	up
Cs1Chr10049055	2.7e-13	-3.60099	down		Cs3Chr10021847	1.6e-05	-6.95413	down		Cs1Chr10008671	3.15e-05	2.6254	up							Cs3Chr10022785	2.75e-07	-4.33733	down
Cs1Chr10049056	6.25e-07	-2.62933	down		Cs3Chr10021860	3.34e-05	5.56855	up		Cs1Chr10008678	0.00186057	2.19652	up							Cs3Chr10022804	1.4e-11	-2.87834	down
Cs1Chr10049058	3.97e-06	2.31728	up		Cs3Chr10021886	0.00254769	-2.81788	down		Cs1Chr10008692	4.44e-06	-3.07489	down							Cs3Chr10022829	4.04e-07	-2.08271	down
Cs1Chr10049060	5.04e-05	-2.07308	down		Cs3Chr10021888	8.05e-06	-6.221	down		Cs1Chr10008696	3.57e-05	2.63341	up							Cs3Chr10022831	5.7e-09	2.3151	up
Cs1Chr10049073	0	4.76409	up		Cs3Chr10022534	1.75e-05	-7.71002	down		Cs1Chr10008703	0.0012336	2.63769	up							Cs3Chr10022832	3.26e-08	2.31657	up
Cs1Chr10049081	0	-5.68642	down		Cs3Chr10022730	0.0058149	-2.61709	down		Cs1Chr10009144	2.18e-09	-3.97824	down							Cs3Chr10024069	2.69e-09	-4.69299	down
Cs1Chr10049086	0	-8.07655	down		Cs3Chr10022785	1.11e-05	-Inf	down		Cs1Chr10009146	0.000969842	-2.33372	down							Cs3Chr10024075	1.67e-11	2.80787	up
Cs1Chr10049111	3.96e-05	-2.11123	down		Cs3Chr10024068	0.000380267	5.12639	up		Cs1Chr10009150	6.07e-05	2.5499	up							Cs3Chr10024077	3.08e-07	2.23181	up
Cs1Chr10049123	2.5e-06	2.28592	up		Cs3Chr10024094	0.00231738	Inf	up		Cs1Chr10009155	0	-7.7763	down							Cs3Chr10024081	1.99e-08	2.26665	up
Cs1Chr10049124	2.93e-06	2.43447	up		Cs3Chr10024105	8.93e-06	-4.36031	down		Cs1Chr10009172	0.00122841	-2.31124	down							Cs3Chr10024107	6.36e-13	-3.29743	down
Cs1Chr10049138	0.00289625	-2.04098	down		Cs3Chr10024107	2.61e-05	-4.08996	down		Cs1Chr10009173	2.06e-05	2.77096	up							Cs3Chr10024312	2.61e-07	-2.11271	down
Cs1Chr10049175	4.81e-07	3.02979	up		Cs3Chr10024303	1.28e-05	-Inf	down		Cs1Chr10009186	1.78e-06	-3.19485	down							Cs3Chr10024324	0	-4.15835	down
Cs1Chr10049472	3.56e-14	-3.66908	down		Cs3Chr10024324	1.44e-13	-6.28949	down		Cs1Chr10009340	0	-7.6346	down							Cs3Chr10024330	7.87e-09	2.2667	up
Cs1Chr10049475	0	-7.09198	down		Cs3Chr10024350	0.00223839	-3.16821	down		Cs1Chr10009363	0	-9.35051	down							Cs3Chr10024334	5.11e-15	3.0023	up
Cs1Chr10049482	1.59e-07	-2.65969	down		Cs3Chr10024353	0.00112661	-2.90254	down		Cs1Chr10009365	1.47e-05	2.75348	up							Cs3Chr10024335	2.43e-06	-2.27228	down
Cs1Chr10049496	8.21e-07	2.36286	up		Cs3Chr10024356	2.66e-05	9.60614	up		Cs1Chr10009366	0.0020019	-2.24984	down							Cs3Chr10024346	1.41e-10	-2.60314	down
Cs1Chr10049511	2.97e-08	2.6362	up		Cs3Chr10024371	0.000275312	-3.7709	down		Cs1Chr10009368	2.52e-09	-3.92724	down							Cs3Chr10024363	3.15e-08	2.83291	up
Cs1Chr10049800	2.54e-06	2.37947	up		Cs3Chr10024375	5.38e-08	-Inf	down		Cs1Chr10009377	1.89e-05	-3.61186	down							Cs3Chr10024365	1.02e-08	4.49393	up
Cs1Chr10049812	2.21e-05	-2.14816	down		Cs3Chr10024379	0.00202534	-4.91455	down		Cs1Chr10010006	4.71e-09	-5.3819	down							Cs3Chr10024375	1.94e-10	-3.04569	down
Cs1Chr10049813	8.21e-07	-2.45627	down		Cs3Chr10024387	1.33e-11	-6.92473	down		Cs1Chr10010008	2.03e-12	-5.2762	down							Cs3Chr10024387	3.09e-12	-4.07818	down
Cs1Chr10049818	3.15e-10	-5.01962	down		Cs3Chr10024399	5.72e-08	-5.91811	down		Cs1Chr10010009	0	8.04375	up							Cs3Chr10024392	6.91e-06	2.50871	up
[truncated: 5,225 more rows]

## Sheet: Shoot
List of differentially expression genes in C. songorica shoot
CL (control VS. light water stress)					CS (control VS. severe water stress)					CR (control VS. recovery)					LS (ligth water stress VS. severe water stress)					LR (light water stress VS. recovery)					SR (severe water stress VS. recovery)
#ID	FDR	log2FC	regulated		#ID	FDR	log2FC	regulated		#ID	FDR	log2FC	regulated		#ID	FDR	log2FC	regulated		#ID	FDR	log2FC	regulated		#ID	FDR	log2FC	regulated
Cs1063contig10001635	0.000148407	-4.42367	down		Cs1001contig10001095	4.13e-09	4.10316	up		Cs1063contig10001635	2.02e-06	-5.67012	down		Cs1001contig10001095	8.72e-05	2.78229	up		Cs10Chr10016688	0.000219109	-4.06207	down		Cs1001contig10001095	3.73e-06	-2.97117	down
Cs1066contig10028600	2.07e-11	-7.15746	down		Cs100contig10000706	0.000208189	2.65468	up		Cs1066contig10028600	1.43e-13	-Inf	down		Cs100contig10000706	1.75e-06	3.61002	up		Cs10Chr10026598	0.00201354	2.06002	up		Cs100contig10000706	1.7e-05	-2.85492	down
Cs1067contig10004406	0.000210548	3.18886	up		Cs100contig10000712	6.08e-09	-4.80854	down		Cs1067contig10000691	0.00228002	2.00436	up		Cs100contig10000712	9.91e-05	-4.74398	down		Cs10Chr10033930	4.65e-05	5.91378	up		Cs100contig10000712	1.11e-09	5.47952	up
Cs1082contig10035954	1.49e-09	3.37205	up		Cs1012contig10023400	5.87e-08	-4.95212	down		Cs1067contig10000702	0.000100002	-2.30375	down		Cs1034contig10002776	8.63e-05	2.91165	up		Cs10Chr10042539	2.68e-08	3.05563	up		Cs1012contig10023398	0.00231869	2.3975	up
Cs1087contig10001287	3.24e-08	-5.78038	down		Cs1012contig10023409	0.00127766	-2.1998	down		Cs1067contig10004406	0.00380798	2.35247	up		Cs1037contig10004471	5.27e-06	-5.46493	down		Cs10Chr10047745	0.000689265	2.11109	up		Cs1034contig10002776	5.55e-13	-4.93185	down
Cs1087contig10003544	3.53e-11	-7.73821	down		Cs1034contig10002769	6.76e-07	-9.71473	down		Cs1087contig10001287	1.72e-08	-6.08725	down		Cs1066contig10001170	0.00118866	2.21872	up		Cs11Chr10003566	0.0091189	-2.99991	down		Cs1066contig10001168	0.00200758	2.05454	up
Cs1095contig10003814	0.00794314	2.26596	up		Cs1034contig10002776	2.63e-12	5.00886	up		Cs1087contig10003544	1.56e-09	-6.82455	down		Cs1066contig10001176	8.97e-05	-2.64068	down		Cs11Chr10054881	0.000295799	2.75262	up		Cs1066contig10001170	2.66e-05	-2.61072	down
Cs10Chr10002110	0.00392812	-2.59712	down		Cs1037contig10004471	2.4e-09	-5.20946	down		Cs1091contig10000206	0.00263057	-2.74738	down		Cs1076contig10043058	0.000102838	5.33646	up		Cs12Chr10014343	0.000656528	3.88483	up		Cs1066contig10001176	4.08e-05	2.61149	up
Cs10Chr10002400	0.0098058	-2.48467	down		Cs1063contig10001635	1.14e-06	-5.40336	down		Cs1095contig10003814	0.000967805	2.27443	up		Cs107contig10000411	1.1e-06	-5.49687	down		Cs12Chr10029423	2.83e-06	-2.27048	down		Cs1067contig10000693	0.000667101	2.22139	up
Cs10Chr10002654	1.73e-19	-Inf	down		Cs1066contig10001167	0.000188846	2.15899	up		Cs1095contig10003817	2.44e-07	2.95465	up		Cs1081contig10007749	0.00240853	-2.63805	down		Cs13Chr10031604	1.7e-09	2.64222	up		Cs1067contig10004406	0.00193206	-3.97039	down
Cs10Chr10002778	0.00015671	-2.59526	down		Cs1066contig10001168	0.00054253	-2.25008	down		Cs10Chr10002110	9.83e-05	-3.22289	down		Cs1082contig10035950	2.23e-05	2.46181	up		Cs13Chr10032192	2.23e-08	2.46827	up		Cs1076contig10043058	1.12e-05	-5.95007	down
Cs10Chr10003112	6.57e-05	-4.45179	down		Cs1066contig10001170	1.44e-05	2.66091	up		Cs10Chr10002400	1.54e-05	-3.46829	down		Cs1082contig10035956	2.52e-08	3.61268	up		Cs14Chr10006392	4.71e-06	Inf	up		Cs107contig10000411	2.53e-05	4.53167	up
Cs10Chr10007141	2.68e-19	-7.3883	down		Cs1066contig10001171	0.00034462	2.64756	up		Cs10Chr10002654	1.68e-11	-5.69608	down		Cs1087contig10001289	0.000472342	2.34578	up		Cs1Chr10016265	3.64e-05	2.95947	up		Cs1081contig10007749	0.000970952	2.72013	up
Cs10Chr10008805	0.00134479	2.70748	up		Cs1066contig10028600	5.58e-13	-Inf	down		Cs10Chr10002778	5.65e-06	-3.06406	down		Cs1087contig10001290	1.54e-06	5.79339	up		Cs1Chr10018498	1.04e-05	-4.10286	down		Cs1082contig10035950	7.83e-13	-4.35156	down
Cs10Chr10008854	0.0072518	-2.55341	down		Cs1067contig10000689	0.00645033	2.06639	up		Cs10Chr10002779	3.82e-09	2.68117	up		Cs1087contig10001291	0.00688236	-2.31391	down		Cs1Chr10018558	1.51e-05	4.76975	up		Cs1082contig10035954	1.34e-07	-2.9227	down
Cs10Chr10009514	0.000712899	-2.73867	down		Cs1067contig10000702	6.19e-09	-3.64776	down		Cs10Chr10003112	2.58e-05	-4.58474	down		Cs1087contig10001301	3.02e-08	3.58769	up		Cs1Chr10022093	1.21e-22	-6.93148	down		Cs1082contig10035956	3.42e-14	-4.58301	down
Cs10Chr10009530	0.00738293	-2.01539	down		Cs1067contig10004406	7.98e-06	6.41313	up		Cs10Chr10007141	1.58e-20	-7.4081	down		Cs1092contig10006472	1.28e-05	5.02334	up		Cs1Chr10032822	3.69e-07	2.53232	up		Cs1087contig10001289	5.17e-05	-2.52294	down
Cs10Chr10010115	0.00559156	-2.72162	down		Cs1076contig10043046	0.00185208	-2.63658	down		Cs10Chr10007994	0.00638247	-2.44822	down		Cs1098contig10000767	0.0010167	2.22301	up		Cs1Chr10042809	3.23e-08	-8.55028	down		Cs1087contig10001290	3.24e-05	-4.57968	down
Cs10Chr10010116	7.9e-08	-3.74383	down		Cs1076contig10043058	9.25e-07	6.87184	up		Cs10Chr10008247	5.69e-06	-4.01026	down		Cs1098contig10000770	3.77e-06	3.70553	up		Cs2Chr10010050	1.49e-06	-2.38229	down		Cs1087contig10001301	1.06e-09	-3.47962	down
Cs10Chr10010579	0.00221142	-3.73943	down		Cs107contig10000411	0.00980849	-4.8715	down		Cs10Chr10008265	0.00133086	-2.80668	down		Cs1098contig10000772	0.000277725	-2.56675	down		Cs2Chr10028080	0.000171912	-2.92654	down		Cs1087contig10007393	0.00793459	2.64283	up
Cs10Chr10010599	0.00743368	-2.3949	down		Cs1081contig10007749	0.000310938	-2.83498	down		Cs10Chr10008805	0.000155795	3.04687	up		Cs10Chr10000954	0.00252335	-3.29164	down		Cs3Chr10003588	0.000121022	6.39976	up		Cs1091contig10000209	4.34e-06	3.95164	up
Cs10Chr10012285	1.52e-05	-3.42504	down		Cs1082contig10035950	1.02e-09	3.51665	up		Cs10Chr10008851	0.00338919	2.33528	up		Cs10Chr10001610	2.04e-06	Inf	up		Cs3Chr10003618	0.00123516	4.41506	up		Cs1092contig10006472	0.00257707	-2.89331	down
Cs10Chr10012329	0.00350182	-2.26014	down		Cs1082contig10035954	1.45e-13	4.47785	up		Cs10Chr10008854	7.2e-06	-4.01463	down		Cs10Chr10002054	2.4e-10	-6.01692	down		Cs3Chr10006444	5.11e-08	2.82274	up		Cs1098contig10000767	9.52e-08	-3.32738	down
Cs10Chr10012345	7.63e-18	-5.73152	down		Cs1082contig10035956	8.36e-07	2.9733	up		Cs10Chr10009514	1.5e-06	-3.64968	down		Cs10Chr10002057	0.00102722	2.39307	up		Cs3Chr10008155	0.00391933	-3.78689	down		Cs1098contig10000770	0.000153455	-2.88103	down
Cs10Chr10016652	0.0002311	-3.48544	down		Cs1083contig10004850	2.61e-13	-Inf	down		Cs10Chr10009524	0.0020144	2.0866	up		Cs10Chr10002075	0.00181382	2.07248	up		Cs3Chr10012381	0.00476678	-2.07547	down		Cs10Chr10000954	0.00235343	4.00396	up
Cs10Chr10017137	8.37e-21	-9.75951	down		Cs1087contig10001287	2.89e-10	-Inf	down		Cs10Chr10010115	0.000185428	-3.22587	down		Cs10Chr10002091	3.05e-05	-3.90486	down		Cs3Chr10015940	1.24e-09	3.62477	up		Cs10Chr10001610	1.98e-06	-Inf	down
Cs10Chr10017312	0.000888451	-2.53905	down		Cs1087contig10001289	7.97e-08	3.31727	up		Cs10Chr10010116	0.000696391	-2.26996	down		Cs10Chr10002096	0.0026466	2.26908	up		Cs3Chr10048809	1.51e-05	4.18228	up		Cs10Chr10002054	0.000378099	5.65301	up
Cs10Chr10017345	2.38e-10	-4.90547	down		Cs1087contig10001290	3.57e-05	4.3748	up		Cs10Chr10010579	8.51e-05	-5.26968	down		Cs10Chr10002099	0.00437988	2.48922	up		Cs3Chr10048836	0.00031078	3.03945	up		Cs10Chr10002057	6.58e-05	-2.54245	down
Cs10Chr10017361	4.15e-05	-3.22503	down		Cs1087contig10001291	0.000715676	-2.54556	down		Cs10Chr10010593	1.82e-05	-3.47864	down		Cs10Chr10002105	0.00261911	-2.69733	down		Cs3Chr10050895	0.000562749	3.10484	up		Cs10Chr10002069	3.49e-09	-4.27605	down
Cs10Chr10017369	1.87e-15	-5.00631	down		Cs1087contig10001301	6.25e-06	2.61203	up		Cs10Chr10010599	0.000113291	-3.13996	down		Cs10Chr10002107	0.00354133	-2.63953	down		Cs5Chr10019742	0.00483226	-3.94903	down		Cs10Chr10002072	1.29e-12	4.88855	up
Cs10Chr10017507	1.01e-05	-2.00281	down		Cs1087contig10003544	1.31e-12	-Inf	down		Cs10Chr10012285	1.04e-09	-4.79326	down		Cs10Chr10002109	2.33e-06	-3.68308	down		Cs5Chr10031065	5.51e-05	-3.92853	down		Cs10Chr10002075	0.000941678	-2.04416	down
Cs10Chr10017514	2.56e-14	-6.76407	down		Cs1087contig10007393	0.00136077	-3.0894	down		Cs10Chr10012287	0.00577826	2.23357	up		Cs10Chr10002399	1.23e-17	6.06809	up		Cs5Chr10045888	0.00253581	-2.28527	down		Cs10Chr10002091	1.85e-10	3.92774	up
Cs10Chr10018041	6.29e-10	-5.67205	down		Cs1091contig10000206	5.77e-05	-3.06947	down		Cs10Chr10012329	8.29e-05	-2.79654	down		Cs10Chr10002758	9.89e-05	-3.00111	down		Cs6Chr10008717	2.77e-12	-5.11725	down		Cs10Chr10002099	0.00133616	-3.13181	down
Cs10Chr10018044	9.49e-11	-4.33867	down		Cs1092contig10006472	1.42e-05	4.81168	up		Cs10Chr10012345	3.73e-22	-6.25277	down		Cs10Chr10004354	4.49e-05	-4.62094	down		Cs6Chr10011526	0.00261383	2.14863	up		Cs10Chr10002105	0.00910372	2.69712	up
Cs10Chr10018045	1.48e-05	2.8701	up		Cs1095contig10003814	1.39e-08	3.61516	up		Cs10Chr10016652	9.87e-07	-4.43371	down		Cs10Chr10005077	0.00063307	-2.8202	down		Cs7Chr10014416	6.99e-11	7.22323	up		Cs10Chr10002107	0.00327765	2.58513	up
Cs10Chr10021212	0.000613815	-3.26398	down		Cs1095contig10003817	3.91e-05	6.39469	up		Cs10Chr10016654	0.00913234	-2.11057	down		Cs10Chr10005088	0.00487814	-2.94108	down		Cs8Chr10010422	0.00678773	-2.51735	down		Cs10Chr10002109	6.02e-05	3.29517	up
Cs10Chr10021970	0.000270882	-2.60415	down		Cs1098contig10000768	0.00292456	-2.04319	down		Cs10Chr10016666	0.00686343	-2.10941	down		Cs10Chr10005093	3.48e-08	3.58262	up		Cs8Chr10016873	1.96e-08	3.21712	up		Cs10Chr10002399	2.65e-21	-6.05628	down
Cs10Chr10022050	9.96e-13	-5.62057	down		Cs1098contig10000770	2.15e-07	3.89429	up		Cs10Chr10016681	0.00249285	-2.54568	down		Cs10Chr10007129	0.000152648	-3.62778	down		Cs8Chr10028044	0.00149736	2.30724	up		Cs10Chr10002405	0.00929881	-2.11436	down
Cs10Chr10022374	0.00181084	-2.75613	down		Cs1098contig10000772	2.47e-05	-2.65737	down		Cs10Chr10016697	0.00114938	2.10483	up		Cs10Chr10007134	4.29e-05	-3.87823	down		Cs8Chr10028628	0.000156725	2.32396	up		Cs10Chr10002756	0.000433684	2.31822	up
Cs10Chr10022641	2.48e-11	-5.01688	down		Cs10Chr10001223	6.49e-07	-4.41673	down		Cs10Chr10017137	6.26e-15	-6.3291	down		Cs10Chr10007994	3.01e-05	-3.62459	down		Cs8Chr10039581	0.000148032	-3.67429	down		Cs10Chr10002758	0.00633321	2.71991	up
Cs10Chr10022644	0.00169853	-2.85566	down		Cs10Chr10001606	8.8e-06	-7.86063	down		Cs10Chr10017342	6.4e-06	-2.90707	down		Cs10Chr10008021	1.04e-09	4.27589	up		Cs9Chr10003661	0.00121287	3.35793	up		Cs10Chr10002779	1.54e-07	3.45926	up
Cs10Chr10022647	0.00555715	-2.29611	down		Cs10Chr10001610	6.37e-07	Inf	up		Cs10Chr10017345	1.91e-10	-4.79146	down		Cs10Chr10008229	0.000391956	-2.89671	down		Cs9Chr10026208	0.000219109	-4.0756	down		Cs10Chr10004354	1.28e-14	4.78788	up
Cs10Chr10022660	8.46e-06	-2.40748	down		Cs10Chr10002054	6.85e-05	-5.51435	down		Cs10Chr10017354	0.0010827	2.04126	up		Cs10Chr10008248	0.00105056	-5.01745	down		Cs9Chr10029945	0.00364335	-3.00629	down		Cs10Chr10005077	0.000404536	2.66479	up
Cs10Chr10022670	1.81e-10	-6.05556	down		Cs10Chr10002057	0.00503315	2.02647	up		Cs10Chr10017356	0.000232789	2.13226	up		Cs10Chr10008251	0.00101045	2.35559	up		Cs9Chr10037065	1.51e-05	2.01968	up		Cs10Chr10005079	0.0078385	-2.01467	down
Cs10Chr10025230	4.28e-12	-Inf	down		Cs10Chr10002069	1.58e-14	6.26688	up		Cs10Chr10017361	1.44e-06	-3.69465	down		Cs10Chr10008255	5.11e-19	7.17896	up		Cs9Chr10037773	9.53e-05	-3.58467	down		Cs10Chr10005088	2.58e-08	3.12632	up
Cs10Chr10026546	1.49e-06	-2.29205	down		Cs10Chr10002091	2.88e-05	-2.6992	down		Cs10Chr10017369	5.52e-12	-3.87253	down		Cs10Chr10008256	0.000203765	2.2153	up		Cs9Chr10038531	0.000765953	2.00057	up		Cs10Chr10005093	2.01e-13	-4.455	down
Cs10Chr10026604	0.000524271	-2.11237	down		Cs10Chr10002093	0.00372208	-4.54294	down		Cs10Chr10017512	0.00327529	-2.16317	down		Cs10Chr10008813	0.000991871	2.11463	up		Cs9Chr10041205	0.000148032	-3.98043	down		Cs10Chr10005094	0.00313749	-8.13291	down
Cs10Chr10026619	0.000286799	-2.93221	down		Cs10Chr10002099	0.00366573	2.34244	up		Cs10Chr10017514	3.19e-14	-6.60164	down		Cs10Chr10008815	5.73e-09	-4.02186	down							Cs10Chr10007129	0.000170541	3.434	up
Cs10Chr10026632	3.89e-26	-5.79963	down		Cs10Chr10002105	0.00821981	-3.05415	down		Cs10Chr10018041	3.36e-15	-Inf	down		Cs10Chr10008833	0.00972371	3.67956	up							Cs10Chr10007134	8.48e-06	3.61347	up
Cs10Chr10026666	0.00522761	-2.83316	down		Cs10Chr10002107	0.00493993	-2.38126	down		Cs10Chr10018044	7.18e-14	-4.9347	down		Cs10Chr10008842	0.00191986	-2.09572	down							Cs10Chr10008021	1.1e-11	-4.19714	down
Cs10Chr10030699	0.000131597	-3.4249	down		Cs10Chr10002109	5.31e-08	-3.90472	down		Cs10Chr10018045	3.31e-09	2.68064	up		Cs10Chr10008851	0.00522206	-2.9647	down							Cs10Chr10008255	2.2e-10	-4.27558	down
Cs10Chr10031232	1.76e-05	-3.71426	down		Cs10Chr10002110	0.000741621	-2.75179	down		Cs10Chr10018276	8.09e-05	-3.16038	down		Cs10Chr10008854	4.32e-06	5.3035	up							Cs10Chr10008256	0.00024525	-2.01042	down
Cs10Chr10032044	6.04e-13	-3.9942	down		Cs10Chr10002399	1.22e-15	5.15156	up		Cs10Chr10018296	7.68e-05	-3.15766	down		Cs10Chr10009506	4.14e-12	7.61506	up							Cs10Chr10008813	2.15e-05	-2.43767	down
Cs10Chr10033802	0.00185759	-2.62394	down		Cs10Chr10002408	0.00719849	2.25076	up		Cs10Chr10018318	0.00011289	-2.24	down		Cs10Chr10009513	0.000406072	-2.77853	down							Cs10Chr10008815	4.55e-13	4.56392	up
Cs10Chr10033808	0.00192015	-2.49349	down		Cs10Chr10002654	5.28e-12	-7.19803	down		Cs10Chr10018950	0.000482267	2.28554	up		Cs10Chr10010117	0.00167404	3.74462	up							Cs10Chr10008821	0.00483935	-2.79935	down
Cs10Chr10034310	1.61e-09	-5.59022	down		Cs10Chr10002756	0.000459216	-2.3998	down		Cs10Chr10020519	0.000143496	-2.97402	down		Cs10Chr10010126	0.00891336	2.09315	up							Cs10Chr10008823	0.000432096	2.17127	up
Cs10Chr10035213	0.000351675	2.81354	up		Cs10Chr10002758	1.25e-07	-3.68276	down		Cs10Chr10020524	0.00450863	-2.25408	down		Cs10Chr10010127	1.06e-07	-6.29282	down							Cs10Chr10008851	3.51e-06	3.6588	up
Cs10Chr10035655	1.52e-13	-5.21789	down		Cs10Chr10002778	3.41e-16	-9.29135	down		Cs10Chr10021212	0.00937414	-2.31837	down		Cs10Chr10010587	0.00128851	-2.10368	down							Cs10Chr10008854	2.96e-08	-6.738	down
Cs10Chr10035765	0.00682909	3.00913	up		Cs10Chr10003112	5.09e-07	-6.28208	down		Cs10Chr10021970	0.000556745	-2.54493	down		Cs10Chr10010588	3.4e-08	-3.789	down							Cs10Chr10009506	4.28e-12	-7.31455	down
Cs10Chr10035775	0.0020315	2.0352	up		Cs10Chr10004349	2.37e-05	-2.68135	down		Cs10Chr10022002	2.76e-06	-3.16183	down		Cs10Chr10010589	0.00342625	-6.3689	down							Cs10Chr10009507	0.000552867	-2.08344	down
Cs10Chr10035794	0.00435787	-2.74358	down		Cs10Chr10004351	0.00186668	-2.01202	down		Cs10Chr10022014	0.000414511	-2.88149	down		Cs10Chr10010591	1.95e-06	3.85234	up							Cs10Chr10010110	0.000135898	2.3006	up
Cs10Chr10035806	2.18e-14	-5.85563	down		Cs10Chr10004354	1.17e-06	-3.1368	down		Cs10Chr10022031	7.43e-07	-4.5126	down		Cs10Chr10010592	0.000976872	2.08045	up							Cs10Chr10010126	0.00227169	-2.13602	down
Cs10Chr10036961	9.68e-07	-4.55969	down		Cs10Chr10005077	0.000115473	-2.96679	down		Cs10Chr10022050	3.87e-14	-6.52038	down		Cs10Chr10010610	0.00386997	-2.50474	down							Cs10Chr10010127	1.06e-22	6.79008	up
Cs10Chr10037194	0.00344624	-2.69239	down		Cs10Chr10005093	3.79e-09	3.63701	up		Cs10Chr10022340	0.000224382	-3.12926	down		Cs10Chr10012288	4.46e-05	-3.77206	down							Cs10Chr10010583	0.000259927	-3.02727	down
Cs10Chr10037445	0.00353499	-3.0391	down		Cs10Chr10005094	0.00043061	9.9069	up		Cs10Chr10022344	0.00410152	-2.20262	down		Cs10Chr10012290	0.000420937	4.67765	up							Cs10Chr10010587	6.23e-07	2.99231	up
Cs10Chr10037446	0.00628	-2.62542	down		Cs10Chr10007129	9.59e-05	-3.50288	down		Cs10Chr10022353	0.000899085	-2.83422	down		Cs10Chr10012291	7.24e-08	-4.55416	down							Cs10Chr10010588	3.47e-10	3.91308	up
Cs10Chr10037455	0.00206203	-2.07235	down		Cs10Chr10007134	0.000245655	-2.57896	down		Cs10Chr10022374	1.47e-05	-3.51843	down		Cs10Chr10012293	3.39e-05	-2.86185	down							Cs10Chr10010589	0.000113187	6.96228	up
Cs10Chr10041401	0.00554139	-Inf	down		Cs10Chr10007141	2.93e-18	-8.92643	down		Cs10Chr10022377	0.000613047	-2.51042	down		Cs10Chr10012297	6.23e-07	4.32805	up							Cs10Chr10010590	0.00129101	2.55792	up
Cs10Chr10041452	0.00021481	-3.219	down		Cs10Chr10007994	2.87e-07	-5.05464	down		Cs10Chr10022605	0.000437991	-2.74261	down		Cs10Chr10012301	0.00110565	-2.48423	down							Cs10Chr10010591	1.35e-09	-4.7409	down
Cs10Chr10042244	2.13e-08	-2.68173	down		Cs10Chr10008021	3.22e-08	3.62736	up		Cs10Chr10022606	0.00121268	-2.66583	down		Cs10Chr10012303	1.88e-06	-2.79429	down							Cs10Chr10010610	5.58e-08	3.34834	up
Cs10Chr10042246	0.00146741	-6.10611	down		Cs10Chr10008229	0.000435735	-2.66842	down		Cs10Chr10022622	0.00594123	-3.22044	down		Cs10Chr10012304	4.21e-05	3.06419	up							Cs10Chr10012287	1.6e-07	4.64075	up
Cs10Chr10042274	1.91e-07	-3.77899	down		Cs10Chr10008236	0.00170125	-6.80042	down		Cs10Chr10022623	2.12e-05	-5.42196	down		Cs10Chr10012318	2.64e-05	-2.93882	down							Cs10Chr10012288	5.67e-07	4.20281	up
Cs10Chr10042392	0.0085643	-2.07122	down		Cs10Chr10008247	5.59e-13	-Inf	down		Cs10Chr10022641	1.38e-15	-6.22822	down		Cs10Chr10012321	0.00502465	-2.2252	down							Cs10Chr10012290	1.48e-05	-5.97685	down
Cs10Chr10042523	0.000167963	3.75465	up		Cs10Chr10008248	2.94e-06	-5.84141	down		Cs10Chr10022644	2.14e-05	-3.48167	down		Cs10Chr10012322	3.59e-07	3.97121	up							Cs10Chr10012291	1.07e-06	4.49153	up
Cs10Chr10042528	2.52e-32	-6.13704	down		Cs10Chr10008251	0.000764446	2.25139	up		Cs10Chr10022660	2.55e-12	-3.60195	down		Cs10Chr10012323	2.37e-07	3.99815	up							Cs10Chr10012293	3.11e-07	3.06443	up
Cs10Chr10042529	2.04e-14	-6.33889	down		Cs10Chr10008255	3.14e-19	6.1876	up		Cs10Chr10022670	1.06e-08	-5.14801	down		Cs10Chr10012335	0.0045836	3.50376	up							Cs10Chr10012295	0.00175905	-2.04822	down
Cs10Chr10042531	3.39e-05	-3.89219	down		Cs10Chr10008256	2.81e-05	2.37904	up		Cs10Chr10022672	0.00175809	-2.53135	down		Cs10Chr10012337	0.00495676	3.89224	up							Cs10Chr10012297	9.58e-09	-5.00031	down
Cs10Chr10042536	7.69e-11	-3.02782	down		Cs10Chr10008806	8.85e-06	2.7705	up		Cs10Chr10025230	2.34e-08	-4.81631	down		Cs10Chr10016642	5.37e-05	3.49557	up							Cs10Chr10012301	0.000240891	2.57234	up
Cs10Chr10042538	5.11e-11	-2.92919	down		Cs10Chr10008809	0.00218435	-2.53968	down		Cs10Chr10026125	0.00808851	-2.21931	down		Cs10Chr10016653	4.83e-06	-9.22995	down							Cs10Chr10012303	4.47e-06	2.92228	up
Cs10Chr10042542	0.00117716	-2.68909	down		Cs10Chr10008813	2.77e-05	2.48365	up		Cs10Chr10026144	0.00578201	-3.1954	down		Cs10Chr10016672	0.00143576	-3.10447	down							Cs10Chr10012304	3.54e-06	-3.22648	down
Cs10Chr10047759	0.000164375	-3.09327	down		Cs10Chr10008815	2.95e-09	-3.77919	down		Cs10Chr10026546	7.76e-13	-3.11541	down		Cs10Chr10016676	0.00626556	2.73732	up							Cs10Chr10012318	0.000486972	2.42663	up
Cs10Chr10052109	4.98e-05	-2.32566	down		Cs10Chr10008821	0.00935896	2.58288	up		Cs10Chr10026601	5.05e-07	2.33535	up		Cs10Chr10017132	6.76e-12	7.38601	up							Cs10Chr10012322	5.63e-07	-3.69838	down
Cs10Chr10052124	1.27e-06	-5.16778	down		Cs10Chr10008854	0.00339686	2.8155	up		Cs10Chr10026611	0.00679276	-2.3792	down		Cs10Chr10017134	0.000625699	4.44207	up							Cs10Chr10012323	1.49e-07	-3.83805	down
Cs10Chr10052153	4.04e-07	3.61716	up		Cs10Chr10009506	9.91e-16	9.42033	up		Cs10Chr10026619	2.4e-05	-3.20006	down		Cs10Chr10017319	0.00365624	3.82635	up							Cs10Chr10012335	0.00379948	-3.26109	down
Cs10Chr10052706	4.56e-12	-6.98017	down		Cs10Chr10009513	0.00010671	-2.831	down		Cs10Chr10026625	1.07e-06	-2.43997	down		Cs10Chr10017321	0.00596731	2.90917	up							Cs10Chr10012337	0.0029596	-3.78847	down
Cs10Chr10052709	8.43e-17	-5.30611	down		Cs10Chr10009514	6.38e-12	-6.83237	down		Cs10Chr10026632	3.89e-29	-5.86489	down		Cs10Chr10017333	0.000401437	-2.96152	down							Cs10Chr10016642	2.89e-05	-3.44484	down
Cs10Chr10052714	0.00987572	2.36572	up		Cs10Chr10009516	0.0025505	2.9856	up		Cs10Chr10026643	7.6e-07	4.11582	up		Cs10Chr10017342	0.00518437	-4.14835	down							Cs10Chr10016676	0.00385649	-2.75052	down
Cs10Chr10052721	0.000273269	-3.3158	down		Cs10Chr10009530	7.79e-05	-2.77753	down		Cs10Chr10026661	3.93e-07	-2.65535	down		Cs10Chr10017345	1.16e-06	4.63035	up							Cs10Chr10016686	0.00514505	-2.39649	down
Cs10Chr10052738	0.00274361	2.15275	up		Cs10Chr10010115	0.000322992	-2.34797	down		Cs10Chr10026665	0.00170586	2.49424	up		Cs10Chr10017351	0.00296866	-2.72592	down							Cs10Chr10016693	4.33e-13	Inf	up
Cs10Chr10052778	9.98e-06	-3.6081	down		Cs10Chr10010116	0.000164879	-2.54342	down		Cs10Chr10026666	0.00714463	-2.2742	down		Cs10Chr10017353	0.000323074	-2.67029	down							Cs10Chr10017113	0.00224039	-3.77942	down
Cs10Chr10052974	2.79e-11	-4.3084	down		Cs10Chr10010117	0.000844631	3.8447	up		Cs10Chr10026673	0.000541093	-3.04227	down		Cs10Chr10017365	1.05e-05	-4.05897	down							Cs10Chr10017118	1.93e-05	-2.26179	down
Cs10Chr10053033	5.37e-06	-4.17613	down		Cs10Chr10010126	0.000744818	2.52228	up		Cs10Chr10027024	1.05e-06	3.42149	up		Cs10Chr10017372	0.000932668	-3.6738	down							Cs10Chr10017131	0.00169206	2.0284	up
Cs10Chr10053039	0.000376618	-2.3445	down		Cs10Chr10010127	1.44e-13	-5.34849	down		Cs10Chr10027109	1.77e-07	-3.87176	down		Cs10Chr10017483	9.78e-05	2.59304	up							Cs10Chr10017132	3.63e-11	-6.67042	down
Cs10Chr10053062	2.14e-07	-2.42938	down		Cs10Chr10010581	0.000779435	4.79668	up		Cs10Chr10030699	0.000263636	-3.01879	down		Cs10Chr10017506	1.54e-06	3.03633	up							Cs10Chr10017134	0.000895223	-4.01005	down
Cs1113contig10049026	1.2e-20	-6.939	down		Cs10Chr10010582	1.21e-06	-3.3989	down		Cs10Chr10031213	0.00313432	-2.23206	down		Cs10Chr10017989	0.00257994	2.00424	up							Cs10Chr10017141	0.000871601	-2.12309	down
Cs114contig10032488	0.0044689	4.03453	up		Cs10Chr10010587	0.000811455	-2.02693	down		Cs10Chr10031227	0.00796424	-2.71345	down		Cs10Chr10018001	0.00223148	2.15012	up							Cs10Chr10017313	0.000556017	2.55839	up
Cs1171contig10007080	2.57e-13	-6.59712	down		Cs10Chr10010588	3.01e-06	-2.99159	down		Cs10Chr10031232	0.00167459	-2.61678	down		Cs10Chr10018013	8.22e-11	4.50222	up							Cs10Chr10017321	0.0031168	-2.87038	down
Cs1190contig10001799	1.19e-05	-4.82326	down		Cs10Chr10010589	1.08e-06	-4.29646	down		Cs10Chr10032044	6.33e-07	-2.14989	down		Cs10Chr10018016	0.000140993	3.54158	up							Cs10Chr10017333	1.38e-08	3.59075	up
Cs1190contig10001801	0.000238753	-2.76893	down		Cs10Chr10010591	2.96e-11	4.94597	up		Cs10Chr10033802	2e-05	-3.34981	down		Cs10Chr10018021	2.28e-06	3.64779	up							Cs10Chr10017345	1.06e-06	-4.4939	down
Cs1191contig10035744	0.000922915	-2.87272	down		Cs10Chr10010593	4.24e-15	-7.42039	down		Cs10Chr10033808	2.73e-05	-3.07239	down		Cs10Chr10018024	3.21e-07	4.33251	up							Cs10Chr10017351	0.00198309	2.72819	up
Cs1191contig10049796	6.05e-27	-Inf	down		Cs10Chr10010599	0.000613358	-2.30943	down		Cs10Chr10033846	4.41e-06	-2.8478	down		Cs10Chr10018029	6.12e-07	-4.4128	down							Cs10Chr10017353	0.00473066	2.10006	up
Cs11Chr10003555	0.000114545	-2.84345	down		Cs10Chr10010610	8.77e-05	-2.44717	down		Cs10Chr10033866	1.14e-09	-2.47478	down		Cs10Chr10018047	0.00118267	-2.42283	down							Cs10Chr10017365	0.000131556	3.47211	up
Cs11Chr10003980	0.00276556	-2.61624	down		Cs10Chr10010611	0.00061931	-2.63895	down		Cs10Chr10033881	0.00311764	2.06724	up		Cs10Chr10018048	1.86e-13	-5.37047	down							Cs10Chr10017372	4.06e-06	2.96308	up
Cs11Chr10004824	0.000228165	-3.02677	down		Cs10Chr10012285	1.68e-13	-8.24832	down		Cs10Chr10033882	0.00360691	2.35611	up		Cs10Chr10018246	3.67e-09	-3.83793	down							Cs10Chr10017483	2.25e-09	-3.52714	down
Cs11Chr10006082	0.0031664	-2.39554	down		Cs10Chr10012288	2.87e-05	-3.4082	down		Cs10Chr10033914	0.00881813	-4.16504	down		Cs10Chr10018251	0.00103827	-2.62732	down							Cs10Chr10017506	7.68e-05	-2.28457	down
Cs11Chr10006592	9.6e-07	5.71646	up		Cs10Chr10012291	9.04e-06	-3.60717	down		Cs10Chr10033930	0.00654291	2.72774	up		Cs10Chr10018255	0.00356004	3.87282	up							Cs10Chr10017520	0.00041868	-3.56914	down
Cs11Chr10006646	1.37e-08	-5.9564	down		Cs10Chr10012294	1.1e-07	-4.6083	down		Cs10Chr10033939	0.000101993	-2.53051	down		Cs10Chr10018264	0.00230742	-2.61911	down							Cs10Chr10018001	2.53e-05	-2.74454	down
Cs11Chr10006915	6.18e-16	-8.14003	down		Cs10Chr10012297	0.000363761	2.7296	up		Cs10Chr10034240	0.00125561	-2.53952	down		Cs10Chr10018279	3.01e-05	-3.95486	down							Cs10Chr10018013	5e-11	-4.33769	down
Cs11Chr10007879	5.19e-08	-3.60996	down		Cs10Chr10012303	0.000166938	-2.08476	down		Cs10Chr10034250	0.00147945	-2.29579	down		Cs10Chr10018285	0.00038763	-3.06966	down							Cs10Chr10018016	0.000141496	-3.1575	down
Cs11Chr10009818	4.32e-06	-2.8889	down		Cs10Chr10012304	1.02e-05	3.08011	up		Cs10Chr10034310	7.14e-10	-5.78571	down		Cs10Chr10018291	1.42e-05	-3.76078	down							Cs10Chr10018021	2.32e-08	-4.11017	down
Cs11Chr10010657	5.51e-12	-4.02355	down		Cs10Chr10012318	5.27e-07	-3.18953	down		Cs10Chr10034329	0.00401785	-2.45959	down		Cs10Chr10018310	3.59e-06	3.28908	up							Cs10Chr10018024	3.54e-11	-5.53479	down
Cs11Chr10010660	2.43e-10	-3.66442	down		Cs10Chr10012322	0.000119685	2.67353	up		Cs10Chr10034424	4.96e-07	-4.5586	down		Cs10Chr10018313	1.11e-05	-3.01224	down							Cs10Chr10018029	4.19e-05	3.3832	up
Cs11Chr10010662	0.0011552	-3.12449	down		Cs10Chr10012323	3.1e-05	2.91293	up		Cs10Chr10035541	0.000532388	-2.90671	down		Cs10Chr10018318	0.000875774	-3.09037	down							Cs10Chr10018047	0.000180084	2.55875	up
Cs11Chr10011006	0.000415877	-2.30312	down		Cs10Chr10012329	0.000694001	-2.28767	down		Cs10Chr10035646	0.000147852	2.07585	up		Cs10Chr10018950	3.6e-07	-7.06103	down							Cs10Chr10018048	2.76e-18	5.86144	up
Cs11Chr10011038	5.51e-24	-5.51778	down		Cs10Chr10012340	0.000586078	-2.00723	down		Cs10Chr10035655	3.04e-10	-3.99862	down		Cs10Chr10018957	3.31e-06	4.49515	up							Cs10Chr10018246	3.72e-06	2.96412	up
Cs11Chr10013606	2.03e-05	3.15572	up		Cs10Chr10012345	8.73e-16	-5.62971	down		Cs10Chr10035765	2.21e-07	2.89788	up		Cs10Chr10018958	0.00158984	-2.01756	down							Cs10Chr10018255	0.0012052	-4.10571	down
Cs11Chr10014581	7.25e-05	-3.52146	down		Cs10Chr10012355	0.00113971	-2.60058	down		Cs10Chr10035766	0.0069279	-2.01058	down		Cs10Chr10018971	0.00741431	-2.08044	down							Cs10Chr10018264	1.55e-05	3.70919	up
Cs11Chr10014586	7.23e-07	-4.75042	down		Cs10Chr10016642	0.000256144	2.96651	up		Cs10Chr10035771	0.000443097	-3.17166	down		Cs10Chr10018992	0.000438922	5.04956	up							Cs10Chr10018274	0.000253843	2.22323	up
Cs11Chr10014587	2.12e-13	-7.98532	down		Cs10Chr10016651	0.000518111	-2.11769	down		Cs10Chr10035788	0.00365283	-2.62909	down		Cs10Chr10019077	1.2e-07	-4.39826	down							Cs10Chr10018279	3.8e-08	4.22656	up
Cs11Chr10014591	0.00782764	-3.35386	down		Cs10Chr10016652	2.34e-10	-6.22758	down		Cs10Chr10035794	0.00336576	-2.49755	down		Cs10Chr10020524	6e-06	-3.47112	down							Cs10Chr10018285	3.74e-05	3.29576	up
Cs11Chr10014604	0.00141718	-3.02417	down		Cs10Chr10016653	1.04e-14	-9.30725	down		Cs10Chr10035806	7.17e-14	-5.19586	down		Cs10Chr10021219	3.21e-07	5.02523	up							Cs10Chr10018291	3.7e-05	3.5099	up
Cs11Chr10017156	3.07e-05	-3.45801	down		Cs10Chr10016654	0.000791758	-2.73077	down		Cs10Chr10036949	1.71e-07	-3.00549	down		Cs10Chr10021970	1.67e-05	-6.56327	down							Cs10Chr10018310	2.38e-10	-4.71958	down
Cs11Chr10017192	1.18e-11	-7.15085	down		Cs10Chr10016666	2.5e-09	-5.36526	down		Cs10Chr10036961	7.55e-07	-4.27675	down		Cs10Chr10021979	0.000340855	7.01632	up							Cs10Chr10018313	4.81e-05	2.69626	up
Cs11Chr10017224	1.71e-05	-2.12892	down		Cs10Chr10016672	6.91e-06	-3.52804	down		Cs10Chr10037194	5.08e-05	-3.35465	down		Cs10Chr10021983	0.00344589	2.20974	up							Cs10Chr10018950	4.14e-14	7.57609	up
Cs11Chr10017452	1.37e-07	-7.08392	down		Cs10Chr10016676	0.00195561	3.0571	up		Cs10Chr10037445	4.92e-05	-4.58259	down		Cs10Chr10022003	4.56e-09	4.41602	up							Cs10Chr10018957	1.04e-07	-4.99494	down
Cs11Chr10017453	0.00133519	-2.74829	down		Cs10Chr10017111	1.13e-05	-2.53105	down		Cs10Chr10037446	7.43e-06	-4.99371	down		Cs10Chr10022008	0.00478695	2.21399	up							Cs10Chr10018971	0.00103327	2.23008	up
Cs11Chr10017457	2.51e-05	-Inf	down		Cs10Chr10017113	0.000608118	4.48537	up		Cs10Chr10040347	0.000926213	-2.91204	down		Cs10Chr10022011	0.00752697	-2.39202	down							Cs10Chr10018973	0.00697647	-2.12078	down
Cs11Chr10021513	0.000540055	-2.95972	down		Cs10Chr10017116	0.00264975	-3.64009	down		Cs10Chr10041401	0.00347744	-Inf	down		Cs10Chr10022014	0.00303242	2.76179	up							Cs10Chr10018976	0.00244069	2.09078	up
Cs11Chr10021517	3.73e-05	-3.73818	down		Cs10Chr10017129	4.69e-06	-3.88599	down		Cs10Chr10041452	8.99e-09	-4.92574	down		Cs10Chr10022019	0.000494174	-3.1557	down							Cs10Chr10018979	0.00100458	2.4219	up
Cs11Chr10021551	3.99e-06	-4.06315	down		Cs10Chr10017132	2.27e-11	6.58144	up		Cs10Chr10041453	0.000133942	-3.16954	down		Cs10Chr10022021	1.92e-08	-3.88577	down							Cs10Chr10018981	0.00507658	2.5883	up
Cs11Chr10022153	6.31e-13	-5.32366	down		Cs10Chr10017137	1.16e-17	-Inf	down		Cs10Chr10042244	3.13e-10	-2.81301	down		Cs10Chr10022022	0.000111138	-2.61116	down							Cs10Chr10018992	0.000340781	-4.77712	down
Cs11Chr10022158	9.05e-07	-4.39838	down		Cs10Chr10017141	0.000714828	2.11349	up		Cs10Chr10042246	1.84e-05	-Inf	down		Cs10Chr10022023	0.00145004	2.11075	up							Cs10Chr10019077	1.17e-12	5.52621	up
Cs11Chr10022170	0.000310267	-2.53238	down		Cs10Chr10017313	1.8e-06	-4.07056	down		Cs10Chr10042274	1.41e-09	-4.23905	down		Cs10Chr10022026	1.22e-06	-3.33451	down							Cs10Chr10021219	2.55e-11	-7.35005	down
Cs11Chr10023817	4.41e-07	2.37892	up		Cs10Chr10017321	0.00501028	2.74282	up		Cs10Chr10042319	0.00694019	-2.33008	down		Cs10Chr10022053	0.00107561	2.4516	up							Cs10Chr10021970	0.000554375	6.64939	up
Cs11Chr10030036	2.41e-07	-4.88505	down		Cs10Chr10017327	0.000230601	2.22323	up		Cs10Chr10042335	0.00476309	-2.14903	down		Cs10Chr10022061	1.2e-05	3.53392	up							Cs10Chr10021977	0.00164964	-2.01421	down
Cs11Chr10030064	0.00298092	-2.541	down		Cs10Chr10017333	0.00211263	-2.05181	down		Cs10Chr10042359	0.000184132	-2.98139	down		Cs10Chr10022063	1.27e-05	3.72583	up							Cs10Chr10021979	4.26e-05	-8.22404	down
Cs11Chr10030070	0.00082773	-2.93511	down		Cs10Chr10017342	1.64e-12	-5.99339	down		Cs10Chr10042384	0.00146621	-3.88335	down		Cs10Chr10022064	4.71e-15	5.11547	up							Cs10Chr10021983	2.79e-06	-3.43673	down
Cs11Chr10030082	2.56e-13	-7.49623	down		Cs10Chr10017351	0.00287971	-2.56451	down		Cs10Chr10042392	5.98e-05	-2.81995	down		Cs10Chr10022079	4.41e-09	4.05231	up							Cs10Chr10021993	0.00100873	2.62854	up
Cs11Chr10030098	0.00572125	2.22806	up		Cs10Chr10017357	0.00162035	2.14273	up		Cs10Chr10042397	0.000763336	-2.02918	down		Cs10Chr10022349	0.00828187	2.0102	up							Cs10Chr10022002	0.00440448	-2.45603	down
Cs11Chr10031450	0.00450849	2.48332	up		Cs10Chr10017361	0.00397336	-2.31066	down		Cs10Chr10042406	4.72e-18	-9.02233	down		Cs10Chr10022359	3.66e-05	-3.5023	down							Cs10Chr10022003	8.23e-10	-4.06752	down
Cs11Chr10031758	9.88e-21	-4.95117	down		Cs10Chr10017365	1.86e-05	-4.36148	down		Cs10Chr10042415	0.000434024	-2.86442	down		Cs10Chr10022362	4.48e-09	4.06618	up							Cs10Chr10022008	0.000724083	-2.29701	down
Cs11Chr10033426	5.59e-05	-2.91425	down		Cs10Chr10017369	1.23e-08	-3.55836	down		Cs10Chr10042516	5.53e-05	-5.09525	down		Cs10Chr10022363	2.54e-05	3.10928	up							Cs10Chr10022014	0.000176479	-3.53187	down
Cs11Chr10033466	9.95e-06	-6.45907	down		Cs10Chr10017372	0.000969537	-3.86218	down		Cs10Chr10042523	7.84e-11	3.75558	up		Cs10Chr10022370	6.23e-05	3.31387	up							Cs10Chr10022019	6.75e-05	3.49123	up
Cs11Chr10033589	7.46e-05	-2.86165	down		Cs10Chr10017483	3.85e-08	3.39843	up		Cs10Chr10042528	1.13e-27	-4.94339	down		Cs10Chr10022596	2.8e-11	4.152	up							Cs10Chr10022021	1.81e-10	3.96725	up
Cs11Chr10033627	1.16e-24	-6.89081	down		Cs10Chr10017506	1.13e-07	3.09003	up		Cs10Chr10042529	6.67e-10	-4.87172	down		Cs10Chr10022601	0.00029667	5.83526	up							Cs10Chr10022022	0.000600675	2.667	up
Cs11Chr10033640	0.00646645	-2.84108	down		Cs10Chr10017507	6.41e-05	-2.23148	down		Cs10Chr10042531	1.83e-07	-5.2857	down		Cs10Chr10022612	0.00122992	-5.08288	down							Cs10Chr10022026	6.11e-08	3.44584	up
Cs11Chr10035614	3.47e-08	-5.46589	down		Cs10Chr10017514	2.41e-12	-6.56342	down		Cs10Chr10042536	8.89e-08	-2.53308	down		Cs10Chr10022619	1.41e-14	5.66707	up							Cs10Chr10022053	5.87e-07	-3.20806	down
Cs11Chr10035637	1.55e-07	-3.66004	down		Cs10Chr10017520	3.32e-06	4.72571	up		Cs10Chr10047748	0.00376163	-2.2461	down		Cs10Chr10022624	0.000186316	-4.1991	down							Cs10Chr10022060	1.14e-05	-2.5874	down
Cs11Chr10038648	0.0025363	2.49332	up		Cs10Chr10017529	0.00222403	-2.54226	down		Cs10Chr10047759	8.33e-05	-3.07845	down		Cs10Chr10022640	2.81e-05	-3.51199	down							Cs10Chr10022061	5.64e-06	-3.42118	down
Cs11Chr10038655	0.00298563	-2.23451	down		Cs10Chr10017989	0.000264066	2.30534	up		Cs10Chr10052064	0.00222241	-2.99951	down		Cs10Chr10022642	0.00257682	3.64255	up							Cs10Chr10022063	7.57e-07	-4.0951	down
Cs11Chr10040553	0.000188296	2.22501	up		Cs10Chr10017999	0.00228121	2.24497	up		Cs10Chr10052066	0.000135206	2.02127	up		Cs10Chr10022643	0.00440466	2.91838	up							Cs10Chr10022064	2.43e-19	-5.79194	down
Cs11Chr10040557	6.71e-11	-7.47256	down		Cs10Chr10018001	3.54e-06	2.93753	up		Cs10Chr10052075	0.00105931	-2.09105	down		Cs10Chr10022646	0.00638358	-2.18053	down							Cs10Chr10022069	1.22e-05	3.45538	up
Cs11Chr10040566	9.2e-07	-4.0765	down		Cs10Chr10018008	4.5e-05	-2.86669	down		Cs10Chr10052081	6.99e-05	-3.7267	down		Cs10Chr10022653	0.0075233	-2.81756	down							Cs10Chr10022071	0.00825479	-2.37965	down
Cs11Chr10040606	1.12e-05	2.3312	up		Cs10Chr10018013	3.75e-16	5.43044	up		Cs10Chr10052109	1.29e-09	-3.23477	down		Cs10Chr10022665	0.00305541	6.29701	up							Cs10Chr10022079	2.7e-07	-3.01974	down
Cs11Chr10043177	2.84e-06	2.42675	up		Cs10Chr10018016	5.88e-07	4.55433	up		Cs10Chr10052124	7.8e-08	-6.23072	down		Cs10Chr10022674	5.55e-08	-5.65937	down							Cs10Chr10022340	0.000484164	-5.02951	down
Cs11Chr10043217	2.85e-05	-3.02803	down		Cs10Chr10018021	2.59e-11	5.36127	up		Cs10Chr10052131	3.2e-07	2.20599	up		Cs10Chr10022678	0.00629194	2.41475	up							Cs10Chr10022349	0.000930187	-2.3574	down
Cs11Chr10043397	0.000126863	-3.1929	down		Cs10Chr10018024	7.21e-07	3.86295	up		Cs10Chr10052153	7.96e-12	4.06374	up		Cs10Chr10022689	0.000714103	-4.49284	down							Cs10Chr10022359	0.00051749	3.39733	up
Cs11Chr10048266	3.34e-08	-5.34509	down		Cs10Chr10018029	8.45e-08	-4.43799	down		Cs10Chr10052694	0.00117536	-2.28052	down		Cs10Chr10025167	6.23e-05	2.58731	up							Cs10Chr10022362	1.83e-11	-4.40595	down
Cs11Chr10048302	0.00555483	2.12891	up		Cs10Chr10018041	1.1e-08	-5.09595	down		Cs10Chr10052706	7.35e-09	-4.87104	down		Cs10Chr10025190	4.66e-05	-2.77279	down							Cs10Chr10022363	1.02e-05	-2.92896	down
Cs11Chr10048336	0.00256856	-2.2022	down		Cs10Chr10018044	0.00126661	-2.38341	down		Cs10Chr10052707	0.000585206	-3.2927	down		Cs10Chr10025208	0.0016413	2.34987	up							Cs10Chr10022368	0.00784443	-4.19828	down
Cs11Chr10049724	0.00208257	-2.06967	down		Cs10Chr10018045	0.00543396	2.94435	up		Cs10Chr10052709	4.35e-17	-5.11991	down		Cs10Chr10026114	0.00636031	2.30142	up							Cs10Chr10022374	0.00112889	-3.17284	down
Cs11Chr10049748	1.16e-15	-4.44762	down		Cs10Chr10018048	8.64e-13	-4.92491	down		Cs10Chr10052721	5.09e-05	-3.56529	down		Cs10Chr10026118	0.00399772	-2.55346	down							Cs10Chr10022594	0.00426608	-3.77187	down
Cs11Chr10053908	0.00450849	2.14973	up		Cs10Chr10018246	1.01e-10	-3.99468	down		Cs10Chr10052723	0.000824822	-2.72713	down		Cs10Chr10026123	0.000688258	2.23946	up							Cs10Chr10022596	2.42e-13	-4.21513	down
Cs11Chr10053968	0.00956586	2.20735	up		Cs10Chr10018251	0.000205901	-2.78213	down		Cs10Chr10052738	7.73e-07	2.78247	up		Cs10Chr10026125	0.0053245	-2.41369	down							Cs10Chr10022598	0.000895223	-2.27602	down
Cs11Chr10054879	0.000689214	-2.80853	down		Cs10Chr10018255	0.00608612	3.37313	up		Cs10Chr10052746	8.53e-06	-2.80723	down		Cs10Chr10026151	0.00028994	-2.55948	down							Cs10Chr10022601	2.61e-05	-6.89705	down
Cs11Chr10054885	6.86e-09	-4.63248	down		Cs10Chr10018259	5.47e-06	-2.72457	down		Cs10Chr10052778	4.1e-10	-5.49777	down		Cs10Chr10026152	8.66e-05	-2.58796	down							Cs10Chr10022612	5.81e-09	5.37319	up
Cs11Chr10054902	0.00457952	-2.06647	down		Cs10Chr10018264	0.000219339	-2.98289	down		Cs10Chr10052921	0.00804466	-2.13795	down		Cs10Chr10026154	0.00446016	2.00879	up							Cs10Chr10022619	6.63e-30	-8.22558	down
Cs11Chr10054904	0.000499356	2.10997	up		Cs10Chr10018276	1.83e-09	-5.42958	down		Cs10Chr10052974	1.19e-16	-5.35084	down		Cs10Chr10026183	2.38e-05	3.30094	up							Cs10Chr10022640	2.19e-06	3.71254	up
Cs11Chr10054946	0.000238376	2.43398	up		Cs10Chr10018277	0.0094927	4.94514	up		Cs10Chr10052975	5.7e-06	-2.59441	down		Cs10Chr10026342	0.00752618	-2.08116	down							Cs10Chr10022642	0.00112097	-3.75784	down
Cs1201contig10001104	0.00819849	-2.33673	down		Cs10Chr10018279	0.000815645	-2.96669	down		Cs10Chr10052994	0.00407993	-2.1402	down		Cs10Chr10026547	0.001545	2.04847	up							Cs10Chr10022646	0.0052551	2.0966	up
Cs1202contig10014897	2.84e-06	-4.45239	down		Cs10Chr10018285	6.69e-07	-3.6685	down		Cs10Chr10053006	6.88e-05	-2.30954	down		Cs10Chr10026553	3.61e-07	7.30612	up							Cs10Chr10022663	0.00185603	-2.17346	down
Cs120contig10000068	0.00401742	-2.14554	down		Cs10Chr10018293	0.000821742	3.31629	up		Cs10Chr10053033	2.56e-08	-5.32358	down		Cs10Chr10026556	3.34e-07	3.44636	up							Cs10Chr10022665	0.000637434	-7.18654	down
Cs120contig10025623	0.00670457	2.03958	up		Cs10Chr10018307	0.000678977	-2.80973	down		Cs10Chr10053036	2.03e-05	-2.19606	down		Cs10Chr10026558	0.00188028	2.04121	up							Cs10Chr10022674	1.73e-05	5.10039	up
Cs125contig10000549	0.00260689	-2.08526	down		Cs10Chr10018308	0.000319467	-4.82081	down		Cs10Chr10053039	1.26e-05	-2.62328	down		Cs10Chr10026559	0.000262296	2.4408	up							Cs10Chr10022678	0.00193491	-2.54732	down
Cs1263contig10000640	0.000203188	-5.10259	down		Cs10Chr10018310	1.19e-09	4.47064	up		Cs10Chr10053062	1.32e-06	-2.02957	down		Cs10Chr10026564	0.00830052	-2.32298	down							Cs10Chr10022686	0.00320327	2.18748	up
Cs1278contig10000048	5.54e-07	-4.20769	down		Cs10Chr10018313	0.000497427	-2.35867	down		Cs1113contig10049026	3.48e-19	-6.05943	down		Cs10Chr10026583	6.86e-07	3.52857	up							Cs10Chr10022689	1.11e-05	5.08345	up
Cs1282contig10018092	9.2e-17	-4.23765	down		Cs10Chr10018315	1.13e-05	2.41354	up		Cs114contig10032488	0.00543659	2.36739	up		Cs10Chr10026585	3.39e-08	3.81589	up							Cs10Chr10025167	2.45e-06	-2.67458	down
Cs1293contig10002465	1.19e-16	-4.46692	down		Cs10Chr10018318	4.78e-10	-4.62495	down		Cs1190contig10001801	7.22e-09	-4.10354	down		Cs10Chr10026589	0.000927862	-2.5787	down							Cs10Chr10025190	1.69e-06	2.95426	up
Cs12Chr10002249	0.00979388	2.03001	up		Cs10Chr10018957	4.53e-05	3.54834	up		Cs1191contig10035744	0.00264648	-2.43318	down		Cs10Chr10026593	0.00502465	-3.03654	down							Cs10Chr10025191	0.00761482	-2.93404	down
Cs12Chr10002331	2.15e-09	-6.29562	down		Cs10Chr10018974	1.87e-06	2.73598	up		Cs1191contig10049796	2.92e-27	-Inf	down		Cs10Chr10026603	0.00265294	2.04169	up							Cs10Chr10025205	6.15e-12	7.83698	up
Cs12Chr10002591	4.12e-07	-4.30692	down		Cs10Chr10018976	3.03e-06	-2.70227	down		Cs1193contig10004015	0.000129166	2.20681	up		Cs10Chr10026604	0.00810249	2.40631	up							Cs10Chr10025208	0.000186327	-2.4059	down
Cs12Chr10002593	9.43e-36	-9.4861	down		Cs10Chr10019077	4.23e-07	-3.92834	down		Cs1198contig10001547	0.00175809	2.05918	up		Cs10Chr10026605	0.000326725	-2.868	down							Cs10Chr10026114	0.000154791	-3.06522	down
Cs12Chr10008184	3.85e-11	-7.50812	down		Cs10Chr10020519	1.04e-10	-5.88179	down		Cs11Chr10003184	4.65e-05	-3.41211	down		Cs10Chr10026608	0.00773834	2.85005	up							Cs10Chr10026118	0.00588479	2.38915	up
Cs12Chr10008876	1.18e-06	-5.68528	down		Cs10Chr10020524	2.87e-09	-5.2317	down		Cs11Chr10003382	0.00952217	2.08077	up		Cs10Chr10026610	0.000458228	2.13275	up							Cs10Chr10026142	0.000330052	2.17172	up
Cs12Chr10010942	2.5e-05	2.44959	up		Cs10Chr10021219	1.04e-07	4.97571	up		Cs11Chr10003555	8.91e-05	-2.55037	down		Cs10Chr10026611	0.00524417	-3.5746	down							Cs10Chr10026151	0.000292805	2.43413	up
Cs12Chr10010955	3.02e-23	-5.97839	down		Cs10Chr10021970	5.3e-19	-9.10363	down		Cs11Chr10003980	1.67e-08	-4.77245	down		Cs10Chr10026618	0.00166497	2.66678	up							Cs10Chr10026152	2.51e-07	3.09047	up
Cs12Chr10010972	2.39e-09	-6.89031	down		Cs10Chr10021973	0.000568566	2.08361	up		Cs11Chr10004824	4.91e-05	-3.21684	down		Cs10Chr10026629	0.00188486	2.00613	up							Cs10Chr10026183	0.00042828	-2.52273	down
Cs12Chr10011466	4.77e-10	-3.21659	down		Cs10Chr10021979	1.16e-05	8.74921	up		Cs11Chr10004831	2.53e-05	-2.8842	down		Cs10Chr10026639	1.95e-06	-5.56701	down							Cs10Chr10026348	0.00272553	2.57495	up
Cs12Chr10013543	2.21e-15	-8.0438	down		Cs10Chr10021983	5.21e-06	3.17794	up		Cs11Chr10006079	0.000149012	-2.38975	down		Cs10Chr10026647	3.77e-06	-3.24033	down							Cs10Chr10026355	0.000592104	2.64574	up
Cs12Chr10014337	0.000206027	2.28026	up		Cs10Chr10022003	3.54e-11	4.8332	up		Cs11Chr10006082	9.8e-06	-3.09568	down		Cs10Chr10026650	1.03e-08	-4.29642	down							Cs10Chr10026547	9e-05	-2.22028	down
Cs12Chr10014345	0.000301984	-2.85551	down		Cs10Chr10022019	9.54e-07	-3.99786	down		Cs11Chr10006264	3.74e-05	-2.21655	down		Cs10Chr10026652	1.22e-05	2.98473	up							Cs10Chr10026550	3.5e-08	4.76029	up
Cs12Chr10014494	1.81e-10	-8.47286	down		Cs10Chr10022021	1.47e-06	-3.04249	down		Cs11Chr10006592	9.47e-06	3.59182	up		Cs10Chr10026653	0.00568047	-3.5977	down							Cs10Chr10026553	1.72e-07	-7.24291	down
Cs12Chr10016170	8.16e-06	-2.12208	down		Cs10Chr10022026	8.7e-07	-3.1626	down		Cs11Chr10006646	4.03e-07	-4.59189	down		Cs10Chr10026658	0.000121442	-3.42522	down							Cs10Chr10026556	2.39e-10	-4.37961	down
Cs12Chr10016182	0.00871472	-2.016	down		Cs10Chr10022035	0.000121597	2.25918	up		Cs11Chr10006652	1.15e-12	-3.68144	down		Cs10Chr10026665	0.00186406	-5.45615	down							Cs10Chr10026558	0.000695949	-2.08081	down
Cs12Chr10016223	0.00492789	-2.04867	down		Cs10Chr10022050	1.07e-05	-2.99747	down		Cs11Chr10006653	4.51e-05	-3.34608	down		Cs10Chr10026666	0.0055461	2.36514	up							Cs10Chr10026559	3.51e-08	-3.94429	down
Cs12Chr10016355	0.00291986	-2.24918	down		Cs10Chr10022053	0.000257131	2.51273	up		Cs11Chr10006915	3.93e-15	-7.77362	down		Cs10Chr10026668	0.00112398	2.89203	up							Cs10Chr10026561	0.000881274	-2.79405	down
Cs12Chr10018369	9.19e-07	-4.45656	down		Cs10Chr10022057	0.00657899	2.53098	up		Cs11Chr10007232	0.000609708	-2.76469	down		Cs10Chr10026669	0.0032366	2.41805	up							Cs10Chr10026583	2.61e-08	-3.87008	down
Cs12Chr10021469	0.00440339	-3.55076	down		Cs10Chr10022060	0.000470317	2.08805	up		Cs11Chr10007239	0.00205053	-3.02234	down		Cs10Chr10027013	0.00672974	-5.10245	down							Cs10Chr10026585	5.28e-06	-2.74538	down
Cs12Chr10021649	2.12e-05	4.59465	up		Cs10Chr10022061	0.000361094	2.36253	up		Cs11Chr10007879	3.04e-11	-4.21328	down		Cs10Chr10027015	0.00076058	-2.90613	down							Cs10Chr10026598	0.000884398	2.48861	up
Cs12Chr10021728	4.83e-05	-3.54121	down		Cs10Chr10022063	0.000530011	2.62002	up		Cs11Chr10007895	0.000180698	-2.15109	down		Cs10Chr10027019	0.00716315	-4.56781	down							Cs10Chr10026601	8.77e-06	2.72289	up
Cs12Chr10021741	4.26e-06	3.1476	up		Cs10Chr10022064	2.31e-18	5.67629	up		Cs11Chr10009818	7.85e-13	-4.30727	down		Cs10Chr10027027	0.00174203	3.51509	up							Cs10Chr10026605	0.000141496	3.13531	up
Cs12Chr10023663	3.55e-12	-Inf	down		Cs10Chr10022073	0.00160895	-2.53983	down		Cs11Chr10010655	0.000556118	-2.90193	down		Cs10Chr10027046	0.00158797	-2.57752	down							Cs10Chr10026608	0.00190109	-3.19707	down
Cs12Chr10027869	0.00167368	-2.58985	down		Cs10Chr10022079	8.46e-08	3.21817	up		Cs11Chr10010657	1.81e-16	-4.66529	down		Cs10Chr10027047	0.0030998	-2.4554	down							Cs10Chr10026610	5.29e-06	-2.57254	down
Cs12Chr10029423	3.32e-20	4.36109	up		Cs10Chr10022344	2.27e-06	-2.79754	down		Cs11Chr10010660	2.65e-15	-4.46702	down		Cs10Chr10027053	0.000950088	-2.40381	down							Cs10Chr10026639	1.5e-14	5.4194	up
Cs12Chr10029560	5.08e-05	-3.57403	down		Cs10Chr10022345	0.000914968	2.05122	up		Cs11Chr10010662	3.62e-05	-3.75177	down		Cs10Chr10027057	0.00143517	-2.48622	down							Cs10Chr10026643	1.78e-07	4.76927	up
Cs12Chr10031884	3.59e-06	-2.40261	down		Cs10Chr10022359	0.00664117	-3.00752	down		Cs11Chr10010678	6.41e-11	3.04915	up		Cs10Chr10027081	0.00287919	-2.44156	down							Cs10Chr10026647	5.63e-06	3.06345	up
Cs12Chr10031899	9.77e-08	-4.23468	down		Cs10Chr10022362	7.29e-12	4.28695	up		Cs11Chr10011006	0.000634985	-2.10564	down		Cs10Chr10027085	6.22e-05	-3.41903	down							Cs10Chr10026650	1.13e-19	5.91603	up
Cs12Chr10036200	0.00952219	-2.0934	down		Cs10Chr10022363	6.21e-05	2.67028	up		Cs11Chr10011038	1.02e-25	-5.61099	down		Cs10Chr10027099	0.0081326	2.01139	up							Cs10Chr10026652	2.21e-05	-2.65936	down
Cs12Chr10036221	0.000134345	2.03495	up		Cs10Chr10022368	0.000794736	5.55364	up		Cs11Chr10013554	1.69e-06	-2.97587	down		Cs10Chr10027105	0.00213005	-2.41781	down							Cs10Chr10026653	8.41e-06	3.33609	up
Cs12Chr10037475	3.94e-08	-4.24359	down		Cs10Chr10022370	5.58e-05	2.91006	up		Cs11Chr10013606	1.38e-06	3.43097	up		Cs10Chr10030691	2.76e-05	-3.85291	down							Cs10Chr10026658	3.7e-05	3.78475	up
Cs12Chr10037477	0.00277213	-3.03466	down		Cs10Chr10022377	1.75e-11	-5.86453	down		Cs11Chr10014581	0.000153427	-3.01867	down		Cs10Chr10030699	7.71e-05	3.55181	up							Cs10Chr10026665	1.47e-08	5.12096	up
Cs12Chr10037503	0.00377007	-2.35221	down		Cs10Chr10022596	3.33e-10	3.58377	up		Cs11Chr10014586	9.66e-10	-5.81324	down		Cs10Chr10030702	2.84e-07	4.51026	up							Cs10Chr10026669	0.000639666	-2.71845	down
Cs12Chr10037559	2.01e-06	-3.20548	down		Cs10Chr10022599	5.16e-13	-Inf	down		Cs11Chr10014587	1.27e-12	-7.55459	down		Cs10Chr10030708	0.000274176	-2.41537	down							Cs10Chr10027015	0.000603832	2.87417	up
Cs12Chr10037575	4.01e-06	-3.91216	down		Cs10Chr10022600	3.16e-07	-4.30281	down		Cs11Chr10014602	2.06e-06	3.05075	up		Cs10Chr10030723	2.22e-06	-3.51409	down							Cs10Chr10027019	5.1e-07	4.38233	up
Cs12Chr10037584	5.53e-05	-3.37183	down		Cs10Chr10022601	6.57e-05	6.04509	up		Cs11Chr10014604	0.00171883	-2.44069	down		Cs10Chr10030748	0.000903762	-2.67262	down							Cs10Chr10027024	0.000142536	2.46692	up
Cs12Chr10037624	0.0075245	2.77609	up		Cs10Chr10022606	2.72e-06	-3.25638	down		Cs11Chr10014606	0.000152082	-3.20888	down		Cs10Chr10030753	0.00123695	2.70307	up							Cs10Chr10027046	3.31e-05	2.71477	up
Cs12Chr10043833	4e-05	-3.37026	down		Cs10Chr10022612	5.66e-07	-4.29031	down		Cs11Chr10014611	6.33e-05	-3.98564	down		Cs10Chr10031213	3.54e-05	-4.66804	down							Cs10Chr10027047	4.46e-05	2.90833	up
Cs12Chr10043836	1.3e-06	-5.39772	down		Cs10Chr10022615	2.15e-05	-3.33894	down		Cs11Chr10017156	1.82e-05	-3.42258	down		Cs10Chr10031225	5.45e-20	8.03661	up							Cs10Chr10027053	0.00015435	2.50826	up
Cs12Chr10047063	1e-11	-7.87987	down		Cs10Chr10022617	0.0077579	2.00657	up		Cs11Chr10017186	0.000121978	2.99326	up		Cs10Chr10031239	6.7e-09	-6.30961	down							Cs10Chr10027057	4.6e-05	2.95405	up
Cs12Chr10047091	8.35e-08	-4.70609	down		Cs10Chr10022619	2.45e-25	7.75603	up		Cs11Chr10017192	2.99e-07	-4.58338	down		Cs10Chr10031244	0.00223345	6.27173	up							Cs10Chr10027070	1.28e-07	3.36051	up
Cs12Chr10047115	8.56e-10	-3.98635	down		Cs10Chr10022623	4.8e-08	-Inf	down		Cs11Chr10017194	0.00251976	-2.2733	down		Cs10Chr10031246	0.00145004	2.79829	up							Cs10Chr10027085	0.000158575	3.15187	up
Cs12Chr10047132	3.95e-06	-3.87586	down		Cs10Chr10022624	6.13e-11	-4.13934	down		Cs11Chr10017215	0.00106322	-2.84087	down		Cs10Chr10032014	0.000401513	-3.71453	down							Cs10Chr10027089	0.000175817	3.2704	up
Cs12Chr10047150	5.82e-05	-3.62334	down		Cs10Chr10022632	7.9e-05	3.267	up		Cs11Chr10017427	2.37e-07	2.01584	up		Cs10Chr10032017	3.29e-05	-3.18074	down							Cs10Chr10027099	0.000652833	-2.21933	down
Cs12Chr10047182	2.3e-09	-6.392	down		Cs10Chr10022640	8.02e-07	-3.69079	down		Cs11Chr10017428	0.00350983	-2.24547	down		Cs10Chr10032026	0.000418953	-3.81826	down							Cs10Chr10027102	0.000178668	-2.13544	down
Cs12Chr10047197	0.0013123	4.03867	up		Cs10Chr10022641	1.71e-14	-6.99215	down		Cs11Chr10017429	0.00118601	2.6193	up		Cs10Chr10032046	0.00225666	2.8558	up							Cs10Chr10027105	1.61e-05	2.58465	up
Cs12Chr10047948	6.5e-09	-3.13909	down		Cs10Chr10022642	0.000110205	4.71043	up		Cs11Chr10017452	5.5e-08	-8.28375	down		Cs10Chr10033814	0.000515159	2.28741	up							Cs10Chr10030691	2.73e-07	4.28941	up
Cs12Chr10049949	1.21e-09	-6.33672	down		Cs10Chr10022654	0.00260562	-2.70226	down		Cs11Chr10017453	4.29e-05	-3.29106	down		Cs10Chr10033824	0.00108415	4.95021	up							Cs10Chr10030695	0.000102507	2.39831	up
Cs12Chr10049954	0.0079109	-2.08726	down		Cs10Chr10022660	3.48e-07	-2.85426	down		Cs11Chr10017457	0.00114732	-6.51973	down		Cs10Chr10033841	0.000126038	2.89765	up							Cs10Chr10030699	0.000206513	-3.12851	down
Cs12Chr10049958	0.00533748	-2.50351	down		Cs10Chr10022670	0.00167665	-2.25808	down		Cs11Chr10019998	9.28e-05	-2.68895	down		Cs10Chr10033843	4.48e-05	-2.96627	down							Cs10Chr10030702	6.11e-08	-4.50649	down
Cs12Chr10053708	2.5e-05	-6.42143	down		Cs10Chr10022672	3.03e-08	-4.14938	down		Cs11Chr10020012	0.000573643	2.74379	up		Cs10Chr10033852	0.00621778	-2.37434	down							Cs10Chr10030708	7.75e-08	3.23049	up
[truncated: 8,076 more rows]
