# Supplementary material for: Differential co-expression networks of long non-coding RNAs and mRNAs in Cleistogenes songorica under water stress and during recovery
Source: BMC Plant Biol. 2019 Jan 11;19:23. doi: 10.1186/s12870-018-1626-5 (PMC6330494; doi:10.1186/s12870-018-1626-5)
Supplement: Supplementary file 7 — Significantly DE-lncRNAs (FDR ≤ 0.01) in at least one stress treatment and their regulated and target genes in shoot and root. (XLSX 1061 kb) [file 12870_2018_1626_MOESM7_ESM.xlsx]

## Sheet: Root
List of differentially expression lncRNAs and target genes in C. songorica root
CL (control VS. light water stress)										CS (control VS. severe water stress)										CR (control VS. recovery)										LS (ligth water stress VS. severe water stress)										LR (light water stress VS. recovery)
#ID	FDR	log2FC	regulated	Target_gene_ID	Target_type	DEG in root	GO_annotation	KEGG_pathway		#ID	FDR	log2FC	regulated	Target_gene_ID	Target_type	DEG in root	GO_annotation	KEGG_pathway		#ID	FDR	log2FC	regulated	Target_gene_ID	Target_type	DEG in root	GO_annotation	KEGG_pathway		#ID	FDR	log2FC	regulated	Target_gene_ID	Target_type	DEG in root	GO_annotation	KEGG_pathway		#ID	FDR	log2FC	regulated	Target_gene_ID	Target_type	DEG in root	GO_annotation	KEGG_pathway
MSTRG.7822.1	0.000616762	-5.80204	down	Cs1Chr10031371	cis	0	--	--		MSTRG.53709.4	0.00138447	-6.59517	down	Cs6Chr10016490	cis	0	Cellular Component: cytoplasmic membrane-bounded vesicle (GO:0016023);; Molecular Function: oxidoreductase activity (GO:0016491);; Molecular Function: metal ion binding (GO:0046872);;	--		MSTRG.12039.1	0.000140445	7.09955	up	Cs10Chr10018950	cis	1	Molecular Function: sequence-specific DNA binding transcription factor activity (GO:0003700);; Cellular Component: nucleus (GO:0005634);; Biological Process: regulation of transcription, DNA-templated (GO:0006355);;	--		MSTRG.48389.10	6.37451e-07	-Inf	down	Cs5Chr10030973	cis	0	--	--		MSTRG.12039.1	6.57036e-06	8.13461	up	Cs10Chr10018950	cis	1	Molecular Function: sequence-specific DNA binding transcription factor activity (GO:0003700);; Cellular Component: nucleus (GO:0005634);; Biological Process: regulation of transcription, DNA-templated (GO:0006355);;	--
MSTRG.7822.1	0.000616762	-5.80204	down	Cs1Chr10031372	cis	0	Molecular Function: RNA binding (GO:0003723);; Molecular Function: ATP binding (GO:0005524);; Cellular Component: nucleus (GO:0005634);; Cellular Component: cytoplasm (GO:0005737);; Biological Process: mRNA processing (GO:0006397);; Molecular Function: ATP-dependent helicase activity (GO:0008026);; Biological Process: RNA splicing (GO:0008380);;	Spliceosome (ko03040)		MSTRG.53709.4	0.00138447	-6.59517	down	Cs6Chr10016494	cis	0	Molecular Function: protein serine/threonine kinase activity (GO:0004674);; Molecular Function: ATP binding (GO:0005524);; Biological Process: protein phosphorylation (GO:0006468);;	--		MSTRG.12039.1	0.000140445	7.09955	up	Cs10Chr10018951	cis	1	--	--		MSTRG.48389.10	6.37451e-07	-Inf	down	Cs5Chr10030974	cis	0	Molecular Function: DNA binding (GO:0003677);; Biological Process: transcription, DNA-templated (GO:0006351);; Biological Process: response to stress (GO:0006950);;	--		MSTRG.12039.1	6.57036e-06	8.13461	up	Cs10Chr10018951	cis	1	--	--
MSTRG.7822.1	0.000616762	-5.80204	down	Cs1Chr10031373	cis	0	Biological Process: protein peptidyl-prolyl isomerization (GO:0000413);; Molecular Function: peptidyl-prolyl cis-trans isomerase activity (GO:0003755);; Molecular Function: FK506 binding (GO:0005528);; Biological Process: protein folding (GO:0006457);; Cellular Component: chloroplast thylakoid membrane (GO:0009535);;	--		MSTRG.53709.4	0.00138447	-6.59517	down	Cs6Chr10026918	cis	0	Molecular Function: ATP binding (GO:0005524);; Cellular Component: plasma membrane (GO:0005886);; Biological Process: ATP catabolic process (GO:0006200);; Biological Process: auxin efflux (GO:0010315);; Molecular Function: auxin efflux transmembrane transporter activity (GO:0010329);; Biological Process: basipetal auxin transport (GO:0010540);; Biological Process: acropetal auxin transport (GO:00…	ABC transporters (ko02010)		MSTRG.12039.1	0.000140445	7.09955	up	Cs10Chr10018956	cis	0	Biological Process: tryptophan metabolic process (GO:0006568);; Biological Process: response to stress (GO:0006950);; Biological Process: aromatic amino acid family biosynthetic process (GO:0009073);; Cellular Component: chloroplast (GO:0009507);; Molecular Function: lyase activity (GO:0016829);;	Glycine, serine and threonine metabolism (ko00260);; Phenylalanine, tyrosine and tryptophan biosynthesis (ko00400);; Biosynthesis of amino acids (ko01230)		MSTRG.48389.10	6.37451e-07	-Inf	down	Cs5Chr10030975	cis	0	Cellular Component: mitochondrion (GO:0005739);; Biological Process: Mo-molybdopterin cofactor biosynthetic process (GO:0006777);; Molecular Function: transferase activity (GO:0016740);; Biological Process: glucosinolate biosynthetic process (GO:0019761);;	--		MSTRG.12039.1	6.57036e-06	8.13461	up	Cs10Chr10018956	cis	0	Biological Process: tryptophan metabolic process (GO:0006568);; Biological Process: response to stress (GO:0006950);; Biological Process: aromatic amino acid family biosynthetic process (GO:0009073);; Cellular Component: chloroplast (GO:0009507);; Molecular Function: lyase activity (GO:0016829);;	Glycine, serine and threonine metabolism (ko00260);; Phenylalanine, tyrosine and tryptophan biosynthesis (ko00400);; Biosynthesis of amino acids (ko01230)
MSTRG.7822.1	0.000616762	-5.80204	down	Cs1Chr10031374	cis	1	Cellular Component: vacuole (GO:0005773);; Cellular Component: plasma membrane (GO:0005886);; Biological Process: lipid metabolic process (GO:0006629);; Cellular Component: integral component of membrane (GO:0016021);; Cellular Component: cytoplasmic membrane-bounded vesicle (GO:0016023);; Molecular Function: oxidoreductase activity, acting on the CH-CH group of donors (GO:0016627);;	--		MSTRG.53709.4	0.00138447	-6.59517	down	Cs6Chr10026919	cis	0	Molecular Function: ATP binding (GO:0005524);; Cellular Component: plasma membrane (GO:0005886);; Biological Process: ATP catabolic process (GO:0006200);; Biological Process: auxin efflux (GO:0010315);; Molecular Function: auxin efflux transmembrane transporter activity (GO:0010329);; Biological Process: basipetal auxin transport (GO:0010540);; Biological Process: acropetal auxin transport (GO:00…	ABC transporters (ko02010)		MSTRG.12039.1	0.000140445	7.09955	up	Cs10Chr10018957	cis	1	Biological Process: tryptophan biosynthetic process (GO:0000162);; Molecular Function: tryptophan synthase activity (GO:0004834);; Biological Process: response to oxidative stress (GO:0006979);; Cellular Component: chloroplast stroma (GO:0009570);; Biological Process: response to salt stress (GO:0009651);;	Glycine, serine and threonine metabolism (ko00260);; Phenylalanine, tyrosine and tryptophan biosynthesis (ko00400);; Biosynthesis of amino acids (ko01230)		MSTRG.48389.10	6.37451e-07	-Inf	down	Cs5Chr10030976	cis	1	Biological Process: phragmoplast assembly (GO:0000914);; Molecular Function: protein serine/threonine kinase activity (GO:0004674);; Molecular Function: ATP binding (GO:0005524);; Biological Process: protein phosphorylation (GO:0006468);; Molecular Function: microtubule binding (GO:0008017);; Cellular Component: plasmodesma (GO:0009506);; Biological Process: embryo development ending in seed dorm…	--		MSTRG.12039.1	6.57036e-06	8.13461	up	Cs10Chr10018957	cis	1	Biological Process: tryptophan biosynthetic process (GO:0000162);; Molecular Function: tryptophan synthase activity (GO:0004834);; Biological Process: response to oxidative stress (GO:0006979);; Cellular Component: chloroplast stroma (GO:0009570);; Biological Process: response to salt stress (GO:0009651);;	Glycine, serine and threonine metabolism (ko00260);; Phenylalanine, tyrosine and tryptophan biosynthesis (ko00400);; Biosynthesis of amino acids (ko01230)
MSTRG.7822.1	0.000616762	-5.80204	down	Cs1Chr10031375	cis	0	Cellular Component: plasma membrane (GO:0005886);; Molecular Function: oxidoreductase activity, acting on single donors with incorporation of molecular oxygen, incorporation of two atoms of oxygen (GO:0016702);; Molecular Function: phytanoyl-CoA dioxygenase activity (GO:0048244);;	--		MSTRG.53709.4	0.00138447	-6.59517	down	Cs6Chr10026920	cis	1	Biological Process: transcription, DNA-templated (GO:0006351);; Biological Process: regulation of cellular process (GO:0050794);; Biological Process: response to stimulus (GO:0050896);;	--		MSTRG.12039.1	0.000140445	7.09955	up	Cs10Chr10018958	cis	0	Cellular Component: mitochondrion (GO:0005739);;	--		MSTRG.48389.10	6.37451e-07	-Inf	down	Cs5Chr10030977	cis	0	Molecular Function: protein serine/threonine kinase activity (GO:0004674);; Molecular Function: ATP binding (GO:0005524);; Biological Process: protein phosphorylation (GO:0006468);;	--		MSTRG.12039.1	6.57036e-06	8.13461	up	Cs10Chr10018958	cis	0	Cellular Component: mitochondrion (GO:0005739);;	--
MSTRG.7822.1	0.000616762	-5.80204	down	Cs1Chr10031376	cis	0	Molecular Function: phospholipase A2 activity (GO:0004623);; Cellular Component: extracellular region (GO:0005576);; Biological Process: phospholipid metabolic process (GO:0006644);; Biological Process: lipid catabolic process (GO:0016042);; Molecular Function: metal ion binding (GO:0046872);;	Glycerophospholipid metabolism (ko00564);; Ether lipid metabolism (ko00565);; Arachidonic acid metabolism (ko00590);; Linoleic acid metabolism (ko00591);; alpha-Linolenic acid metabolism (ko00592)		MSTRG.53709.4	0.00138447	-6.59517	down	Cs6Chr10026921	cis	0	--	--		MSTRG.12039.1	0.000140445	7.09955	up	Cs10Chr10018959	cis	1	--	--		MSTRG.48389.10	6.37451e-07	-Inf	down	Cs5Chr10030978	cis	0	Molecular Function: DNA binding (GO:0003677);; Cellular Component: nucleus (GO:0005634);; Cellular Component: cytoplasmic membrane-bounded vesicle (GO:0016023);; Molecular Function: metal ion binding (GO:0046872);;	--		MSTRG.12039.1	6.57036e-06	8.13461	up	Cs10Chr10018959	cis	1	--	--
MSTRG.7822.1	0.000616762	-5.80204	down	Cs1Chr10031377	cis	0	Molecular Function: amidase activity (GO:0004040);; Biological Process: nucleotide biosynthetic process (GO:0009165);; Molecular Function: carbon-nitrogen ligase activity, with glutamine as amido-N-donor (GO:0016884);; Cellular Component: integral component of chloroplast outer membrane (GO:0031359);;	--		MSTRG.53709.4	0.00138447	-6.59517	down	Cs6Chr10051727	cis	0	--	--		MSTRG.12039.1	0.000140445	7.09955	up	Cs10Chr10018960	cis	0	--	--		MSTRG.48389.10	6.37451e-07	-Inf	down	Cs5Chr10030979	cis	0	Molecular Function: DNA binding (GO:0003677);; Cellular Component: nucleus (GO:0005634);; Molecular Function: metal ion binding (GO:0046872);;	--		MSTRG.12039.1	6.57036e-06	8.13461	up	Cs10Chr10018960	cis	0	--	--
MSTRG.7822.1	0.000616762	-5.80204	down	Cs1Chr10031378	cis	0	--	--		MSTRG.53709.4	0.00138447	-6.59517	down	Cs6Chr10051730	cis	0	Molecular Function: monooxygenase activity (GO:0004497);; Molecular Function: iron ion binding (GO:0005506);; Molecular Function: electron carrier activity (GO:0009055);; Cellular Component: cytoplasmic membrane-bounded vesicle (GO:0016023);; Molecular Function: oxidoreductase activity, acting on paired donors, with incorporation or reduction of molecular oxygen (GO:0016705);; Molecular Function:…	--		MSTRG.12039.1	0.000140445	7.09955	up	Cs10Chr10026362	cis	0	--	--		MSTRG.48389.10	6.37451e-07	-Inf	down	Cs5Chr10030980	cis	1	Molecular Function: protein binding (GO:0005515);; Molecular Function: GTP binding (GO:0005525);; Cellular Component: nucleus (GO:0005634);; Cellular Component: cytoplasm (GO:0005737);; Biological Process: response to auxin (GO:0009733);; Biological Process: response to gibberellin (GO:0009739);; Biological Process: positive regulation of flower development (GO:0009911);; Biological Process: nega…	--		MSTRG.12039.1	6.57036e-06	8.13461	up	Cs10Chr10026362	cis	0	--	--
MSTRG.7822.1	0.000616762	-5.80204	down	Cs1Chr10031379	cis	0	Cellular Component: plastid (GO:0009536);; Cellular Component: membrane (GO:0016020);;	--		MSTRG.53709.4	0.00138447	-6.59517	down	Cs6Chr10051731	cis	0	Cellular Component: cytoplasmic membrane-bounded vesicle (GO:0016023);; Molecular Function: oxidoreductase activity (GO:0016491);; Molecular Function: metal ion binding (GO:0046872);;	--		MSTRG.7822.1	0.0029489	-5.53673	down	Cs1Chr10031371	cis	0	--	--		MSTRG.48389.10	6.37451e-07	-Inf	down	Cs5Chr10030981	cis	0	Cellular Component: cytoplasmic membrane-bounded vesicle (GO:0016023);;	--		MSTRG.50837.19	0.000119898	-6.81317	down	Cs6Chr10021584	cis	0	--	--
MSTRG.7822.1	0.000616762	-5.80204	down	Cs1Chr10031380	cis	0	--	--		MSTRG.53709.4	0.00138447	-6.59517	down	Cs6Chr10051734	cis	0	Molecular Function: monooxygenase activity (GO:0004497);; Molecular Function: iron ion binding (GO:0005506);; Molecular Function: electron carrier activity (GO:0009055);; Cellular Component: cytoplasmic membrane-bounded vesicle (GO:0016023);; Molecular Function: oxidoreductase activity, acting on paired donors, with incorporation or reduction of molecular oxygen (GO:0016705);; Molecular Function:…	--		MSTRG.7822.1	0.0029489	-5.53673	down	Cs1Chr10031372	cis	0	Molecular Function: RNA binding (GO:0003723);; Molecular Function: ATP binding (GO:0005524);; Cellular Component: nucleus (GO:0005634);; Cellular Component: cytoplasm (GO:0005737);; Biological Process: mRNA processing (GO:0006397);; Molecular Function: ATP-dependent helicase activity (GO:0008026);; Biological Process: RNA splicing (GO:0008380);;	Spliceosome (ko03040)		MSTRG.48389.10	6.37451e-07	-Inf	down	Cs5Chr10030982	cis	0	Molecular Function: RNA binding (GO:0003723);; Cellular Component: spliceosomal complex (GO:0005681);; Cellular Component: small nucleolar ribonucleoprotein complex (GO:0005732);; Biological Process: mRNA processing (GO:0006397);; Biological Process: RNA splicing (GO:0008380);; Biological Process: embryo development ending in seed dormancy (GO:0009793);;	RNA degradation (ko03018);; Spliceosome (ko03040)		MSTRG.50837.19	0.000119898	-6.81317	down	Cs6Chr10034094	cis	0	--	--
MSTRG.7822.1	0.000616762	-5.80204	down	Cs1Chr10031381	cis	0	--	--		MSTRG.53709.4	0.00138447	-6.59517	down	Cs6Chr10051736	cis	0	Molecular Function: amidophosphoribosyltransferase activity (GO:0004044);; Cellular Component: plasma membrane (GO:0005886);; Biological Process: sucrose biosynthetic process (GO:0005986);; Molecular Function: sucrose-phosphate synthase activity (GO:0046524);;	Starch and sucrose metabolism (ko00500)		MSTRG.7822.1	0.0029489	-5.53673	down	Cs1Chr10031373	cis	0	Biological Process: protein peptidyl-prolyl isomerization (GO:0000413);; Molecular Function: peptidyl-prolyl cis-trans isomerase activity (GO:0003755);; Molecular Function: FK506 binding (GO:0005528);; Biological Process: protein folding (GO:0006457);; Cellular Component: chloroplast thylakoid membrane (GO:0009535);;	--		MSTRG.48389.10	6.37451e-07	-Inf	down	Cs5Chr10030983	cis	0	--	Cyanoamino acid metabolism (ko00460);; Starch and sucrose metabolism (ko00500);; Phenylpropanoid biosynthesis (ko00940)		MSTRG.50837.19	0.000119898	-6.81317	down	Cs6Chr10034095	cis	0	--	--
MSTRG.7822.1	0.000616762	-5.80204	down	Cs1Chr10031382	cis	0	Cellular Component: vacuole (GO:0005773);; Molecular Function: zinc ion binding (GO:0008270);; Cellular Component: membrane (GO:0016020);;	--		MSTRG.53709.4	0.00138447	-6.59517	down	Cs6Chr10051739	cis	1	Cellular Component: plasma membrane (GO:0005886);;	--		MSTRG.7822.1	0.0029489	-5.53673	down	Cs1Chr10031374	cis	1	Cellular Component: vacuole (GO:0005773);; Cellular Component: plasma membrane (GO:0005886);; Biological Process: lipid metabolic process (GO:0006629);; Cellular Component: integral component of membrane (GO:0016021);; Cellular Component: cytoplasmic membrane-bounded vesicle (GO:0016023);; Molecular Function: oxidoreductase activity, acting on the CH-CH group of donors (GO:0016627);;	--		MSTRG.48389.10	6.37451e-07	-Inf	down	Cs5Chr10030984	cis	1	--	Cyanoamino acid metabolism (ko00460);; Starch and sucrose metabolism (ko00500);; Phenylpropanoid biosynthesis (ko00940)		MSTRG.50837.19	0.000119898	-6.81317	down	Cs6Chr10034096	cis	0	Molecular Function: protein serine/threonine kinase activity (GO:0004674);; Molecular Function: ATP binding (GO:0005524);; Cellular Component: plasma membrane (GO:0005886);; Biological Process: protein phosphorylation (GO:0006468);;	--
MSTRG.7822.1	0.000616762	-5.80204	down	Cs1Chr10031383	cis	0	--	--		MSTRG.53709.4	0.00138447	-6.59517	down	Cs6Chr10051740	cis	0	--	--		MSTRG.7822.1	0.0029489	-5.53673	down	Cs1Chr10031375	cis	0	Cellular Component: plasma membrane (GO:0005886);; Molecular Function: oxidoreductase activity, acting on single donors with incorporation of molecular oxygen, incorporation of two atoms of oxygen (GO:0016702);; Molecular Function: phytanoyl-CoA dioxygenase activity (GO:0048244);;	--		MSTRG.48389.10	6.37451e-07	-Inf	down	Cs5Chr10030985	cis	0	Molecular Function: DNA binding (GO:0003677);; Molecular Function: ATP binding (GO:0005524);; Molecular Function: ATP-dependent helicase activity (GO:0008026);; Molecular Function: metal ion binding (GO:0046872);;	--		MSTRG.50837.19	0.000119898	-6.81317	down	Cs6Chr10034097	cis	0	Cellular Component: ubiquitin ligase complex (GO:0000151);; Molecular Function: ubiquitin-protein transferase activity (GO:0004842);; Biological Process: protein ubiquitination (GO:0016567);;	--
MSTRG.7822.1	0.000616762	-5.80204	down	Cs1Chr10031384	cis	0	Cellular Component: vacuole (GO:0005773);; Molecular Function: zinc ion binding (GO:0008270);; Cellular Component: membrane (GO:0016020);; Cellular Component: cytoplasmic membrane-bounded vesicle (GO:0016023);;	--		MSTRG.53709.4	0.00138447	-6.59517	down	Cs6Chr10051741	cis	0	Molecular Function: catalytic activity (GO:0003824);; Molecular Function: protein binding (GO:0005515);; Cellular Component: plastid (GO:0009536);; Biological Process: cellular metabolic process (GO:0044237);; Biological Process: primary metabolic process (GO:0044238);; Molecular Function: metal ion binding (GO:0046872);; Biological Process: organic substance metabolic process (GO:0071704);;	--		MSTRG.7822.1	0.0029489	-5.53673	down	Cs1Chr10031376	cis	0	Molecular Function: phospholipase A2 activity (GO:0004623);; Cellular Component: extracellular region (GO:0005576);; Biological Process: phospholipid metabolic process (GO:0006644);; Biological Process: lipid catabolic process (GO:0016042);; Molecular Function: metal ion binding (GO:0046872);;	Glycerophospholipid metabolism (ko00564);; Ether lipid metabolism (ko00565);; Arachidonic acid metabolism (ko00590);; Linoleic acid metabolism (ko00591);; alpha-Linolenic acid metabolism (ko00592)		MSTRG.48389.10	6.37451e-07	-Inf	down	Cs5Chr10030987	cis	1	Cellular Component: microtubule associated complex (GO:0005875);; Biological Process: nitrogen compound metabolic process (GO:0006807);; Biological Process: microtubule-based process (GO:0007017);; Biological Process: cellular metabolic process (GO:0044237);; Biological Process: primary metabolic process (GO:0044238);; Biological Process: organic substance metabolic process (GO:0071704);;	--		MSTRG.50837.19	0.000119898	-6.81317	down	Cs6Chr10034098	cis	0	Cellular Component: nucleus (GO:0005634);;	--
MSTRG.7822.1	0.000616762	-5.80204	down	Cs1Chr10031385	cis	0	--	--		MSTRG.53709.4	0.00138447	-6.59517	down	Cs6Chr10051742	cis	1	--	--		MSTRG.7822.1	0.0029489	-5.53673	down	Cs1Chr10031377	cis	0	Molecular Function: amidase activity (GO:0004040);; Biological Process: nucleotide biosynthetic process (GO:0009165);; Molecular Function: carbon-nitrogen ligase activity, with glutamine as amido-N-donor (GO:0016884);; Cellular Component: integral component of chloroplast outer membrane (GO:0031359);;	--		MSTRG.48389.10	6.37451e-07	-Inf	down	Cs5Chr10030988	cis	1	--	--		MSTRG.50837.19	0.000119898	-6.81317	down	Cs6Chr10034099	cis	0	--	--
MSTRG.7822.1	0.000616762	-5.80204	down	Cs1Chr10031387	cis	0	--	--		MSTRG.53709.4	0.00138447	-6.59517	down	Cs6Chr10051743	cis	0	Molecular Function: sequence-specific DNA binding transcription factor activity (GO:0003700);; Cellular Component: nucleus (GO:0005634);; Biological Process: regulation of transcription, DNA-templated (GO:0006355);; Biological Process: detection of ethylene stimulus (GO:0009727);; Cellular Component: cytoplasmic membrane-bounded vesicle (GO:0016023);; Molecular Function: sequence-specific DNA bin…	--		MSTRG.7822.1	0.0029489	-5.53673	down	Cs1Chr10031378	cis	0	--	--		MSTRG.48389.10	6.37451e-07	-Inf	down	Cs5Chr10030989	cis	0	Biological Process: metabolic process (GO:0008152);; Cellular Component: cytoplasmic membrane-bounded vesicle (GO:0016023);; Molecular Function: hydrolase activity, acting on glycosyl bonds (GO:0016798);;	--		MSTRG.50837.19	0.000119898	-6.81317	down	Cs6Chr10034100	cis	0	--	--
MSTRG.7822.1	0.000616762	-5.80204	down	Cs1Chr10031388	cis	0	--	--		MSTRG.53709.4	0.00138447	-6.59517	down	Cs6Chr10051744	cis	0	--	--		MSTRG.7822.1	0.0029489	-5.53673	down	Cs1Chr10031379	cis	0	Cellular Component: plastid (GO:0009536);; Cellular Component: membrane (GO:0016020);;	--		MSTRG.48389.10	6.37451e-07	-Inf	down	Cs5Chr10030990	cis	0	Cellular Component: mitochondrion (GO:0005739);;	--		MSTRG.50837.19	0.000119898	-6.81317	down	Cs6Chr10034101	cis	0	--	--
MSTRG.7822.1	0.000616762	-5.80204	down	Cs1Chr10031389	cis	1	--	--		MSTRG.53709.4	0.00138447	-6.59517	down	Cs6Chr10051745	cis	0	--	--		MSTRG.7822.1	0.0029489	-5.53673	down	Cs1Chr10031380	cis	0	--	--		MSTRG.48389.10	6.37451e-07	-Inf	down	Cs5Chr10030991	cis	0	Biological Process: metabolic process (GO:0008152);; Molecular Function: hydrolase activity (GO:0016787);;	--		MSTRG.50837.19	0.000119898	-6.81317	down	Cs6Chr10034102	cis	0	--	--
MSTRG.7822.1	0.000616762	-5.80204	down	Cs1Chr10031390	cis	1	Biological Process: developmental process involved in reproduction (GO:0003006);; Molecular Function: actin monomer binding (GO:0003785);; Molecular Function: ATP binding (GO:0005524);; Cellular Component: cytoplasm (GO:0005737);; Molecular Function: 1-phosphatidylinositol-4-phosphate 5-kinase activity (GO:0016308);; Cellular Component: apical plasma membrane (GO:0016324);; Biological Process: ph…	Inositol phosphate metabolism (ko00562);; Phosphatidylinositol signaling system (ko04070);; Endocytosis (ko04144)		MSTRG.53709.4	0.00138447	-6.59517	down	Cs6Chr10051746	cis	1	Molecular Function: protein serine/threonine kinase activity (GO:0004674);; Molecular Function: ATP binding (GO:0005524);; Biological Process: protein phosphorylation (GO:0006468);;	--		MSTRG.7822.1	0.0029489	-5.53673	down	Cs1Chr10031381	cis	0	--	--		MSTRG.48389.10	6.37451e-07	-Inf	down	Cs5Chr10030992	cis	0	--	--		MSTRG.50837.19	0.000119898	-6.81317	down	Cs6Chr10034103	cis	0	Molecular Function: nucleotide binding (GO:0000166);; Cellular Component: heterotrimeric G-protein complex (GO:0005834);; Molecular Function: kinase activity (GO:0016301);; Biological Process: phosphorylation (GO:0016310);; Cellular Component: Cul4-RING E3 ubiquitin ligase complex (GO:0080008);;	--
MSTRG.7822.1	0.000616762	-5.80204	down	Cs1Chr10031391	cis	0	Molecular Function: phospholipid binding (GO:0005543);; Cellular Component: plastid (GO:0009536);;	--		MSTRG.53709.4	0.00138447	-6.59517	down	Cs6Chr10051747	cis	0	Molecular Function: threonine-type endopeptidase activity (GO:0004298);; Cellular Component: nucleus (GO:0005634);; Cellular Component: proteasome core complex (GO:0005839);; Cellular Component: plasma membrane (GO:0005886);; Biological Process: ubiquitin-dependent protein catabolic process (GO:0006511);; Cellular Component: cytoplasmic membrane-bounded vesicle (GO:0016023);;	Proteasome (ko03050)		MSTRG.7822.1	0.0029489	-5.53673	down	Cs1Chr10031382	cis	0	Cellular Component: vacuole (GO:0005773);; Molecular Function: zinc ion binding (GO:0008270);; Cellular Component: membrane (GO:0016020);;	--		MSTRG.48389.10	6.37451e-07	-Inf	down	Cs5Chr10030993	cis	0	Molecular Function: SNAP receptor activity (GO:0005484);; Biological Process: intracellular protein transport (GO:0006886);; Cellular Component: membrane (GO:0016020);; Biological Process: vesicle-mediated transport (GO:0016192);;	SNARE interactions in vesicular transport (ko04130);; Phagosome (ko04145)		MSTRG.50837.19	0.000119898	-6.81317	down	Cs6Chr10034104	cis	0	--	--
MSTRG.7822.1	0.000616762	-5.80204	down	Cs1Chr10031392	cis	1	Molecular Function: nucleotide binding (GO:0000166);; Molecular Function: protein kinase activity (GO:0004672);; Biological Process: chromatin silencing (GO:0006342);; Biological Process: protein phosphorylation (GO:0006468);; Biological Process: flower development (GO:0009908);; Biological Process: histone modification (GO:0016570);; Biological Process: posttranscriptional gene silencing by RNA …	--		MSTRG.53709.4	0.00138447	-6.59517	down	Cs6Chr10051748	cis	0	--	--		MSTRG.7822.1	0.0029489	-5.53673	down	Cs1Chr10031383	cis	0	--	--		MSTRG.48389.10	6.37451e-07	-Inf	down	Cs5Chr10030994	cis	0	--	--		MSTRG.50837.19	0.000119898	-6.81317	down	Cs6Chr10034105	cis	0	Cellular Component: plastid (GO:0009536);; Cellular Component: membrane (GO:0016020);;	--
MSTRG.7822.1	0.000616762	-5.80204	down	Cs1Chr10031393	cis	0	Molecular Function: methyltransferase activity (GO:0008168);; Molecular Function: zinc ion binding (GO:0008270);; Biological Process: methylation (GO:0032259);;	--		MSTRG.53709.4	0.00138447	-6.59517	down	Cs6Chr10051749	cis	0	Molecular Function: phosphorelay response regulator activity (GO:0000156);; Biological Process: phosphorelay signal transduction system (GO:0000160);; Molecular Function: DNA binding (GO:0003677);; Molecular Function: chromatin binding (GO:0003682);; Biological Process: regulation of transcription, DNA-templated (GO:0006355);; Biological Process: intracellular signal transduction (GO:0035556);;	Plant hormone signal transduction (ko04075)		MSTRG.7822.1	0.0029489	-5.53673	down	Cs1Chr10031384	cis	0	Cellular Component: vacuole (GO:0005773);; Molecular Function: zinc ion binding (GO:0008270);; Cellular Component: membrane (GO:0016020);; Cellular Component: cytoplasmic membrane-bounded vesicle (GO:0016023);;	--		MSTRG.48389.10	6.37451e-07	-Inf	down	Cs5Chr10030995	cis	0	Cellular Component: cytoplasmic membrane-bounded vesicle (GO:0016023);; Molecular Function: hydrolase activity (GO:0016787);;	--		MSTRG.50837.19	0.000119898	-6.81317	down	Cs6Chr10034106	cis	1	Biological Process: response to stress (GO:0006950);;	--
MSTRG.7822.1	0.000616762	-5.80204	down	Cs1Chr10031394	cis	0	Molecular Function: structural molecule activity (GO:0005198);; Cellular Component: chloroplast thylakoid membrane (GO:0009535);; Cellular Component: plastoglobule (GO:0010287);;	--		MSTRG.53709.4	0.00138447	-6.59517	down	Cs6Chr10051750	cis	1	Molecular Function: phosphorelay response regulator activity (GO:0000156);; Biological Process: phosphorelay signal transduction system (GO:0000160);; Molecular Function: DNA binding (GO:0003677);; Molecular Function: chromatin binding (GO:0003682);; Biological Process: regulation of transcription, DNA-templated (GO:0006355);; Biological Process: intracellular signal transduction (GO:0035556);;	Plant hormone signal transduction (ko04075)		MSTRG.7822.1	0.0029489	-5.53673	down	Cs1Chr10031385	cis	0	--	--		MSTRG.48389.10	6.37451e-07	-Inf	down	Cs5Chr10030996	cis	0	Molecular Function: enzyme inhibitor activity (GO:0004857);; Cellular Component: plant-type cell wall (GO:0009505);; Molecular Function: pectinesterase activity (GO:0030599);; Biological Process: cell wall modification (GO:0042545);; Biological Process: negative regulation of catalytic activity (GO:0043086);; Molecular Function: aspartyl esterase activity (GO:0045330);;	--		MSTRG.50837.19	0.000119898	-6.81317	down	Cs6Chr10034107	cis	1	Cellular Component: cytoplasmic membrane-bounded vesicle (GO:0016023);;	--
MSTRG.7822.1	0.000616762	-5.80204	down	Cs1Chr10031395	cis	0	Molecular Function: RNA binding (GO:0003723);; Molecular Function: structural constituent of ribosome (GO:0003735);; Cellular Component: ribosome (GO:0005840);; Biological Process: translation (GO:0006412);; Cellular Component: chloroplast envelope (GO:0009941);;	Ribosome (ko03010)		MSTRG.25789.91	0.00826521	-Inf	down	Cs14Chr10000780	cis	0	Molecular Function: nucleotide binding (GO:0000166);; Molecular Function: nucleic acid binding (GO:0003676);;	mRNA surveillance pathway (ko03015)		MSTRG.7822.1	0.0029489	-5.53673	down	Cs1Chr10031387	cis	0	--	--		MSTRG.48389.10	6.37451e-07	-Inf	down	Cs5Chr10030997	cis	0	Biological Process: regulation of transcription, DNA-templated (GO:0006355);; Biological Process: primary shoot apical meristem specification (GO:0010072);;	--		MSTRG.50837.19	0.000119898	-6.81317	down	Cs6Chr10034108	cis	0	Molecular Function: mannose-1-phosphate guanylyltransferase activity (GO:0004475);; Molecular Function: GTP binding (GO:0005525);; Cellular Component: mitochondrion (GO:0005739);; Biological Process: GDP-mannose biosynthetic process (GO:0009298);; Biological Process: response to heat (GO:0009408);; Biological Process: response to salt stress (GO:0009651);; Biological Process: response to jasmonic…	Fructose and mannose metabolism (ko00051);; Amino sugar and nucleotide sugar metabolism (ko00520)
MSTRG.7822.1	0.000616762	-5.80204	down	Cs1Chr10031396	cis	1	Cellular Component: endoplasmic reticulum (GO:0005783);; Cellular Component: membrane (GO:0016020);;	--		MSTRG.25789.91	0.00826521	-Inf	down	Cs14Chr10000781	cis	0	Molecular Function: zinc ion binding (GO:0008270);; Biological Process: carbohydrate transport (GO:0008643);; Cellular Component: integral component of membrane (GO:0016021);; Molecular Function: substrate-specific transmembrane transporter activity (GO:0022891);; Biological Process: transmembrane transport (GO:0055085);;	--		MSTRG.7822.1	0.0029489	-5.53673	down	Cs1Chr10031388	cis	0	--	--		MSTRG.48389.10	6.37451e-07	-Inf	down	Cs5Chr10030998	cis	0	Molecular Function: transporter activity (GO:0005215);; Molecular Function: GTP binding (GO:0005525);; Cellular Component: endoplasmic reticulum (GO:0005783);; Cellular Component: Golgi apparatus (GO:0005794);; Cellular Component: cytosol (GO:0005829);; Cellular Component: plasma membrane (GO:0005886);; Biological Process: intracellular protein transport (GO:0006886);; Biological Process: ER to G…	Protein processing in endoplasmic reticulum (ko04141)		MSTRG.50837.19	0.000119898	-6.81317	down	Cs6Chr10034109	cis	1	--	--
MSTRG.7822.1	0.000616762	-5.80204	down	Cs1Chr10031397	cis	0	--	--		MSTRG.25789.91	0.00826521	-Inf	down	Cs14Chr10000782	cis	0	Cellular Component: nucleus (GO:0005634);; Molecular Function: zinc ion binding (GO:0008270);; Cellular Component: plastid (GO:0009536);; Biological Process: root meristem specification (GO:0010071);; Biological Process: maintenance of root meristem identity (GO:0010078);; Biological Process: regulation of gene expression (GO:0010468);; Biological Process: maintenance of shoot apical meristem ide…	--		MSTRG.7822.1	0.0029489	-5.53673	down	Cs1Chr10031389	cis	1	--	--		MSTRG.48389.10	6.37451e-07	-Inf	down	Cs5Chr10030999	cis	0	--	--		MSTRG.50837.19	0.000119898	-6.81317	down	Cs6Chr10034110	cis	0	--	--
MSTRG.23994.1	0.0016983	-5.3781	down	Cs14Chr10001335	cis	0	Molecular Function: ubiquitin-protein transferase activity (GO:0004842);; Biological Process: ubiquitin-dependent protein catabolic process (GO:0006511);; Biological Process: protein ubiquitination (GO:0016567);;	--		MSTRG.25789.91	0.00826521	-Inf	down	Cs14Chr10000783	cis	0	Molecular Function: 1-acylglycerol-3-phosphate O-acyltransferase activity (GO:0003841);; Cellular Component: endoplasmic reticulum (GO:0005783);; Cellular Component: integral component of membrane (GO:0016021);; Cellular Component: cytoplasmic membrane-bounded vesicle (GO:0016023);; Biological Process: CDP-diacylglycerol biosynthetic process (GO:0016024);;	Glycerolipid metabolism (ko00561);; Glycerophospholipid metabolism (ko00564)		MSTRG.7822.1	0.0029489	-5.53673	down	Cs1Chr10031390	cis	1	Biological Process: developmental process involved in reproduction (GO:0003006);; Molecular Function: actin monomer binding (GO:0003785);; Molecular Function: ATP binding (GO:0005524);; Cellular Component: cytoplasm (GO:0005737);; Molecular Function: 1-phosphatidylinositol-4-phosphate 5-kinase activity (GO:0016308);; Cellular Component: apical plasma membrane (GO:0016324);; Biological Process: ph…	Inositol phosphate metabolism (ko00562);; Phosphatidylinositol signaling system (ko04070);; Endocytosis (ko04144)		MSTRG.48389.10	6.37451e-07	-Inf	down	Cs5Chr10031000	cis	0	Molecular Function: protein serine/threonine kinase activity (GO:0004674);; Molecular Function: ATP binding (GO:0005524);; Cellular Component: mitochondrion (GO:0005739);; Biological Process: protein phosphorylation (GO:0006468);; Cellular Component: integral component of membrane (GO:0016021);; Cellular Component: cytoplasmic membrane-bounded vesicle (GO:0016023);;	--		MSTRG.23994.1	0.00623243	4.90852	up	Cs14Chr10001335	cis	0	Molecular Function: ubiquitin-protein transferase activity (GO:0004842);; Biological Process: ubiquitin-dependent protein catabolic process (GO:0006511);; Biological Process: protein ubiquitination (GO:0016567);;	--
MSTRG.23994.1	0.0016983	-5.3781	down	Cs14Chr10001336	cis	0	--	--		MSTRG.25789.91	0.00826521	-Inf	down	Cs14Chr10000784	cis	0	Molecular Function: DNA topoisomerase activity (GO:0003916);; Biological Process: DNA recombination (GO:0006310);; Biological Process: chromosome segregation (GO:0007059);; Biological Process: cell cycle process (GO:0022402);; Molecular Function: organic cyclic compound binding (GO:0097159);; Molecular Function: heterocyclic compound binding (GO:1901363);;	--		MSTRG.7822.1	0.0029489	-5.53673	down	Cs1Chr10031391	cis	0	Molecular Function: phospholipid binding (GO:0005543);; Cellular Component: plastid (GO:0009536);;	--		MSTRG.48389.10	6.37451e-07	-Inf	down	Cs5Chr10031002	cis	0	--	--		MSTRG.23994.1	0.00623243	4.90852	up	Cs14Chr10001336	cis	0	--	--
MSTRG.23994.1	0.0016983	-5.3781	down	Cs14Chr10001337	cis	0	Cellular Component: plastid (GO:0009536);;	--		MSTRG.25789.91	0.00826521	-Inf	down	Cs14Chr10000785	cis	0	Molecular Function: GTP binding (GO:0005525);; Biological Process: rRNA processing (GO:0006364);; Biological Process: tRNA metabolic process (GO:0006399);; Cellular Component: chloroplast (GO:0009507);; Biological Process: chloroplast organization (GO:0009658);; Biological Process: embryo development ending in seed dormancy (GO:0009793);;	--		MSTRG.7822.1	0.0029489	-5.53673	down	Cs1Chr10031392	cis	1	Molecular Function: nucleotide binding (GO:0000166);; Molecular Function: protein kinase activity (GO:0004672);; Biological Process: chromatin silencing (GO:0006342);; Biological Process: protein phosphorylation (GO:0006468);; Biological Process: flower development (GO:0009908);; Biological Process: histone modification (GO:0016570);; Biological Process: posttranscriptional gene silencing by RNA …	--		MSTRG.48389.10	6.37451e-07	-Inf	down	Cs5Chr10031003	cis	0	Molecular Function: protein binding (GO:0005515);; Biological Process: DNA metabolic process (GO:0006259);; Biological Process: cellular response to DNA damage stimulus (GO:0006974);;	DNA replication (ko03030);; Nucleotide excision repair (ko03420);; Mismatch repair (ko03430);; Homologous recombination (ko03440)		MSTRG.23994.1	0.00623243	4.90852	up	Cs14Chr10001337	cis	0	Cellular Component: plastid (GO:0009536);;	--
MSTRG.23994.1	0.0016983	-5.3781	down	Cs14Chr10001338	cis	0	--	--		MSTRG.25789.91	0.00826521	-Inf	down	Cs14Chr10001845	cis	0	--	--		MSTRG.7822.1	0.0029489	-5.53673	down	Cs1Chr10031393	cis	0	Molecular Function: methyltransferase activity (GO:0008168);; Molecular Function: zinc ion binding (GO:0008270);; Biological Process: methylation (GO:0032259);;	--		MSTRG.58481.4	0.00230049	-Inf	down	Cs8Chr10028755	trans	0	--	--		MSTRG.23994.1	0.00623243	4.90852	up	Cs14Chr10001338	cis	0	--	--
MSTRG.23994.1	0.0016983	-5.3781	down	Cs14Chr10001339	cis	0	--	--		MSTRG.25789.91	0.00826521	-Inf	down	Cs14Chr10001846	cis	1	Cellular Component: membrane (GO:0016020);;	--		MSTRG.7822.1	0.0029489	-5.53673	down	Cs1Chr10031394	cis	0	Molecular Function: structural molecule activity (GO:0005198);; Cellular Component: chloroplast thylakoid membrane (GO:0009535);; Cellular Component: plastoglobule (GO:0010287);;	--		MSTRG.58481.4	0.00230049	-Inf	down	Cs8Chr10038412	cis	0	Cellular Component: plasma membrane (GO:0005886);; Molecular Function: zinc ion binding (GO:0008270);; Molecular Function: transferase activity (GO:0016740);;	--		MSTRG.23994.1	0.00623243	4.90852	up	Cs14Chr10001339	cis	0	--	--
MSTRG.23994.1	0.0016983	-5.3781	down	Cs14Chr10001340	cis	0	--	--		MSTRG.25789.91	0.00826521	-Inf	down	Cs14Chr10001847	cis	1	Biological Process: nucleobase-containing compound metabolic process (GO:0006139);; Biological Process: phosphate-containing compound metabolic process (GO:0006796);; Cellular Component: plastid (GO:0009536);; Biological Process: response to red or far red light (GO:0009639);; Biological Process: cellular component organization (GO:0016043);; Biological Process: organophosphate metabolic process …	--		MSTRG.7822.1	0.0029489	-5.53673	down	Cs1Chr10031395	cis	0	Molecular Function: RNA binding (GO:0003723);; Molecular Function: structural constituent of ribosome (GO:0003735);; Cellular Component: ribosome (GO:0005840);; Biological Process: translation (GO:0006412);; Cellular Component: chloroplast envelope (GO:0009941);;	Ribosome (ko03010)		MSTRG.58481.4	0.00230049	-Inf	down	Cs8Chr10038413	cis	0	Molecular Function: protein binding (GO:0005515);; Cellular Component: integral component of plasma membrane (GO:0005887);; Biological Process: copper ion transport (GO:0006825);; Cellular Component: plastid (GO:0009536);; Biological Process: defense response to bacterium (GO:0042742);; Molecular Function: sugar transmembrane transporter activity (GO:0051119);;	--		MSTRG.23994.1	0.00623243	4.90852	up	Cs14Chr10001340	cis	0	--	--
MSTRG.23994.1	0.0016983	-5.3781	down	Cs14Chr10001341	cis	0	--	--		MSTRG.25789.91	0.00826521	-Inf	down	Cs14Chr10001848	cis	1	--	--		MSTRG.7822.1	0.0029489	-5.53673	down	Cs1Chr10031396	cis	1	Cellular Component: endoplasmic reticulum (GO:0005783);; Cellular Component: membrane (GO:0016020);;	--		MSTRG.58481.4	0.00230049	-Inf	down	Cs8Chr10038414	cis	0	--	--		MSTRG.23994.1	0.00623243	4.90852	up	Cs14Chr10001341	cis	0	--	--
MSTRG.23994.1	0.0016983	-5.3781	down	Cs14Chr10001342	cis	0	--	--		MSTRG.25789.91	0.00826521	-Inf	down	Cs14Chr10001849	cis	0	--	--		MSTRG.7822.1	0.0029489	-5.53673	down	Cs1Chr10031397	cis	0	--	--		MSTRG.58481.4	0.00230049	-Inf	down	Cs8Chr10038415	cis	0	--	--		MSTRG.23994.1	0.00623243	4.90852	up	Cs14Chr10001342	cis	0	--	--
MSTRG.23994.1	0.0016983	-5.3781	down	Cs14Chr10001343	cis	0	--	--		MSTRG.25789.91	0.00826521	-Inf	down	Cs14Chr10001850	cis	0	--	--		MSTRG.25789.80	0.00202372	-5.75468	down	Cs14Chr10000780	cis	0	Molecular Function: nucleotide binding (GO:0000166);; Molecular Function: nucleic acid binding (GO:0003676);;	mRNA surveillance pathway (ko03015)		MSTRG.58481.4	0.00230049	-Inf	down	Cs8Chr10038416	cis	0	Biological Process: RNA methylation (GO:0001510);; Cellular Component: mitochondrial inner membrane (GO:0005743);; Biological Process: photorespiration (GO:0009853);; Molecular Function: P-P-bond-hydrolysis-driven protein transmembrane transporter activity (GO:0015450);; Cellular Component: mitochondrial intermembrane space protein transporter complex (GO:0042719);; Biological Process: protein im…	--		MSTRG.23994.1	0.00623243	4.90852	up	Cs14Chr10001343	cis	0	--	--
MSTRG.23994.1	0.0016983	-5.3781	down	Cs14Chr10001344	cis	0	--	--		MSTRG.25789.91	0.00826521	-Inf	down	Cs14Chr10001862	cis	0	Cellular Component: chloroplast thylakoid lumen (GO:0009543);;	--		MSTRG.25789.80	0.00202372	-5.75468	down	Cs14Chr10000781	cis	0	Molecular Function: zinc ion binding (GO:0008270);; Biological Process: carbohydrate transport (GO:0008643);; Cellular Component: integral component of membrane (GO:0016021);; Molecular Function: substrate-specific transmembrane transporter activity (GO:0022891);; Biological Process: transmembrane transport (GO:0055085);;	--		MSTRG.58481.4	0.00230049	-Inf	down	Cs8Chr10038417	cis	0	Cellular Component: mitochondrion (GO:0005739);; Biological Process: glycerol metabolic process (GO:0006071);; Biological Process: lipid metabolic process (GO:0006629);; Molecular Function: glycerophosphodiester phosphodiesterase activity (GO:0008889);;	--		MSTRG.23994.1	0.00623243	4.90852	up	Cs14Chr10001344	cis	0	--	--
MSTRG.23994.1	0.0016983	-5.3781	down	Cs14Chr10001506	cis	0	Cellular Component: membrane (GO:0016020);;	--		MSTRG.455.3	0.00871883	-7.00654	down	Cs1Chr10018822	cis	0	Cellular Component: mitochondrion (GO:0005739);; Biological Process: intracellular protein transport (GO:0006886);; Molecular Function: protein transporter activity (GO:0008565);; Cellular Component: cytoplasmic membrane-bounded vesicle (GO:0016023);; Biological Process: vesicle-mediated transport (GO:0016192);; Cellular Component: membrane coat (GO:0030117);;	--		MSTRG.25789.80	0.00202372	-5.75468	down	Cs14Chr10000782	cis	0	Cellular Component: nucleus (GO:0005634);; Molecular Function: zinc ion binding (GO:0008270);; Cellular Component: plastid (GO:0009536);; Biological Process: root meristem specification (GO:0010071);; Biological Process: maintenance of root meristem identity (GO:0010078);; Biological Process: regulation of gene expression (GO:0010468);; Biological Process: maintenance of shoot apical meristem ide…	--		MSTRG.58481.4	0.00230049	-Inf	down	Cs8Chr10038418	cis	0	--	--		MSTRG.23994.1	0.00623243	4.90852	up	Cs14Chr10001506	cis	0	Cellular Component: membrane (GO:0016020);;	--
MSTRG.23994.1	0.0016983	-5.3781	down	Cs14Chr10001507	cis	0	Cellular Component: membrane (GO:0016020);;	--		MSTRG.455.3	0.00871883	-7.00654	down	Cs1Chr10018823	cis	0	--	--		MSTRG.25789.80	0.00202372	-5.75468	down	Cs14Chr10000783	cis	0	Molecular Function: 1-acylglycerol-3-phosphate O-acyltransferase activity (GO:0003841);; Cellular Component: endoplasmic reticulum (GO:0005783);; Cellular Component: integral component of membrane (GO:0016021);; Cellular Component: cytoplasmic membrane-bounded vesicle (GO:0016023);; Biological Process: CDP-diacylglycerol biosynthetic process (GO:0016024);;	Glycerolipid metabolism (ko00561);; Glycerophospholipid metabolism (ko00564)		MSTRG.58481.4	0.00230049	-Inf	down	Cs8Chr10038419	cis	0	--	--		MSTRG.23994.1	0.00623243	4.90852	up	Cs14Chr10001507	cis	0	Cellular Component: membrane (GO:0016020);;	--
MSTRG.23994.1	0.0016983	-5.3781	down	Cs14Chr10001508	cis	0	--	--		MSTRG.455.3	0.00871883	-7.00654	down	Cs1Chr10018824	cis	0	Cellular Component: cytoplasmic membrane-bounded vesicle (GO:0016023);; Molecular Function: lyase activity (GO:0016829);;	--		MSTRG.25789.80	0.00202372	-5.75468	down	Cs14Chr10000784	cis	0	Molecular Function: DNA topoisomerase activity (GO:0003916);; Biological Process: DNA recombination (GO:0006310);; Biological Process: chromosome segregation (GO:0007059);; Biological Process: cell cycle process (GO:0022402);; Molecular Function: organic cyclic compound binding (GO:0097159);; Molecular Function: heterocyclic compound binding (GO:1901363);;	--		MSTRG.58481.4	0.00230049	-Inf	down	Cs8Chr10038420	cis	0	Molecular Function: phosphogluconate dehydrogenase (decarboxylating) activity (GO:0004616);; Molecular Function: pyruvate dehydrogenase (acetyl-transferring) activity (GO:0004739);; Biological Process: acetyl-CoA biosynthetic process from pyruvate (GO:0006086);; Biological Process: pentose-phosphate shunt (GO:0006098);; Molecular Function: NADP binding (GO:0050661);;	--		MSTRG.23994.1	0.00623243	4.90852	up	Cs14Chr10001508	cis	0	--	--
MSTRG.23994.1	0.0016983	-5.3781	down	Cs14Chr10001509	cis	0	--	--		MSTRG.455.3	0.00871883	-7.00654	down	Cs1Chr10018825	cis	0	Biological Process: lipid metabolic process (GO:0006629);; Molecular Function: hydrolase activity (GO:0016787);;	--		MSTRG.25789.80	0.00202372	-5.75468	down	Cs14Chr10000785	cis	0	Molecular Function: GTP binding (GO:0005525);; Biological Process: rRNA processing (GO:0006364);; Biological Process: tRNA metabolic process (GO:0006399);; Cellular Component: chloroplast (GO:0009507);; Biological Process: chloroplast organization (GO:0009658);; Biological Process: embryo development ending in seed dormancy (GO:0009793);;	--		MSTRG.58481.4	0.00230049	-Inf	down	Cs8Chr10038421	cis	1	Cellular Component: nucleus (GO:0005634);; Molecular Function: protein dimerization activity (GO:0046983);;	--		MSTRG.23994.1	0.00623243	4.90852	up	Cs14Chr10001509	cis	0	--	--
MSTRG.23994.1	0.0016983	-5.3781	down	Cs14Chr10001510	cis	0	--	--		MSTRG.455.3	0.00871883	-7.00654	down	Cs1Chr10018826	cis	0	--	--		MSTRG.25789.80	0.00202372	-5.75468	down	Cs14Chr10001845	cis	0	--	--		MSTRG.58481.4	0.00230049	-Inf	down	Cs8Chr10038422	cis	0	--	--		MSTRG.23994.1	0.00623243	4.90852	up	Cs14Chr10001510	cis	0	--	--
MSTRG.23994.1	0.0016983	-5.3781	down	Cs14Chr10001511	cis	1	Molecular Function: serine-type endopeptidase activity (GO:0004252);; Biological Process: proteolysis (GO:0006508);; Cellular Component: cytoplasmic membrane-bounded vesicle (GO:0016023);; Molecular Function: identical protein binding (GO:0042802);; Biological Process: negative regulation of catalytic activity (GO:0043086);;	--		MSTRG.455.3	0.00871883	-7.00654	down	Cs1Chr10018827	cis	0	--	--		MSTRG.25789.80	0.00202372	-5.75468	down	Cs14Chr10001846	cis	1	Cellular Component: membrane (GO:0016020);;	--		MSTRG.58481.4	0.00230049	-Inf	down	Cs8Chr10038423	cis	0	--	--		MSTRG.23994.1	0.00623243	4.90852	up	Cs14Chr10001511	cis	1	Molecular Function: serine-type endopeptidase activity (GO:0004252);; Biological Process: proteolysis (GO:0006508);; Cellular Component: cytoplasmic membrane-bounded vesicle (GO:0016023);; Molecular Function: identical protein binding (GO:0042802);; Biological Process: negative regulation of catalytic activity (GO:0043086);;	--
MSTRG.23994.1	0.0016983	-5.3781	down	Cs14Chr10001513	cis	0	Molecular Function: protein serine/threonine phosphatase activity (GO:0004722);;	--		MSTRG.455.3	0.00871883	-7.00654	down	Cs1Chr10018828	cis	0	Molecular Function: ferredoxin-NADP+ reductase activity (GO:0004324);; Molecular Function: copper ion binding (GO:0005507);; Cellular Component: chloroplast (GO:0009507);; Biological Process: photosynthesis (GO:0015979);; Biological Process: electron transport chain (GO:0022900);; Cellular Component: thylakoid membrane (GO:0042651);; Molecular Function: flavin adenine dinucleotide binding (GO:005…	Photosynthesis (ko00195)		MSTRG.25789.80	0.00202372	-5.75468	down	Cs14Chr10001847	cis	1	Biological Process: nucleobase-containing compound metabolic process (GO:0006139);; Biological Process: phosphate-containing compound metabolic process (GO:0006796);; Cellular Component: plastid (GO:0009536);; Biological Process: response to red or far red light (GO:0009639);; Biological Process: cellular component organization (GO:0016043);; Biological Process: organophosphate metabolic process …	--		MSTRG.58481.4	0.00230049	-Inf	down	Cs8Chr10038424	cis	0	Cellular Component: plasma membrane (GO:0005886);; Cellular Component: integral component of membrane (GO:0016021);;	--		MSTRG.23994.1	0.00623243	4.90852	up	Cs14Chr10001513	cis	0	Molecular Function: protein serine/threonine phosphatase activity (GO:0004722);;	--
MSTRG.23994.1	0.0016983	-5.3781	down	Cs14Chr10001514	cis	0	--	--		MSTRG.455.3	0.00871883	-7.00654	down	Cs1Chr10018829	cis	1	Cellular Component: cytoplasm (GO:0005737);; Biological Process: cell death (GO:0008219);; Biological Process: response to salicylic acid (GO:0009751);; Biological Process: defense response to bacterium, incompatible interaction (GO:0009816);; Molecular Function: sphingosine transmembrane transporter activity (GO:0010175);; Biological Process: vesicle-mediated transport (GO:0016192);; Molecular F…	--		MSTRG.25789.80	0.00202372	-5.75468	down	Cs14Chr10001848	cis	1	--	--		MSTRG.58481.4	0.00230049	-Inf	down	Cs8Chr10038425	cis	0	Cellular Component: cytosol (GO:0005829);; Cellular Component: plasma membrane (GO:0005886);; Biological Process: cytoskeleton organization (GO:0007010);; Molecular Function: ARF GTPase activator activity (GO:0008060);; Molecular Function: zinc ion binding (GO:0008270);; Biological Process: response to auxin (GO:0009733);; Biological Process: leaf morphogenesis (GO:0009965);; Biological Process: …	Endocytosis (ko04144)		MSTRG.23994.1	0.00623243	4.90852	up	Cs14Chr10001514	cis	0	--	--
MSTRG.57421.2	0.00157975	5.30081	up	Cs8Chr10038609	cis	0	Cellular Component: cytoplasmic membrane-bounded vesicle (GO:0016023);;	--		MSTRG.455.3	0.00871883	-7.00654	down	Cs1Chr10018830	cis	0	Cellular Component: plastid (GO:0009536);;	--		MSTRG.25789.80	0.00202372	-5.75468	down	Cs14Chr10001849	cis	0	--	--		MSTRG.58481.4	0.00230049	-Inf	down	Cs8Chr10038426	cis	0	Biological Process: proteolysis (GO:0006508);; Molecular Function: peptidase activity (GO:0008233);;	--		MSTRG.9875.20	0.000631344	-6.03615	down	Cs10Chr10041393	cis	0	--	--
MSTRG.57421.2	0.00157975	5.30081	up	Cs8Chr10038610	cis	0	--	--		MSTRG.455.3	0.00871883	-7.00654	down	Cs1Chr10018831	cis	0	Cellular Component: membrane (GO:0016020);;	--		MSTRG.25789.80	0.00202372	-5.75468	down	Cs14Chr10001850	cis	0	--	--		MSTRG.58481.4	0.00230049	-Inf	down	Cs8Chr10038427	cis	0	Molecular Function: DNA binding (GO:0003677);; Molecular Function: sequence-specific DNA binding transcription factor activity (GO:0003700);; Cellular Component: nucleus (GO:0005634);; Biological Process: regulation of transcription, DNA-templated (GO:0006355);; Cellular Component: plastid (GO:0009536);;	--		MSTRG.9875.20	0.000631344	-6.03615	down	Cs10Chr10041394	cis	1	Molecular Function: aspartate kinase activity (GO:0004072);; Biological Process: cellular amino acid biosynthetic process (GO:0008652);; Biological Process: phosphorylation (GO:0016310);; Molecular Function: amino acid binding (GO:0016597);;	Glycine, serine and threonine metabolism (ko00260);; Cysteine and methionine metabolism (ko00270);; Lysine biosynthesis (ko00300);; 2-Oxocarboxylic acid metabolism (ko01210);; Biosynthesis of amino acids (ko01230)
MSTRG.57421.2	0.00157975	5.30081	up	Cs8Chr10038611	cis	0	--	--		MSTRG.455.3	0.00871883	-7.00654	down	Cs1Chr10018832	cis	1	--	--		MSTRG.25789.80	0.00202372	-5.75468	down	Cs14Chr10001862	cis	0	Cellular Component: chloroplast thylakoid lumen (GO:0009543);;	--		MSTRG.58481.4	0.00230049	-Inf	down	Cs8Chr10038428	cis	0	Molecular Function: glycine-tRNA ligase activity (GO:0004820);; Molecular Function: ATP binding (GO:0005524);; Cellular Component: mitochondrion (GO:0005739);; Biological Process: glycyl-tRNA aminoacylation (GO:0006426);; Biological Process: response to cadmium ion (GO:0046686);;	Aminoacyl-tRNA biosynthesis (ko00970)		MSTRG.9875.20	0.000631344	-6.03615	down	Cs10Chr10041396	cis	0	--	Aminoacyl-tRNA biosynthesis (ko00970)
MSTRG.57421.2	0.00157975	5.30081	up	Cs8Chr10038612	cis	0	Molecular Function: catalytic activity (GO:0003824);; Cellular Component: cytoplasmic membrane-bounded vesicle (GO:0016023);;	Cyanoamino acid metabolism (ko00460);; Starch and sucrose metabolism (ko00500);; Phenylpropanoid biosynthesis (ko00940)		MSTRG.455.3	0.00871883	-7.00654	down	Cs1Chr10018833	cis	1	Molecular Function: glutathione transferase activity (GO:0004364);; Cellular Component: plasma membrane (GO:0005886);; Biological Process: glutathione metabolic process (GO:0006749);; Biological Process: response to oxidative stress (GO:0006979);; Biological Process: response to cold (GO:0009409);; Cellular Component: chloroplast stroma (GO:0009570);; Biological Process: response to herbicide (GO…	Glutathione metabolism (ko00480)		MSTRG.25789.80	0.00202372	-5.75468	down	Cs14Chr10001863	cis	0	--	--		MSTRG.58481.4	0.00230049	-Inf	down	Cs8Chr10038429	cis	0	Biological Process: respiratory burst involved in defense response (GO:0002679);; Biological Process: cell surface pattern recognition receptor signaling pathway (GO:0002752);; Molecular Function: protein serine/threonine kinase activity (GO:0004674);; Molecular Function: ATP binding (GO:0005524);; Cellular Component: plasma membrane (GO:0005886);; Biological Process: protein targeting to membran…	Plant-pathogen interaction (ko04626)		MSTRG.9875.20	0.000631344	-6.03615	down	Cs10Chr10041397	cis	0	Molecular Function: nucleotide binding (GO:0000166);; Molecular Function: aminoacyl-tRNA ligase activity (GO:0004812);;	Aminoacyl-tRNA biosynthesis (ko00970)
MSTRG.57421.2	0.00157975	5.30081	up	Cs8Chr10038613	cis	1	Molecular Function: triose-phosphate:phosphate antiporter activity (GO:0009670);; Cellular Component: chloroplast envelope (GO:0009941);; Molecular Function: phosphoenolpyruvate:phosphate antiporter activity (GO:0015121);; Biological Process: phosphoenolpyruvate transport (GO:0015714);; Cellular Component: integral component of membrane (GO:0016021);; Biological Process: triose phosphate transmem…	--		MSTRG.455.3	0.00871883	-7.00654	down	Cs1Chr10018834	cis	0	Cellular Component: peroxisomal membrane (GO:0005778);; Biological Process: fatty acid beta-oxidation (GO:0006635);; Biological Process: lipid transport (GO:0006869);; Biological Process: intra-Golgi vesicle-mediated transport (GO:0006891);; Cellular Component: plastid (GO:0009536);; Biological Process: lithium ion transport (GO:0010351);; Biological Process: protein import into peroxisome matrix…	Peroxisome (ko04146)		MSTRG.9875.20	0.00308551	-5.51035	down	Cs10Chr10041393	cis	0	--	--		MSTRG.58481.4	0.00230049	-Inf	down	Cs8Chr10038430	cis	0	Molecular Function: DNA binding (GO:0003677);; Molecular Function: sequence-specific DNA binding transcription factor activity (GO:0003700);; Cellular Component: nucleus (GO:0005634);; Biological Process: chromatin remodeling (GO:0006338);; Biological Process: regulation of transcription, DNA-templated (GO:0006355);;	--		MSTRG.9875.20	0.000631344	-6.03615	down	Cs10Chr10041398	cis	0	--	--
MSTRG.57421.2	0.00157975	5.30081	up	Cs8Chr10038615	cis	0	--	--		MSTRG.455.3	0.00871883	-7.00654	down	Cs1Chr10018835	cis	0	Cellular Component: nucleus (GO:0005634);; Cellular Component: vacuole (GO:0005773);; Cellular Component: peroxisome (GO:0005777);; Molecular Function: glycolate oxidase activity (GO:0008891);; Cellular Component: chloroplast stroma (GO:0009570);; Biological Process: oxidative photosynthetic carbon pathway (GO:0009854);; Biological Process: regulation of photosynthesis (GO:0010109);; Molecular Fu…	Glyoxylate and dicarboxylate metabolism (ko00630);; Peroxisome (ko04146)		MSTRG.9875.20	0.00308551	-5.51035	down	Cs10Chr10041394	cis	1	Molecular Function: aspartate kinase activity (GO:0004072);; Biological Process: cellular amino acid biosynthetic process (GO:0008652);; Biological Process: phosphorylation (GO:0016310);; Molecular Function: amino acid binding (GO:0016597);;	Glycine, serine and threonine metabolism (ko00260);; Cysteine and methionine metabolism (ko00270);; Lysine biosynthesis (ko00300);; 2-Oxocarboxylic acid metabolism (ko01210);; Biosynthesis of amino acids (ko01230)		MSTRG.58481.4	0.00230049	-Inf	down	Cs8Chr10038431	cis	0	Biological Process: cellular process (GO:0009987);; Cellular Component: cytoplasmic membrane-bounded vesicle (GO:0016023);; Biological Process: response to stimulus (GO:0050896);;	--		MSTRG.9875.20	0.000631344	-6.03615	down	Cs10Chr10041399	cis	0	Molecular Function: chaperone binding (GO:0051087);;	--
MSTRG.57421.2	0.00157975	5.30081	up	Cs8Chr10038616	cis	0	Biological Process: mitotic G2 phase (GO:0000085);; Cellular Component: nucleus (GO:0005634);; Biological Process: regulation of transcription, DNA-templated (GO:0006355);; Biological Process: photomorphogenesis (GO:0009640);; Biological Process: response to salt stress (GO:0009651);; Biological Process: response to abscisic acid (GO:0009737);; Biological Process: embryo development ending in see…	--		MSTRG.455.3	0.00871883	-7.00654	down	Cs1Chr10018836	cis	0	Molecular Function: DNA binding (GO:0003677);; Molecular Function: chromatin binding (GO:0003682);;	--		MSTRG.9875.20	0.00308551	-5.51035	down	Cs10Chr10041396	cis	0	--	Aminoacyl-tRNA biosynthesis (ko00970)		MSTRG.58481.4	0.00230049	-Inf	down	Cs8Chr10038432	cis	1	Cellular Component: vacuole (GO:0005773);; Biological Process: response to symbiotic fungus (GO:0009610);; Biological Process: abscisic acid-activated signaling pathway (GO:0009738);; Cellular Component: cytoplasmic membrane-bounded vesicle (GO:0016023);; Biological Process: para-aminobenzoic acid metabolic process (GO:0046482);;	--		MSTRG.9875.20	0.000631344	-6.03615	down	Cs10Chr10041400	cis	0	Cellular Component: mitochondrion (GO:0005739);; Molecular Function: methyltransferase activity (GO:0008168);; Biological Process: methylation (GO:0032259);;	--
MSTRG.57421.2	0.00157975	5.30081	up	Cs8Chr10038617	cis	0	--	--		MSTRG.455.3	0.00871883	-7.00654	down	Cs1Chr10018837	cis	0	--	--		MSTRG.9875.20	0.00308551	-5.51035	down	Cs10Chr10041397	cis	0	Molecular Function: nucleotide binding (GO:0000166);; Molecular Function: aminoacyl-tRNA ligase activity (GO:0004812);;	Aminoacyl-tRNA biosynthesis (ko00970)		MSTRG.58481.4	0.00230049	-Inf	down	Cs8Chr10038433	cis	1	Cellular Component: vacuole (GO:0005773);; Biological Process: response to symbiotic fungus (GO:0009610);; Biological Process: abscisic acid-activated signaling pathway (GO:0009738);; Cellular Component: cytoplasmic membrane-bounded vesicle (GO:0016023);; Biological Process: para-aminobenzoic acid metabolic process (GO:0046482);;	--		MSTRG.9875.20	0.000631344	-6.03615	down	Cs10Chr10041401	cis	1	Molecular Function: methyltransferase activity (GO:0008168);; Biological Process: methylation (GO:0032259);;	--
MSTRG.57421.2	0.00157975	5.30081	up	Cs8Chr10038618	cis	0	--	--		MSTRG.455.3	0.00871883	-7.00654	down	Cs1Chr10018838	cis	1	Molecular Function: metal ion binding (GO:0046872);;	--		MSTRG.9875.20	0.00308551	-5.51035	down	Cs10Chr10041398	cis	0	--	--		MSTRG.58481.4	0.00230049	-Inf	down	Cs8Chr10038434	cis	1	Biological Process: transcription, DNA-templated (GO:0006351);; Biological Process: pollen development (GO:0009555);; Biological Process: regulation of gene expression (GO:0010468);; Biological Process: regulation of nucleobase-containing compound metabolic process (GO:0019219);; Biological Process: cell cycle process (GO:0022402);; Cellular Component: intracellular part (GO:0044424);; Biological…	--		MSTRG.9875.20	0.000631344	-6.03615	down	Cs10Chr10041402	cis	0	--	--
MSTRG.57421.2	0.00157975	5.30081	up	Cs8Chr10038619	cis	0	--	--		MSTRG.455.3	0.00871883	-7.00654	down	Cs1Chr10018839	cis	0	--	--		MSTRG.9875.20	0.00308551	-5.51035	down	Cs10Chr10041399	cis	0	Molecular Function: chaperone binding (GO:0051087);;	--		MSTRG.8027.5	0.000294242	-Inf	down	Cs1Chr10008315	cis	0	Molecular Function: protein serine/threonine kinase activity (GO:0004674);; Molecular Function: protein tyrosine kinase activity (GO:0004713);; Molecular Function: ATP binding (GO:0005524);; Biological Process: protein phosphorylation (GO:0006468);; Molecular Function: amino acid binding (GO:0016597);;	--		MSTRG.9875.20	0.000631344	-6.03615	down	Cs10Chr10041403	cis	0	Molecular Function: calcium ion binding (GO:0005509);; Cellular Component: cell wall (GO:0005618);; Cellular Component: vacuole (GO:0005773);; Biological Process: pollen germination (GO:0009846);; Biological Process: pollen tube growth (GO:0009860);; Biological Process: actin cytoskeleton organization (GO:0030036);; Molecular Function: actin filament binding (GO:0051015);;	--
MSTRG.57421.2	0.00157975	5.30081	up	Cs8Chr10038620	cis	0	--	--		MSTRG.455.3	0.00871883	-7.00654	down	Cs1Chr10018840	cis	0	Molecular Function: DNA binding (GO:0003677);; Biological Process: cellular protein modification process (GO:0006464);; Molecular Function: zinc ion binding (GO:0008270);; Biological Process: single-organism process (GO:0044699);;	--		MSTRG.9875.20	0.00308551	-5.51035	down	Cs10Chr10041400	cis	0	Cellular Component: mitochondrion (GO:0005739);; Molecular Function: methyltransferase activity (GO:0008168);; Biological Process: methylation (GO:0032259);;	--		MSTRG.8027.5	0.000294242	-Inf	down	Cs1Chr10008324	cis	0	Molecular Function: protein serine/threonine kinase activity (GO:0004674);; Molecular Function: ATP binding (GO:0005524);; Biological Process: protein phosphorylation (GO:0006468);; Cellular Component: integral component of membrane (GO:0016021);; Cellular Component: cytoplasmic membrane-bounded vesicle (GO:0016023);; Biological Process: response to stimulus (GO:0050896);;	--		MSTRG.9875.20	0.000631344	-6.03615	down	Cs10Chr10041404	cis	0	Molecular Function: threonine-tRNA ligase activity (GO:0004829);; Molecular Function: ATP binding (GO:0005524);; Cellular Component: mitochondrion (GO:0005739);; Biological Process: threonyl-tRNA aminoacylation (GO:0006435);; Cellular Component: chloroplast stroma (GO:0009570);; Biological Process: embryo development ending in seed dormancy (GO:0009793);;	Aminoacyl-tRNA biosynthesis (ko00970)
MSTRG.57421.2	0.00157975	5.30081	up	Cs8Chr10038621	cis	0	Molecular Function: protein serine/threonine kinase activity (GO:0004674);; Molecular Function: protein tyrosine kinase activity (GO:0004713);; Molecular Function: ATP binding (GO:0005524);; Biological Process: protein phosphorylation (GO:0006468);;	--		MSTRG.455.3	0.00871883	-7.00654	down	Cs1Chr10018841	cis	0	Biological Process: Group II intron splicing (GO:0000373);; Molecular Function: RNA binding (GO:0003723);; Cellular Component: mitochondrion (GO:0005739);; Biological Process: cytochrome complex assembly (GO:0017004);;	--		MSTRG.9875.20	0.00308551	-5.51035	down	Cs10Chr10041401	cis	1	Molecular Function: methyltransferase activity (GO:0008168);; Biological Process: methylation (GO:0032259);;	--		MSTRG.8027.5	0.000294242	-Inf	down	Cs1Chr10008325	cis	0	Cellular Component: cytoplasmic membrane-bounded vesicle (GO:0016023);;	--		MSTRG.9875.20	0.000631344	-6.03615	down	Cs10Chr10041405	cis	1	Molecular Function: transporter activity (GO:0005215);; Molecular Function: copper ion binding (GO:0005507);; Cellular Component: cell wall (GO:0005618);; Cellular Component: nucleolus (GO:0005730);; Cellular Component: mitochondrial inner membrane (GO:0005743);; Cellular Component: vacuole (GO:0005773);; Cellular Component: plasma membrane (GO:0005886);; Cellular Component: chloroplast envelope …	--
MSTRG.57421.2	0.00157975	5.30081	up	Cs8Chr10038622	cis	0	Molecular Function: protein serine/threonine kinase activity (GO:0004674);; Molecular Function: ATP binding (GO:0005524);; Biological Process: protein phosphorylation (GO:0006468);; Cellular Component: plastid (GO:0009536);;	--		MSTRG.455.3	0.00871883	-7.00654	down	Cs1Chr10018842	cis	0	Biological Process: protein polyubiquitination (GO:0000209);; Biological Process: mitotic cell cycle (GO:0000278);; Cellular Component: cytosol (GO:0005829);; Biological Process: DNA repair (GO:0006281);; Biological Process: RNA processing (GO:0006396);; Biological Process: ubiquitin-dependent protein catabolic process (GO:0006511);; Biological Process: sister chromatid cohesion (GO:0007062);; Ce…	Nucleotide excision repair (ko03420);; Ubiquitin mediated proteolysis (ko04120)		MSTRG.9875.20	0.00308551	-5.51035	down	Cs10Chr10041402	cis	0	--	--		MSTRG.8027.5	0.000294242	-Inf	down	Cs1Chr10008326	cis	0	Cellular Component: cytoplasmic membrane-bounded vesicle (GO:0016023);;	--		MSTRG.9875.20	0.000631344	-6.03615	down	Cs10Chr10041406	cis	0	--	--
MSTRG.15340.18	0.00594815	-4.82767	down	Cs11Chr10031433	cis	1	--	--		MSTRG.455.3	0.00871883	-7.00654	down	Cs1Chr10018843	cis	0	Cellular Component: plastid (GO:0009536);; Biological Process: vegetative to reproductive phase transition of meristem (GO:0010228);; Biological Process: protein desumoylation (GO:0016926);; Biological Process: hydrogen peroxide biosynthetic process (GO:0050665);;	--		MSTRG.9875.20	0.00308551	-5.51035	down	Cs10Chr10041403	cis	0	Molecular Function: calcium ion binding (GO:0005509);; Cellular Component: cell wall (GO:0005618);; Cellular Component: vacuole (GO:0005773);; Biological Process: pollen germination (GO:0009846);; Biological Process: pollen tube growth (GO:0009860);; Biological Process: actin cytoskeleton organization (GO:0030036);; Molecular Function: actin filament binding (GO:0051015);;	--		MSTRG.8027.5	0.000294242	-Inf	down	Cs1Chr10008327	cis	0	Cellular Component: cytoplasmic membrane-bounded vesicle (GO:0016023);;	--		MSTRG.9875.20	0.000631344	-6.03615	down	Cs10Chr10041407	cis	1	Molecular Function: citrate (Si)-synthase activity (GO:0004108);; Molecular Function: ATP binding (GO:0005524);; Cellular Component: cell wall (GO:0005618);; Cellular Component: mitochondrion (GO:0005739);; Biological Process: tricarboxylic acid cycle (GO:0006099);; Molecular Function: zinc ion binding (GO:0008270);; Cellular Component: chloroplast (GO:0009507);; Biological Process: cellular carb…	Citrate cycle (TCA cycle) (ko00020);; Glyoxylate and dicarboxylate metabolism (ko00630);; Carbon metabolism (ko01200);; 2-Oxocarboxylic acid metabolism (ko01210);; Biosynthesis of amino acids (ko01230)
MSTRG.15340.18	0.00594815	-4.82767	down	Cs11Chr10031434	cis	0	--	--		MSTRG.455.3	0.00871883	-7.00654	down	Cs1Chr10018844	cis	0	Molecular Function: SNAP receptor activity (GO:0005484);; Biological Process: intracellular protein transport (GO:0006886);; Cellular Component: membrane (GO:0016020);; Biological Process: vesicle-mediated transport (GO:0016192);;	SNARE interactions in vesicular transport (ko04130)		MSTRG.9875.20	0.00308551	-5.51035	down	Cs10Chr10041404	cis	0	Molecular Function: threonine-tRNA ligase activity (GO:0004829);; Molecular Function: ATP binding (GO:0005524);; Cellular Component: mitochondrion (GO:0005739);; Biological Process: threonyl-tRNA aminoacylation (GO:0006435);; Cellular Component: chloroplast stroma (GO:0009570);; Biological Process: embryo development ending in seed dormancy (GO:0009793);;	Aminoacyl-tRNA biosynthesis (ko00970)		MSTRG.8027.5	0.000294242	-Inf	down	Cs1Chr10008328	cis	0	Molecular Function: protein serine/threonine kinase activity (GO:0004674);; Molecular Function: ATP binding (GO:0005524);; Biological Process: protein phosphorylation (GO:0006468);; Biological Process: auxin polar transport (GO:0009926);; Biological Process: root development (GO:0048364);; Biological Process: cotyledon development (GO:0048825);;	--		MSTRG.9875.20	0.000631344	-6.03615	down	Cs10Chr10041408	cis	0	--	--
MSTRG.15340.18	0.00594815	-4.82767	down	Cs11Chr10031435	cis	1	Molecular Function: binding (GO:0005488);; Cellular Component: cytoplasmic membrane-bounded vesicle (GO:0016023);; Molecular Function: oxidoreductase activity (GO:0016491);; Biological Process: electron transport chain (GO:0022900);;	--		MSTRG.455.3	0.00871883	-7.00654	down	Cs1Chr10018845	cis	0	Biological Process: ATP biosynthetic process (GO:0006754);; Cellular Component: thylakoid (GO:0009579);; Molecular Function: hydrogen ion transmembrane transporter activity (GO:0015078);; Biological Process: proton transport (GO:0015992);; Molecular Function: cation-transporting ATPase activity (GO:0019829);; Cellular Component: protein complex (GO:0043234);; Cellular Component: membrane part (GO…	Oxidative phosphorylation (ko00190);; Photosynthesis (ko00195)		MSTRG.9875.20	0.00308551	-5.51035	down	Cs10Chr10041405	cis	1	Molecular Function: transporter activity (GO:0005215);; Molecular Function: copper ion binding (GO:0005507);; Cellular Component: cell wall (GO:0005618);; Cellular Component: nucleolus (GO:0005730);; Cellular Component: mitochondrial inner membrane (GO:0005743);; Cellular Component: vacuole (GO:0005773);; Cellular Component: plasma membrane (GO:0005886);; Cellular Component: chloroplast envelope …	--		MSTRG.8027.5	0.000294242	-Inf	down	Cs1Chr10008329	cis	0	--	--		MSTRG.9875.20	0.000631344	-6.03615	down	Cs10Chr10041409	cis	0	--	--
MSTRG.15340.18	0.00594815	-4.82767	down	Cs11Chr10031436	cis	1	Cellular Component: chloroplast thylakoid membrane (GO:0009535);; Biological Process: response to blue light (GO:0009637);; Biological Process: regulation of proton transport (GO:0010155);; Biological Process: cellular cation homeostasis (GO:0030003);; Biological Process: protein autophosphorylation (GO:0046777);; Biological Process: divalent metal ion transport (GO:0070838);;	--		MSTRG.455.3	0.00871883	-7.00654	down	Cs1Chr10018846	cis	0	--	--		MSTRG.9875.20	0.00308551	-5.51035	down	Cs10Chr10041406	cis	0	--	--		MSTRG.8027.5	0.000294242	-Inf	down	Cs1Chr10008330	cis	1	Cellular Component: cytoplasmic membrane-bounded vesicle (GO:0016023);;	--		MSTRG.9875.20	0.000631344	-6.03615	down	Cs10Chr10041410	cis	0	Cellular Component: membrane (GO:0016020);;	--
MSTRG.15340.18	0.00594815	-4.82767	down	Cs11Chr10031437	cis	0	Molecular Function: helicase activity (GO:0004386);;	--		MSTRG.455.3	0.00871883	-7.00654	down	Cs1Chr10018847	cis	0	Cellular Component: plasma membrane (GO:0005886);;	--		MSTRG.9875.20	0.00308551	-5.51035	down	Cs10Chr10041407	cis	1	Molecular Function: citrate (Si)-synthase activity (GO:0004108);; Molecular Function: ATP binding (GO:0005524);; Cellular Component: cell wall (GO:0005618);; Cellular Component: mitochondrion (GO:0005739);; Biological Process: tricarboxylic acid cycle (GO:0006099);; Molecular Function: zinc ion binding (GO:0008270);; Cellular Component: chloroplast (GO:0009507);; Biological Process: cellular carb…	Citrate cycle (TCA cycle) (ko00020);; Glyoxylate and dicarboxylate metabolism (ko00630);; Carbon metabolism (ko01200);; 2-Oxocarboxylic acid metabolism (ko01210);; Biosynthesis of amino acids (ko01230)		MSTRG.8027.5	0.000294242	-Inf	down	Cs1Chr10008331	cis	0	Molecular Function: protein disulfide isomerase activity (GO:0003756);; Cellular Component: endoplasmic reticulum membrane (GO:0005789);; Biological Process: protein folding (GO:0006457);; Cellular Component: plastid (GO:0009536);; Molecular Function: oxidoreductase activity, acting on a sulfur group of donors, disulfide as acceptor (GO:0016671);; Molecular Function: flavin adenine dinucleotide b…	Protein processing in endoplasmic reticulum (ko04141)		MSTRG.9875.20	0.000631344	-6.03615	down	Cs10Chr10041411	cis	0	--	--
MSTRG.15340.18	0.00594815	-4.82767	down	Cs11Chr10031438	cis	0	Cellular Component: integral component of membrane (GO:0016021);; Cellular Component: cytoplasmic membrane-bounded vesicle (GO:0016023);;	--		MSTRG.455.3	0.00871883	-7.00654	down	Cs1Chr10018848	cis	1	--	--		MSTRG.9875.20	0.00308551	-5.51035	down	Cs10Chr10041408	cis	0	--	--		MSTRG.8027.5	0.000294242	-Inf	down	Cs1Chr10008332	cis	0	--	--		MSTRG.9875.20	0.000631344	-6.03615	down	Cs10Chr10041412	cis	0	Cellular Component: cytosolic ribosome (GO:0022626);; Cellular Component: cell periphery (GO:0071944);;	Ribosome (ko03010)
MSTRG.15340.18	0.00594815	-4.82767	down	Cs11Chr10031439	cis	0	Molecular Function: methyltransferase activity (GO:0008168);;	--		MSTRG.72391.17	1.14299e-05	-Inf	down	Cs1358contig10000944	cis	1	--	--		MSTRG.9875.20	0.00308551	-5.51035	down	Cs10Chr10041409	cis	0	--	--		MSTRG.8027.5	0.000294242	-Inf	down	Cs1Chr10008333	cis	1	Molecular Function: transcription coactivator activity (GO:0003713);; Biological Process: cell proliferation (GO:0008283);; Biological Process: adaxial/abaxial pattern specification (GO:0009955);; Biological Process: leaf morphogenesis (GO:0009965);; Biological Process: ovule development (GO:0048481);;	--		MSTRG.9875.20	0.000631344	-6.03615	down	Cs10Chr10041413	cis	0	Molecular Function: glucosamine 6-phosphate N-acetyltransferase activity (GO:0004343);; Cellular Component: endoplasmic reticulum membrane (GO:0005789);; Biological Process: N-acetylglucosamine metabolic process (GO:0006044);; Biological Process: UDP-N-acetylglucosamine biosynthetic process (GO:0006048);;	Amino sugar and nucleotide sugar metabolism (ko00520)
MSTRG.15340.18	0.00594815	-4.82767	down	Cs11Chr10031440	cis	0	--	--		MSTRG.72391.17	1.14299e-05	-Inf	down	Cs1358contig10000945	cis	0	--	--		MSTRG.9875.20	0.00308551	-5.51035	down	Cs10Chr10041410	cis	0	Cellular Component: membrane (GO:0016020);;	--		MSTRG.8027.5	0.000294242	-Inf	down	Cs1Chr10008334	cis	0	Molecular Function: DNA binding (GO:0003677);; Biological Process: post-embryonic development (GO:0009791);; Molecular Function: protein dimerization activity (GO:0046983);;	--		MSTRG.9875.20	0.000631344	-6.03615	down	Cs10Chr10041414	cis	0	--	--
MSTRG.15340.18	0.00594815	-4.82767	down	Cs11Chr10031441	cis	0	--	--		MSTRG.72391.17	1.14299e-05	-Inf	down	Cs1358contig10000946	cis	1	Cellular Component: peroxisome (GO:0005777);; Biological Process: biosynthetic process (GO:0009058);; Molecular Function: nucleotidyltransferase activity (GO:0016779);; Biological Process: response to cadmium ion (GO:0046686);;	Fructose and mannose metabolism (ko00051);; Amino sugar and nucleotide sugar metabolism (ko00520)		MSTRG.9875.20	0.00308551	-5.51035	down	Cs10Chr10041411	cis	0	--	--		MSTRG.8027.5	0.000294242	-Inf	down	Cs1Chr10008335	cis	0	--	--		MSTRG.9875.20	0.000631344	-6.03615	down	Cs10Chr10041415	cis	0	--	--
MSTRG.50837.15	0.000273274	5.99919	up	Cs6Chr10021584	cis	0	--	--		MSTRG.72391.17	1.14299e-05	-Inf	down	Cs1358contig10000949	cis	0	Molecular Function: carboxylic ester hydrolase activity (GO:0004091);; Biological Process: lipid metabolic process (GO:0006629);; Cellular Component: cytoplasmic membrane-bounded vesicle (GO:0016023);; Molecular Function: lipase activity (GO:0016298);;	--		MSTRG.9875.20	0.00308551	-5.51035	down	Cs10Chr10041412	cis	0	Cellular Component: cytosolic ribosome (GO:0022626);; Cellular Component: cell periphery (GO:0071944);;	Ribosome (ko03010)		MSTRG.8027.5	0.000294242	-Inf	down	Cs1Chr10008336	cis	0	Molecular Function: sequence-specific DNA binding transcription factor activity (GO:0003700);; Molecular Function: catalytic activity (GO:0003824);; Cellular Component: nucleus (GO:0005634);; Biological Process: regulation of transcription, DNA-templated (GO:0006355);; Cellular Component: plastid (GO:0009536);; Molecular Function: sequence-specific DNA binding (GO:0043565);;	--		MSTRG.9875.20	0.000631344	-6.03615	down	Cs10Chr10041416	cis	0	Biological Process: mitochondrion organization (GO:0007005);; Biological Process: cellular protein metabolic process (GO:0044267);; Cellular Component: cytoplasmic part (GO:0044444);; Biological Process: organic substance biosynthetic process (GO:1901576);;	--
MSTRG.50837.15	0.000273274	5.99919	up	Cs6Chr10021587	cis	0	--	--		MSTRG.71865.1	0.000496754	-Inf	down	Cs1270contig10013259	cis	0	Molecular Function: protein serine/threonine kinase activity (GO:0004674);; Molecular Function: ATP binding (GO:0005524);; Cellular Component: mitochondrion (GO:0005739);; Cellular Component: plasma membrane (GO:0005886);; Biological Process: protein phosphorylation (GO:0006468);; Biological Process: lignin metabolic process (GO:0009808);; Biological Process: meristem maintenance (GO:0010073);; B…	--		MSTRG.9875.20	0.00308551	-5.51035	down	Cs10Chr10041413	cis	0	Molecular Function: glucosamine 6-phosphate N-acetyltransferase activity (GO:0004343);; Cellular Component: endoplasmic reticulum membrane (GO:0005789);; Biological Process: N-acetylglucosamine metabolic process (GO:0006044);; Biological Process: UDP-N-acetylglucosamine biosynthetic process (GO:0006048);;	Amino sugar and nucleotide sugar metabolism (ko00520)		MSTRG.8027.5	0.000294242	-Inf	down	Cs1Chr10008337	cis	0	Cellular Component: chloroplast stroma (GO:0009570);; Biological Process: terpenoid biosynthetic process (GO:0016114);; Biological Process: isopentenyl diphosphate biosynthetic process, methylerythritol 4-phosphate pathway (GO:0019288);; Molecular Function: 4-hydroxy-3-methylbut-2-en-1-yl diphosphate synthase activity (GO:0046429);; Biological Process: response to antibiotic (GO:0046677);; Molecu…	Terpenoid backbone biosynthesis (ko00900)		MSTRG.9875.20	0.000631344	-6.03615	down	Cs10Chr10041417	cis	0	Cellular Component: cytosol (GO:0005829);; Cellular Component: plasma membrane (GO:0005886);; Biological Process: gluconeogenesis (GO:0006094);; Biological Process: cytoskeleton organization (GO:0007010);; Cellular Component: chloroplast (GO:0009507);; Biological Process: proteasomal protein catabolic process (GO:0010498);; Biological Process: intracellular distribution of mitochondria (GO:004831…	--
MSTRG.50837.15	0.000273274	5.99919	up	Cs6Chr10034094	cis	0	--	--		MSTRG.71865.1	0.000496754	-Inf	down	Cs1270contig10013260	cis	0	Cellular Component: mitochondrion (GO:0005739);; Biological Process: metabolic process (GO:0008152);; Molecular Function: zinc ion binding (GO:0008270);; Cellular Component: cytoplasmic membrane-bounded vesicle (GO:0016023);; Molecular Function: oxidoreductase activity (GO:0016491);;	--		MSTRG.9875.20	0.00308551	-5.51035	down	Cs10Chr10041414	cis	0	--	--		MSTRG.8027.5	0.000294242	-Inf	down	Cs1Chr10008338	cis	0	Molecular Function: metalloendopeptidase activity (GO:0004222);; Biological Process: proteolysis (GO:0006508);; Biological Process: cell adhesion (GO:0007155);; Molecular Function: zinc ion binding (GO:0008270);; Cellular Component: membrane (GO:0016020);;	--		MSTRG.9875.20	0.000631344	-6.03615	down	Cs10Chr10041418	cis	0	Cellular Component: mitochondrion (GO:0005739);; Cellular Component: chloroplast (GO:0009507);; Cellular Component: integral component of membrane (GO:0016021);; Cellular Component: respiratory chain complex I (GO:0045271);;	--
MSTRG.50837.15	0.000273274	5.99919	up	Cs6Chr10034095	cis	0	--	--		MSTRG.71865.1	0.000496754	-Inf	down	Cs1270contig10013261	cis	0	--	--		MSTRG.9875.20	0.00308551	-5.51035	down	Cs10Chr10041415	cis	0	--	--		MSTRG.8027.5	0.000294242	-Inf	down	Cs1Chr10008339	cis	0	--	--		MSTRG.9875.20	0.000631344	-6.03615	down	Cs10Chr10041419	cis	0	--	--
MSTRG.50837.15	0.000273274	5.99919	up	Cs6Chr10034096	cis	0	Molecular Function: protein serine/threonine kinase activity (GO:0004674);; Molecular Function: ATP binding (GO:0005524);; Cellular Component: plasma membrane (GO:0005886);; Biological Process: protein phosphorylation (GO:0006468);;	--		MSTRG.71865.1	0.000496754	-Inf	down	Cs1270contig10013262	cis	0	--	--		MSTRG.9875.20	0.00308551	-5.51035	down	Cs10Chr10041416	cis	0	Biological Process: mitochondrion organization (GO:0007005);; Biological Process: cellular protein metabolic process (GO:0044267);; Cellular Component: cytoplasmic part (GO:0044444);; Biological Process: organic substance biosynthetic process (GO:1901576);;	--		MSTRG.8027.5	0.000294242	-Inf	down	Cs1Chr10008340	cis	0	Molecular Function: acetylglucosaminyltransferase activity (GO:0008375);; Cellular Component: membrane (GO:0016020);;	--		MSTRG.9875.20	0.000631344	-6.03615	down	Cs10Chr10041420	cis	0	Molecular Function: aminopeptidase activity (GO:0004177);; Biological Process: proteolysis (GO:0006508);;	--
MSTRG.50837.15	0.000273274	5.99919	up	Cs6Chr10034097	cis	0	Cellular Component: ubiquitin ligase complex (GO:0000151);; Molecular Function: ubiquitin-protein transferase activity (GO:0004842);; Biological Process: protein ubiquitination (GO:0016567);;	--		MSTRG.71865.1	0.000496754	-Inf	down	Cs1270contig10013263	cis	0	--	--		MSTRG.9875.20	0.00308551	-5.51035	down	Cs10Chr10041417	cis	0	Cellular Component: cytosol (GO:0005829);; Cellular Component: plasma membrane (GO:0005886);; Biological Process: gluconeogenesis (GO:0006094);; Biological Process: cytoskeleton organization (GO:0007010);; Cellular Component: chloroplast (GO:0009507);; Biological Process: proteasomal protein catabolic process (GO:0010498);; Biological Process: intracellular distribution of mitochondria (GO:004831…	--		MSTRG.8027.5	0.000294242	-Inf	down	Cs1Chr10027485	cis	0	Cellular Component: cytoplasmic membrane-bounded vesicle (GO:0016023);;	--		MSTRG.9875.20	0.000631344	-6.03615	down	Cs10Chr10041421	cis	1	Molecular Function: transporter activity (GO:0005215);; Biological Process: transport (GO:0006810);; Cellular Component: membrane (GO:0016020);;	--
MSTRG.50837.15	0.000273274	5.99919	up	Cs6Chr10034098	cis	0	Cellular Component: nucleus (GO:0005634);;	--		MSTRG.71865.1	0.000496754	-Inf	down	Cs1270contig10013264	cis	1	Molecular Function: DNA binding (GO:0003677);; Molecular Function: chromatin binding (GO:0003682);;	--		MSTRG.9875.20	0.00308551	-5.51035	down	Cs10Chr10041418	cis	0	Cellular Component: mitochondrion (GO:0005739);; Cellular Component: chloroplast (GO:0009507);; Cellular Component: integral component of membrane (GO:0016021);; Cellular Component: respiratory chain complex I (GO:0045271);;	--		MSTRG.8027.5	0.000294242	-Inf	down	Cs1Chr10027486	cis	1	--	--		MSTRG.9875.20	0.000631344	-6.03615	down	Cs10Chr10041422	cis	0	--	--
MSTRG.50837.15	0.000273274	5.99919	up	Cs6Chr10034099	cis	0	--	--		MSTRG.71865.1	0.000496754	-Inf	down	Cs1270contig10013265	cis	0	Molecular Function: aldehyde dehydrogenase (NAD) activity (GO:0004029);; Cellular Component: mitochondrion (GO:0005739);; Biological Process: oxidation-reduction process (GO:0055114);;	Glycolysis / Gluconeogenesis (ko00010);; Pentose and glucuronate interconversions (ko00040);; Ascorbate and aldarate metabolism (ko00053);; Fatty acid degradation (ko00071);; Valine, leucine and isoleucine degradation (ko00280);; Lysine degradation (ko00310);; Arginine and proline metabolism (ko00330);; Histidine metabolism (ko00340);; Tryptophan metabolism (ko00380);; beta-Alanine metabolism (ko…		MSTRG.9875.20	0.00308551	-5.51035	down	Cs10Chr10041419	cis	0	--	--		MSTRG.8027.5	0.000294242	-Inf	down	Cs1Chr10027487	cis	0	Cellular Component: plastid (GO:0009536);;	--		MSTRG.9875.20	0.000631344	-6.03615	down	Cs10Chr10041423	cis	0	Biological Process: maltose metabolic process (GO:0000023);; Cellular Component: mitochondrion (GO:0005739);; Cellular Component: chloroplast (GO:0009507);; Biological Process: chloroplast relocation (GO:0009902);; Biological Process: thylakoid membrane organization (GO:0010027);; Biological Process: starch biosynthetic process (GO:0019252);; Biological Process: isopentenyl diphosphate biosynthet…	--
MSTRG.50837.15	0.000273274	5.99919	up	Cs6Chr10034100	cis	0	--	--		MSTRG.71865.1	0.000496754	-Inf	down	Cs1270contig10013266	cis	1	--	--		MSTRG.9875.20	0.00308551	-5.51035	down	Cs10Chr10041420	cis	0	Molecular Function: aminopeptidase activity (GO:0004177);; Biological Process: proteolysis (GO:0006508);;	--		MSTRG.8027.5	0.000294242	-Inf	down	Cs1Chr10027488	cis	0	Cellular Component: cytoplasmic membrane-bounded vesicle (GO:0016023);;	--		MSTRG.9875.20	0.000631344	-6.03615	down	Cs10Chr10041424	cis	0	--	--
MSTRG.50837.15	0.000273274	5.99919	up	Cs6Chr10034101	cis	0	--	--		MSTRG.71865.1	0.000496754	-Inf	down	Cs1270contig10013267	cis	0	--	--		MSTRG.9875.20	0.00308551	-5.51035	down	Cs10Chr10041421	cis	1	Molecular Function: transporter activity (GO:0005215);; Biological Process: transport (GO:0006810);; Cellular Component: membrane (GO:0016020);;	--		MSTRG.8027.5	0.000294242	-Inf	down	Cs1Chr10027489	cis	0	Molecular Function: structural constituent of ribosome (GO:0003735);; Cellular Component: nucleolus (GO:0005730);; Cellular Component: plasma membrane (GO:0005886);; Biological Process: translation (GO:0006412);; Cellular Component: cytosolic large ribosomal subunit (GO:0022625);;	Ribosome (ko03010)		MSTRG.9875.20	0.000631344	-6.03615	down	Cs10Chr10041425	cis	0	Molecular Function: copper ion binding (GO:0005507);; Molecular Function: electron carrier activity (GO:0009055);;	--
MSTRG.50837.15	0.000273274	5.99919	up	Cs6Chr10034102	cis	0	--	--		MSTRG.71865.1	0.000496754	-Inf	down	Cs1270contig10013268	cis	0	Cellular Component: plastid (GO:0009536);;	--		MSTRG.9875.20	0.00308551	-5.51035	down	Cs10Chr10041422	cis	0	--	--		MSTRG.8027.5	0.000294242	-Inf	down	Cs1Chr10027490	cis	0	Cellular Component: mitochondrial inner membrane (GO:0005743);; Molecular Function: folic acid transporter activity (GO:0008517);; Cellular Component: chloroplast envelope (GO:0009941);; Biological Process: folic acid transport (GO:0015884);; Cellular Component: integral component of membrane (GO:0016021);; Biological Process: transmembrane transport (GO:0055085);;	--		MSTRG.9875.20	0.000631344	-6.03615	down	Cs10Chr10041426	cis	0	Biological Process: tRNA modification (GO:0006400);; Molecular Function: methyltransferase activity (GO:0008168);; Biological Process: methylation (GO:0032259);; Biological Process: 1-methylguanosine metabolic process (GO:0080179);;	--
MSTRG.50837.15	0.000273274	5.99919	up	Cs6Chr10034103	cis	0	Molecular Function: nucleotide binding (GO:0000166);; Cellular Component: heterotrimeric G-protein complex (GO:0005834);; Molecular Function: kinase activity (GO:0016301);; Biological Process: phosphorylation (GO:0016310);; Cellular Component: Cul4-RING E3 ubiquitin ligase complex (GO:0080008);;	--		MSTRG.71865.1	0.000496754	-Inf	down	Cs1270contig10013269	cis	0	--	--		MSTRG.9875.20	0.00308551	-5.51035	down	Cs10Chr10041423	cis	0	Biological Process: maltose metabolic process (GO:0000023);; Cellular Component: mitochondrion (GO:0005739);; Cellular Component: chloroplast (GO:0009507);; Biological Process: chloroplast relocation (GO:0009902);; Biological Process: thylakoid membrane organization (GO:0010027);; Biological Process: starch biosynthetic process (GO:0019252);; Biological Process: isopentenyl diphosphate biosynthet…	--		MSTRG.8027.5	0.000294242	-Inf	down	Cs1Chr10027491	cis	0	Cellular Component: mitochondrial inner membrane (GO:0005743);; Molecular Function: folic acid transporter activity (GO:0008517);; Cellular Component: chloroplast envelope (GO:0009941);; Biological Process: folic acid transport (GO:0015884);; Cellular Component: integral component of membrane (GO:0016021);; Biological Process: transmembrane transport (GO:0055085);;	--		MSTRG.23913.1	0.00220763	5.43115	up	Cs14Chr10030024	cis	0	Molecular Function: oxidoreductase activity (GO:0016491);; Biological Process: oxidation-reduction process (GO:0055114);;	Fatty acid elongation (ko00062);; Biosynthesis of unsaturated fatty acids (ko01040);; Fatty acid metabolism (ko01212)
MSTRG.50837.15	0.000273274	5.99919	up	Cs6Chr10034104	cis	0	--	--		MSTRG.71865.1	0.000496754	-Inf	down	Cs1270contig10013270	cis	0	Molecular Function: aspartic-type endopeptidase activity (GO:0004190);; Biological Process: proteolysis (GO:0006508);;	--		MSTRG.9875.20	0.00308551	-5.51035	down	Cs10Chr10041424	cis	0	--	--		MSTRG.8027.5	0.000294242	-Inf	down	Cs1Chr10027492	cis	0	Molecular Function: structural constituent of ribosome (GO:0003735);; Cellular Component: mitochondrion (GO:0005739);; Biological Process: translation (GO:0006412);; Cellular Component: large ribosomal subunit (GO:0015934);;	Ribosome (ko03010)		MSTRG.23913.1	0.00220763	5.43115	up	Cs14Chr10030025	cis	0	--	--
MSTRG.66978.8	0.00849072	-4.66408	down	Cs9Chr10023526	cis	0	Biological Process: lipid biosynthetic process (GO:0008610);; Molecular Function: oxidoreductase activity (GO:0016491);;	Fatty acid elongation (ko00062);; Biosynthesis of unsaturated fatty acids (ko01040);; Fatty acid metabolism (ko01212)		MSTRG.71865.1	0.000496754	-Inf	down	Cs1270contig10013271	cis	0	Biological Process: maltose metabolic process (GO:0000023);; Molecular Function: nucleotide binding (GO:0000166);; Molecular Function: RNA binding (GO:0003723);; Cellular Component: plastid (GO:0009536);; Biological Process: thylakoid membrane organization (GO:0010027);; Biological Process: starch biosynthetic process (GO:0019252);;	--		MSTRG.9875.20	0.00308551	-5.51035	down	Cs10Chr10041425	cis	0	Molecular Function: copper ion binding (GO:0005507);; Molecular Function: electron carrier activity (GO:0009055);;	--		MSTRG.8027.5	0.000294242	-Inf	down	Cs1Chr10027493	cis	0	--	--		MSTRG.23913.1	0.00220763	5.43115	up	Cs14Chr10036113	cis	0	Cellular Component: nucleus (GO:0005634);; Biological Process: regulation of transcription, DNA-templated (GO:0006355);; Molecular Function: NAD-dependent histone deacetylase activity (H3-K14 specific) (GO:0032041);; Molecular Function: NAD-dependent histone deacetylase activity (H3-K9 specific) (GO:0046969);; Molecular Function: NAD-dependent histone deacetylase activity (H4-K16 specific) (GO:00…	--
MSTRG.66978.8	0.00849072	-4.66408	down	Cs9Chr10023527	cis	0	Cellular Component: plastid (GO:0009536);;	--		MSTRG.71865.1	0.000496754	-Inf	down	Cs1270contig10013272	cis	0	Cellular Component: plastid (GO:0009536);;	--		MSTRG.9875.20	0.00308551	-5.51035	down	Cs10Chr10041426	cis	0	Biological Process: tRNA modification (GO:0006400);; Molecular Function: methyltransferase activity (GO:0008168);; Biological Process: methylation (GO:0032259);; Biological Process: 1-methylguanosine metabolic process (GO:0080179);;	--		MSTRG.8027.5	0.000294242	-Inf	down	Cs1Chr10027494	cis	0	Cellular Component: plastid chromosome (GO:0009508);; Cellular Component: chloroplast thylakoid membrane (GO:0009535);; Cellular Component: chloroplast stroma (GO:0009570);; Cellular Component: chloroplast inner membrane (GO:0009706);; Biological Process: thylakoid membrane organization (GO:0010027);; Biological Process: vesicle organization (GO:0016050);; Biological Process: modulation by virus …	--		MSTRG.23913.1	0.00220763	5.43115	up	Cs14Chr10036114	cis	0	Molecular Function: protein serine/threonine kinase activity (GO:0004674);; Molecular Function: ATP binding (GO:0005524);; Biological Process: protein phosphorylation (GO:0006468);; Biological Process: response to stress (GO:0006950);;	--
MSTRG.66978.8	0.00849072	-4.66408	down	Cs9Chr10023528	cis	0	Molecular Function: glutathione peroxidase activity (GO:0004602);; Biological Process: response to oxidative stress (GO:0006979);; Cellular Component: chloroplast thylakoid membrane (GO:0009535);; Cellular Component: chloroplast stroma (GO:0009570);; Cellular Component: chloroplast envelope (GO:0009941);; Biological Process: oxidation-reduction process (GO:0055114);; Biological Process: response …	Glutathione metabolism (ko00480);; Arachidonic acid metabolism (ko00590)		MSTRG.71865.1	0.000496754	-Inf	down	Cs1270contig10013273	cis	0	Cellular Component: plastid (GO:0009536);;	--		MSTRG.23913.1	0.00456936	5.2799	up	Cs14Chr10030024	cis	0	Molecular Function: oxidoreductase activity (GO:0016491);; Biological Process: oxidation-reduction process (GO:0055114);;	Fatty acid elongation (ko00062);; Biosynthesis of unsaturated fatty acids (ko01040);; Fatty acid metabolism (ko01212)		MSTRG.8027.4	1.51467e-05	-Inf	down	Cs1Chr10008315	cis	0	Molecular Function: protein serine/threonine kinase activity (GO:0004674);; Molecular Function: protein tyrosine kinase activity (GO:0004713);; Molecular Function: ATP binding (GO:0005524);; Biological Process: protein phosphorylation (GO:0006468);; Molecular Function: amino acid binding (GO:0016597);;	--		MSTRG.23913.1	0.00220763	5.43115	up	Cs14Chr10036116	cis	0	--	--
MSTRG.66978.8	0.00849072	-4.66408	down	Cs9Chr10023529	cis	0	Molecular Function: transferase activity, transferring phosphorus-containing groups (GO:0016772);;	--		MSTRG.71865.1	0.000496754	-Inf	down	Cs1270contig10013274	cis	0	Cellular Component: mitochondrion (GO:0005739);; Cellular Component: cytoplasmic membrane-bounded vesicle (GO:0016023);;	Ribosome biogenesis in eukaryotes (ko03008)		MSTRG.23913.1	0.00456936	5.2799	up	Cs14Chr10030025	cis	0	--	--		MSTRG.8027.4	1.51467e-05	-Inf	down	Cs1Chr10008324	cis	0	Molecular Function: protein serine/threonine kinase activity (GO:0004674);; Molecular Function: ATP binding (GO:0005524);; Biological Process: protein phosphorylation (GO:0006468);; Cellular Component: integral component of membrane (GO:0016021);; Cellular Component: cytoplasmic membrane-bounded vesicle (GO:0016023);; Biological Process: response to stimulus (GO:0050896);;	--		MSTRG.23913.1	0.00220763	5.43115	up	Cs14Chr10036117	cis	0	--	--
MSTRG.66978.8	0.00849072	-4.66408	down	Cs9Chr10023530	cis	1	Molecular Function: protein serine/threonine kinase activity (GO:0004674);; Molecular Function: ATP binding (GO:0005524);; Biological Process: protein phosphorylation (GO:0006468);; Cellular Component: integral component of membrane (GO:0016021);; Cellular Component: cytoplasmic membrane-bounded vesicle (GO:0016023);;	--		MSTRG.71865.1	0.000496754	-Inf	down	Cs1270contig10013275	cis	1	--	--		MSTRG.23913.1	0.00456936	5.2799	up	Cs14Chr10036113	cis	0	Cellular Component: nucleus (GO:0005634);; Biological Process: regulation of transcription, DNA-templated (GO:0006355);; Molecular Function: NAD-dependent histone deacetylase activity (H3-K14 specific) (GO:0032041);; Molecular Function: NAD-dependent histone deacetylase activity (H3-K9 specific) (GO:0046969);; Molecular Function: NAD-dependent histone deacetylase activity (H4-K16 specific) (GO:00…	--		MSTRG.8027.4	1.51467e-05	-Inf	down	Cs1Chr10008325	cis	0	Cellular Component: cytoplasmic membrane-bounded vesicle (GO:0016023);;	--		MSTRG.23913.1	0.00220763	5.43115	up	Cs14Chr10036118	cis	0	Biological Process: meiotic nuclear division (GO:0007126);;	--
MSTRG.66978.8	0.00849072	-4.66408	down	Cs9Chr10023531	cis	0	Molecular Function: protein serine/threonine kinase activity (GO:0004674);; Molecular Function: ATP binding (GO:0005524);; Biological Process: protein phosphorylation (GO:0006468);; Cellular Component: integral component of membrane (GO:0016021);; Cellular Component: cytoplasmic membrane-bounded vesicle (GO:0016023);;	--		MSTRG.71865.1	0.000496754	-Inf	down	Cs1270contig10013276	cis	1	Biological Process: fatty acid biosynthetic process (GO:0006633);; Cellular Component: membrane (GO:0016020);; Molecular Function: transferase activity, transferring acyl groups other than amino-acyl groups (GO:0016747);;	Fatty acid elongation (ko00062)		MSTRG.23913.1	0.00456936	5.2799	up	Cs14Chr10036114	cis	0	Molecular Function: protein serine/threonine kinase activity (GO:0004674);; Molecular Function: ATP binding (GO:0005524);; Biological Process: protein phosphorylation (GO:0006468);; Biological Process: response to stress (GO:0006950);;	--		MSTRG.8027.4	1.51467e-05	-Inf	down	Cs1Chr10008326	cis	0	Cellular Component: cytoplasmic membrane-bounded vesicle (GO:0016023);;	--		MSTRG.23913.1	0.00220763	5.43115	up	Cs14Chr10036119	cis	0	Molecular Function: NAD+ kinase activity (GO:0003951);; Molecular Function: calmodulin binding (GO:0005516);; Molecular Function: ATP binding (GO:0005524);; Biological Process: NADP biosynthetic process (GO:0006741);; Cellular Component: chloroplast (GO:0009507);; Biological Process: phosphorylation (GO:0016310);; Biological Process: NAD metabolic process (GO:0019674);;	--
MSTRG.66978.8	0.00849072	-4.66408	down	Cs9Chr10023532	cis	0	Molecular Function: serine-type carboxypeptidase activity (GO:0004185);; Cellular Component: vacuole (GO:0005773);; Biological Process: proteolysis (GO:0006508);; Cellular Component: cytoplasmic membrane-bounded vesicle (GO:0016023);; Biological Process: second-messenger-mediated signaling (GO:0019932);;	--		MSTRG.71865.1	0.000496754	-Inf	down	Cs1270contig10013277	cis	0	Cellular Component: ubiquitin ligase complex (GO:0000151);; Molecular Function: ubiquitin-protein transferase activity (GO:0004842);; Biological Process: protein ubiquitination (GO:0016567);;	--		MSTRG.23913.1	0.00456936	5.2799	up	Cs14Chr10036116	cis	0	--	--		MSTRG.8027.4	1.51467e-05	-Inf	down	Cs1Chr10008327	cis	0	Cellular Component: cytoplasmic membrane-bounded vesicle (GO:0016023);;	--		MSTRG.23913.1	0.00220763	5.43115	up	Cs14Chr10036120	cis	0	--	--
MSTRG.66978.8	0.00849072	-4.66408	down	Cs9Chr10023533	cis	0	Cellular Component: nucleus (GO:0005634);; Cellular Component: spindle (GO:0005819);; Cellular Component: phragmoplast (GO:0009524);; Biological Process: spindle assembly (GO:0051225);; Cellular Component: HAUS complex (GO:0070652);; Biological Process: phragmoplast microtubule organization (GO:0080175);;	--		MSTRG.71865.1	0.000496754	-Inf	down	Cs1270contig10013278	cis	0	--	--		MSTRG.23913.1	0.00456936	5.2799	up	Cs14Chr10036117	cis	0	--	--		MSTRG.8027.4	1.51467e-05	-Inf	down	Cs1Chr10008328	cis	0	Molecular Function: protein serine/threonine kinase activity (GO:0004674);; Molecular Function: ATP binding (GO:0005524);; Biological Process: protein phosphorylation (GO:0006468);; Biological Process: auxin polar transport (GO:0009926);; Biological Process: root development (GO:0048364);; Biological Process: cotyledon development (GO:0048825);;	--		MSTRG.23913.1	0.00220763	5.43115	up	Cs14Chr10036121	cis	0	Biological Process: iron ion transport (GO:0006826);; Biological Process: ethylene biosynthetic process (GO:0009693);; Molecular Function: 1-aminocyclopropane-1-carboxylate oxidase activity (GO:0009815);; Biological Process: cellular response to iron ion starvation (GO:0010106);; Biological Process: response to nitrate (GO:0010167);; Biological Process: nitrate transport (GO:0015706);; Biological…	Cysteine and methionine metabolism (ko00270)
MSTRG.66978.8	0.00849072	-4.66408	down	Cs9Chr10023534	cis	0	Biological Process: mitochondrial RNA processing (GO:0000963);; Cellular Component: mitochondrion (GO:0005739);; Cellular Component: chloroplast (GO:0009507);; Biological Process: cytidine to uridine editing (GO:0016554);; Biological Process: mitochondrial mRNA modification (GO:0080156);;	--		MSTRG.71865.1	0.000496754	-Inf	down	Cs1270contig10013279	cis	0	--	--		MSTRG.23913.1	0.00456936	5.2799	up	Cs14Chr10036118	cis	0	Biological Process: meiotic nuclear division (GO:0007126);;	--		MSTRG.8027.4	1.51467e-05	-Inf	down	Cs1Chr10008329	cis	0	--	--		MSTRG.23913.1	0.00220763	5.43115	up	Cs14Chr10036122	cis	0	--	--
MSTRG.66978.8	0.00849072	-4.66408	down	Cs9Chr10023535	cis	0	--	--		MSTRG.71865.1	0.000496754	-Inf	down	Cs1270contig10013280	cis	0	Molecular Function: GTP binding (GO:0005525);; Cellular Component: intracellular (GO:0005622);; Biological Process: reciprocal meiotic recombination (GO:0007131);; Biological Process: small GTPase mediated signal transduction (GO:0007264);; Biological Process: cytokinin biosynthetic process (GO:0009691);; Biological Process: defense response to virus (GO:0051607);;	--		MSTRG.23913.1	0.00456936	5.2799	up	Cs14Chr10036119	cis	0	Molecular Function: NAD+ kinase activity (GO:0003951);; Molecular Function: calmodulin binding (GO:0005516);; Molecular Function: ATP binding (GO:0005524);; Biological Process: NADP biosynthetic process (GO:0006741);; Cellular Component: chloroplast (GO:0009507);; Biological Process: phosphorylation (GO:0016310);; Biological Process: NAD metabolic process (GO:0019674);;	--		MSTRG.8027.4	1.51467e-05	-Inf	down	Cs1Chr10008330	cis	1	Cellular Component: cytoplasmic membrane-bounded vesicle (GO:0016023);;	--		MSTRG.23913.1	0.00220763	5.43115	up	Cs14Chr10036123	cis	0	Molecular Function: binding (GO:0005488);;	--
MSTRG.66978.8	0.00849072	-4.66408	down	Cs9Chr10023536	cis	0	Cellular Component: membrane (GO:0016020);;	--		MSTRG.71865.1	0.000496754	-Inf	down	Cs1270contig10013281	cis	0	Molecular Function: DNA binding (GO:0003677);; Molecular Function: chromatin binding (GO:0003682);;	--		MSTRG.23913.1	0.00456936	5.2799	up	Cs14Chr10036120	cis	0	--	--		MSTRG.8027.4	1.51467e-05	-Inf	down	Cs1Chr10008331	cis	0	Molecular Function: protein disulfide isomerase activity (GO:0003756);; Cellular Component: endoplasmic reticulum membrane (GO:0005789);; Biological Process: protein folding (GO:0006457);; Cellular Component: plastid (GO:0009536);; Molecular Function: oxidoreductase activity, acting on a sulfur group of donors, disulfide as acceptor (GO:0016671);; Molecular Function: flavin adenine dinucleotide b…	Protein processing in endoplasmic reticulum (ko04141)		MSTRG.23913.1	0.00220763	5.43115	up	Cs14Chr10036124	cis	0	--	--
MSTRG.66978.8	0.00849072	-4.66408	down	Cs9Chr10023537	cis	1	Cellular Component: origin recognition complex (GO:0000808);; Molecular Function: ATP binding (GO:0005524);; Cellular Component: nucleus (GO:0005634);; Biological Process: DNA replication (GO:0006260);; Biological Process: regulation of transcription, DNA-templated (GO:0006355);; Molecular Function: zinc ion binding (GO:0008270);; Cellular Component: plastid (GO:0009536);; Biological Process: dou…	--		MSTRG.27195.1	0.00541986	-Inf	down	Cs106contig10000197	trans	0	Molecular Function: carboxylic ester hydrolase activity (GO:0004091);; Cellular Component: cytosol (GO:0005829);; Biological Process: lipid metabolic process (GO:0006629);;	--		MSTRG.23913.1	0.00456936	5.2799	up	Cs14Chr10036121	cis	0	Biological Process: iron ion transport (GO:0006826);; Biological Process: ethylene biosynthetic process (GO:0009693);; Molecular Function: 1-aminocyclopropane-1-carboxylate oxidase activity (GO:0009815);; Biological Process: cellular response to iron ion starvation (GO:0010106);; Biological Process: response to nitrate (GO:0010167);; Biological Process: nitrate transport (GO:0015706);; Biological…	Cysteine and methionine metabolism (ko00270)		MSTRG.8027.4	1.51467e-05	-Inf	down	Cs1Chr10008332	cis	0	--	--		MSTRG.23913.1	0.00220763	5.43115	up	Cs14Chr10036125	cis	0	--	--
MSTRG.66978.8	0.00849072	-4.66408	down	Cs9Chr10023538	cis	0	Molecular Function: nucleotide binding (GO:0000166);; Cellular Component: endosome (GO:0005768);; Cellular Component: trans-Golgi network (GO:0005802);; Biological Process: carbohydrate metabolic process (GO:0005975);; Biological Process: nucleotide-sugar metabolic process (GO:0009225);; Molecular Function: UDP-glucuronate 4-epimerase activity (GO:0050378);; Molecular Function: coenzyme binding (…	Starch and sucrose metabolism (ko00500);; Amino sugar and nucleotide sugar metabolism (ko00520)		MSTRG.27195.1	0.00541986	-Inf	down	Cs14Chr10002048	cis	0	Biological Process: telomere maintenance (GO:0000723);; Biological Process: DNA recombination (GO:0006310);; Biological Process: chromosome segregation (GO:0007059);; Biological Process: meiosis I (GO:0007127);; Biological Process: regulation of chromosome organization (GO:0033044);; Molecular Function: metal ion binding (GO:0046872);; Biological Process: response to stimulus (GO:0050896);;	--		MSTRG.23913.1	0.00456936	5.2799	up	Cs14Chr10036122	cis	0	--	--		MSTRG.8027.4	1.51467e-05	-Inf	down	Cs1Chr10008333	cis	1	Molecular Function: transcription coactivator activity (GO:0003713);; Biological Process: cell proliferation (GO:0008283);; Biological Process: adaxial/abaxial pattern specification (GO:0009955);; Biological Process: leaf morphogenesis (GO:0009965);; Biological Process: ovule development (GO:0048481);;	--		MSTRG.23913.1	0.00220763	5.43115	up	Cs14Chr10036126	cis	0	--	--
MSTRG.66978.8	0.00849072	-4.66408	down	Cs9Chr10023539	cis	0	--	--		MSTRG.27195.1	0.00541986	-Inf	down	Cs14Chr10002049	cis	1	--	--		MSTRG.23913.1	0.00456936	5.2799	up	Cs14Chr10036123	cis	0	Molecular Function: binding (GO:0005488);;	--		MSTRG.8027.4	1.51467e-05	-Inf	down	Cs1Chr10008334	cis	0	Molecular Function: DNA binding (GO:0003677);; Biological Process: post-embryonic development (GO:0009791);; Molecular Function: protein dimerization activity (GO:0046983);;	--		MSTRG.23913.1	0.00220763	5.43115	up	Cs14Chr10036127	cis	0	Molecular Function: copper ion binding (GO:0005507);; Cellular Component: cytoplasmic membrane-bounded vesicle (GO:0016023);; Biological Process: lignin catabolic process (GO:0046274);; Biological Process: response to copper ion (GO:0046688);; Cellular Component: apoplast (GO:0048046);; Molecular Function: hydroquinone:oxygen oxidoreductase activity (GO:0052716);; Biological Process: oxidation-re…	--
MSTRG.66978.8	0.00849072	-4.66408	down	Cs9Chr10023540	cis	0	--	--		MSTRG.27195.1	0.00541986	-Inf	down	Cs14Chr10002050	cis	0	Molecular Function: DNA binding (GO:0003677);;	--		MSTRG.23913.1	0.00456936	5.2799	up	Cs14Chr10036124	cis	0	--	--		MSTRG.8027.4	1.51467e-05	-Inf	down	Cs1Chr10008335	cis	0	--	--		MSTRG.50837.15	0.00100495	-5.81399	down	Cs6Chr10021584	cis	0	--	--
MSTRG.66978.8	0.00849072	-4.66408	down	Cs9Chr10023541	cis	0	Molecular Function: transferase activity, transferring glycosyl groups (GO:0016757);;	--		MSTRG.27195.1	0.00541986	-Inf	down	Cs14Chr10002051	cis	1	Cellular Component: cytoplasmic membrane-bounded vesicle (GO:0016023);;	--		MSTRG.23913.1	0.00456936	5.2799	up	Cs14Chr10036125	cis	0	--	--		MSTRG.8027.4	1.51467e-05	-Inf	down	Cs1Chr10008336	cis	0	Molecular Function: sequence-specific DNA binding transcription factor activity (GO:0003700);; Molecular Function: catalytic activity (GO:0003824);; Cellular Component: nucleus (GO:0005634);; Biological Process: regulation of transcription, DNA-templated (GO:0006355);; Cellular Component: plastid (GO:0009536);; Molecular Function: sequence-specific DNA binding (GO:0043565);;	--		MSTRG.50837.15	0.00100495	-5.81399	down	Cs6Chr10021587	cis	0	--	--
MSTRG.66978.8	0.00849072	-4.66408	down	Cs9Chr10023542	cis	0	Molecular Function: voltage-gated potassium channel activity (GO:0005249);; Biological Process: potassium ion transport (GO:0006813);; Cellular Component: integral component of membrane (GO:0016021);; Biological Process: transmembrane transport (GO:0055085);;	Plant-pathogen interaction (ko04626)		MSTRG.27195.1	0.00541986	-Inf	down	Cs14Chr10005538	trans	1	Molecular Function: carboxylic ester hydrolase activity (GO:0004091);; Biological Process: lipid metabolic process (GO:0006629);; Cellular Component: apoplast (GO:0048046);;	--		MSTRG.23913.1	0.00456936	5.2799	up	Cs14Chr10036126	cis	0	--	--		MSTRG.8027.4	1.51467e-05	-Inf	down	Cs1Chr10008337	cis	0	Cellular Component: chloroplast stroma (GO:0009570);; Biological Process: terpenoid biosynthetic process (GO:0016114);; Biological Process: isopentenyl diphosphate biosynthetic process, methylerythritol 4-phosphate pathway (GO:0019288);; Molecular Function: 4-hydroxy-3-methylbut-2-en-1-yl diphosphate synthase activity (GO:0046429);; Biological Process: response to antibiotic (GO:0046677);; Molecu…	Terpenoid backbone biosynthesis (ko00900)		MSTRG.50837.15	0.00100495	-5.81399	down	Cs6Chr10034094	cis	0	--	--
MSTRG.66978.8	0.00849072	-4.66408	down	Cs9Chr10023543	cis	0	Cellular Component: membrane (GO:0016020);; Cellular Component: cytoplasmic membrane-bounded vesicle (GO:0016023);;	--		MSTRG.27195.1	0.00541986	-Inf	down	Cs14Chr10005542	cis	0	Cellular Component: peroxisome (GO:0005777);; Molecular Function: acyl-CoA hydrolase activity (GO:0047617);;	--		MSTRG.23913.1	0.00456936	5.2799	up	Cs14Chr10036127	cis	0	Molecular Function: copper ion binding (GO:0005507);; Cellular Component: cytoplasmic membrane-bounded vesicle (GO:0016023);; Biological Process: lignin catabolic process (GO:0046274);; Biological Process: response to copper ion (GO:0046688);; Cellular Component: apoplast (GO:0048046);; Molecular Function: hydroquinone:oxygen oxidoreductase activity (GO:0052716);; Biological Process: oxidation-re…	--		MSTRG.8027.4	1.51467e-05	-Inf	down	Cs1Chr10008338	cis	0	Molecular Function: metalloendopeptidase activity (GO:0004222);; Biological Process: proteolysis (GO:0006508);; Biological Process: cell adhesion (GO:0007155);; Molecular Function: zinc ion binding (GO:0008270);; Cellular Component: membrane (GO:0016020);;	--		MSTRG.50837.15	0.00100495	-5.81399	down	Cs6Chr10034095	cis	0	--	--
MSTRG.66978.8	0.00849072	-4.66408	down	Cs9Chr10023544	cis	0	Cellular Component: membrane (GO:0016020);; Cellular Component: cytoplasmic membrane-bounded vesicle (GO:0016023);;	--		MSTRG.27195.1	0.00541986	-Inf	down	Cs14Chr10005543	cis	0	--	--		MSTRG.53709.4	6.94831e-05	-7.64032	down	Cs6Chr10016490	cis	0	Cellular Component: cytoplasmic membrane-bounded vesicle (GO:0016023);; Molecular Function: oxidoreductase activity (GO:0016491);; Molecular Function: metal ion binding (GO:0046872);;	--		MSTRG.8027.4	1.51467e-05	-Inf	down	Cs1Chr10008339	cis	0	--	--		MSTRG.50837.15	0.00100495	-5.81399	down	Cs6Chr10034096	cis	0	Molecular Function: protein serine/threonine kinase activity (GO:0004674);; Molecular Function: ATP binding (GO:0005524);; Cellular Component: plasma membrane (GO:0005886);; Biological Process: protein phosphorylation (GO:0006468);;	--
MSTRG.66978.8	0.00849072	-4.66408	down	Cs9Chr10023545	cis	0	Molecular Function: ionotropic glutamate receptor activity (GO:0004970);; Molecular Function: extracellular-glutamate-gated ion channel activity (GO:0005234);; Biological Process: ion transport (GO:0006811);; Cellular Component: integral component of membrane (GO:0016021);; Cellular Component: cytoplasmic membrane-bounded vesicle (GO:0016023);; Biological Process: ionotropic glutamate receptor si…	--		MSTRG.27195.1	0.00541986	-Inf	down	Cs14Chr10005544	cis	0	--	--		MSTRG.53709.4	6.94831e-05	-7.64032	down	Cs6Chr10016494	cis	0	Molecular Function: protein serine/threonine kinase activity (GO:0004674);; Molecular Function: ATP binding (GO:0005524);; Biological Process: protein phosphorylation (GO:0006468);;	--		MSTRG.8027.4	1.51467e-05	-Inf	down	Cs1Chr10008340	cis	0	Molecular Function: acetylglucosaminyltransferase activity (GO:0008375);; Cellular Component: membrane (GO:0016020);;	--		MSTRG.50837.15	0.00100495	-5.81399	down	Cs6Chr10034097	cis	0	Cellular Component: ubiquitin ligase complex (GO:0000151);; Molecular Function: ubiquitin-protein transferase activity (GO:0004842);; Biological Process: protein ubiquitination (GO:0016567);;	--
MSTRG.66978.8	0.00849072	-4.66408	down	Cs9Chr10023546	cis	0	Molecular Function: transporter activity (GO:0005215);;	--		MSTRG.27195.1	0.00541986	-Inf	down	Cs14Chr10005545	cis	0	--	--		MSTRG.53709.4	6.94831e-05	-7.64032	down	Cs6Chr10026918	cis	0	Molecular Function: ATP binding (GO:0005524);; Cellular Component: plasma membrane (GO:0005886);; Biological Process: ATP catabolic process (GO:0006200);; Biological Process: auxin efflux (GO:0010315);; Molecular Function: auxin efflux transmembrane transporter activity (GO:0010329);; Biological Process: basipetal auxin transport (GO:0010540);; Biological Process: acropetal auxin transport (GO:00…	ABC transporters (ko02010)		MSTRG.8027.4	1.51467e-05	-Inf	down	Cs1Chr10027485	cis	0	Cellular Component: cytoplasmic membrane-bounded vesicle (GO:0016023);;	--		MSTRG.50837.15	0.00100495	-5.81399	down	Cs6Chr10034098	cis	0	Cellular Component: nucleus (GO:0005634);;	--
MSTRG.66978.8	0.00849072	-4.66408	down	Cs9Chr10023547	cis	0	Molecular Function: UDP-galactose transmembrane transporter activity (GO:0005459);; Molecular Function: UDP-glucose transmembrane transporter activity (GO:0005460);; Cellular Component: Golgi apparatus (GO:0005794);; Biological Process: UDP-glucose transport (GO:0015786);; Cellular Component: integral component of membrane (GO:0016021);; Biological Process: lateral root development (GO:0048527);;…	--		MSTRG.27195.1	0.00541986	-Inf	down	Cs14Chr10005546	cis	0	Molecular Function: nucleotide binding (GO:0000166);; Molecular Function: RNA binding (GO:0003723);; Biological Process: gene expression (GO:0010467);; Biological Process: RNA metabolic process (GO:0016070);;	mRNA surveillance pathway (ko03015)		MSTRG.53709.4	6.94831e-05	-7.64032	down	Cs6Chr10026919	cis	0	Molecular Function: ATP binding (GO:0005524);; Cellular Component: plasma membrane (GO:0005886);; Biological Process: ATP catabolic process (GO:0006200);; Biological Process: auxin efflux (GO:0010315);; Molecular Function: auxin efflux transmembrane transporter activity (GO:0010329);; Biological Process: basipetal auxin transport (GO:0010540);; Biological Process: acropetal auxin transport (GO:00…	ABC transporters (ko02010)		MSTRG.8027.4	1.51467e-05	-Inf	down	Cs1Chr10027486	cis	1	--	--		MSTRG.50837.15	0.00100495	-5.81399	down	Cs6Chr10034099	cis	0	--	--
MSTRG.66978.8	0.00849072	-4.66408	down	Cs9Chr10023548	cis	0	Molecular Function: extracellular ligand-gated ion channel activity (GO:0005230);; Cellular Component: mitochondrion (GO:0005739);; Biological Process: transport (GO:0006810);; Cellular Component: membrane (GO:0016020);; Biological Process: single-organism process (GO:0044699);;	--		MSTRG.27195.1	0.00541986	-Inf	down	Cs14Chr10005547	cis	0	Biological Process: mitotic G2 phase (GO:0000085);; Biological Process: mRNA splicing, via spliceosome (GO:0000398);; Molecular Function: nucleic acid binding (GO:0003676);; Molecular Function: RNA helicase activity (GO:0003724);; Molecular Function: ATP binding (GO:0005524);; Cellular Component: cytosol (GO:0005829);; Biological Process: cell adhesion (GO:0007155);; Molecular Function: ATP-depen…	RNA degradation (ko03018)		MSTRG.53709.4	6.94831e-05	-7.64032	down	Cs6Chr10026920	cis	1	Biological Process: transcription, DNA-templated (GO:0006351);; Biological Process: regulation of cellular process (GO:0050794);; Biological Process: response to stimulus (GO:0050896);;	--		MSTRG.8027.4	1.51467e-05	-Inf	down	Cs1Chr10027487	cis	0	Cellular Component: plastid (GO:0009536);;	--		MSTRG.50837.15	0.00100495	-5.81399	down	Cs6Chr10034100	cis	0	--	--
MSTRG.66978.8	0.00849072	-4.66408	down	Cs9Chr10023549	cis	0	Cellular Component: intracellular (GO:0005622);; Molecular Function: zinc ion binding (GO:0008270);;	--		MSTRG.27195.1	0.00541986	-Inf	down	Cs14Chr10005548	cis	0	--	--		MSTRG.53709.4	6.94831e-05	-7.64032	down	Cs6Chr10026921	cis	0	--	--		MSTRG.8027.4	1.51467e-05	-Inf	down	Cs1Chr10027488	cis	0	Cellular Component: cytoplasmic membrane-bounded vesicle (GO:0016023);;	--		MSTRG.50837.15	0.00100495	-5.81399	down	Cs6Chr10034101	cis	0	--	--
MSTRG.66978.8	0.00849072	-4.66408	down	Cs9Chr10023550	cis	0	Biological Process: activation of MAPK activity (GO:0000187);; Molecular Function: protein serine/threonine kinase activity (GO:0004674);; Molecular Function: MAP kinase kinase activity (GO:0004708);; Molecular Function: ATP binding (GO:0005524);; Cellular Component: nucleus (GO:0005634);; Cellular Component: mitochondrion (GO:0005739);; Biological Process: defense response, incompatible interact…	Plant-pathogen interaction (ko04626)		MSTRG.27195.1	0.00541986	-Inf	down	Cs14Chr10005549	cis	1	Cellular Component: mitochondrion (GO:0005739);;	--		MSTRG.53709.4	6.94831e-05	-7.64032	down	Cs6Chr10051727	cis	0	--	--		MSTRG.8027.4	1.51467e-05	-Inf	down	Cs1Chr10027489	cis	0	Molecular Function: structural constituent of ribosome (GO:0003735);; Cellular Component: nucleolus (GO:0005730);; Cellular Component: plasma membrane (GO:0005886);; Biological Process: translation (GO:0006412);; Cellular Component: cytosolic large ribosomal subunit (GO:0022625);;	Ribosome (ko03010)		MSTRG.50837.15	0.00100495	-5.81399	down	Cs6Chr10034102	cis	0	--	--
MSTRG.66978.8	0.00849072	-4.66408	down	Cs9Chr10023551	cis	0	Biological Process: activation of MAPK activity (GO:0000187);; Molecular Function: protein serine/threonine kinase activity (GO:0004674);; Molecular Function: MAP kinase kinase activity (GO:0004708);; Molecular Function: ATP binding (GO:0005524);; Cellular Component: nucleus (GO:0005634);; Cellular Component: mitochondrion (GO:0005739);; Biological Process: defense response, incompatible interact…	Plant-pathogen interaction (ko04626)		MSTRG.27195.1	0.00541986	-Inf	down	Cs14Chr10005550	cis	1	Molecular Function: voltage-gated potassium channel activity (GO:0005249);; Biological Process: potassium ion transport (GO:0006813);; Biological Process: cellular calcium ion homeostasis (GO:0006874);; Cellular Component: plastid (GO:0009536);; Biological Process: pollen tube growth (GO:0009860);; Cellular Component: integral component of membrane (GO:0016021);; Cellular Component: apical plasma…	Plant-pathogen interaction (ko04626)		MSTRG.53709.4	6.94831e-05	-7.64032	down	Cs6Chr10051730	cis	0	Molecular Function: monooxygenase activity (GO:0004497);; Molecular Function: iron ion binding (GO:0005506);; Molecular Function: electron carrier activity (GO:0009055);; Cellular Component: cytoplasmic membrane-bounded vesicle (GO:0016023);; Molecular Function: oxidoreductase activity, acting on paired donors, with incorporation or reduction of molecular oxygen (GO:0016705);; Molecular Function:…	--		MSTRG.8027.4	1.51467e-05	-Inf	down	Cs1Chr10027490	cis	0	Cellular Component: mitochondrial inner membrane (GO:0005743);; Molecular Function: folic acid transporter activity (GO:0008517);; Cellular Component: chloroplast envelope (GO:0009941);; Biological Process: folic acid transport (GO:0015884);; Cellular Component: integral component of membrane (GO:0016021);; Biological Process: transmembrane transport (GO:0055085);;	--		MSTRG.50837.15	0.00100495	-5.81399	down	Cs6Chr10034103	cis	0	Molecular Function: nucleotide binding (GO:0000166);; Cellular Component: heterotrimeric G-protein complex (GO:0005834);; Molecular Function: kinase activity (GO:0016301);; Biological Process: phosphorylation (GO:0016310);; Cellular Component: Cul4-RING E3 ubiquitin ligase complex (GO:0080008);;	--
MSTRG.66978.8	0.00849072	-4.66408	down	Cs9Chr10023552	cis	1	Molecular Function: monooxygenase activity (GO:0004497);; Molecular Function: iron ion binding (GO:0005506);; Molecular Function: electron carrier activity (GO:0009055);; Molecular Function: oxidoreductase activity, acting on paired donors, with incorporation or reduction of molecular oxygen (GO:0016705);; Molecular Function: heme binding (GO:0020037);; Biological Process: oxidation-reduction pro…	Brassinosteroid biosynthesis (ko00905)		MSTRG.27195.1	0.00541986	-Inf	down	Cs14Chr10006715	trans	0	Molecular Function: carboxylic ester hydrolase activity (GO:0004091);; Biological Process: lipid metabolic process (GO:0006629);; Cellular Component: apoplast (GO:0048046);;	--		MSTRG.53709.4	6.94831e-05	-7.64032	down	Cs6Chr10051731	cis	0	Cellular Component: cytoplasmic membrane-bounded vesicle (GO:0016023);; Molecular Function: oxidoreductase activity (GO:0016491);; Molecular Function: metal ion binding (GO:0046872);;	--		MSTRG.8027.4	1.51467e-05	-Inf	down	Cs1Chr10027491	cis	0	Cellular Component: mitochondrial inner membrane (GO:0005743);; Molecular Function: folic acid transporter activity (GO:0008517);; Cellular Component: chloroplast envelope (GO:0009941);; Biological Process: folic acid transport (GO:0015884);; Cellular Component: integral component of membrane (GO:0016021);; Biological Process: transmembrane transport (GO:0055085);;	--		MSTRG.50837.15	0.00100495	-5.81399	down	Cs6Chr10034104	cis	0	--	--
MSTRG.66978.8	0.00849072	-4.66408	down	Cs9Chr10023553	cis	1	Molecular Function: protein serine/threonine kinase activity (GO:0004674);; Molecular Function: ATP binding (GO:0005524);; Biological Process: protein phosphorylation (GO:0006468);; Biological Process: response to stress (GO:0006950);;	--		MSTRG.27195.1	0.00541986	-Inf	down	Cs5Chr10045637	trans	0	Molecular Function: carboxylic ester hydrolase activity (GO:0004091);; Cellular Component: cytosol (GO:0005829);; Biological Process: lipid metabolic process (GO:0006629);;	--		MSTRG.53709.4	6.94831e-05	-7.64032	down	Cs6Chr10051734	cis	0	Molecular Function: monooxygenase activity (GO:0004497);; Molecular Function: iron ion binding (GO:0005506);; Molecular Function: electron carrier activity (GO:0009055);; Cellular Component: cytoplasmic membrane-bounded vesicle (GO:0016023);; Molecular Function: oxidoreductase activity, acting on paired donors, with incorporation or reduction of molecular oxygen (GO:0016705);; Molecular Function:…	--		MSTRG.8027.4	1.51467e-05	-Inf	down	Cs1Chr10027492	cis	0	Molecular Function: structural constituent of ribosome (GO:0003735);; Cellular Component: mitochondrion (GO:0005739);; Biological Process: translation (GO:0006412);; Cellular Component: large ribosomal subunit (GO:0015934);;	Ribosome (ko03010)		MSTRG.29965.4	2.48257e-10	-12.6662	down	Cs2Chr10045129	cis	1	Cellular Component: mitochondrion (GO:0005739);; Biological Process: regulation of cell cycle (GO:0051726);;	--
MSTRG.66978.8	0.00849072	-4.66408	down	Cs9Chr10023554	cis	1	Molecular Function: protein serine/threonine kinase activity (GO:0004674);; Molecular Function: ATP binding (GO:0005524);; Biological Process: protein phosphorylation (GO:0006468);; Biological Process: response to stress (GO:0006950);;	--		MSTRG.58481.4	0.00875704	-Inf	down	Cs8Chr10028755	trans	0	--	--		MSTRG.53709.4	6.94831e-05	-7.64032	down	Cs6Chr10051736	cis	0	Molecular Function: amidophosphoribosyltransferase activity (GO:0004044);; Cellular Component: plasma membrane (GO:0005886);; Biological Process: sucrose biosynthetic process (GO:0005986);; Molecular Function: sucrose-phosphate synthase activity (GO:0046524);;	Starch and sucrose metabolism (ko00500)		MSTRG.8027.4	1.51467e-05	-Inf	down	Cs1Chr10027493	cis	0	--	--		MSTRG.29965.4	2.48257e-10	-12.6662	down	Cs2Chr10045130	cis	0	Biological Process: metabolic process (GO:0008152);; Molecular Function: transferase activity, transferring hexosyl groups (GO:0016758);;	--
MSTRG.66978.8	0.00849072	-4.66408	down	Cs9Chr10023555	cis	1	Biological Process: anthocyanin-containing compound biosynthetic process (GO:0009718);; Molecular Function: anthocyanidin 3-O-glucosyltransferase activity (GO:0047213);; Molecular Function: quercetin 3-O-glucosyltransferase activity (GO:0080043);; Molecular Function: flavonol 3-O-arabinosyltransferase activity (GO:0080059);; Biological Process: response to karrikin (GO:0080167);;	--		MSTRG.58481.4	0.00875704	-Inf	down	Cs8Chr10038412	cis	0	Cellular Component: plasma membrane (GO:0005886);; Molecular Function: zinc ion binding (GO:0008270);; Molecular Function: transferase activity (GO:0016740);;	--		MSTRG.53709.4	6.94831e-05	-7.64032	down	Cs6Chr10051739	cis	1	Cellular Component: plasma membrane (GO:0005886);;	--		MSTRG.8027.4	1.51467e-05	-Inf	down	Cs1Chr10027494	cis	0	Cellular Component: plastid chromosome (GO:0009508);; Cellular Component: chloroplast thylakoid membrane (GO:0009535);; Cellular Component: chloroplast stroma (GO:0009570);; Cellular Component: chloroplast inner membrane (GO:0009706);; Biological Process: thylakoid membrane organization (GO:0010027);; Biological Process: vesicle organization (GO:0016050);; Biological Process: modulation by virus …	--		MSTRG.29965.4	2.48257e-10	-12.6662	down	Cs2Chr10045131	cis	0	--	--
MSTRG.66978.8	0.00849072	-4.66408	down	Cs9Chr10023557	cis	0	Molecular Function: chromatin binding (GO:0003682);;	--		MSTRG.58481.4	0.00875704	-Inf	down	Cs8Chr10038413	cis	0	Molecular Function: protein binding (GO:0005515);; Cellular Component: integral component of plasma membrane (GO:0005887);; Biological Process: copper ion transport (GO:0006825);; Cellular Component: plastid (GO:0009536);; Biological Process: defense response to bacterium (GO:0042742);; Molecular Function: sugar transmembrane transporter activity (GO:0051119);;	--		MSTRG.53709.4	6.94831e-05	-7.64032	down	Cs6Chr10051740	cis	0	--	--		MSTRG.37011.12	3.62917e-09	-Inf	down	Cs3Chr10019223	cis	0	Biological Process: Mo-molybdopterin cofactor biosynthetic process (GO:0006777);; Molecular Function: transferase activity (GO:0016740);; Biological Process: glucosinolate biosynthetic process (GO:0019761);;	--		MSTRG.29965.4	2.48257e-10	-12.6662	down	Cs2Chr10045132	cis	0	--	--
MSTRG.53709.4	2.82509e-06	-7.90971	down	Cs6Chr10016490	cis	0	Cellular Component: cytoplasmic membrane-bounded vesicle (GO:0016023);; Molecular Function: oxidoreductase activity (GO:0016491);; Molecular Function: metal ion binding (GO:0046872);;	--		MSTRG.58481.4	0.00875704	-Inf	down	Cs8Chr10038414	cis	0	--	--		MSTRG.53709.4	6.94831e-05	-7.64032	down	Cs6Chr10051741	cis	0	Molecular Function: catalytic activity (GO:0003824);; Molecular Function: protein binding (GO:0005515);; Cellular Component: plastid (GO:0009536);; Biological Process: cellular metabolic process (GO:0044237);; Biological Process: primary metabolic process (GO:0044238);; Molecular Function: metal ion binding (GO:0046872);; Biological Process: organic substance metabolic process (GO:0071704);;	--		MSTRG.37011.12	3.62917e-09	-Inf	down	Cs3Chr10019224	cis	0	Cellular Component: mitochondrion (GO:0005739);; Biological Process: metabolic process (GO:0008152);;	Riboflavin metabolism (ko00740)		MSTRG.29965.4	2.48257e-10	-12.6662	down	Cs2Chr10045133	cis	0	Biological Process: cellular process (GO:0009987);;	--
MSTRG.53709.4	2.82509e-06	-7.90971	down	Cs6Chr10016494	cis	0	Molecular Function: protein serine/threonine kinase activity (GO:0004674);; Molecular Function: ATP binding (GO:0005524);; Biological Process: protein phosphorylation (GO:0006468);;	--		MSTRG.58481.4	0.00875704	-Inf	down	Cs8Chr10038415	cis	0	--	--		MSTRG.53709.4	6.94831e-05	-7.64032	down	Cs6Chr10051742	cis	1	--	--		MSTRG.37011.12	3.62917e-09	-Inf	down	Cs3Chr10019225	cis	0	--	--		MSTRG.29965.4	2.48257e-10	-12.6662	down	Cs2Chr10045134	cis	0	Molecular Function: monooxygenase activity (GO:0004497);; Molecular Function: iron ion binding (GO:0005506);; Biological Process: spermidine metabolic process (GO:0008216);; Molecular Function: electron carrier activity (GO:0009055);; Cellular Component: integral component of membrane (GO:0016021);; Molecular Function: oxidoreductase activity, acting on paired donors, with incorporation or reduct…	Phenylpropanoid biosynthesis (ko00940);; Flavonoid biosynthesis (ko00941);; Stilbenoid, diarylheptanoid and gingerol biosynthesis (ko00945)
MSTRG.53709.4	2.82509e-06	-7.90971	down	Cs6Chr10026918	cis	0	Molecular Function: ATP binding (GO:0005524);; Cellular Component: plasma membrane (GO:0005886);; Biological Process: ATP catabolic process (GO:0006200);; Biological Process: auxin efflux (GO:0010315);; Molecular Function: auxin efflux transmembrane transporter activity (GO:0010329);; Biological Process: basipetal auxin transport (GO:0010540);; Biological Process: acropetal auxin transport (GO:00…	ABC transporters (ko02010)		MSTRG.58481.4	0.00875704	-Inf	down	Cs8Chr10038416	cis	0	Biological Process: RNA methylation (GO:0001510);; Cellular Component: mitochondrial inner membrane (GO:0005743);; Biological Process: photorespiration (GO:0009853);; Molecular Function: P-P-bond-hydrolysis-driven protein transmembrane transporter activity (GO:0015450);; Cellular Component: mitochondrial intermembrane space protein transporter complex (GO:0042719);; Biological Process: protein im…	--		MSTRG.53709.4	6.94831e-05	-7.64032	down	Cs6Chr10051743	cis	0	Molecular Function: sequence-specific DNA binding transcription factor activity (GO:0003700);; Cellular Component: nucleus (GO:0005634);; Biological Process: regulation of transcription, DNA-templated (GO:0006355);; Biological Process: detection of ethylene stimulus (GO:0009727);; Cellular Component: cytoplasmic membrane-bounded vesicle (GO:0016023);; Molecular Function: sequence-specific DNA bin…	--		MSTRG.37011.12	3.62917e-09	-Inf	down	Cs3Chr10019226	cis	1	--	--		MSTRG.29965.4	2.48257e-10	-12.6662	down	Cs2Chr10045135	cis	0	Molecular Function: binding (GO:0005488);; Cellular Component: intracellular (GO:0005622);;	--
MSTRG.53709.4	2.82509e-06	-7.90971	down	Cs6Chr10026919	cis	0	Molecular Function: ATP binding (GO:0005524);; Cellular Component: plasma membrane (GO:0005886);; Biological Process: ATP catabolic process (GO:0006200);; Biological Process: auxin efflux (GO:0010315);; Molecular Function: auxin efflux transmembrane transporter activity (GO:0010329);; Biological Process: basipetal auxin transport (GO:0010540);; Biological Process: acropetal auxin transport (GO:00…	ABC transporters (ko02010)		MSTRG.58481.4	0.00875704	-Inf	down	Cs8Chr10038417	cis	0	Cellular Component: mitochondrion (GO:0005739);; Biological Process: glycerol metabolic process (GO:0006071);; Biological Process: lipid metabolic process (GO:0006629);; Molecular Function: glycerophosphodiester phosphodiesterase activity (GO:0008889);;	--		MSTRG.53709.4	6.94831e-05	-7.64032	down	Cs6Chr10051744	cis	0	--	--		MSTRG.37011.12	3.62917e-09	-Inf	down	Cs3Chr10019227	cis	0	--	--		MSTRG.29965.4	2.48257e-10	-12.6662	down	Cs2Chr10045136	cis	1	Molecular Function: cysteine-type endopeptidase inhibitor activity (GO:0004869);; Biological Process: defense response (GO:0006952);; Biological Process: negative regulation of peptidase activity (GO:0010466);;	--
MSTRG.53709.4	2.82509e-06	-7.90971	down	Cs6Chr10026920	cis	1	Biological Process: transcription, DNA-templated (GO:0006351);; Biological Process: regulation of cellular process (GO:0050794);; Biological Process: response to stimulus (GO:0050896);;	--		MSTRG.58481.4	0.00875704	-Inf	down	Cs8Chr10038418	cis	0	--	--		MSTRG.53709.4	6.94831e-05	-7.64032	down	Cs6Chr10051745	cis	0	--	--		MSTRG.37011.12	3.62917e-09	-Inf	down	Cs3Chr10019228	cis	0	Molecular Function: nucleic acid binding (GO:0003676);; Molecular Function: 5'-3' exoribonuclease activity (GO:0004534);; Cellular Component: nucleus (GO:0005634);; Molecular Function: zinc ion binding (GO:0008270);; Biological Process: miRNA catabolic process (GO:0010587);;	Ribosome biogenesis in eukaryotes (ko03008);; RNA degradation (ko03018)		MSTRG.29965.4	2.48257e-10	-12.6662	down	Cs2Chr10045137	cis	0	Cellular Component: integral component of membrane (GO:0016021);; Cellular Component: cytoplasmic membrane-bounded vesicle (GO:0016023);;	--
MSTRG.53709.4	2.82509e-06	-7.90971	down	Cs6Chr10026921	cis	0	--	--		MSTRG.58481.4	0.00875704	-Inf	down	Cs8Chr10038419	cis	0	--	--		MSTRG.53709.4	6.94831e-05	-7.64032	down	Cs6Chr10051746	cis	1	Molecular Function: protein serine/threonine kinase activity (GO:0004674);; Molecular Function: ATP binding (GO:0005524);; Biological Process: protein phosphorylation (GO:0006468);;	--		MSTRG.37011.12	3.62917e-09	-Inf	down	Cs3Chr10019229	cis	1	--	--		MSTRG.29965.4	2.48257e-10	-12.6662	down	Cs2Chr10045138	cis	0	--	--
MSTRG.53709.4	2.82509e-06	-7.90971	down	Cs6Chr10051727	cis	0	--	--		MSTRG.58481.4	0.00875704	-Inf	down	Cs8Chr10038420	cis	0	Molecular Function: phosphogluconate dehydrogenase (decarboxylating) activity (GO:0004616);; Molecular Function: pyruvate dehydrogenase (acetyl-transferring) activity (GO:0004739);; Biological Process: acetyl-CoA biosynthetic process from pyruvate (GO:0006086);; Biological Process: pentose-phosphate shunt (GO:0006098);; Molecular Function: NADP binding (GO:0050661);;	--		MSTRG.53709.4	6.94831e-05	-7.64032	down	Cs6Chr10051747	cis	0	Molecular Function: threonine-type endopeptidase activity (GO:0004298);; Cellular Component: nucleus (GO:0005634);; Cellular Component: proteasome core complex (GO:0005839);; Cellular Component: plasma membrane (GO:0005886);; Biological Process: ubiquitin-dependent protein catabolic process (GO:0006511);; Cellular Component: cytoplasmic membrane-bounded vesicle (GO:0016023);;	Proteasome (ko03050)		MSTRG.37011.12	3.62917e-09	-Inf	down	Cs3Chr10019230	cis	0	Molecular Function: microtubule motor activity (GO:0003777);; Molecular Function: ATP binding (GO:0005524);; Cellular Component: mitochondrion (GO:0005739);; Cellular Component: kinesin complex (GO:0005871);; Cellular Component: microtubule (GO:0005874);; Biological Process: microtubule-based movement (GO:0007018);; Molecular Function: microtubule binding (GO:0008017);;	--		MSTRG.29965.4	2.48257e-10	-12.6662	down	Cs2Chr10045139	cis	0	--	--
MSTRG.53709.4	2.82509e-06	-7.90971	down	Cs6Chr10051730	cis	0	Molecular Function: monooxygenase activity (GO:0004497);; Molecular Function: iron ion binding (GO:0005506);; Molecular Function: electron carrier activity (GO:0009055);; Cellular Component: cytoplasmic membrane-bounded vesicle (GO:0016023);; Molecular Function: oxidoreductase activity, acting on paired donors, with incorporation or reduction of molecular oxygen (GO:0016705);; Molecular Function:…	--		MSTRG.58481.4	0.00875704	-Inf	down	Cs8Chr10038421	cis	1	Cellular Component: nucleus (GO:0005634);; Molecular Function: protein dimerization activity (GO:0046983);;	--		MSTRG.53709.4	6.94831e-05	-7.64032	down	Cs6Chr10051748	cis	0	--	--		MSTRG.37011.12	3.62917e-09	-Inf	down	Cs3Chr10019231	cis	0	--	--		MSTRG.29965.4	2.48257e-10	-12.6662	down	Cs2Chr10045140	cis	0	Molecular Function: RNA binding (GO:0003723);; Biological Process: regulation of transcription from RNA polymerase II promoter (GO:0006357);; Molecular Function: hydrolase activity, acting on ester bonds (GO:0016788);; Biological Process: regulation of DNA-templated transcription, elongation (GO:0032784);;	--
MSTRG.53709.4	2.82509e-06	-7.90971	down	Cs6Chr10051731	cis	0	Cellular Component: cytoplasmic membrane-bounded vesicle (GO:0016023);; Molecular Function: oxidoreductase activity (GO:0016491);; Molecular Function: metal ion binding (GO:0046872);;	--		MSTRG.58481.4	0.00875704	-Inf	down	Cs8Chr10038422	cis	0	--	--		MSTRG.53709.4	6.94831e-05	-7.64032	down	Cs6Chr10051749	cis	0	Molecular Function: phosphorelay response regulator activity (GO:0000156);; Biological Process: phosphorelay signal transduction system (GO:0000160);; Molecular Function: DNA binding (GO:0003677);; Molecular Function: chromatin binding (GO:0003682);; Biological Process: regulation of transcription, DNA-templated (GO:0006355);; Biological Process: intracellular signal transduction (GO:0035556);;	Plant hormone signal transduction (ko04075)		MSTRG.37011.12	3.62917e-09	-Inf	down	Cs3Chr10019232	cis	0	Molecular Function: nucleic acid binding (GO:0003676);; Cellular Component: cytoplasm (GO:0005737);; Biological Process: calcium ion transport (GO:0006816);; Biological Process: water transport (GO:0006833);; Biological Process: Golgi organization (GO:0007030);; Biological Process: vacuole organization (GO:0007033);; Biological Process: response to salt stress (GO:0009651);; Biological Process: r…	--		MSTRG.29965.4	2.48257e-10	-12.6662	down	Cs2Chr10045141	cis	0	--	--
MSTRG.53709.4	2.82509e-06	-7.90971	down	Cs6Chr10051734	cis	0	Molecular Function: monooxygenase activity (GO:0004497);; Molecular Function: iron ion binding (GO:0005506);; Molecular Function: electron carrier activity (GO:0009055);; Cellular Component: cytoplasmic membrane-bounded vesicle (GO:0016023);; Molecular Function: oxidoreductase activity, acting on paired donors, with incorporation or reduction of molecular oxygen (GO:0016705);; Molecular Function:…	--		MSTRG.58481.4	0.00875704	-Inf	down	Cs8Chr10038423	cis	0	--	--		MSTRG.53709.4	6.94831e-05	-7.64032	down	Cs6Chr10051750	cis	1	Molecular Function: phosphorelay response regulator activity (GO:0000156);; Biological Process: phosphorelay signal transduction system (GO:0000160);; Molecular Function: DNA binding (GO:0003677);; Molecular Function: chromatin binding (GO:0003682);; Biological Process: regulation of transcription, DNA-templated (GO:0006355);; Biological Process: intracellular signal transduction (GO:0035556);;	Plant hormone signal transduction (ko04075)		MSTRG.37011.12	3.62917e-09	-Inf	down	Cs3Chr10019233	cis	1	--	--		MSTRG.29965.4	2.48257e-10	-12.6662	down	Cs2Chr10045142	cis	0	Molecular Function: sequence-specific DNA binding transcription factor activity (GO:0003700);; Biological Process: regulation of transcription, DNA-templated (GO:0006355);; Molecular Function: sequence-specific DNA binding (GO:0043565);;	--
MSTRG.53709.4	2.82509e-06	-7.90971	down	Cs6Chr10051736	cis	0	Molecular Function: amidophosphoribosyltransferase activity (GO:0004044);; Cellular Component: plasma membrane (GO:0005886);; Biological Process: sucrose biosynthetic process (GO:0005986);; Molecular Function: sucrose-phosphate synthase activity (GO:0046524);;	Starch and sucrose metabolism (ko00500)		MSTRG.58481.4	0.00875704	-Inf	down	Cs8Chr10038424	cis	0	Cellular Component: plasma membrane (GO:0005886);; Cellular Component: integral component of membrane (GO:0016021);;	--		MSTRG.58573.1	0.00822692	-4.9279	down	Cs8Chr10001558	cis	0	--	--		MSTRG.37011.12	3.62917e-09	-Inf	down	Cs3Chr10019234	cis	0	--	--		MSTRG.29965.4	2.48257e-10	-12.6662	down	Cs2Chr10045143	cis	0	Cellular Component: mitochondrion (GO:0005739);;	--
MSTRG.53709.4	2.82509e-06	-7.90971	down	Cs6Chr10051739	cis	1	Cellular Component: plasma membrane (GO:0005886);;	--		MSTRG.58481.4	0.00875704	-Inf	down	Cs8Chr10038425	cis	0	Cellular Component: cytosol (GO:0005829);; Cellular Component: plasma membrane (GO:0005886);; Biological Process: cytoskeleton organization (GO:0007010);; Molecular Function: ARF GTPase activator activity (GO:0008060);; Molecular Function: zinc ion binding (GO:0008270);; Biological Process: response to auxin (GO:0009733);; Biological Process: leaf morphogenesis (GO:0009965);; Biological Process: …	Endocytosis (ko04144)		MSTRG.58573.1	0.00822692	-4.9279	down	Cs8Chr10001559	cis	0	--	--		MSTRG.37011.12	3.62917e-09	-Inf	down	Cs3Chr10019236	cis	0	Molecular Function: zinc ion binding (GO:0008270);;	--		MSTRG.29965.4	2.48257e-10	-12.6662	down	Cs2Chr10045144	cis	0	--	--
MSTRG.53709.4	2.82509e-06	-7.90971	down	Cs6Chr10051740	cis	0	--	--		MSTRG.58481.4	0.00875704	-Inf	down	Cs8Chr10038426	cis	0	Biological Process: proteolysis (GO:0006508);; Molecular Function: peptidase activity (GO:0008233);;	--		MSTRG.58573.1	0.00822692	-4.9279	down	Cs8Chr10001560	cis	0	--	--		MSTRG.37011.12	3.62917e-09	-Inf	down	Cs3Chr10019237	cis	0	Molecular Function: DNA binding (GO:0003677);; Cellular Component: nucleus (GO:0005634);; Biological Process: regulation of transcription, DNA-templated (GO:0006355);;	--		MSTRG.29965.4	2.48257e-10	-12.6662	down	Cs2Chr10045145	cis	0	Molecular Function: acid phosphatase activity (GO:0003993);; Cellular Component: cytosol (GO:0005829);;	Purine metabolism (ko00230);; Pyrimidine metabolism (ko00240);; Nicotinate and nicotinamide metabolism (ko00760)
MSTRG.53709.4	2.82509e-06	-7.90971	down	Cs6Chr10051741	cis	0	Molecular Function: catalytic activity (GO:0003824);; Molecular Function: protein binding (GO:0005515);; Cellular Component: plastid (GO:0009536);; Biological Process: cellular metabolic process (GO:0044237);; Biological Process: primary metabolic process (GO:0044238);; Molecular Function: metal ion binding (GO:0046872);; Biological Process: organic substance metabolic process (GO:0071704);;	--		MSTRG.58481.4	0.00875704	-Inf	down	Cs8Chr10038427	cis	0	Molecular Function: DNA binding (GO:0003677);; Molecular Function: sequence-specific DNA binding transcription factor activity (GO:0003700);; Cellular Component: nucleus (GO:0005634);; Biological Process: regulation of transcription, DNA-templated (GO:0006355);; Cellular Component: plastid (GO:0009536);;	--		MSTRG.58573.1	0.00822692	-4.9279	down	Cs8Chr10001561	cis	0	--	--		MSTRG.37011.12	3.62917e-09	-Inf	down	Cs3Chr10019238	cis	0	--	--		MSTRG.29965.4	2.48257e-10	-12.6662	down	Cs2Chr10045147	cis	0	Molecular Function: calcium-transporting ATPase activity (GO:0005388);; Molecular Function: calmodulin binding (GO:0005516);; Molecular Function: ATP binding (GO:0005524);; Cellular Component: plasma membrane (GO:0005886);; Cellular Component: chloroplast (GO:0009507);; Biological Process: response to nematode (GO:0009624);; Biological Process: response to salt stress (GO:0009651);; Cellular Comp…	--
MSTRG.53709.4	2.82509e-06	-7.90971	down	Cs6Chr10051742	cis	1	--	--		MSTRG.58481.4	0.00875704	-Inf	down	Cs8Chr10038428	cis	0	Molecular Function: glycine-tRNA ligase activity (GO:0004820);; Molecular Function: ATP binding (GO:0005524);; Cellular Component: mitochondrion (GO:0005739);; Biological Process: glycyl-tRNA aminoacylation (GO:0006426);; Biological Process: response to cadmium ion (GO:0046686);;	Aminoacyl-tRNA biosynthesis (ko00970)		MSTRG.58573.1	0.00822692	-4.9279	down	Cs8Chr10001562	cis	0	Cellular Component: plastid (GO:0009536);;	--		MSTRG.37011.12	3.62917e-09	-Inf	down	Cs3Chr10019239	cis	0	Molecular Function: nucleotide binding (GO:0000166);; Molecular Function: catalytic activity (GO:0003824);; Cellular Component: chloroplast (GO:0009507);; Biological Process: cellular metabolic process (GO:0044237);; Molecular Function: coenzyme binding (GO:0050662);;	--		MSTRG.29965.4	2.48257e-10	-12.6662	down	Cs2Chr10045148	cis	1	Molecular Function: glycerol-3-phosphate dehydrogenase [NAD+] activity (GO:0004367);; Cellular Component: cytosol (GO:0005829);; Biological Process: carbohydrate metabolic process (GO:0005975);; Cellular Component: glycerol-3-phosphate dehydrogenase complex (GO:0009331);; Biological Process: glycerol-3-phosphate catabolic process (GO:0046168);; Molecular Function: NAD binding (GO:0051287);; Biolo…	--
MSTRG.53709.4	2.82509e-06	-7.90971	down	Cs6Chr10051743	cis	0	Molecular Function: sequence-specific DNA binding transcription factor activity (GO:0003700);; Cellular Component: nucleus (GO:0005634);; Biological Process: regulation of transcription, DNA-templated (GO:0006355);; Biological Process: detection of ethylene stimulus (GO:0009727);; Cellular Component: cytoplasmic membrane-bounded vesicle (GO:0016023);; Molecular Function: sequence-specific DNA bin…	--		MSTRG.58481.4	0.00875704	-Inf	down	Cs8Chr10038429	cis	0	Biological Process: respiratory burst involved in defense response (GO:0002679);; Biological Process: cell surface pattern recognition receptor signaling pathway (GO:0002752);; Molecular Function: protein serine/threonine kinase activity (GO:0004674);; Molecular Function: ATP binding (GO:0005524);; Cellular Component: plasma membrane (GO:0005886);; Biological Process: protein targeting to membran…	Plant-pathogen interaction (ko04626)		MSTRG.58573.1	0.00822692	-4.9279	down	Cs8Chr10001563	cis	0	--	--		MSTRG.37011.12	3.62917e-09	-Inf	down	Cs3Chr10019240	cis	1	Molecular Function: transferase activity (GO:0016740);;	--		MSTRG.29965.4	2.48257e-10	-12.6662	down	Cs2Chr10045149	cis	0	Cellular Component: cell wall (GO:0005618);; Cellular Component: vacuole (GO:0005773);; Cellular Component: plasma membrane (GO:0005886);; Biological Process: carbohydrate metabolic process (GO:0005975);; Biological Process: response to cold (GO:0009409);; Biological Process: response to bacterium (GO:0009617);; Biological Process: response to salt stress (GO:0009651);; Biological Process: defens…	--
MSTRG.53709.4	2.82509e-06	-7.90971	down	Cs6Chr10051744	cis	0	--	--		MSTRG.58481.4	0.00875704	-Inf	down	Cs8Chr10038430	cis	0	Molecular Function: DNA binding (GO:0003677);; Molecular Function: sequence-specific DNA binding transcription factor activity (GO:0003700);; Cellular Component: nucleus (GO:0005634);; Biological Process: chromatin remodeling (GO:0006338);; Biological Process: regulation of transcription, DNA-templated (GO:0006355);;	--		MSTRG.58573.1	0.00822692	-4.9279	down	Cs8Chr10001564	cis	0	Molecular Function: translation initiation factor activity (GO:0003743);; Biological Process: rRNA processing (GO:0006364);; Biological Process: translational initiation (GO:0006413);; Cellular Component: chloroplast thylakoid (GO:0009534);; Biological Process: response to blue light (GO:0009637);; Biological Process: response to red light (GO:0010114);; Biological Process: photosystem II assembl…	--		MSTRG.37011.12	3.62917e-09	-Inf	down	Cs3Chr10019241	cis	0	--	--		MSTRG.29965.4	2.48257e-10	-12.6662	down	Cs2Chr10045150	cis	1	--	--
MSTRG.53709.4	2.82509e-06	-7.90971	down	Cs6Chr10051745	cis	0	--	--		MSTRG.58481.4	0.00875704	-Inf	down	Cs8Chr10038431	cis	0	Biological Process: cellular process (GO:0009987);; Cellular Component: cytoplasmic membrane-bounded vesicle (GO:0016023);; Biological Process: response to stimulus (GO:0050896);;	--		MSTRG.58573.1	0.00822692	-4.9279	down	Cs8Chr10001565	cis	0	--	--		MSTRG.37011.12	3.62917e-09	-Inf	down	Cs3Chr10019242	cis	1	Cellular Component: integral component of membrane (GO:0016021);;	--		MSTRG.29965.4	2.48257e-10	-12.6662	down	Cs2Chr10045151	cis	0	--	--
MSTRG.53709.4	2.82509e-06	-7.90971	down	Cs6Chr10051746	cis	1	Molecular Function: protein serine/threonine kinase activity (GO:0004674);; Molecular Function: ATP binding (GO:0005524);; Biological Process: protein phosphorylation (GO:0006468);;	--		MSTRG.58481.4	0.00875704	-Inf	down	Cs8Chr10038432	cis	1	Cellular Component: vacuole (GO:0005773);; Biological Process: response to symbiotic fungus (GO:0009610);; Biological Process: abscisic acid-activated signaling pathway (GO:0009738);; Cellular Component: cytoplasmic membrane-bounded vesicle (GO:0016023);; Biological Process: para-aminobenzoic acid metabolic process (GO:0046482);;	--		MSTRG.58573.1	0.00822692	-4.9279	down	Cs8Chr10001566	cis	0	Molecular Function: catalytic activity (GO:0003824);; Cellular Component: Golgi apparatus (GO:0005794);; Cellular Component: plasma membrane (GO:0005886);; Biological Process: carbohydrate metabolic process (GO:0005975);; Molecular Function: carbohydrate binding (GO:0030246);;	--		MSTRG.37011.12	3.62917e-09	-Inf	down	Cs3Chr10019243	cis	1	Cellular Component: Golgi apparatus (GO:0005794);; Biological Process: biosynthetic process (GO:0009058);;	--		MSTRG.29965.4	2.48257e-10	-12.6662	down	Cs2Chr10045152	cis	0	Molecular Function: phosphoglycerate kinase activity (GO:0004618);; Molecular Function: ATP binding (GO:0005524);; Cellular Component: cell wall (GO:0005618);; Cellular Component: nucleus (GO:0005634);; Cellular Component: mitochondrion (GO:0005739);; Biological Process: glycolytic process (GO:0006096);; Biological Process: response to cold (GO:0009409);; Cellular Component: chloroplast stroma (G…	Glycolysis / Gluconeogenesis (ko00010);; Carbon fixation in photosynthetic organisms (ko00710);; Carbon metabolism (ko01200);; Biosynthesis of amino acids (ko01230)
MSTRG.53709.4	2.82509e-06	-7.90971	down	Cs6Chr10051747	cis	0	Molecular Function: threonine-type endopeptidase activity (GO:0004298);; Cellular Component: nucleus (GO:0005634);; Cellular Component: proteasome core complex (GO:0005839);; Cellular Component: plasma membrane (GO:0005886);; Biological Process: ubiquitin-dependent protein catabolic process (GO:0006511);; Cellular Component: cytoplasmic membrane-bounded vesicle (GO:0016023);;	Proteasome (ko03050)		MSTRG.58481.4	0.00875704	-Inf	down	Cs8Chr10038433	cis	1	Cellular Component: vacuole (GO:0005773);; Biological Process: response to symbiotic fungus (GO:0009610);; Biological Process: abscisic acid-activated signaling pathway (GO:0009738);; Cellular Component: cytoplasmic membrane-bounded vesicle (GO:0016023);; Biological Process: para-aminobenzoic acid metabolic process (GO:0046482);;	--		MSTRG.58573.1	0.00822692	-4.9279	down	Cs8Chr10001567	cis	0	Molecular Function: nucleic acid binding (GO:0003676);; Molecular Function: metal ion binding (GO:0046872);;	--		MSTRG.37011.12	3.62917e-09	-Inf	down	Cs3Chr10019244	cis	0	--	--		MSTRG.29965.4	2.48257e-10	-12.6662	down	Cs2Chr10045153	cis	0	Molecular Function: cysteine-type peptidase activity (GO:0008234);;	--
MSTRG.53709.4	2.82509e-06	-7.90971	down	Cs6Chr10051748	cis	0	--	--		MSTRG.58481.4	0.00875704	-Inf	down	Cs8Chr10038434	cis	1	Biological Process: transcription, DNA-templated (GO:0006351);; Biological Process: pollen development (GO:0009555);; Biological Process: regulation of gene expression (GO:0010468);; Biological Process: regulation of nucleobase-containing compound metabolic process (GO:0019219);; Biological Process: cell cycle process (GO:0022402);; Cellular Component: intracellular part (GO:0044424);; Biological…	--		MSTRG.58573.1	0.00822692	-4.9279	down	Cs8Chr10001568	cis	0	--	--		MSTRG.37011.12	3.62917e-09	-Inf	down	Cs3Chr10019245	cis	0	--	--		MSTRG.29965.4	2.48257e-10	-12.6662	down	Cs2Chr10045154	cis	0	Molecular Function: cysteine-type peptidase activity (GO:0008234);; Biological Process: programmed cell death (GO:0012501);; Biological Process: response to hydrogen peroxide (GO:0042542);; Cellular Component: cell part (GO:0044464);;	--
MSTRG.53709.4	2.82509e-06	-7.90971	down	Cs6Chr10051749	cis	0	Molecular Function: phosphorelay response regulator activity (GO:0000156);; Biological Process: phosphorelay signal transduction system (GO:0000160);; Molecular Function: DNA binding (GO:0003677);; Molecular Function: chromatin binding (GO:0003682);; Biological Process: regulation of transcription, DNA-templated (GO:0006355);; Biological Process: intracellular signal transduction (GO:0035556);;	Plant hormone signal transduction (ko04075)		MSTRG.54466.1	0.0015884	-7.07334	down	Cs7Chr10015547	cis	1	--	--		MSTRG.58573.1	0.00822692	-4.9279	down	Cs8Chr10001569	cis	0	Cellular Component: Golgi apparatus (GO:0005794);; Cellular Component: plasma membrane (GO:0005886);; Cellular Component: plant-type cell wall (GO:0009505);; Cellular Component: integral component of membrane (GO:0016021);; Cellular Component: cytoplasmic membrane-bounded vesicle (GO:0016023);;	--		MSTRG.37011.12	3.62917e-09	-Inf	down	Cs3Chr10019246	cis	0	--	--		MSTRG.29965.4	2.48257e-10	-12.6662	down	Cs2Chr10045155	cis	0	Biological Process: reproduction (GO:0000003);; Biological Process: DNA replication (GO:0006260);; Biological Process: chromatin silencing (GO:0006342);; Biological Process: histone modification (GO:0016570);; Biological Process: cell cycle process (GO:0022402);; Biological Process: gene silencing by RNA (GO:0031047);; Biological Process: macromolecule methylation (GO:0043414);; Biological Proces…	--
MSTRG.53709.4	2.82509e-06	-7.90971	down	Cs6Chr10051750	cis	1	Molecular Function: phosphorelay response regulator activity (GO:0000156);; Biological Process: phosphorelay signal transduction system (GO:0000160);; Molecular Function: DNA binding (GO:0003677);; Molecular Function: chromatin binding (GO:0003682);; Biological Process: regulation of transcription, DNA-templated (GO:0006355);; Biological Process: intracellular signal transduction (GO:0035556);;	Plant hormone signal transduction (ko04075)		MSTRG.54466.1	0.0015884	-7.07334	down	Cs7Chr10015551	cis	0	--	--		MSTRG.58573.1	0.00822692	-4.9279	down	Cs8Chr10001570	cis	0	--	--		MSTRG.37011.12	3.62917e-09	-Inf	down	Cs3Chr10019247	cis	0	Cellular Component: Golgi apparatus (GO:0005794);; Biological Process: biosynthetic process (GO:0009058);;	--		MSTRG.29965.4	2.48257e-10	-12.6662	down	Cs2Chr10045156	cis	1	Biological Process: cytokinesis by cell plate formation (GO:0000911);; Molecular Function: transporter activity (GO:0005215);; Molecular Function: ATP binding (GO:0005524);; Cellular Component: nucleus (GO:0005634);; Cellular Component: chromosome (GO:0005694);; Biological Process: DNA replication initiation (GO:0006270);; Biological Process: regulation of DNA replication (GO:0006275);; Biologica…	--
MSTRG.45772.1	0.00477014	-4.92725	down	Cs5Chr10051505	cis	0	--	--		MSTRG.54466.1	0.0015884	-7.07334	down	Cs7Chr10015553	cis	1	Cellular Component: plasma membrane (GO:0005886);; Molecular Function: S-adenosylmethionine-homocysteine S-methyltransferase activity (GO:0008898);; Biological Process: methionine biosynthetic process (GO:0009086);; Biological Process: methylation (GO:0032259);; Biological Process: S-methylmethionine cycle (GO:0033528);; Molecular Function: metal ion binding (GO:0046872);;	Cysteine and methionine metabolism (ko00270)		MSTRG.58573.1	0.00822692	-4.9279	down	Cs8Chr10001571	cis	1	Biological Process: meiotic nuclear division (GO:0007126);; Cellular Component: plastid (GO:0009536);; Biological Process: anatomical structure development (GO:0048856);;	--		MSTRG.37011.12	3.62917e-09	-Inf	down	Cs3Chr10019248	cis	0	--	--		MSTRG.29965.4	2.48257e-10	-12.6662	down	Cs2Chr10045157	cis	0	Biological Process: transcription, DNA-templated (GO:0006351);; Biological Process: regulation of cellular process (GO:0050794);;	--
MSTRG.45772.1	0.00477014	-4.92725	down	Cs5Chr10051506	cis	0	Molecular Function: transporter activity (GO:0005215);; Biological Process: transport (GO:0006810);; Cellular Component: membrane (GO:0016020);;	--		MSTRG.54466.1	0.0015884	-7.07334	down	Cs7Chr10015554	cis	0	--	--		MSTRG.58573.1	0.00822692	-4.9279	down	Cs8Chr10001572	cis	0	--	--		MSTRG.37011.12	3.62917e-09	-Inf	down	Cs3Chr10019249	cis	0	--	--		MSTRG.29965.4	2.48257e-10	-12.6662	down	Cs2Chr10045158	cis	0	Biological Process: transcription, DNA-templated (GO:0006351);; Cellular Component: intracellular membrane-bounded organelle (GO:0043231);;	--
MSTRG.45772.1	0.00477014	-4.92725	down	Cs5Chr10051507	cis	1	Molecular Function: transporter activity (GO:0005215);; Biological Process: transport (GO:0006810);; Cellular Component: membrane (GO:0016020);;	--		MSTRG.54466.1	0.0015884	-7.07334	down	Cs7Chr10051272	cis	0	Molecular Function: nucleic acid binding (GO:0003676);;	--		MSTRG.58573.1	0.00822692	-4.9279	down	Cs8Chr10007533	cis	0	--	--		MSTRG.37011.12	3.62917e-09	-Inf	down	Cs3Chr10019250	cis	0	Molecular Function: peroxidase activity (GO:0004601);; Biological Process: response to oxidative stress (GO:0006979);; Cellular Component: cytoplasmic membrane-bounded vesicle (GO:0016023);; Molecular Function: heme binding (GO:0020037);; Molecular Function: metal ion binding (GO:0046872);; Biological Process: oxidation-reduction process (GO:0055114);;	Phenylalanine metabolism (ko00360);; Phenylpropanoid biosynthesis (ko00940)		MSTRG.34002.1	0.00137621	5.66216	up	Cs3Chr10036549	cis	1	Molecular Function: DNA binding (GO:0003677);; Cellular Component: nucleus (GO:0005634);; Biological Process: regulation of transcription, DNA-templated (GO:0006355);; Biological Process: auxin-activated signaling pathway (GO:0009734);;	Plant hormone signal transduction (ko04075)
MSTRG.45772.1	0.00477014	-4.92725	down	Cs5Chr10051508	cis	0	--	--		MSTRG.54466.1	0.0015884	-7.07334	down	Cs7Chr10051273	cis	0	--	--		MSTRG.58573.1	0.00822692	-4.9279	down	Cs8Chr10007534	cis	0	Molecular Function: dihydroneopterin aldolase activity (GO:0004150);; Biological Process: folic acid-containing compound metabolic process (GO:0006760);; Cellular Component: plastid (GO:0009536);;	Folate biosynthesis (ko00790)		MSTRG.8027.7	0.0019435	-Inf	down	Cs1Chr10008315	cis	0	Molecular Function: protein serine/threonine kinase activity (GO:0004674);; Molecular Function: protein tyrosine kinase activity (GO:0004713);; Molecular Function: ATP binding (GO:0005524);; Biological Process: protein phosphorylation (GO:0006468);; Molecular Function: amino acid binding (GO:0016597);;	--		MSTRG.34002.1	0.00137621	5.66216	up	Cs3Chr10036550	cis	0	--	--
MSTRG.45772.1	0.00477014	-4.92725	down	Cs5Chr10051509	cis	0	Biological Process: cellular amino acid metabolic process (GO:0006520);; Molecular Function: carboxy-lyase activity (GO:0016831);; Molecular Function: pyridoxal phosphate binding (GO:0030170);;	Tyrosine metabolism (ko00350);; Isoquinoline alkaloid biosynthesis (ko00950)		MSTRG.54466.1	0.0015884	-7.07334	down	Cs7Chr10051274	cis	0	Molecular Function: biotin carboxylase activity (GO:0004075);; Molecular Function: methylcrotonoyl-CoA carboxylase activity (GO:0004485);; Molecular Function: ATP binding (GO:0005524);; Cellular Component: mitochondrial matrix (GO:0005759);; Biological Process: leucine catabolic process (GO:0006552);; Biological Process: response to sucrose (GO:0009744);; Biological Process: response to fructose …	Valine, leucine and isoleucine degradation (ko00280)		MSTRG.58573.1	0.00822692	-4.9279	down	Cs8Chr10007535	cis	0	Molecular Function: nucleotide binding (GO:0000166);; Cellular Component: membrane (GO:0016020);; Cellular Component: cytoplasmic membrane-bounded vesicle (GO:0016023);; Biological Process: cellular protein metabolic process (GO:0044267);; Molecular Function: metal ion binding (GO:0046872);;	--		MSTRG.8027.7	0.0019435	-Inf	down	Cs1Chr10008324	cis	0	Molecular Function: protein serine/threonine kinase activity (GO:0004674);; Molecular Function: ATP binding (GO:0005524);; Biological Process: protein phosphorylation (GO:0006468);; Cellular Component: integral component of membrane (GO:0016021);; Cellular Component: cytoplasmic membrane-bounded vesicle (GO:0016023);; Biological Process: response to stimulus (GO:0050896);;	--		MSTRG.34002.1	0.00137621	5.66216	up	Cs3Chr10036551	cis	0	Molecular Function: DNA binding (GO:0003677);; Biological Process: regulation of transcription, DNA-templated (GO:0006355);;	--
MSTRG.45772.1	0.00477014	-4.92725	down	Cs5Chr10051510	cis	0	Molecular Function: sugar:proton symporter activity (GO:0005351);; Molecular Function: myo-inositol:proton symporter activity (GO:0005366);; Cellular Component: plant-type vacuole membrane (GO:0009705);; Biological Process: myo-inositol transport (GO:0015798);; Cellular Component: integral component of membrane (GO:0016021);; Cellular Component: cytoplasmic membrane-bounded vesicle (GO:0016023);;…	--		MSTRG.54466.1	0.0015884	-7.07334	down	Cs7Chr10051275	cis	0	--	--		MSTRG.58573.1	0.00822692	-4.9279	down	Cs8Chr10007536	cis	0	Molecular Function: ATP binding (GO:0005524);; Cellular Component: peroxisomal membrane (GO:0005778);; Biological Process: ATP catabolic process (GO:0006200);; Biological Process: fatty acid beta-oxidation (GO:0006635);; Biological Process: response to stress (GO:0006950);; Biological Process: protein import into peroxisome matrix (GO:0016558);; Molecular Function: ATPase activity, coupled (GO:00…	Peroxisome (ko04146)		MSTRG.8027.7	0.0019435	-Inf	down	Cs1Chr10008325	cis	0	Cellular Component: cytoplasmic membrane-bounded vesicle (GO:0016023);;	--		MSTRG.34002.1	0.00137621	5.66216	up	Cs3Chr10036552	cis	0	Cellular Component: plastid (GO:0009536);;	--
MSTRG.45772.1	0.00477014	-4.92725	down	Cs5Chr10051511	cis	0	Molecular Function: nucleic acid binding (GO:0003676);; Molecular Function: ubiquitin-protein transferase activity (GO:0004842);; Cellular Component: intracellular (GO:0005622);; Molecular Function: zinc ion binding (GO:0008270);; Cellular Component: membrane (GO:0016020);; Biological Process: protein ubiquitination (GO:0016567);;	--		MSTRG.54466.1	0.0015884	-7.07334	down	Cs7Chr10051276	cis	0	--	--		MSTRG.58573.1	0.00822692	-4.9279	down	Cs8Chr10007537	cis	0	Cellular Component: mitochondrial respiratory chain complex I (GO:0005747);;	Oxidative phosphorylation (ko00190)		MSTRG.8027.7	0.0019435	-Inf	down	Cs1Chr10008326	cis	0	Cellular Component: cytoplasmic membrane-bounded vesicle (GO:0016023);;	--		MSTRG.34002.1	0.00137621	5.66216	up	Cs3Chr10036553	cis	0	--	--
MSTRG.45772.1	0.00477014	-4.92725	down	Cs5Chr10051512	cis	0	--	--		MSTRG.54466.1	0.0015884	-7.07334	down	Cs7Chr10051277	cis	0	Cellular Component: plasma membrane (GO:0005886);; Molecular Function: S-adenosylmethionine-homocysteine S-methyltransferase activity (GO:0008898);; Biological Process: methionine biosynthetic process (GO:0009086);; Biological Process: methylation (GO:0032259);; Biological Process: S-methylmethionine cycle (GO:0033528);; Molecular Function: metal ion binding (GO:0046872);;	Cysteine and methionine metabolism (ko00270)		MSTRG.58573.1	0.00822692	-4.9279	down	Cs8Chr10007538	cis	0	Molecular Function: phosphatidylinositol-3-phosphatase activity (GO:0004438);; Molecular Function: protein tyrosine phosphatase activity (GO:0004725);; Biological Process: peptidyl-tyrosine dephosphorylation (GO:0035335);; Molecular Function: phosphatidylinositol-3,5-bisphosphate 3-phosphatase activity (GO:0052629);;	--		MSTRG.8027.7	0.0019435	-Inf	down	Cs1Chr10008327	cis	0	Cellular Component: cytoplasmic membrane-bounded vesicle (GO:0016023);;	--		MSTRG.34002.1	0.00137621	5.66216	up	Cs3Chr10036554	cis	0	--	--
MSTRG.45772.1	0.00477014	-4.92725	down	Cs5Chr10051513	cis	0	Biological Process: mitotic cell cycle (GO:0000278);; Molecular Function: DNA binding (GO:0003677);; Molecular Function: DNA-directed RNA polymerase activity (GO:0003899);; Cellular Component: nucleus (GO:0005634);; Biological Process: double-strand break repair (GO:0006302);; Biological Process: mitotic recombination (GO:0006312);; Biological Process: DNA-templated transcription, elongation (GO:…	Purine metabolism (ko00230);; Pyrimidine metabolism (ko00240);; RNA polymerase (ko03020)		MSTRG.54466.1	0.0015884	-7.07334	down	Cs7Chr10051278	cis	0	Cellular Component: proteasome complex (GO:0000502);; Biological Process: response to cadmium ion (GO:0046686);;	Proteasome (ko03050)		MSTRG.58573.1	0.00822692	-4.9279	down	Cs8Chr10007539	cis	0	Molecular Function: iron ion binding (GO:0005506);; Cellular Component: mitochondrial respiratory chain complex III (GO:0005750);; Cellular Component: vacuole (GO:0005773);; Cellular Component: plasma membrane (GO:0005886);; Biological Process: mitochondrial electron transport, ubiquinol to cytochrome c (GO:0006122);; Molecular Function: heme binding (GO:0020037);; Molecular Function: electron tr…	Oxidative phosphorylation (ko00190)		MSTRG.8027.7	0.0019435	-Inf	down	Cs1Chr10008328	cis	0	Molecular Function: protein serine/threonine kinase activity (GO:0004674);; Molecular Function: ATP binding (GO:0005524);; Biological Process: protein phosphorylation (GO:0006468);; Biological Process: auxin polar transport (GO:0009926);; Biological Process: root development (GO:0048364);; Biological Process: cotyledon development (GO:0048825);;	--		MSTRG.34002.1	0.00137621	5.66216	up	Cs3Chr10036555	cis	0	Molecular Function: transferase activity (GO:0016740);;	--
MSTRG.45772.1	0.00477014	-4.92725	down	Cs5Chr10051514	cis	0	Biological Process: response to water deprivation (GO:0009414);; Biological Process: response to chitin (GO:0010200);; Biological Process: hyperosmotic salinity response (GO:0042538);;	--		MSTRG.54466.1	0.0015884	-7.07334	down	Cs7Chr10051279	cis	0	Molecular Function: protein serine/threonine kinase activity (GO:0004674);; Molecular Function: ATP binding (GO:0005524);; Biological Process: protein phosphorylation (GO:0006468);; Cellular Component: cytoplasmic membrane-bounded vesicle (GO:0016023);;	--		MSTRG.58573.1	0.00822692	-4.9279	down	Cs8Chr10007540	cis	0	--	--		MSTRG.8027.7	0.0019435	-Inf	down	Cs1Chr10008329	cis	0	--	--		MSTRG.34002.1	0.00137621	5.66216	up	Cs3Chr10036556	cis	0	Molecular Function: O-methyltransferase activity (GO:0008171);; Biological Process: methylation (GO:0032259);; Molecular Function: protein dimerization activity (GO:0046983);;	--
MSTRG.45772.1	0.00477014	-4.92725	down	Cs5Chr10051515	cis	0	Molecular Function: tRNA binding (GO:0000049);; Molecular Function: eukaryotic translation initiation factor 2alpha kinase activity (GO:0004694);; Molecular Function: protein tyrosine kinase activity (GO:0004713);; Molecular Function: ATP binding (GO:0005524);; Biological Process: regulation of cellular amino acid metabolic process (GO:0006521);; Biological Process: peptidyl-serine phosphorylatio…	Protein processing in endoplasmic reticulum (ko04141)		MSTRG.54466.1	0.0015884	-7.07334	down	Cs7Chr10051280	cis	0	Molecular Function: thiosulfate sulfurtransferase activity (GO:0004792);; Cellular Component: mitochondrion (GO:0005739);; Cellular Component: cytosol (GO:0005829);; Cellular Component: chloroplast (GO:0009507);; Molecular Function: 3-mercaptopyruvate sulfurtransferase activity (GO:0016784);;	Cysteine and methionine metabolism (ko00270);; Sulfur metabolism (ko00920);; Sulfur relay system (ko04122)		MSTRG.42720.1	0.00768516	-4.78949	down	Cs4Chr10044939	cis	0	Molecular Function: glutathione transferase activity (GO:0004364);; Cellular Component: cytoplasm (GO:0005737);; Biological Process: aromatic amino acid family metabolic process (GO:0009072);;	Tyrosine metabolism (ko00350)		MSTRG.8027.7	0.0019435	-Inf	down	Cs1Chr10008330	cis	1	Cellular Component: cytoplasmic membrane-bounded vesicle (GO:0016023);;	--		MSTRG.34002.1	0.00137621	5.66216	up	Cs3Chr10036557	cis	0	Molecular Function: nucleotidyltransferase activity (GO:0016779);; Biological Process: cellular metabolic process (GO:0044237);; Biological Process: primary metabolic process (GO:0044238);; Biological Process: organic substance metabolic process (GO:0071704);;	RNA degradation (ko03018)
MSTRG.45772.1	0.00477014	-4.92725	down	Cs5Chr10051516	cis	0	--	--		MSTRG.54466.1	0.0015884	-7.07334	down	Cs7Chr10051281	cis	0	Molecular Function: nucleotide binding (GO:0000166);; Molecular Function: oxidoreductase activity (GO:0016491);; Biological Process: starch biosynthetic process (GO:0019252);; Biological Process: oxidation-reduction process (GO:0055114);;	--		MSTRG.42720.1	0.00768516	-4.78949	down	Cs4Chr10044940	cis	0	--	--		MSTRG.8027.7	0.0019435	-Inf	down	Cs1Chr10008331	cis	0	Molecular Function: protein disulfide isomerase activity (GO:0003756);; Cellular Component: endoplasmic reticulum membrane (GO:0005789);; Biological Process: protein folding (GO:0006457);; Cellular Component: plastid (GO:0009536);; Molecular Function: oxidoreductase activity, acting on a sulfur group of donors, disulfide as acceptor (GO:0016671);; Molecular Function: flavin adenine dinucleotide b…	Protein processing in endoplasmic reticulum (ko04141)		MSTRG.34002.1	0.00137621	5.66216	up	Cs3Chr10036558	cis	0	Cellular Component: 1,3-beta-D-glucan synthase complex (GO:0000148);; Molecular Function: 1,3-beta-D-glucan synthase activity (GO:0003843);; Biological Process: (1->3)-beta-D-glucan biosynthetic process (GO:0006075);;	--
MSTRG.45772.1	0.00477014	-4.92725	down	Cs5Chr10051517	cis	1	Molecular Function: calcium ion binding (GO:0005509);; Cellular Component: plastid (GO:0009536);;	Plant-pathogen interaction (ko04626)		MSTRG.54466.1	0.0015884	-7.07334	down	Cs7Chr10051282	cis	0	--	--		MSTRG.42720.1	0.00768516	-4.78949	down	Cs4Chr10044941	cis	0	--	--		MSTRG.8027.7	0.0019435	-Inf	down	Cs1Chr10008332	cis	0	--	--		MSTRG.34002.1	0.00137621	5.66216	up	Cs3Chr10036559	cis	0	--	--
MSTRG.45772.1	0.00477014	-4.92725	down	Cs5Chr10051518	cis	0	Molecular Function: RNA binding (GO:0003723);; Cellular Component: mitochondrion (GO:0005739);; Biological Process: very long-chain fatty acid biosynthetic process (GO:0042761);; Molecular Function: sphingosine N-acyltransferase activity (GO:0050291);;	--		MSTRG.54466.1	0.0015884	-7.07334	down	Cs7Chr10051283	cis	1	Molecular Function: protein serine/threonine kinase activity (GO:0004674);; Molecular Function: ATP binding (GO:0005524);; Biological Process: protein phosphorylation (GO:0006468);;	--		MSTRG.42720.1	0.00768516	-4.78949	down	Cs4Chr10044942	cis	0	Molecular Function: glutathione transferase activity (GO:0004364);; Cellular Component: cytoplasm (GO:0005737);; Biological Process: aromatic amino acid family metabolic process (GO:0009072);;	Tyrosine metabolism (ko00350)		MSTRG.8027.7	0.0019435	-Inf	down	Cs1Chr10008333	cis	1	Molecular Function: transcription coactivator activity (GO:0003713);; Biological Process: cell proliferation (GO:0008283);; Biological Process: adaxial/abaxial pattern specification (GO:0009955);; Biological Process: leaf morphogenesis (GO:0009965);; Biological Process: ovule development (GO:0048481);;	--		MSTRG.34002.1	0.00137621	5.66216	up	Cs3Chr10036560	cis	0	--	--
MSTRG.45772.1	0.00477014	-4.92725	down	Cs5Chr10051519	cis	0	Molecular Function: DNA binding (GO:0003677);; Cellular Component: nucleus (GO:0005634);; Molecular Function: protein dimerization activity (GO:0046983);;	--		MSTRG.43062.1	0.00039915	-Inf	down	Cs4Chr10003436	cis	0	--	--		MSTRG.42720.1	0.00768516	-4.78949	down	Cs4Chr10044943	cis	0	Molecular Function: protein serine/threonine kinase activity (GO:0004674);; Molecular Function: ATP binding (GO:0005524);; Cellular Component: vacuole (GO:0005773);; Cellular Component: plasma membrane (GO:0005886);; Biological Process: protein phosphorylation (GO:0006468);; Cellular Component: cytoplasmic membrane-bounded vesicle (GO:0016023);;	--		MSTRG.8027.7	0.0019435	-Inf	down	Cs1Chr10008334	cis	0	Molecular Function: DNA binding (GO:0003677);; Biological Process: post-embryonic development (GO:0009791);; Molecular Function: protein dimerization activity (GO:0046983);;	--		MSTRG.34002.1	0.00137621	5.66216	up	Cs3Chr10036561	cis	0	Biological Process: response to red or far red light (GO:0009639);; Molecular Function: oxidoreductase activity, acting on paired donors, with incorporation or reduction of molecular oxygen, 2-oxoglutarate as one donor, and incorporation of one atom each of oxygen into both donors (GO:0016706);; Biological Process: single-organism metabolic process (GO:0044710);;	Diterpenoid biosynthesis (ko00904)
MSTRG.45772.1	0.00477014	-4.92725	down	Cs5Chr10051520	cis	0	Cellular Component: plastid (GO:0009536);;	--		MSTRG.43062.1	0.00039915	-Inf	down	Cs4Chr10003439	cis	1	Cellular Component: plastid (GO:0009536);; Cellular Component: cytosolic ribosome (GO:0022626);;	--		MSTRG.42720.1	0.00768516	-4.78949	down	Cs4Chr10044944	cis	1	Molecular Function: catalytic activity (GO:0003824);;	Base excision repair (ko03410)		MSTRG.8027.7	0.0019435	-Inf	down	Cs1Chr10008335	cis	0	--	--		MSTRG.34002.1	0.00137621	5.66216	up	Cs3Chr10036563	cis	0	Molecular Function: binding (GO:0005488);;	--
MSTRG.45772.1	0.00477014	-4.92725	down	Cs5Chr10051521	cis	0	Biological Process: polysaccharide catabolic process (GO:0000272);; Molecular Function: chitinase activity (GO:0004568);; Cellular Component: plasma membrane (GO:0005886);; Biological Process: chitin catabolic process (GO:0006032);; Biological Process: defense response (GO:0006952);; Molecular Function: chitin binding (GO:0008061);; Cellular Component: plant-type cell wall (GO:0009505);; Biologic…	Amino sugar and nucleotide sugar metabolism (ko00520)		MSTRG.43062.1	0.00039915	-Inf	down	Cs4Chr10003440	cis	0	--	--		MSTRG.42720.1	0.00768516	-4.78949	down	Cs4Chr10044945	cis	0	--	--		MSTRG.8027.7	0.0019435	-Inf	down	Cs1Chr10008336	cis	0	Molecular Function: sequence-specific DNA binding transcription factor activity (GO:0003700);; Molecular Function: catalytic activity (GO:0003824);; Cellular Component: nucleus (GO:0005634);; Biological Process: regulation of transcription, DNA-templated (GO:0006355);; Cellular Component: plastid (GO:0009536);; Molecular Function: sequence-specific DNA binding (GO:0043565);;	--		MSTRG.34002.1	0.00137621	5.66216	up	Cs3Chr10036564	cis	0	Biological Process: maltose metabolic process (GO:0000023);; Biological Process: starch biosynthetic process (GO:0019252);; Biological Process: positive regulation of catalytic activity (GO:0043085);;	--
MSTRG.45772.1	0.00477014	-4.92725	down	Cs5Chr10051522	cis	0	--	--		MSTRG.43062.1	0.00039915	-Inf	down	Cs4Chr10012189	cis	0	Molecular Function: monooxygenase activity (GO:0004497);; Molecular Function: copper ion binding (GO:0005507);; Cellular Component: cell wall (GO:0005618);; Biological Process: response to cold (GO:0009409);; Cellular Component: chloroplast thylakoid membrane (GO:0009535);; Cellular Component: chloroplast ribulose bisphosphate carboxylase complex (GO:0009573);; Biological Process: response to blu…	Glyoxylate and dicarboxylate metabolism (ko00630);; Carbon fixation in photosynthetic organisms (ko00710);; Carbon metabolism (ko01200)		MSTRG.42720.1	0.00768516	-4.78949	down	Cs4Chr10044946	cis	0	Molecular Function: 3-deoxy-8-phosphooctulonate synthase activity (GO:0008676);; Biological Process: biosynthetic process (GO:0009058);; Cellular Component: plastid (GO:0009536);;	--		MSTRG.8027.7	0.0019435	-Inf	down	Cs1Chr10008337	cis	0	Cellular Component: chloroplast stroma (GO:0009570);; Biological Process: terpenoid biosynthetic process (GO:0016114);; Biological Process: isopentenyl diphosphate biosynthetic process, methylerythritol 4-phosphate pathway (GO:0019288);; Molecular Function: 4-hydroxy-3-methylbut-2-en-1-yl diphosphate synthase activity (GO:0046429);; Biological Process: response to antibiotic (GO:0046677);; Molecu…	Terpenoid backbone biosynthesis (ko00900)		MSTRG.34002.1	0.00137621	5.66216	up	Cs3Chr10036565	cis	0	--	--
MSTRG.45772.1	0.00477014	-4.92725	down	Cs5Chr10051523	cis	1	Cellular Component: cytoplasmic membrane-bounded vesicle (GO:0016023);;	--		MSTRG.43062.1	0.00039915	-Inf	down	Cs4Chr10012190	cis	0	--	--		MSTRG.42720.1	0.00768516	-4.78949	down	Cs4Chr10044947	cis	0	--	--		MSTRG.8027.7	0.0019435	-Inf	down	Cs1Chr10008338	cis	0	Molecular Function: metalloendopeptidase activity (GO:0004222);; Biological Process: proteolysis (GO:0006508);; Biological Process: cell adhesion (GO:0007155);; Molecular Function: zinc ion binding (GO:0008270);; Cellular Component: membrane (GO:0016020);;	--		MSTRG.34002.1	0.00137621	5.66216	up	Cs3Chr10036566	cis	0	Molecular Function: chromatin binding (GO:0003682);;	--
MSTRG.45772.1	0.00477014	-4.92725	down	Cs5Chr10051524	cis	0	Cellular Component: cytoplasmic membrane-bounded vesicle (GO:0016023);;	--		MSTRG.43062.1	0.00039915	-Inf	down	Cs4Chr10012192	cis	0	Molecular Function: DNA binding (GO:0003677);; Molecular Function: DNA-directed DNA polymerase activity (GO:0003887);; Molecular Function: ATP binding (GO:0005524);; Biological Process: DNA replication (GO:0006260);; Biological Process: DNA recombination (GO:0006310);; Molecular Function: ATP-dependent helicase activity (GO:0008026);; Cellular Component: plastid (GO:0009536);; Biological Process:…	--		MSTRG.42720.1	0.00768516	-4.78949	down	Cs4Chr10044949	cis	0	--	--		MSTRG.8027.7	0.0019435	-Inf	down	Cs1Chr10008339	cis	0	--	--		MSTRG.34002.1	0.00137621	5.66216	up	Cs3Chr10036567	cis	0	Molecular Function: protein serine/threonine kinase activity (GO:0004674);; Molecular Function: ATP binding (GO:0005524);; Biological Process: protein phosphorylation (GO:0006468);;	--
MSTRG.45772.1	0.00477014	-4.92725	down	Cs5Chr10051525	cis	0	Cellular Component: cytoplasmic membrane-bounded vesicle (GO:0016023);;	--		MSTRG.43062.1	0.00039915	-Inf	down	Cs4Chr10012193	cis	0	Cellular Component: intracellular membrane-bounded organelle (GO:0043231);;	--		MSTRG.42720.1	0.00768516	-4.78949	down	Cs4Chr10044950	cis	0	--	--		MSTRG.8027.7	0.0019435	-Inf	down	Cs1Chr10008340	cis	0	Molecular Function: acetylglucosaminyltransferase activity (GO:0008375);; Cellular Component: membrane (GO:0016020);;	--		MSTRG.34002.1	0.00137621	5.66216	up	Cs3Chr10036568	cis	0	--	--
MSTRG.45772.1	0.00477014	-4.92725	down	Cs5Chr10051526	cis	0	Cellular Component: cytoplasmic membrane-bounded vesicle (GO:0016023);;	--		MSTRG.43062.1	0.00039915	-Inf	down	Cs4Chr10012194	cis	0	--	--		MSTRG.42720.1	0.00768516	-4.78949	down	Cs4Chr10044951	cis	0	--	--		MSTRG.8027.7	0.0019435	-Inf	down	Cs1Chr10027485	cis	0	Cellular Component: cytoplasmic membrane-bounded vesicle (GO:0016023);;	--		MSTRG.34002.1	0.00137621	5.66216	up	Cs3Chr10036569	cis	0	--	--
MSTRG.45772.1	0.00477014	-4.92725	down	Cs5Chr10051527	cis	0	Cellular Component: cytoplasmic membrane-bounded vesicle (GO:0016023);;	--		MSTRG.43062.1	0.00039915	-Inf	down	Cs4Chr10012195	cis	1	Biological Process: pollen tube growth (GO:0009860);; Molecular Function: oxidoreductase activity (GO:0016491);; Biological Process: oxidation-reduction process (GO:0055114);;	--		MSTRG.42720.1	0.00768516	-4.78949	down	Cs4Chr10044952	cis	0	--	--		MSTRG.8027.7	0.0019435	-Inf	down	Cs1Chr10027486	cis	1	--	--		MSTRG.34002.1	0.00137621	5.66216	up	Cs3Chr10036570	cis	0	--	--
MSTRG.45772.1	0.00477014	-4.92725	down	Cs5Chr10051528	cis	0	Cellular Component: mitochondrion (GO:0005739);; Cellular Component: cytoplasmic membrane-bounded vesicle (GO:0016023);;	--		MSTRG.43062.1	0.00039915	-Inf	down	Cs4Chr10012196	cis	0	--	--		MSTRG.43939.7	0.00391705	-5.37069	down	Cs4Chr10005984	cis	0	--	--		MSTRG.8027.7	0.0019435	-Inf	down	Cs1Chr10027487	cis	0	Cellular Component: plastid (GO:0009536);;	--		MSTRG.34002.1	0.00137621	5.66216	up	Cs3Chr10036571	cis	0	Cellular Component: plastid (GO:0009536);; Biological Process: anatomical structure development (GO:0048856);;	--
MSTRG.45772.1	0.00477014	-4.92725	down	Cs5Chr10051529	cis	1	Cellular Component: cytoplasmic membrane-bounded vesicle (GO:0016023);;	--		MSTRG.71000.6	0.00296871	-Inf	down	Cs1084contig10028362	cis	0	--	--		MSTRG.43939.7	0.00391705	-5.37069	down	Cs4Chr10005985	cis	0	--	--		MSTRG.8027.7	0.0019435	-Inf	down	Cs1Chr10027488	cis	0	Cellular Component: cytoplasmic membrane-bounded vesicle (GO:0016023);;	--		MSTRG.34002.1	0.00137621	5.66216	up	Cs3Chr10036572	cis	0	Molecular Function: protein kinase activity (GO:0004672);; Molecular Function: ATP binding (GO:0005524);; Biological Process: protein phosphorylation (GO:0006468);; Cellular Component: integral component of membrane (GO:0016021);; Cellular Component: cytoplasmic membrane-bounded vesicle (GO:0016023);;	--
MSTRG.45772.1	0.00477014	-4.92725	down	Cs5Chr10051530	cis	0	--	--		MSTRG.71000.6	0.00296871	-Inf	down	Cs1084contig10028363	cis	0	Molecular Function: iron ion binding (GO:0005506);; Molecular Function: electron carrier activity (GO:0009055);; Molecular Function: alkane 1-monooxygenase activity (GO:0018685);; Molecular Function: heme binding (GO:0020037);; Biological Process: oxidation-reduction process (GO:0055114);;	--		MSTRG.43939.7	0.00391705	-5.37069	down	Cs4Chr10005989	cis	0	Cellular Component: intracellular membrane-bounded organelle (GO:0043231);;	--		MSTRG.8027.7	0.0019435	-Inf	down	Cs1Chr10027489	cis	0	Molecular Function: structural constituent of ribosome (GO:0003735);; Cellular Component: nucleolus (GO:0005730);; Cellular Component: plasma membrane (GO:0005886);; Biological Process: translation (GO:0006412);; Cellular Component: cytosolic large ribosomal subunit (GO:0022625);;	Ribosome (ko03010)		MSTRG.34002.1	0.00137621	5.66216	up	Cs3Chr10036573	cis	0	Molecular Function: Rho guanyl-nucleotide exchange factor activity (GO:0005089);; Cellular Component: nucleus (GO:0005634);; Cellular Component: mitochondrion (GO:0005739);; Cellular Component: plasma membrane (GO:0005886);; Biological Process: embryo development ending in seed dormancy (GO:0009793);; Biological Process: pollen tube growth (GO:0009860);; Biological Process: root hair cell develop…	--
MSTRG.45772.1	0.00477014	-4.92725	down	Cs5Chr10051531	cis	1	Molecular Function: monooxygenase activity (GO:0004497);; Cellular Component: integral component of membrane (GO:0016021);; Cellular Component: cytoplasmic membrane-bounded vesicle (GO:0016023);; Biological Process: brassinosteroid biosynthetic process (GO:0016132);;	--		MSTRG.71000.6	0.00296871	-Inf	down	Cs1084contig10028364	cis	0	--	--		MSTRG.43939.7	0.00391705	-5.37069	down	Cs4Chr10005990	cis	0	Cellular Component: endoplasmic reticulum membrane (GO:0005789);; Biological Process: protein N-linked glycosylation (GO:0006487);; Biological Process: response to osmotic stress (GO:0006970);; Biological Process: response to abscisic acid (GO:0009737);; Biological Process: plant-type cell wall biogenesis (GO:0009832);; Molecular Function: transferase activity, transferring glycosyl groups (GO:00…	N-Glycan biosynthesis (ko00510)		MSTRG.8027.7	0.0019435	-Inf	down	Cs1Chr10027490	cis	0	Cellular Component: mitochondrial inner membrane (GO:0005743);; Molecular Function: folic acid transporter activity (GO:0008517);; Cellular Component: chloroplast envelope (GO:0009941);; Biological Process: folic acid transport (GO:0015884);; Cellular Component: integral component of membrane (GO:0016021);; Biological Process: transmembrane transport (GO:0055085);;	--		MSTRG.34002.1	0.00137621	5.66216	up	Cs3Chr10036574	cis	0	Molecular Function: peroxidase activity (GO:0004601);; Cellular Component: plasma membrane (GO:0005886);; Cellular Component: chloroplast (GO:0009507);; Biological Process: response to cadmium ion (GO:0046686);; Molecular Function: peroxiredoxin activity (GO:0051920);; Biological Process: oxidation-reduction process (GO:0055114);;	--
MSTRG.45772.1	0.00477014	-4.92725	down	Cs5Chr10051532	cis	0	Molecular Function: chromatin binding (GO:0003682);; Molecular Function: sequence-specific DNA binding transcription factor activity (GO:0003700);; Biological Process: regulation of transcription, DNA-templated (GO:0006355);; Molecular Function: sequence-specific DNA binding (GO:0043565);;	--		MSTRG.71000.6	0.00296871	-Inf	down	Cs1084contig10028365	cis	0	--	--		MSTRG.43939.7	0.00391705	-5.37069	down	Cs4Chr10005991	cis	0	--	--		MSTRG.8027.7	0.0019435	-Inf	down	Cs1Chr10027491	cis	0	Cellular Component: mitochondrial inner membrane (GO:0005743);; Molecular Function: folic acid transporter activity (GO:0008517);; Cellular Component: chloroplast envelope (GO:0009941);; Biological Process: folic acid transport (GO:0015884);; Cellular Component: integral component of membrane (GO:0016021);; Biological Process: transmembrane transport (GO:0055085);;	--		MSTRG.34002.1	0.00137621	5.66216	up	Cs3Chr10036575	cis	0	--	--
MSTRG.45772.1	0.00477014	-4.92725	down	Cs5Chr10051533	cis	0	Molecular Function: DNA binding (GO:0003677);; Cellular Component: nucleus (GO:0005634);; Biological Process: regulation of transcription, DNA-templated (GO:0006355);;	--		MSTRG.71000.6	0.00296871	-Inf	down	Cs1084contig10028366	cis	0	Molecular Function: protein serine/threonine kinase activity (GO:0004674);; Molecular Function: ATP binding (GO:0005524);; Biological Process: protein phosphorylation (GO:0006468);; Biological Process: pollen tube growth (GO:0009860);; Cellular Component: cytoplasmic membrane-bounded vesicle (GO:0016023);; Cellular Component: apical plasma membrane (GO:0016324);; Cellular Component: pollen tube t…	--		MSTRG.43939.7	0.00391705	-5.37069	down	Cs4Chr10005992	cis	1	Biological Process: flower development (GO:0009908);;	--		MSTRG.8027.7	0.0019435	-Inf	down	Cs1Chr10027492	cis	0	Molecular Function: structural constituent of ribosome (GO:0003735);; Cellular Component: mitochondrion (GO:0005739);; Biological Process: translation (GO:0006412);; Cellular Component: large ribosomal subunit (GO:0015934);;	Ribosome (ko03010)		MSTRG.34002.1	0.00137621	5.66216	up	Cs3Chr10036576	cis	1	Cellular Component: Golgi membrane (GO:0000139);; Molecular Function: galactosylgalactosylxylosylprotein 3-beta-glucuronosyltransferase activity (GO:0015018);; Cellular Component: integral component of membrane (GO:0016021);;	--
MSTRG.45772.1	0.00477014	-4.92725	down	Cs5Chr10051534	cis	0	--	--		MSTRG.71000.6	0.00296871	-Inf	down	Cs1084contig10028367	cis	0	--	--		MSTRG.43939.7	0.00391705	-5.37069	down	Cs4Chr10005993	cis	1	--	--		MSTRG.8027.7	0.0019435	-Inf	down	Cs1Chr10027493	cis	0	--	--		MSTRG.34002.1	0.00137621	5.66216	up	Cs3Chr10036577	cis	0	--	--
MSTRG.58573.1	0.00262693	-5.1904	down	Cs8Chr10001558	cis	0	--	--		MSTRG.71000.6	0.00296871	-Inf	down	Cs1084contig10028368	both	0	--	--		MSTRG.43939.7	0.00391705	-5.37069	down	Cs4Chr10005994	cis	0	Cellular Component: plasma membrane (GO:0005886);; Cellular Component: plasmodesma (GO:0009506);; Molecular Function: transmembrane transporter activity (GO:0022857);; Biological Process: transmembrane transport (GO:0055085);;	--		MSTRG.8027.7	0.0019435	-Inf	down	Cs1Chr10027494	cis	0	Cellular Component: plastid chromosome (GO:0009508);; Cellular Component: chloroplast thylakoid membrane (GO:0009535);; Cellular Component: chloroplast stroma (GO:0009570);; Cellular Component: chloroplast inner membrane (GO:0009706);; Biological Process: thylakoid membrane organization (GO:0010027);; Biological Process: vesicle organization (GO:0016050);; Biological Process: modulation by virus …	--		MSTRG.31496.2	0.00356095	-5.19337	down	Cs2Chr10019584	cis	1	--	--
MSTRG.58573.1	0.00262693	-5.1904	down	Cs8Chr10001559	cis	0	--	--		MSTRG.21555.7	0.000257582	-Inf	down	Cs13Chr10029056	cis	0	Biological Process: metabolic process (GO:0008152);; Cellular Component: cytoplasmic membrane-bounded vesicle (GO:0016023);; Molecular Function: oxidoreductase activity (GO:0016491);; Molecular Function: metal ion binding (GO:0046872);;	Glycine, serine and threonine metabolism (ko00260);; Tyrosine metabolism (ko00350);; Phenylalanine metabolism (ko00360);; beta-Alanine metabolism (ko00410);; Isoquinoline alkaloid biosynthesis (ko00950);; Tropane, piperidine and pyridine alkaloid biosynthesis (ko00960)		MSTRG.43939.7	0.00391705	-5.37069	down	Cs4Chr10005995	cis	0	--	--		MSTRG.74914.3	0.00679611	-Inf	down	Cs928contig10000810	cis	0	--	--		MSTRG.31496.2	0.00356095	-5.19337	down	Cs2Chr10019585	cis	1	Cellular Component: mitochondrion (GO:0005739);; Biological Process: regulation of cell cycle (GO:0051726);;	--
MSTRG.58573.1	0.00262693	-5.1904	down	Cs8Chr10001560	cis	0	--	--		MSTRG.21555.7	0.000257582	-Inf	down	Cs13Chr10029057	cis	0	Molecular Function: transporter activity (GO:0005215);; Biological Process: transport (GO:0006810);; Cellular Component: membrane (GO:0016020);;	--		MSTRG.43939.7	0.00391705	-5.37069	down	Cs4Chr10005996	cis	0	Biological Process: defense response (GO:0006952);; Biological Process: response to water deprivation (GO:0009414);; Molecular Function: ADP binding (GO:0043531);; Cellular Component: apoplast (GO:0048046);; Biological Process: response to other organism (GO:0051707);; Biological Process: response to karrikin (GO:0080167);;	--		MSTRG.72391.16	6.7997e-08	-Inf	down	Cs1358contig10000944	cis	1	--	--		MSTRG.31496.2	0.00356095	-5.19337	down	Cs2Chr10019586	cis	0	Biological Process: metabolic process (GO:0008152);; Molecular Function: transferase activity, transferring hexosyl groups (GO:0016758);;	--
MSTRG.58573.1	0.00262693	-5.1904	down	Cs8Chr10001561	cis	0	--	--		MSTRG.21555.7	0.000257582	-Inf	down	Cs13Chr10029058	cis	0	Molecular Function: transporter activity (GO:0005215);; Biological Process: transport (GO:0006810);; Cellular Component: membrane (GO:0016020);;	--		MSTRG.43939.7	0.00391705	-5.37069	down	Cs4Chr10005997	cis	0	Molecular Function: nucleotide binding (GO:0000166);; Molecular Function: protein kinase activity (GO:0004672);; Cellular Component: cytoplasm (GO:0005737);; Biological Process: response to osmotic stress (GO:0006970);; Biological Process: multicellular organismal development (GO:0007275);; Biological Process: lipid biosynthetic process (GO:0008610);; Biological Process: abscisic acid-activated s…	Plant hormone signal transduction (ko04075)		MSTRG.72391.16	6.7997e-08	-Inf	down	Cs1358contig10000945	cis	0	--	--		MSTRG.31496.2	0.00356095	-5.19337	down	Cs2Chr10019587	cis	1	Cellular Component: membrane (GO:0016020);;	--
MSTRG.58573.1	0.00262693	-5.1904	down	Cs8Chr10001562	cis	0	Cellular Component: plastid (GO:0009536);;	--		MSTRG.21555.7	0.000257582	-Inf	down	Cs13Chr10029059	cis	0	--	--		MSTRG.43939.7	0.00391705	-5.37069	down	Cs4Chr10005998	cis	0	--	--		MSTRG.72391.16	6.7997e-08	-Inf	down	Cs1358contig10000946	cis	1	Cellular Component: peroxisome (GO:0005777);; Biological Process: biosynthetic process (GO:0009058);; Molecular Function: nucleotidyltransferase activity (GO:0016779);; Biological Process: response to cadmium ion (GO:0046686);;	Fructose and mannose metabolism (ko00051);; Amino sugar and nucleotide sugar metabolism (ko00520)		MSTRG.31496.2	0.00356095	-5.19337	down	Cs2Chr10019588	cis	0	Molecular Function: monooxygenase activity (GO:0004497);; Molecular Function: iron ion binding (GO:0005506);; Biological Process: spermidine metabolic process (GO:0008216);; Molecular Function: electron carrier activity (GO:0009055);; Cellular Component: integral component of membrane (GO:0016021);; Molecular Function: oxidoreductase activity, acting on paired donors, with incorporation or reduct…	Phenylpropanoid biosynthesis (ko00940);; Flavonoid biosynthesis (ko00941);; Stilbenoid, diarylheptanoid and gingerol biosynthesis (ko00945)
MSTRG.58573.1	0.00262693	-5.1904	down	Cs8Chr10001563	cis	0	--	--		MSTRG.21555.7	0.000257582	-Inf	down	Cs13Chr10029060	cis	0	--	--		MSTRG.43939.7	0.00391705	-5.37069	down	Cs4Chr10005999	cis	0	Molecular Function: binding (GO:0005488);;	--		MSTRG.72391.16	6.7997e-08	-Inf	down	Cs1358contig10000949	cis	0	Molecular Function: carboxylic ester hydrolase activity (GO:0004091);; Biological Process: lipid metabolic process (GO:0006629);; Cellular Component: cytoplasmic membrane-bounded vesicle (GO:0016023);; Molecular Function: lipase activity (GO:0016298);;	--		MSTRG.31496.2	0.00356095	-5.19337	down	Cs2Chr10019589	cis	0	Molecular Function: binding (GO:0005488);; Cellular Component: intracellular (GO:0005622);;	--
MSTRG.58573.1	0.00262693	-5.1904	down	Cs8Chr10001564	cis	0	Molecular Function: translation initiation factor activity (GO:0003743);; Biological Process: rRNA processing (GO:0006364);; Biological Process: translational initiation (GO:0006413);; Cellular Component: chloroplast thylakoid (GO:0009534);; Biological Process: response to blue light (GO:0009637);; Biological Process: response to red light (GO:0010114);; Biological Process: photosystem II assembl…	--		MSTRG.21555.7	0.000257582	-Inf	down	Cs13Chr10029061	cis	0	--	--		MSTRG.43939.7	0.00391705	-5.37069	down	Cs4Chr10006000	cis	0	--	--		MSTRG.21621.1	1.83028e-06	-9.05959	down	Cs13Chr10017918	cis	1	Molecular Function: iron ion binding (GO:0005506);; Molecular Function: electron carrier activity (GO:0009055);; Molecular Function: oxidoreductase activity, acting on CH-OH group of donors (GO:0016614);; Molecular Function: flavin adenine dinucleotide binding (GO:0050660);; Molecular Function: 2 iron, 2 sulfur cluster binding (GO:0051537);; Biological Process: oxidation-reduction process (GO:005…	--		MSTRG.31496.2	0.00356095	-5.19337	down	Cs2Chr10019590	cis	1	Molecular Function: cysteine-type endopeptidase inhibitor activity (GO:0004869);; Biological Process: defense response (GO:0006952);; Biological Process: negative regulation of peptidase activity (GO:0010466);;	--
MSTRG.58573.1	0.00262693	-5.1904	down	Cs8Chr10001565	cis	0	--	--		MSTRG.21555.7	0.000257582	-Inf	down	Cs13Chr10029062	cis	0	Biological Process: metabolic process (GO:0008152);; Cellular Component: cytoplasmic membrane-bounded vesicle (GO:0016023);; Molecular Function: transferase activity, transferring hexosyl groups (GO:0016758);;	--		MSTRG.43939.7	0.00391705	-5.37069	down	Cs4Chr10006001	cis	0	Molecular Function: DNA binding (GO:0003677);; Cellular Component: vacuolar membrane (GO:0005774);; Cellular Component: cytosol (GO:0005829);; Cellular Component: plasma membrane (GO:0005886);; Cellular Component: protein complex (GO:0043234);; Biological Process: protein polymerization (GO:0051258);;	--		MSTRG.21621.1	1.83028e-06	-9.05959	down	Cs13Chr10017919	cis	0	--	--		MSTRG.31496.2	0.00356095	-5.19337	down	Cs2Chr10019591	cis	0	Cellular Component: integral component of membrane (GO:0016021);;	--
MSTRG.58573.1	0.00262693	-5.1904	down	Cs8Chr10001566	cis	0	Molecular Function: catalytic activity (GO:0003824);; Cellular Component: Golgi apparatus (GO:0005794);; Cellular Component: plasma membrane (GO:0005886);; Biological Process: carbohydrate metabolic process (GO:0005975);; Molecular Function: carbohydrate binding (GO:0030246);;	--		MSTRG.21555.7	0.000257582	-Inf	down	Cs13Chr10029063	cis	0	Cellular Component: mitochondrion (GO:0005739);;	--		MSTRG.43939.7	0.00391705	-5.37069	down	Cs4Chr10041145	cis	0	--	--		MSTRG.21621.1	1.83028e-06	-9.05959	down	Cs13Chr10017920	cis	0	Cellular Component: plastid (GO:0009536);;	--		MSTRG.31496.2	0.00356095	-5.19337	down	Cs2Chr10019592	cis	0	--	--
MSTRG.58573.1	0.00262693	-5.1904	down	Cs8Chr10001567	cis	0	Molecular Function: nucleic acid binding (GO:0003676);; Molecular Function: metal ion binding (GO:0046872);;	--		MSTRG.21555.7	0.000257582	-Inf	down	Cs13Chr10029064	cis	0	--	--		MSTRG.43939.7	0.00391705	-5.37069	down	Cs4Chr10041146	cis	1	Cellular Component: plastid (GO:0009536);; Cellular Component: cytoplasmic membrane-bounded vesicle (GO:0016023);; Molecular Function: oxidoreductase activity (GO:0016491);; Molecular Function: metal ion binding (GO:0046872);;	--		MSTRG.21621.1	1.83028e-06	-9.05959	down	Cs13Chr10017921	cis	0	Molecular Function: hydrolase activity, hydrolyzing O-glycosyl compounds (GO:0004553);; Biological Process: carbohydrate metabolic process (GO:0005975);; Cellular Component: cytoplasmic membrane-bounded vesicle (GO:0016023);;	Amino sugar and nucleotide sugar metabolism (ko00520)		MSTRG.31496.2	0.00356095	-5.19337	down	Cs2Chr10019593	cis	0	--	--
MSTRG.58573.1	0.00262693	-5.1904	down	Cs8Chr10001568	cis	0	--	--		MSTRG.21555.7	0.000257582	-Inf	down	Cs13Chr10036396	cis	0	Molecular Function: transporter activity (GO:0005215);; Biological Process: ion transport (GO:0006811);; Cellular Component: integral component of membrane (GO:0016021);; Biological Process: iron ion homeostasis (GO:0055072);;	--		MSTRG.43939.7	0.00391705	-5.37069	down	Cs4Chr10041147	cis	1	--	--		MSTRG.21621.1	1.83028e-06	-9.05959	down	Cs13Chr10017922	cis	0	Molecular Function: hydrolase activity, hydrolyzing O-glycosyl compounds (GO:0004553);; Biological Process: carbohydrate metabolic process (GO:0005975);; Cellular Component: cytoplasmic membrane-bounded vesicle (GO:0016023);;	Amino sugar and nucleotide sugar metabolism (ko00520)		MSTRG.31496.2	0.00356095	-5.19337	down	Cs2Chr10019594	cis	0	Molecular Function: RNA binding (GO:0003723);; Biological Process: regulation of transcription from RNA polymerase II promoter (GO:0006357);; Molecular Function: hydrolase activity, acting on ester bonds (GO:0016788);; Biological Process: regulation of DNA-templated transcription, elongation (GO:0032784);;	--
MSTRG.58573.1	0.00262693	-5.1904	down	Cs8Chr10001569	cis	0	Cellular Component: Golgi apparatus (GO:0005794);; Cellular Component: plasma membrane (GO:0005886);; Cellular Component: plant-type cell wall (GO:0009505);; Cellular Component: integral component of membrane (GO:0016021);; Cellular Component: cytoplasmic membrane-bounded vesicle (GO:0016023);;	--		MSTRG.21555.7	0.000257582	-Inf	down	Cs13Chr10036397	cis	0	Molecular Function: copper ion binding (GO:0005507);; Cellular Component: cell wall (GO:0005618);; Molecular Function: primary amine oxidase activity (GO:0008131);; Biological Process: amine metabolic process (GO:0009308);; Cellular Component: cytoplasmic membrane-bounded vesicle (GO:0016023);; Molecular Function: quinone binding (GO:0048038);; Biological Process: oxidation-reduction process (GO:…	Glycine, serine and threonine metabolism (ko00260);; Tyrosine metabolism (ko00350);; Phenylalanine metabolism (ko00360);; beta-Alanine metabolism (ko00410);; Isoquinoline alkaloid biosynthesis (ko00950);; Tropane, piperidine and pyridine alkaloid biosynthesis (ko00960)		MSTRG.67859.3	0.00210487	5.73203	up	Cs9Chr10005850	cis	0	Molecular Function: catalytic activity (GO:0003824);; Biological Process: metabolic process (GO:0008152);;	--		MSTRG.21621.1	1.83028e-06	-9.05959	down	Cs13Chr10017923	cis	0	--	--		MSTRG.31496.2	0.00356095	-5.19337	down	Cs2Chr10019595	cis	0	Cellular Component: intracellular (GO:0005622);; Molecular Function: zinc ion binding (GO:0008270);;	--
MSTRG.58573.1	0.00262693	-5.1904	down	Cs8Chr10001570	cis	0	--	--		MSTRG.21555.7	0.000257582	-Inf	down	Cs13Chr10036398	cis	0	--	--		MSTRG.67859.3	0.00210487	5.73203	up	Cs9Chr10005851	cis	0	--	Steroid biosynthesis (ko00100)		MSTRG.21621.1	1.83028e-06	-9.05959	down	Cs13Chr10017925	cis	1	Cellular Component: cytoplasmic membrane-bounded vesicle (GO:0016023);;	--		MSTRG.31496.2	0.00356095	-5.19337	down	Cs2Chr10019596	cis	1	Molecular Function: sequence-specific DNA binding transcription factor activity (GO:0003700);; Biological Process: regulation of transcription, DNA-templated (GO:0006355);; Molecular Function: sequence-specific DNA binding (GO:0043565);;	--
MSTRG.58573.1	0.00262693	-5.1904	down	Cs8Chr10001571	cis	1	Biological Process: meiotic nuclear division (GO:0007126);; Cellular Component: plastid (GO:0009536);; Biological Process: anatomical structure development (GO:0048856);;	--		MSTRG.31103.5	0.00123283	-Inf	down	Cs2Chr10043487	cis	0	--	--		MSTRG.67859.3	0.00210487	5.73203	up	Cs9Chr10005852	cis	0	Molecular Function: catalase activity (GO:0004096);; Cellular Component: cell wall (GO:0005618);; Cellular Component: mitochondrion (GO:0005739);; Cellular Component: vacuole (GO:0005773);; Cellular Component: plasma membrane (GO:0005886);; Cellular Component: plasmodesma (GO:0009506);; Cellular Component: glyoxysome (GO:0009514);; Cellular Component: chloroplast stroma (GO:0009570);; Biological …	Tryptophan metabolism (ko00380);; Glyoxylate and dicarboxylate metabolism (ko00630);; Peroxisome (ko04146)		MSTRG.21621.1	1.83028e-06	-9.05959	down	Cs13Chr10017926	cis	1	--	--		MSTRG.31496.2	0.00356095	-5.19337	down	Cs2Chr10019598	cis	0	Molecular Function: calcium-transporting ATPase activity (GO:0005388);; Molecular Function: calmodulin binding (GO:0005516);; Molecular Function: ATP binding (GO:0005524);; Cellular Component: plasma membrane (GO:0005886);; Cellular Component: chloroplast (GO:0009507);; Biological Process: response to nematode (GO:0009624);; Biological Process: response to salt stress (GO:0009651);; Cellular Comp…	--
MSTRG.58573.1	0.00262693	-5.1904	down	Cs8Chr10001572	cis	0	--	--		MSTRG.31103.5	0.00123283	-Inf	down	Cs2Chr10043488	cis	0	Cellular Component: intracellular organelle (GO:0043229);; Biological Process: single-organism cellular process (GO:0044763);;	--		MSTRG.67859.3	0.00210487	5.73203	up	Cs9Chr10005853	cis	0	Molecular Function: protein dimerization activity (GO:0046983);;	--		MSTRG.8027.3	1.23922e-05	-Inf	down	Cs1Chr10008315	cis	0	Molecular Function: protein serine/threonine kinase activity (GO:0004674);; Molecular Function: protein tyrosine kinase activity (GO:0004713);; Molecular Function: ATP binding (GO:0005524);; Biological Process: protein phosphorylation (GO:0006468);; Molecular Function: amino acid binding (GO:0016597);;	--		MSTRG.31496.2	0.00356095	-5.19337	down	Cs2Chr10019599	cis	1	Molecular Function: glycerol-3-phosphate dehydrogenase [NAD+] activity (GO:0004367);; Cellular Component: cytosol (GO:0005829);; Biological Process: carbohydrate metabolic process (GO:0005975);; Cellular Component: glycerol-3-phosphate dehydrogenase complex (GO:0009331);; Biological Process: glycerol-3-phosphate catabolic process (GO:0046168);; Molecular Function: NAD binding (GO:0051287);; Biolo…	--
MSTRG.58573.1	0.00262693	-5.1904	down	Cs8Chr10007533	cis	0	--	--		MSTRG.31103.5	0.00123283	-Inf	down	Cs2Chr10043489	cis	1	--	--		MSTRG.67859.3	0.00210487	5.73203	up	Cs9Chr10005854	cis	0	--	--		MSTRG.8027.3	1.23922e-05	-Inf	down	Cs1Chr10008324	cis	0	Molecular Function: protein serine/threonine kinase activity (GO:0004674);; Molecular Function: ATP binding (GO:0005524);; Biological Process: protein phosphorylation (GO:0006468);; Cellular Component: integral component of membrane (GO:0016021);; Cellular Component: cytoplasmic membrane-bounded vesicle (GO:0016023);; Biological Process: response to stimulus (GO:0050896);;	--		MSTRG.31496.2	0.00356095	-5.19337	down	Cs2Chr10019600	cis	0	Molecular Function: hydrolase activity, hydrolyzing O-glycosyl compounds (GO:0004553);; Biological Process: carbohydrate metabolic process (GO:0005975);; Biological Process: response to stress (GO:0006950);; Biological Process: response to abiotic stimulus (GO:0009628);; Cellular Component: cytoplasmic membrane-bounded vesicle (GO:0016023);; Biological Process: response to other organism (GO:0051…	--
MSTRG.58573.1	0.00262693	-5.1904	down	Cs8Chr10007534	cis	0	Molecular Function: dihydroneopterin aldolase activity (GO:0004150);; Biological Process: folic acid-containing compound metabolic process (GO:0006760);; Cellular Component: plastid (GO:0009536);;	Folate biosynthesis (ko00790)		MSTRG.31103.5	0.00123283	-Inf	down	Cs2Chr10043490	cis	0	Molecular Function: transferase activity, transferring glycosyl groups (GO:0016757);;	--		MSTRG.67859.3	0.00210487	5.73203	up	Cs9Chr10005855	cis	0	--	--		MSTRG.8027.3	1.23922e-05	-Inf	down	Cs1Chr10008325	cis	0	Cellular Component: cytoplasmic membrane-bounded vesicle (GO:0016023);;	--		MSTRG.31496.2	0.00356095	-5.19337	down	Cs2Chr10019601	cis	0	--	--
MSTRG.58573.1	0.00262693	-5.1904	down	Cs8Chr10007535	cis	0	Molecular Function: nucleotide binding (GO:0000166);; Cellular Component: membrane (GO:0016020);; Cellular Component: cytoplasmic membrane-bounded vesicle (GO:0016023);; Biological Process: cellular protein metabolic process (GO:0044267);; Molecular Function: metal ion binding (GO:0046872);;	--		MSTRG.31103.5	0.00123283	-Inf	down	Cs2Chr10043491	cis	0	Cellular Component: membrane (GO:0016020);; Cellular Component: cytoplasmic membrane-bounded vesicle (GO:0016023);;	--		MSTRG.67859.3	0.00210487	5.73203	up	Cs9Chr10005856	cis	0	Biological Process: activation of MAPK activity (GO:0000187);; Molecular Function: MAP kinase activity (GO:0004707);; Molecular Function: MAP kinase kinase activity (GO:0004708);; Molecular Function: ATP binding (GO:0005524);; Biological Process: defense response, incompatible interaction (GO:0009814);; Biological Process: induced systemic resistance, jasmonic acid mediated signaling pathway (GO:…	--		MSTRG.8027.3	1.23922e-05	-Inf	down	Cs1Chr10008326	cis	0	Cellular Component: cytoplasmic membrane-bounded vesicle (GO:0016023);;	--		MSTRG.31496.2	0.00356095	-5.19337	down	Cs2Chr10019602	cis	0	Molecular Function: phosphoglycerate kinase activity (GO:0004618);; Molecular Function: ATP binding (GO:0005524);; Cellular Component: cell wall (GO:0005618);; Cellular Component: nucleus (GO:0005634);; Cellular Component: mitochondrion (GO:0005739);; Biological Process: glycolytic process (GO:0006096);; Biological Process: response to cold (GO:0009409);; Cellular Component: chloroplast stroma (G…	Glycolysis / Gluconeogenesis (ko00010);; Carbon fixation in photosynthetic organisms (ko00710);; Carbon metabolism (ko01200);; Biosynthesis of amino acids (ko01230)
MSTRG.58573.1	0.00262693	-5.1904	down	Cs8Chr10007536	cis	0	Molecular Function: ATP binding (GO:0005524);; Cellular Component: peroxisomal membrane (GO:0005778);; Biological Process: ATP catabolic process (GO:0006200);; Biological Process: fatty acid beta-oxidation (GO:0006635);; Biological Process: response to stress (GO:0006950);; Biological Process: protein import into peroxisome matrix (GO:0016558);; Molecular Function: ATPase activity, coupled (GO:00…	Peroxisome (ko04146)		MSTRG.31103.5	0.00123283	-Inf	down	Cs2Chr10043492	cis	0	Cellular Component: extracellular region (GO:0005576);; Cellular Component: Golgi apparatus (GO:0005794);; Cellular Component: cytoplasmic membrane-bounded vesicle (GO:0016023);; Molecular Function: thiol oxidase activity (GO:0016972);; Biological Process: response to cation stress (GO:0043157);; Biological Process: cell redox homeostasis (GO:0045454);; Biological Process: oxidation-reduction pro…	--		MSTRG.67859.3	0.00210487	5.73203	up	Cs9Chr10005857	cis	0	--	--		MSTRG.8027.3	1.23922e-05	-Inf	down	Cs1Chr10008327	cis	0	Cellular Component: cytoplasmic membrane-bounded vesicle (GO:0016023);;	--		MSTRG.31496.2	0.00356095	-5.19337	down	Cs2Chr10019603	cis	0	Molecular Function: cysteine-type endopeptidase activity (GO:0004197);; Biological Process: proteolysis (GO:0006508);; Cellular Component: cell part (GO:0044464);;	--
MSTRG.58573.1	0.00262693	-5.1904	down	Cs8Chr10007537	cis	0	Cellular Component: mitochondrial respiratory chain complex I (GO:0005747);;	Oxidative phosphorylation (ko00190)		MSTRG.31103.5	0.00123283	-Inf	down	Cs2Chr10043493	cis	0	--	--		MSTRG.67859.3	0.00210487	5.73203	up	Cs9Chr10005858	cis	0	--	--		MSTRG.8027.3	1.23922e-05	-Inf	down	Cs1Chr10008328	cis	0	Molecular Function: protein serine/threonine kinase activity (GO:0004674);; Molecular Function: ATP binding (GO:0005524);; Biological Process: protein phosphorylation (GO:0006468);; Biological Process: auxin polar transport (GO:0009926);; Biological Process: root development (GO:0048364);; Biological Process: cotyledon development (GO:0048825);;	--		MSTRG.31496.2	0.00356095	-5.19337	down	Cs2Chr10019604	cis	1	Molecular Function: cysteine-type endopeptidase activity (GO:0004197);; Cellular Component: plasma membrane (GO:0005886);; Biological Process: proteolysis (GO:0006508);; Biological Process: apoptotic process (GO:0006917);; Cellular Component: chloroplast (GO:0009507);; Biological Process: response to UV-C (GO:0010225);; Biological Process: hydrogen peroxide-mediated programmed cell death (GO:0010…	--
MSTRG.58573.1	0.00262693	-5.1904	down	Cs8Chr10007538	cis	0	Molecular Function: phosphatidylinositol-3-phosphatase activity (GO:0004438);; Molecular Function: protein tyrosine phosphatase activity (GO:0004725);; Biological Process: peptidyl-tyrosine dephosphorylation (GO:0035335);; Molecular Function: phosphatidylinositol-3,5-bisphosphate 3-phosphatase activity (GO:0052629);;	--		MSTRG.31103.5	0.00123283	-Inf	down	Cs2Chr10043494	cis	0	Molecular Function: signal transducer activity (GO:0004871);; Molecular Function: protein binding (GO:0005515);; Cellular Component: nucleolus (GO:0005730);; Cellular Component: plasma membrane (GO:0005886);; Biological Process: signal transduction (GO:0007165);; Cellular Component: chloroplast (GO:0009507);; Cellular Component: cytosolic ribosome (GO:0022626);; Biological Process: response to ca…	--		MSTRG.72332.1	0.00879254	4.88747	up	--	--	0	--	--		MSTRG.8027.3	1.23922e-05	-Inf	down	Cs1Chr10008329	cis	0	--	--		MSTRG.31496.2	0.00356095	-5.19337	down	Cs2Chr10019605	cis	1	Biological Process: mitotic cell cycle (GO:0000278);; Biological Process: DNA replication (GO:0006260);; Biological Process: DNA recombination (GO:0006310);; Biological Process: chromatin silencing (GO:0006342);; Biological Process: response to stress (GO:0006950);; Biological Process: chromosome segregation (GO:0007059);; Biological Process: meiosis I (GO:0007127);; Biological Process: flower de…	--
MSTRG.58573.1	0.00262693	-5.1904	down	Cs8Chr10007539	cis	0	Molecular Function: iron ion binding (GO:0005506);; Cellular Component: mitochondrial respiratory chain complex III (GO:0005750);; Cellular Component: vacuole (GO:0005773);; Cellular Component: plasma membrane (GO:0005886);; Biological Process: mitochondrial electron transport, ubiquinol to cytochrome c (GO:0006122);; Molecular Function: heme binding (GO:0020037);; Molecular Function: electron tr…	Oxidative phosphorylation (ko00190)		MSTRG.31103.5	0.00123283	-Inf	down	Cs2Chr10043495	cis	1	Cellular Component: Golgi apparatus (GO:0005794);; Biological Process: protein glycosylation (GO:0006486);; Molecular Function: galactosyltransferase activity (GO:0008378);; Cellular Component: integral component of membrane (GO:0016021);;	--		MSTRG.30290.2	0.00187383	-5.79894	down	Cs2Chr10020977	cis	0	Molecular Function: aminoacyl-tRNA hydrolase activity (GO:0004045);; Cellular Component: mitochondrion (GO:0005739);; Cellular Component: chloroplast (GO:0009507);;	--		MSTRG.8027.3	1.23922e-05	-Inf	down	Cs1Chr10008330	cis	1	Cellular Component: cytoplasmic membrane-bounded vesicle (GO:0016023);;	--		MSTRG.67859.3	0.000867975	5.8843	up	Cs9Chr10005850	cis	0	Molecular Function: catalytic activity (GO:0003824);; Biological Process: metabolic process (GO:0008152);;	--
MSTRG.58573.1	0.00262693	-5.1904	down	Cs8Chr10007540	cis	0	--	--		MSTRG.31103.5	0.00123283	-Inf	down	Cs2Chr10043496	cis	0	--	--		MSTRG.30290.2	0.00187383	-5.79894	down	Cs2Chr10020978	cis	0	--	--		MSTRG.8027.3	1.23922e-05	-Inf	down	Cs1Chr10008331	cis	0	Molecular Function: protein disulfide isomerase activity (GO:0003756);; Cellular Component: endoplasmic reticulum membrane (GO:0005789);; Biological Process: protein folding (GO:0006457);; Cellular Component: plastid (GO:0009536);; Molecular Function: oxidoreductase activity, acting on a sulfur group of donors, disulfide as acceptor (GO:0016671);; Molecular Function: flavin adenine dinucleotide b…	Protein processing in endoplasmic reticulum (ko04141)		MSTRG.67859.3	0.000867975	5.8843	up	Cs9Chr10005851	cis	0	--	Steroid biosynthesis (ko00100)
MSTRG.29965.4	1.36446e-12	12.8545	up	Cs2Chr10045129	cis	1	Cellular Component: mitochondrion (GO:0005739);; Biological Process: regulation of cell cycle (GO:0051726);;	--		MSTRG.31103.5	0.00123283	-Inf	down	Cs2Chr10043497	cis	0	--	--		MSTRG.30290.2	0.00187383	-5.79894	down	Cs2Chr10020979	cis	0	Molecular Function: protein serine/threonine kinase activity (GO:0004674);; Molecular Function: ATP binding (GO:0005524);; Biological Process: protein phosphorylation (GO:0006468);; Biological Process: circadian rhythm (GO:0007623);; Cellular Component: chloroplast (GO:0009507);; Biological Process: chlorophyll catabolic process (GO:0015996);; Biological Process: regulation of photosynthesis, lig…	--		MSTRG.8027.3	1.23922e-05	-Inf	down	Cs1Chr10008332	cis	0	--	--		MSTRG.67859.3	0.000867975	5.8843	up	Cs9Chr10005852	cis	0	Molecular Function: catalase activity (GO:0004096);; Cellular Component: cell wall (GO:0005618);; Cellular Component: mitochondrion (GO:0005739);; Cellular Component: vacuole (GO:0005773);; Cellular Component: plasma membrane (GO:0005886);; Cellular Component: plasmodesma (GO:0009506);; Cellular Component: glyoxysome (GO:0009514);; Cellular Component: chloroplast stroma (GO:0009570);; Biological …	Tryptophan metabolism (ko00380);; Glyoxylate and dicarboxylate metabolism (ko00630);; Peroxisome (ko04146)
MSTRG.29965.4	1.36446e-12	12.8545	up	Cs2Chr10045130	cis	0	Biological Process: metabolic process (GO:0008152);; Molecular Function: transferase activity, transferring hexosyl groups (GO:0016758);;	--		MSTRG.31103.5	0.00123283	-Inf	down	Cs2Chr10043498	cis	0	Molecular Function: RNA binding (GO:0003723);; Biological Process: phosphatidylglycerol biosynthetic process (GO:0006655);; Cellular Component: chloroplast (GO:0009507);; Biological Process: response to abscisic acid (GO:0009737);; Biological Process: embryo development ending in seed dormancy (GO:0009793);; Biological Process: chloroplast relocation (GO:0009902);; Biological Process: thylakoid m…	--		MSTRG.30290.2	0.00187383	-5.79894	down	Cs2Chr10020980	cis	0	Molecular Function: 1-phosphatidylinositol binding (GO:0005545);; Cellular Component: clathrin coat (GO:0030118);; Molecular Function: clathrin binding (GO:0030276);; Biological Process: clathrin coat assembly (GO:0048268);;	--		MSTRG.8027.3	1.23922e-05	-Inf	down	Cs1Chr10008333	cis	1	Molecular Function: transcription coactivator activity (GO:0003713);; Biological Process: cell proliferation (GO:0008283);; Biological Process: adaxial/abaxial pattern specification (GO:0009955);; Biological Process: leaf morphogenesis (GO:0009965);; Biological Process: ovule development (GO:0048481);;	--		MSTRG.67859.3	0.000867975	5.8843	up	Cs9Chr10005853	cis	0	Molecular Function: protein dimerization activity (GO:0046983);;	--
MSTRG.29965.4	1.36446e-12	12.8545	up	Cs2Chr10045131	cis	0	--	--		MSTRG.31103.5	0.00123283	-Inf	down	Cs2Chr10043500	cis	0	Molecular Function: ATP binding (GO:0005524);; Cellular Component: mitochondrion (GO:0005739);; Biological Process: tRNA processing (GO:0008033);; Molecular Function: transferase activity (GO:0016740);;	Zeatin biosynthesis (ko00908)		MSTRG.30290.2	0.00187383	-5.79894	down	Cs2Chr10020982	cis	0	Molecular Function: peroxidase activity (GO:0004601);; Cellular Component: membrane (GO:0016020);;	--		MSTRG.8027.3	1.23922e-05	-Inf	down	Cs1Chr10008334	cis	0	Molecular Function: DNA binding (GO:0003677);; Biological Process: post-embryonic development (GO:0009791);; Molecular Function: protein dimerization activity (GO:0046983);;	--		MSTRG.67859.3	0.000867975	5.8843	up	Cs9Chr10005854	cis	0	--	--
MSTRG.29965.4	1.36446e-12	12.8545	up	Cs2Chr10045132	cis	0	--	--		MSTRG.31103.5	0.00123283	-Inf	down	Cs2Chr10043501	cis	0	Cellular Component: mitochondrion (GO:0005739);;	--		MSTRG.30290.2	0.00187383	-5.79894	down	Cs2Chr10020983	cis	0	Cellular Component: cytoplasmic membrane-bounded vesicle (GO:0016023);;	--		MSTRG.8027.3	1.23922e-05	-Inf	down	Cs1Chr10008335	cis	0	--	--		MSTRG.67859.3	0.000867975	5.8843	up	Cs9Chr10005855	cis	0	--	--
MSTRG.29965.4	1.36446e-12	12.8545	up	Cs2Chr10045133	cis	0	Biological Process: cellular process (GO:0009987);;	--		MSTRG.31103.5	0.00123283	-Inf	down	Cs2Chr10043502	cis	0	Cellular Component: plastid (GO:0009536);;	--		MSTRG.30290.2	0.00187383	-5.79894	down	Cs2Chr10020984	cis	0	Biological Process: DNA-templated transcription, initiation (GO:0006352);; Biological Process: regulation of transcription, DNA-templated (GO:0006355);; Molecular Function: zinc ion binding (GO:0008270);; Molecular Function: TBP-class protein binding (GO:0017025);;	Basal transcription factors (ko03022)		MSTRG.8027.3	1.23922e-05	-Inf	down	Cs1Chr10008336	cis	0	Molecular Function: sequence-specific DNA binding transcription factor activity (GO:0003700);; Molecular Function: catalytic activity (GO:0003824);; Cellular Component: nucleus (GO:0005634);; Biological Process: regulation of transcription, DNA-templated (GO:0006355);; Cellular Component: plastid (GO:0009536);; Molecular Function: sequence-specific DNA binding (GO:0043565);;	--		MSTRG.67859.3	0.000867975	5.8843	up	Cs9Chr10005856	cis	0	Biological Process: activation of MAPK activity (GO:0000187);; Molecular Function: MAP kinase activity (GO:0004707);; Molecular Function: MAP kinase kinase activity (GO:0004708);; Molecular Function: ATP binding (GO:0005524);; Biological Process: defense response, incompatible interaction (GO:0009814);; Biological Process: induced systemic resistance, jasmonic acid mediated signaling pathway (GO:…	--
MSTRG.29965.4	1.36446e-12	12.8545	up	Cs2Chr10045134	cis	0	Molecular Function: monooxygenase activity (GO:0004497);; Molecular Function: iron ion binding (GO:0005506);; Biological Process: spermidine metabolic process (GO:0008216);; Molecular Function: electron carrier activity (GO:0009055);; Cellular Component: integral component of membrane (GO:0016021);; Molecular Function: oxidoreductase activity, acting on paired donors, with incorporation or reduct…	Phenylpropanoid biosynthesis (ko00940);; Flavonoid biosynthesis (ko00941);; Stilbenoid, diarylheptanoid and gingerol biosynthesis (ko00945)		MSTRG.31103.5	0.00123283	-Inf	down	Cs2Chr10043503	cis	0	--	--		MSTRG.30290.2	0.00187383	-5.79894	down	Cs2Chr10020985	cis	0	Biological Process: DNA-templated transcription, initiation (GO:0006352);; Biological Process: regulation of transcription, DNA-templated (GO:0006355);; Molecular Function: zinc ion binding (GO:0008270);; Molecular Function: TBP-class protein binding (GO:0017025);;	Basal transcription factors (ko03022)		MSTRG.8027.3	1.23922e-05	-Inf	down	Cs1Chr10008337	cis	0	Cellular Component: chloroplast stroma (GO:0009570);; Biological Process: terpenoid biosynthetic process (GO:0016114);; Biological Process: isopentenyl diphosphate biosynthetic process, methylerythritol 4-phosphate pathway (GO:0019288);; Molecular Function: 4-hydroxy-3-methylbut-2-en-1-yl diphosphate synthase activity (GO:0046429);; Biological Process: response to antibiotic (GO:0046677);; Molecu…	Terpenoid backbone biosynthesis (ko00900)		MSTRG.67859.3	0.000867975	5.8843	up	Cs9Chr10005857	cis	0	--	--
MSTRG.29965.4	1.36446e-12	12.8545	up	Cs2Chr10045135	cis	0	Molecular Function: binding (GO:0005488);; Cellular Component: intracellular (GO:0005622);;	--		MSTRG.31103.5	0.00123283	-Inf	down	Cs2Chr10043504	cis	0	Molecular Function: nucleotide binding (GO:0000166);; Molecular Function: protein kinase activity (GO:0004672);; Cellular Component: cytoplasmic membrane-bounded vesicle (GO:0016023);; Biological Process: phosphorylation (GO:0016310);;	--		MSTRG.30290.2	0.00187383	-5.79894	down	Cs2Chr10020986	cis	0	Molecular Function: double-stranded DNA binding (GO:0003690);; Cellular Component: cytosol (GO:0005829);;	--		MSTRG.8027.3	1.23922e-05	-Inf	down	Cs1Chr10008338	cis	0	Molecular Function: metalloendopeptidase activity (GO:0004222);; Biological Process: proteolysis (GO:0006508);; Biological Process: cell adhesion (GO:0007155);; Molecular Function: zinc ion binding (GO:0008270);; Cellular Component: membrane (GO:0016020);;	--		MSTRG.67859.3	0.000867975	5.8843	up	Cs9Chr10005858	cis	0	--	--
MSTRG.29965.4	1.36446e-12	12.8545	up	Cs2Chr10045136	cis	1	Molecular Function: cysteine-type endopeptidase inhibitor activity (GO:0004869);; Biological Process: defense response (GO:0006952);; Biological Process: negative regulation of peptidase activity (GO:0010466);;	--		MSTRG.31103.5	0.00123283	-Inf	down	Cs2Chr10043505	cis	0	--	--		MSTRG.30290.2	0.00187383	-5.79894	down	Cs2Chr10020987	cis	1	Molecular Function: protein serine/threonine kinase activity (GO:0004674);; Molecular Function: ATP binding (GO:0005524);; Cellular Component: mitochondrion (GO:0005739);; Biological Process: protein phosphorylation (GO:0006468);;	--		MSTRG.8027.3	1.23922e-05	-Inf	down	Cs1Chr10008339	cis	0	--	--		MSTRG.72332.1	0.00484597	5.03754	up	--	--	0	--	--
MSTRG.29965.4	1.36446e-12	12.8545	up	Cs2Chr10045137	cis	0	Cellular Component: integral component of membrane (GO:0016021);; Cellular Component: cytoplasmic membrane-bounded vesicle (GO:0016023);;	--		MSTRG.31103.5	0.00123283	-Inf	down	Cs2Chr10043506	cis	0	Molecular Function: transferase activity, transferring phosphorus-containing groups (GO:0016772);;	--		MSTRG.30290.2	0.00187383	-5.79894	down	Cs2Chr10020988	cis	0	Cellular Component: cell part (GO:0044464);;	--		MSTRG.8027.3	1.23922e-05	-Inf	down	Cs1Chr10008340	cis	0	Molecular Function: acetylglucosaminyltransferase activity (GO:0008375);; Cellular Component: membrane (GO:0016020);;	--		MSTRG.54741.2	0.00033673	6.33287	up	Cs7Chr10001896	cis	0	--	--
MSTRG.29965.4	1.36446e-12	12.8545	up	Cs2Chr10045138	cis	0	--	--		MSTRG.31103.5	0.00123283	-Inf	down	Cs2Chr10043507	cis	1	Cellular Component: cytoplasmic membrane-bounded vesicle (GO:0016023);;	--		MSTRG.30290.2	0.00187383	-5.79894	down	Cs2Chr10020989	cis	0	--	--		MSTRG.8027.3	1.23922e-05	-Inf	down	Cs1Chr10027485	cis	0	Cellular Component: cytoplasmic membrane-bounded vesicle (GO:0016023);;	--		MSTRG.54741.2	0.00033673	6.33287	up	Cs7Chr10001897	cis	1	Molecular Function: microtubule motor activity (GO:0003777);; Molecular Function: ATP binding (GO:0005524);; Cellular Component: kinesin complex (GO:0005871);; Cellular Component: microtubule (GO:0005874);; Biological Process: microtubule-based movement (GO:0007018);; Molecular Function: microtubule binding (GO:0008017);;	--
MSTRG.29965.4	1.36446e-12	12.8545	up	Cs2Chr10045139	cis	0	--	--		MSTRG.31103.5	0.00123283	-Inf	down	Cs2Chr10043508	cis	1	Molecular Function: binding (GO:0005488);; Cellular Component: cytoplasmic membrane-bounded vesicle (GO:0016023);; Molecular Function: kinase activity (GO:0016301);;	--		MSTRG.30290.2	0.00187383	-5.79894	down	Cs2Chr10020990	cis	0	Molecular Function: binding (GO:0005488);;	--		MSTRG.8027.3	1.23922e-05	-Inf	down	Cs1Chr10027486	cis	1	--	--		MSTRG.54741.2	0.00033673	6.33287	up	Cs7Chr10001898	cis	0	--	--
MSTRG.29965.4	1.36446e-12	12.8545	up	Cs2Chr10045140	cis	0	Molecular Function: RNA binding (GO:0003723);; Biological Process: regulation of transcription from RNA polymerase II promoter (GO:0006357);; Molecular Function: hydrolase activity, acting on ester bonds (GO:0016788);; Biological Process: regulation of DNA-templated transcription, elongation (GO:0032784);;	--		MSTRG.31103.5	0.00123283	-Inf	down	Cs2Chr10043509	cis	1	Cellular Component: cytoplasmic membrane-bounded vesicle (GO:0016023);;	--		MSTRG.30290.2	0.00187383	-5.79894	down	Cs2Chr10020991	cis	1	Molecular Function: dimethylallyltranstransferase activity (GO:0004161);; Molecular Function: geranyltranstransferase activity (GO:0004337);; Cellular Component: cytoplasm (GO:0005737);; Biological Process: cholesterol biosynthetic process (GO:0006695);; Biological Process: geranyl diphosphate biosynthetic process (GO:0033384);; Biological Process: farnesyl diphosphate biosynthetic process (GO:00…	Terpenoid backbone biosynthesis (ko00900)		MSTRG.8027.3	1.23922e-05	-Inf	down	Cs1Chr10027487	cis	0	Cellular Component: plastid (GO:0009536);;	--		MSTRG.54741.2	0.00033673	6.33287	up	Cs7Chr10001899	cis	0	Molecular Function: nucleotide binding (GO:0000166);; Cellular Component: plastid (GO:0009536);;	--
MSTRG.29965.4	1.36446e-12	12.8545	up	Cs2Chr10045141	cis	0	--	--		MSTRG.31103.5	0.00123283	-Inf	down	Cs2Chr10043510	cis	1	Cellular Component: membrane (GO:0016020);;	--		MSTRG.30290.2	0.00187383	-5.79894	down	Cs2Chr10020992	cis	0	Molecular Function: nucleotide binding (GO:0000166);; Biological Process: photoperiodism, flowering (GO:0048573);; Cellular Component: Cul4-RING E3 ubiquitin ligase complex (GO:0080008);;	mRNA surveillance pathway (ko03015)		MSTRG.8027.3	1.23922e-05	-Inf	down	Cs1Chr10027488	cis	0	Cellular Component: cytoplasmic membrane-bounded vesicle (GO:0016023);;	--		MSTRG.54741.2	0.00033673	6.33287	up	Cs7Chr10001900	cis	0	Molecular Function: nucleotide binding (GO:0000166);; Molecular Function: nucleic acid binding (GO:0003676);;	--
MSTRG.29965.4	1.36446e-12	12.8545	up	Cs2Chr10045142	cis	0	Molecular Function: sequence-specific DNA binding transcription factor activity (GO:0003700);; Biological Process: regulation of transcription, DNA-templated (GO:0006355);; Molecular Function: sequence-specific DNA binding (GO:0043565);;	--		MSTRG.31103.5	0.00123283	-Inf	down	Cs2Chr10043511	cis	0	--	--		MSTRG.30290.2	0.00187383	-5.79894	down	Cs2Chr10020993	cis	0	--	--		MSTRG.8027.3	1.23922e-05	-Inf	down	Cs1Chr10027489	cis	0	Molecular Function: structural constituent of ribosome (GO:0003735);; Cellular Component: nucleolus (GO:0005730);; Cellular Component: plasma membrane (GO:0005886);; Biological Process: translation (GO:0006412);; Cellular Component: cytosolic large ribosomal subunit (GO:0022625);;	Ribosome (ko03010)		MSTRG.54741.2	0.00033673	6.33287	up	Cs7Chr10001901	cis	1	Cellular Component: nuclear condensin complex (GO:0000799);; Biological Process: mitotic chromosome condensation (GO:0007076);;	--
MSTRG.29965.4	1.36446e-12	12.8545	up	Cs2Chr10045143	cis	0	Cellular Component: mitochondrion (GO:0005739);;	--		MSTRG.31103.5	0.00123283	-Inf	down	Cs2Chr10043512	cis	0	Molecular Function: GTP binding (GO:0005525);; Cellular Component: nucleus (GO:0005634);; Cellular Component: vacuole (GO:0005773);; Cellular Component: plasma membrane (GO:0005886);; Biological Process: small GTPase mediated signal transduction (GO:0007264);; Biological Process: protein transport (GO:0015031);;	Endocytosis (ko04144);; Phagosome (ko04145)		MSTRG.30290.2	0.00187383	-5.79894	down	Cs2Chr10020994	cis	0	--	--		MSTRG.8027.3	1.23922e-05	-Inf	down	Cs1Chr10027490	cis	0	Cellular Component: mitochondrial inner membrane (GO:0005743);; Molecular Function: folic acid transporter activity (GO:0008517);; Cellular Component: chloroplast envelope (GO:0009941);; Biological Process: folic acid transport (GO:0015884);; Cellular Component: integral component of membrane (GO:0016021);; Biological Process: transmembrane transport (GO:0055085);;	--		MSTRG.54741.2	0.00033673	6.33287	up	Cs7Chr10001902	cis	0	Cellular Component: cytosol (GO:0005829);; Cellular Component: plasma membrane (GO:0005886);;	--
MSTRG.29965.4	1.36446e-12	12.8545	up	Cs2Chr10045144	cis	0	--	--		MSTRG.31103.5	0.00123283	-Inf	down	Cs2Chr10043513	cis	0	Molecular Function: protein serine/threonine phosphatase activity (GO:0004722);; Biological Process: protein dephosphorylation (GO:0006470);; Cellular Component: protein serine/threonine phosphatase complex (GO:0008287);;	--		MSTRG.30290.2	0.00187383	-5.79894	down	Cs2Chr10035022	cis	1	Molecular Function: protein serine/threonine kinase activity (GO:0004674);; Molecular Function: ATP binding (GO:0005524);; Biological Process: protein phosphorylation (GO:0006468);; Cellular Component: cytoplasmic membrane-bounded vesicle (GO:0016023);; Molecular Function: polysaccharide binding (GO:0030247);;	--		MSTRG.8027.3	1.23922e-05	-Inf	down	Cs1Chr10027491	cis	0	Cellular Component: mitochondrial inner membrane (GO:0005743);; Molecular Function: folic acid transporter activity (GO:0008517);; Cellular Component: chloroplast envelope (GO:0009941);; Biological Process: folic acid transport (GO:0015884);; Cellular Component: integral component of membrane (GO:0016021);; Biological Process: transmembrane transport (GO:0055085);;	--		MSTRG.54741.2	0.00033673	6.33287	up	Cs7Chr10001903	cis	0	Molecular Function: nucleoside diphosphate kinase activity (GO:0004550);; Molecular Function: ATP binding (GO:0005524);; Cellular Component: nucleus (GO:0005634);; Biological Process: nucleoside diphosphate phosphorylation (GO:0006165);; Biological Process: GTP biosynthetic process (GO:0006183);; Biological Process: UTP biosynthetic process (GO:0006228);; Biological Process: CTP biosynthetic proc…	Purine metabolism (ko00230);; Pyrimidine metabolism (ko00240)
MSTRG.29965.4	1.36446e-12	12.8545	up	Cs2Chr10045145	cis	0	Molecular Function: acid phosphatase activity (GO:0003993);; Cellular Component: cytosol (GO:0005829);;	Purine metabolism (ko00230);; Pyrimidine metabolism (ko00240);; Nicotinate and nicotinamide metabolism (ko00760)		MSTRG.31103.5	0.00123283	-Inf	down	Cs2Chr10043514	cis	0	Molecular Function: zinc ion binding (GO:0008270);;	--		MSTRG.30290.2	0.00187383	-5.79894	down	Cs2Chr10035023	cis	0	Cellular Component: cytoplasmic membrane-bounded vesicle (GO:0016023);; Molecular Function: transferase activity, transferring phosphorus-containing groups (GO:0016772);;	--		MSTRG.8027.3	1.23922e-05	-Inf	down	Cs1Chr10027492	cis	0	Molecular Function: structural constituent of ribosome (GO:0003735);; Cellular Component: mitochondrion (GO:0005739);; Biological Process: translation (GO:0006412);; Cellular Component: large ribosomal subunit (GO:0015934);;	Ribosome (ko03010)		MSTRG.54741.2	0.00033673	6.33287	up	Cs7Chr10005259	cis	1	Molecular Function: electron carrier activity (GO:0009055);; Molecular Function: protein disulfide oxidoreductase activity (GO:0015035);; Cellular Component: cytoplasmic membrane-bounded vesicle (GO:0016023);; Biological Process: electron transport chain (GO:0022900);; Biological Process: cell redox homeostasis (GO:0045454);;	--
MSTRG.29965.4	1.36446e-12	12.8545	up	Cs2Chr10045147	cis	0	Molecular Function: calcium-transporting ATPase activity (GO:0005388);; Molecular Function: calmodulin binding (GO:0005516);; Molecular Function: ATP binding (GO:0005524);; Cellular Component: plasma membrane (GO:0005886);; Cellular Component: chloroplast (GO:0009507);; Biological Process: response to nematode (GO:0009624);; Biological Process: response to salt stress (GO:0009651);; Cellular Comp…	--		MSTRG.31103.5	0.00123283	-Inf	down	Cs2Chr10043515	cis	0	Molecular Function: catalytic activity (GO:0003824);; Biological Process: metabolic process (GO:0008152);; Cellular Component: membrane (GO:0016020);;	--		MSTRG.30290.2	0.00187383	-5.79894	down	Cs2Chr10035024	cis	1	--	--		MSTRG.8027.3	1.23922e-05	-Inf	down	Cs1Chr10027493	cis	0	--	--		MSTRG.54741.2	0.00033673	6.33287	up	Cs7Chr10005260	cis	1	Cellular Component: mitochondrion (GO:0005739);; Cellular Component: cytosol (GO:0005829);;	--
MSTRG.29965.4	1.36446e-12	12.8545	up	Cs2Chr10045148	cis	1	Molecular Function: glycerol-3-phosphate dehydrogenase [NAD+] activity (GO:0004367);; Cellular Component: cytosol (GO:0005829);; Biological Process: carbohydrate metabolic process (GO:0005975);; Cellular Component: glycerol-3-phosphate dehydrogenase complex (GO:0009331);; Biological Process: glycerol-3-phosphate catabolic process (GO:0046168);; Molecular Function: NAD binding (GO:0051287);; Biolo…	--		MSTRG.72033.15	0.000373573	-Inf	down	--	--	0	--	--		MSTRG.30290.2	0.00187383	-5.79894	down	Cs2Chr10035025	cis	1	Cellular Component: cytoplasmic membrane-bounded vesicle (GO:0016023);;	--		MSTRG.8027.3	1.23922e-05	-Inf	down	Cs1Chr10027494	cis	0	Cellular Component: plastid chromosome (GO:0009508);; Cellular Component: chloroplast thylakoid membrane (GO:0009535);; Cellular Component: chloroplast stroma (GO:0009570);; Cellular Component: chloroplast inner membrane (GO:0009706);; Biological Process: thylakoid membrane organization (GO:0010027);; Biological Process: vesicle organization (GO:0016050);; Biological Process: modulation by virus …	--		MSTRG.54741.2	0.00033673	6.33287	up	Cs7Chr10005261	cis	0	Cellular Component: Golgi membrane (GO:0000139);; Biological Process: nuclear-transcribed mRNA catabolic process (GO:0000956);; Cellular Component: mitochondrion (GO:0005739);; Cellular Component: Golgi stack (GO:0005795);; Cellular Component: cytosol (GO:0005829);; Biological Process: protein glycosylation (GO:0006486);; Biological Process: vacuole organization (GO:0007033);; Molecular Function:…	--
MSTRG.29965.4	1.36446e-12	12.8545	up	Cs2Chr10045149	cis	0	Cellular Component: cell wall (GO:0005618);; Cellular Component: vacuole (GO:0005773);; Cellular Component: plasma membrane (GO:0005886);; Biological Process: carbohydrate metabolic process (GO:0005975);; Biological Process: response to cold (GO:0009409);; Biological Process: response to bacterium (GO:0009617);; Biological Process: response to salt stress (GO:0009651);; Biological Process: defens…	--		MSTRG.37011.12	1.00635e-07	-Inf	down	Cs3Chr10019223	cis	0	Biological Process: Mo-molybdopterin cofactor biosynthetic process (GO:0006777);; Molecular Function: transferase activity (GO:0016740);; Biological Process: glucosinolate biosynthetic process (GO:0019761);;	--		MSTRG.30290.2	0.00187383	-5.79894	down	Cs2Chr10035026	cis	0	Cellular Component: membrane (GO:0016020);;	--		MSTRG.8027.2	8.85518e-07	-Inf	down	Cs1Chr10008315	cis	0	Molecular Function: protein serine/threonine kinase activity (GO:0004674);; Molecular Function: protein tyrosine kinase activity (GO:0004713);; Molecular Function: ATP binding (GO:0005524);; Biological Process: protein phosphorylation (GO:0006468);; Molecular Function: amino acid binding (GO:0016597);;	--		MSTRG.54741.2	0.00033673	6.33287	up	Cs7Chr10005262	cis	0	Cellular Component: nucleus (GO:0005634);; Cellular Component: mitochondrion (GO:0005739);; Cellular Component: cytosol (GO:0005829);; Biological Process: lipid transport (GO:0006869);;	--
MSTRG.29965.4	1.36446e-12	12.8545	up	Cs2Chr10045150	cis	1	--	--		MSTRG.37011.12	1.00635e-07	-Inf	down	Cs3Chr10019224	cis	0	Cellular Component: mitochondrion (GO:0005739);; Biological Process: metabolic process (GO:0008152);;	Riboflavin metabolism (ko00740)		MSTRG.30290.2	0.00187383	-5.79894	down	Cs2Chr10035027	cis	0	Molecular Function: protein serine/threonine phosphatase activity (GO:0004722);; Cellular Component: nucleus (GO:0005634);; Cellular Component: cytoplasm (GO:0005737);; Biological Process: protein dephosphorylation (GO:0006470);; Cellular Component: protein serine/threonine phosphatase complex (GO:0008287);; Biological Process: negative regulation of flower development (GO:0009910);;	--		MSTRG.8027.2	8.85518e-07	-Inf	down	Cs1Chr10008324	cis	0	Molecular Function: protein serine/threonine kinase activity (GO:0004674);; Molecular Function: ATP binding (GO:0005524);; Biological Process: protein phosphorylation (GO:0006468);; Cellular Component: integral component of membrane (GO:0016021);; Cellular Component: cytoplasmic membrane-bounded vesicle (GO:0016023);; Biological Process: response to stimulus (GO:0050896);;	--		MSTRG.54741.2	0.00033673	6.33287	up	Cs7Chr10005263	cis	0	--	--
MSTRG.29965.4	1.36446e-12	12.8545	up	Cs2Chr10045151	cis	0	--	--		MSTRG.37011.12	1.00635e-07	-Inf	down	Cs3Chr10019225	cis	0	--	--		MSTRG.30290.2	0.00187383	-5.79894	down	Cs2Chr10035028	cis	0	--	--		MSTRG.8027.2	8.85518e-07	-Inf	down	Cs1Chr10008325	cis	0	Cellular Component: cytoplasmic membrane-bounded vesicle (GO:0016023);;	--		MSTRG.54741.2	0.00033673	6.33287	up	Cs7Chr10005264	cis	0	Molecular Function: tryptophan-tRNA ligase activity (GO:0004830);; Molecular Function: ATP binding (GO:0005524);; Cellular Component: cytosol (GO:0005829);; Biological Process: tryptophanyl-tRNA aminoacylation (GO:0006436);; Biological Process: nucleotide biosynthetic process (GO:0009165);;	Aminoacyl-tRNA biosynthesis (ko00970)
MSTRG.29965.4	1.36446e-12	12.8545	up	Cs2Chr10045152	cis	0	Molecular Function: phosphoglycerate kinase activity (GO:0004618);; Molecular Function: ATP binding (GO:0005524);; Cellular Component: cell wall (GO:0005618);; Cellular Component: nucleus (GO:0005634);; Cellular Component: mitochondrion (GO:0005739);; Biological Process: glycolytic process (GO:0006096);; Biological Process: response to cold (GO:0009409);; Cellular Component: chloroplast stroma (G…	Glycolysis / Gluconeogenesis (ko00010);; Carbon fixation in photosynthetic organisms (ko00710);; Carbon metabolism (ko01200);; Biosynthesis of amino acids (ko01230)		MSTRG.37011.12	1.00635e-07	-Inf	down	Cs3Chr10019226	cis	1	--	--		MSTRG.30290.2	0.00187383	-5.79894	down	Cs2Chr10035029	cis	0	--	--		MSTRG.8027.2	8.85518e-07	-Inf	down	Cs1Chr10008326	cis	0	Cellular Component: cytoplasmic membrane-bounded vesicle (GO:0016023);;	--		MSTRG.54741.2	0.00033673	6.33287	up	Cs7Chr10005265	cis	0	Molecular Function: riboflavin synthase activity (GO:0004746);; Biological Process: riboflavin biosynthetic process (GO:0009231);; Cellular Component: chloroplast (GO:0009507);; Molecular Function: oxidoreductase activity (GO:0016491);; Biological Process: oxidation-reduction process (GO:0055114);;	Riboflavin metabolism (ko00740)
MSTRG.29965.4	1.36446e-12	12.8545	up	Cs2Chr10045153	cis	0	Molecular Function: cysteine-type peptidase activity (GO:0008234);;	--		MSTRG.37011.12	1.00635e-07	-Inf	down	Cs3Chr10019227	cis	0	--	--		MSTRG.30290.2	0.00187383	-5.79894	down	Cs2Chr10035030	cis	0	Cellular Component: membrane (GO:0016020);;	--		MSTRG.8027.2	8.85518e-07	-Inf	down	Cs1Chr10008327	cis	0	Cellular Component: cytoplasmic membrane-bounded vesicle (GO:0016023);;	--		MSTRG.54741.2	0.00033673	6.33287	up	Cs7Chr10005266	cis	0	Molecular Function: peroxidase activity (GO:0004601);; Molecular Function: calcium ion binding (GO:0005509);; Biological Process: ion transport (GO:0006811);; Biological Process: response to heat (GO:0009408);; Biological Process: seed germination (GO:0009845);; Cellular Component: integral component of membrane (GO:0016021);; Molecular Function: NAD(P)H oxidase activity (GO:0016174);; Biological…	--
MSTRG.29965.4	1.36446e-12	12.8545	up	Cs2Chr10045154	cis	0	Molecular Function: cysteine-type peptidase activity (GO:0008234);; Biological Process: programmed cell death (GO:0012501);; Biological Process: response to hydrogen peroxide (GO:0042542);; Cellular Component: cell part (GO:0044464);;	--		MSTRG.37011.12	1.00635e-07	-Inf	down	Cs3Chr10019228	cis	0	Molecular Function: nucleic acid binding (GO:0003676);; Molecular Function: 5'-3' exoribonuclease activity (GO:0004534);; Cellular Component: nucleus (GO:0005634);; Molecular Function: zinc ion binding (GO:0008270);; Biological Process: miRNA catabolic process (GO:0010587);;	Ribosome biogenesis in eukaryotes (ko03008);; RNA degradation (ko03018)		MSTRG.30290.2	0.00187383	-5.79894	down	Cs2Chr10035031	cis	1	Molecular Function: DNA binding (GO:0003677);; Molecular Function: sequence-specific DNA binding transcription factor activity (GO:0003700);; Cellular Component: nucleus (GO:0005634);; Biological Process: regulation of transcription, DNA-templated (GO:0006355);;	--		MSTRG.8027.2	8.85518e-07	-Inf	down	Cs1Chr10008328	cis	0	Molecular Function: protein serine/threonine kinase activity (GO:0004674);; Molecular Function: ATP binding (GO:0005524);; Biological Process: protein phosphorylation (GO:0006468);; Biological Process: auxin polar transport (GO:0009926);; Biological Process: root development (GO:0048364);; Biological Process: cotyledon development (GO:0048825);;	--		MSTRG.54741.2	0.00033673	6.33287	up	Cs7Chr10005267	cis	0	--	--
MSTRG.29965.4	1.36446e-12	12.8545	up	Cs2Chr10045155	cis	0	Biological Process: reproduction (GO:0000003);; Biological Process: DNA replication (GO:0006260);; Biological Process: chromatin silencing (GO:0006342);; Biological Process: histone modification (GO:0016570);; Biological Process: cell cycle process (GO:0022402);; Biological Process: gene silencing by RNA (GO:0031047);; Biological Process: macromolecule methylation (GO:0043414);; Biological Proces…	--		MSTRG.37011.12	1.00635e-07	-Inf	down	Cs3Chr10019229	cis	1	--	--		MSTRG.30290.2	0.00187383	-5.79894	down	Cs2Chr10035032	cis	0	Cellular Component: plant-type vacuole (GO:0000325);; Molecular Function: ATP binding (GO:0005524);; Cellular Component: cell wall (GO:0005618);; Cellular Component: vacuolar membrane (GO:0005774);; Cellular Component: plasma membrane (GO:0005886);; Biological Process: Golgi organization (GO:0007030);; Biological Process: pollen development (GO:0009555);; Biological Process: response to salt stre…	Oxidative phosphorylation (ko00190);; Phagosome (ko04145)		MSTRG.8027.2	8.85518e-07	-Inf	down	Cs1Chr10008329	cis	0	--	--		MSTRG.54741.2	0.00033673	6.33287	up	Cs7Chr10005268	cis	0	Molecular Function: translation elongation factor activity (GO:0003746);; Biological Process: translational elongation (GO:0006414);; Cellular Component: chloroplast stroma (GO:0009570);; Biological Process: embryo development ending in seed dormancy (GO:0009793);; Biological Process: chloroplast relocation (GO:0009902);; Cellular Component: chloroplast envelope (GO:0009941);; Biological Process:…	--
MSTRG.29965.4	1.36446e-12	12.8545	up	Cs2Chr10045156	cis	1	Biological Process: cytokinesis by cell plate formation (GO:0000911);; Molecular Function: transporter activity (GO:0005215);; Molecular Function: ATP binding (GO:0005524);; Cellular Component: nucleus (GO:0005634);; Cellular Component: chromosome (GO:0005694);; Biological Process: DNA replication initiation (GO:0006270);; Biological Process: regulation of DNA replication (GO:0006275);; Biologica…	--		MSTRG.37011.12	1.00635e-07	-Inf	down	Cs3Chr10019230	cis	0	Molecular Function: microtubule motor activity (GO:0003777);; Molecular Function: ATP binding (GO:0005524);; Cellular Component: mitochondrion (GO:0005739);; Cellular Component: kinesin complex (GO:0005871);; Cellular Component: microtubule (GO:0005874);; Biological Process: microtubule-based movement (GO:0007018);; Molecular Function: microtubule binding (GO:0008017);;	--		MSTRG.30290.2	0.00187383	-5.79894	down	Cs2Chr10035033	cis	0	Biological Process: cellular amino acid metabolic process (GO:0006520);; Cellular Component: chloroplast (GO:0009507);; Molecular Function: pyridoxal phosphate binding (GO:0030170);;	Glycine, serine and threonine metabolism (ko00260);; Vitamin B6 metabolism (ko00750);; Biosynthesis of amino acids (ko01230)		MSTRG.8027.2	8.85518e-07	-Inf	down	Cs1Chr10008330	cis	1	Cellular Component: cytoplasmic membrane-bounded vesicle (GO:0016023);;	--		MSTRG.54741.2	0.00033673	6.33287	up	Cs7Chr10005269	cis	0	Cellular Component: integral component of membrane (GO:0016021);; Cellular Component: cytoplasmic membrane-bounded vesicle (GO:0016023);; Biological Process: cell redox homeostasis (GO:0045454);;	--
MSTRG.29965.4	1.36446e-12	12.8545	up	Cs2Chr10045157	cis	0	Biological Process: transcription, DNA-templated (GO:0006351);; Biological Process: regulation of cellular process (GO:0050794);;	--		MSTRG.37011.12	1.00635e-07	-Inf	down	Cs3Chr10019231	cis	0	--	--		MSTRG.25585.13	0.00508951	-5.21604	down	Cs14Chr10006745	cis	0	--	--		MSTRG.8027.2	8.85518e-07	-Inf	down	Cs1Chr10008331	cis	0	Molecular Function: protein disulfide isomerase activity (GO:0003756);; Cellular Component: endoplasmic reticulum membrane (GO:0005789);; Biological Process: protein folding (GO:0006457);; Cellular Component: plastid (GO:0009536);; Molecular Function: oxidoreductase activity, acting on a sulfur group of donors, disulfide as acceptor (GO:0016671);; Molecular Function: flavin adenine dinucleotide b…	Protein processing in endoplasmic reticulum (ko04141)		MSTRG.54741.2	0.00033673	6.33287	up	Cs7Chr10005270	cis	0	--	--
MSTRG.29965.4	1.36446e-12	12.8545	up	Cs2Chr10045158	cis	0	Biological Process: transcription, DNA-templated (GO:0006351);; Cellular Component: intracellular membrane-bounded organelle (GO:0043231);;	--		MSTRG.37011.12	1.00635e-07	-Inf	down	Cs3Chr10019232	cis	0	Molecular Function: nucleic acid binding (GO:0003676);; Cellular Component: cytoplasm (GO:0005737);; Biological Process: calcium ion transport (GO:0006816);; Biological Process: water transport (GO:0006833);; Biological Process: Golgi organization (GO:0007030);; Biological Process: vacuole organization (GO:0007033);; Biological Process: response to salt stress (GO:0009651);; Biological Process: r…	--		MSTRG.25585.13	0.00508951	-5.21604	down	Cs14Chr10006746	cis	0	--	--		MSTRG.8027.2	8.85518e-07	-Inf	down	Cs1Chr10008332	cis	0	--	--		MSTRG.54741.2	0.00033673	6.33287	up	Cs7Chr10005271	cis	0	--	--
MSTRG.43939.7	0.000922392	-5.63534	down	Cs4Chr10005984	cis	0	--	--		MSTRG.37011.12	1.00635e-07	-Inf	down	Cs3Chr10019233	cis	1	--	--		MSTRG.25585.13	0.00508951	-5.21604	down	Cs14Chr10006747	cis	0	--	--		MSTRG.8027.2	8.85518e-07	-Inf	down	Cs1Chr10008333	cis	1	Molecular Function: transcription coactivator activity (GO:0003713);; Biological Process: cell proliferation (GO:0008283);; Biological Process: adaxial/abaxial pattern specification (GO:0009955);; Biological Process: leaf morphogenesis (GO:0009965);; Biological Process: ovule development (GO:0048481);;	--		MSTRG.54741.2	0.00033673	6.33287	up	Cs7Chr10005272	cis	0	Cellular Component: cytoplasmic membrane-bounded vesicle (GO:0016023);;	--
MSTRG.43939.7	0.000922392	-5.63534	down	Cs4Chr10005985	cis	0	--	--		MSTRG.37011.12	1.00635e-07	-Inf	down	Cs3Chr10019234	cis	0	--	--		MSTRG.25585.13	0.00508951	-5.21604	down	Cs14Chr10006748	cis	1	Cellular Component: cytoplasmic membrane-bounded vesicle (GO:0016023);;	--		MSTRG.8027.2	8.85518e-07	-Inf	down	Cs1Chr10008334	cis	0	Molecular Function: DNA binding (GO:0003677);; Biological Process: post-embryonic development (GO:0009791);; Molecular Function: protein dimerization activity (GO:0046983);;	--		MSTRG.54741.2	0.00033673	6.33287	up	Cs7Chr10005273	cis	0	Cellular Component: mitochondrion (GO:0005739);; Cellular Component: cytoplasmic membrane-bounded vesicle (GO:0016023);; Molecular Function: hydrolase activity (GO:0016787);;	--
MSTRG.43939.7	0.000922392	-5.63534	down	Cs4Chr10005989	cis	0	Cellular Component: intracellular membrane-bounded organelle (GO:0043231);;	--		MSTRG.37011.12	1.00635e-07	-Inf	down	Cs3Chr10019236	cis	0	Molecular Function: zinc ion binding (GO:0008270);;	--		MSTRG.25585.13	0.00508951	-5.21604	down	Cs14Chr10006749	cis	0	Biological Process: protein transport (GO:0015031);;	Endocytosis (ko04144)		MSTRG.8027.2	8.85518e-07	-Inf	down	Cs1Chr10008335	cis	0	--	--		MSTRG.15278.1	0.00994424	4.66397	up	Cs11Chr10009803	cis	0	--	--
MSTRG.43939.7	0.000922392	-5.63534	down	Cs4Chr10005990	cis	0	Cellular Component: endoplasmic reticulum membrane (GO:0005789);; Biological Process: protein N-linked glycosylation (GO:0006487);; Biological Process: response to osmotic stress (GO:0006970);; Biological Process: response to abscisic acid (GO:0009737);; Biological Process: plant-type cell wall biogenesis (GO:0009832);; Molecular Function: transferase activity, transferring glycosyl groups (GO:00…	N-Glycan biosynthesis (ko00510)		MSTRG.37011.12	1.00635e-07	-Inf	down	Cs3Chr10019237	cis	0	Molecular Function: DNA binding (GO:0003677);; Cellular Component: nucleus (GO:0005634);; Biological Process: regulation of transcription, DNA-templated (GO:0006355);;	--		MSTRG.25585.13	0.00508951	-5.21604	down	Cs14Chr10006750	cis	1	--	Plant-pathogen interaction (ko04626)		MSTRG.8027.2	8.85518e-07	-Inf	down	Cs1Chr10008336	cis	0	Molecular Function: sequence-specific DNA binding transcription factor activity (GO:0003700);; Molecular Function: catalytic activity (GO:0003824);; Cellular Component: nucleus (GO:0005634);; Biological Process: regulation of transcription, DNA-templated (GO:0006355);; Cellular Component: plastid (GO:0009536);; Molecular Function: sequence-specific DNA binding (GO:0043565);;	--		MSTRG.15278.1	0.00994424	4.66397	up	Cs11Chr10009804	cis	0	--	RNA degradation (ko03018)
MSTRG.43939.7	0.000922392	-5.63534	down	Cs4Chr10005991	cis	0	--	--		MSTRG.37011.12	1.00635e-07	-Inf	down	Cs3Chr10019238	cis	0	--	--		MSTRG.25585.13	0.00508951	-5.21604	down	Cs14Chr10006751	cis	1	--	Plant-pathogen interaction (ko04626)		MSTRG.8027.2	8.85518e-07	-Inf	down	Cs1Chr10008337	cis	0	Cellular Component: chloroplast stroma (GO:0009570);; Biological Process: terpenoid biosynthetic process (GO:0016114);; Biological Process: isopentenyl diphosphate biosynthetic process, methylerythritol 4-phosphate pathway (GO:0019288);; Molecular Function: 4-hydroxy-3-methylbut-2-en-1-yl diphosphate synthase activity (GO:0046429);; Biological Process: response to antibiotic (GO:0046677);; Molecu…	Terpenoid backbone biosynthesis (ko00900)		MSTRG.15278.1	0.00994424	4.66397	up	Cs11Chr10009805	cis	0	--	--
MSTRG.43939.7	0.000922392	-5.63534	down	Cs4Chr10005992	cis	1	Biological Process: flower development (GO:0009908);;	--		MSTRG.37011.12	1.00635e-07	-Inf	down	Cs3Chr10019239	cis	0	Molecular Function: nucleotide binding (GO:0000166);; Molecular Function: catalytic activity (GO:0003824);; Cellular Component: chloroplast (GO:0009507);; Biological Process: cellular metabolic process (GO:0044237);; Molecular Function: coenzyme binding (GO:0050662);;	--		MSTRG.25585.13	0.00508951	-5.21604	down	Cs14Chr10006752	cis	0	Cellular Component: cytoplasmic membrane-bounded vesicle (GO:0016023);;	--		MSTRG.8027.2	8.85518e-07	-Inf	down	Cs1Chr10008338	cis	0	Molecular Function: metalloendopeptidase activity (GO:0004222);; Biological Process: proteolysis (GO:0006508);; Biological Process: cell adhesion (GO:0007155);; Molecular Function: zinc ion binding (GO:0008270);; Cellular Component: membrane (GO:0016020);;	--		MSTRG.15278.1	0.00994424	4.66397	up	Cs11Chr10009806	cis	1	--	--
MSTRG.43939.7	0.000922392	-5.63534	down	Cs4Chr10005993	cis	1	--	--		MSTRG.37011.12	1.00635e-07	-Inf	down	Cs3Chr10019240	cis	1	Molecular Function: transferase activity (GO:0016740);;	--		MSTRG.25585.13	0.00508951	-5.21604	down	Cs14Chr10006753	cis	0	Cellular Component: condensed chromosome (GO:0000793);; Molecular Function: DNA binding (GO:0003677);; Molecular Function: chromatin binding (GO:0003682);; Molecular Function: sequence-specific DNA binding transcription factor activity (GO:0003700);; Cellular Component: nucleolus (GO:0005730);; Cellular Component: mitochondrion (GO:0005739);; Biological Process: asymmetric cell division (GO:00083…	--		MSTRG.8027.2	8.85518e-07	-Inf	down	Cs1Chr10008339	cis	0	--	--		MSTRG.15278.1	0.00994424	4.66397	up	Cs11Chr10009807	cis	0	Biological Process: lipid metabolic process (GO:0006629);; Cellular Component: cytoplasmic membrane-bounded vesicle (GO:0016023);; Molecular Function: lipase activity (GO:0016298);;	--
MSTRG.43939.7	0.000922392	-5.63534	down	Cs4Chr10005994	cis	0	Cellular Component: plasma membrane (GO:0005886);; Cellular Component: plasmodesma (GO:0009506);; Molecular Function: transmembrane transporter activity (GO:0022857);; Biological Process: transmembrane transport (GO:0055085);;	--		MSTRG.37011.12	1.00635e-07	-Inf	down	Cs3Chr10019241	cis	0	--	--		MSTRG.25585.13	0.00508951	-5.21604	down	Cs14Chr10006754	cis	0	--	--		MSTRG.8027.2	8.85518e-07	-Inf	down	Cs1Chr10008340	cis	0	Molecular Function: acetylglucosaminyltransferase activity (GO:0008375);; Cellular Component: membrane (GO:0016020);;	--		MSTRG.15278.1	0.00994424	4.66397	up	Cs11Chr10009808	cis	1	Biological Process: lipid metabolic process (GO:0006629);; Cellular Component: cytoplasmic membrane-bounded vesicle (GO:0016023);; Molecular Function: lipase activity (GO:0016298);;	--
MSTRG.43939.7	0.000922392	-5.63534	down	Cs4Chr10005995	cis	0	--	--		MSTRG.37011.12	1.00635e-07	-Inf	down	Cs3Chr10019242	cis	1	Cellular Component: integral component of membrane (GO:0016021);;	--		MSTRG.25585.13	0.00508951	-5.21604	down	Cs14Chr10006755	cis	1	Molecular Function: transporter activity (GO:0005215);; Cellular Component: chloroplast envelope (GO:0009941);; Biological Process: polyamine transport (GO:0015846);; Molecular Function: polyamine binding (GO:0019808);; Cellular Component: periplasmic space (GO:0042597);;	--		MSTRG.8027.2	8.85518e-07	-Inf	down	Cs1Chr10027485	cis	0	Cellular Component: cytoplasmic membrane-bounded vesicle (GO:0016023);;	--		MSTRG.15278.1	0.00994424	4.66397	up	Cs11Chr10009809	cis	0	Molecular Function: binding (GO:0005488);; Biological Process: carbohydrate metabolic process (GO:0005975);; Molecular Function: mannosidase activity (GO:0015923);;	Other glycan degradation (ko00511)
MSTRG.43939.7	0.000922392	-5.63534	down	Cs4Chr10005996	cis	0	Biological Process: defense response (GO:0006952);; Biological Process: response to water deprivation (GO:0009414);; Molecular Function: ADP binding (GO:0043531);; Cellular Component: apoplast (GO:0048046);; Biological Process: response to other organism (GO:0051707);; Biological Process: response to karrikin (GO:0080167);;	--		MSTRG.37011.12	1.00635e-07	-Inf	down	Cs3Chr10019243	cis	1	Cellular Component: Golgi apparatus (GO:0005794);; Biological Process: biosynthetic process (GO:0009058);;	--		MSTRG.25585.13	0.00508951	-5.21604	down	Cs14Chr10006756	cis	0	--	--		MSTRG.8027.2	8.85518e-07	-Inf	down	Cs1Chr10027486	cis	1	--	--		MSTRG.15278.1	0.00994424	4.66397	up	Cs11Chr10009810	cis	0	Molecular Function: nucleotide binding (GO:0000166);; Cellular Component: endoplasmic reticulum (GO:0005783);; Biological Process: protein targeting (GO:0006605);; Biological Process: membrane organization (GO:0016044);; Biological Process: vesicle-mediated transport (GO:0016192);; Biological Process: cytoplasmic transport (GO:0016482);; Molecular Function: oxidoreductase activity (GO:0016491);; …	Protein export (ko03060)
MSTRG.43939.7	0.000922392	-5.63534	down	Cs4Chr10005997	cis	0	Molecular Function: nucleotide binding (GO:0000166);; Molecular Function: protein kinase activity (GO:0004672);; Cellular Component: cytoplasm (GO:0005737);; Biological Process: response to osmotic stress (GO:0006970);; Biological Process: multicellular organismal development (GO:0007275);; Biological Process: lipid biosynthetic process (GO:0008610);; Biological Process: abscisic acid-activated s…	Plant hormone signal transduction (ko04075)		MSTRG.37011.12	1.00635e-07	-Inf	down	Cs3Chr10019244	cis	0	--	--		MSTRG.25585.13	0.00508951	-5.21604	down	Cs14Chr10006757	cis	1	--	Plant-pathogen interaction (ko04626)		MSTRG.8027.2	8.85518e-07	-Inf	down	Cs1Chr10027487	cis	0	Cellular Component: plastid (GO:0009536);;	--		MSTRG.15278.1	0.00994424	4.66397	up	Cs11Chr10009811	cis	0	Molecular Function: queuine tRNA-ribosyltransferase activity (GO:0008479);; Biological Process: queuosine biosynthetic process (GO:0008616);;	--
MSTRG.43939.7	0.000922392	-5.63534	down	Cs4Chr10005998	cis	0	--	--		MSTRG.37011.12	1.00635e-07	-Inf	down	Cs3Chr10019245	cis	0	--	--		MSTRG.25585.13	0.00508951	-5.21604	down	Cs14Chr10006759	cis	0	Cellular Component: cytoplasmic membrane-bounded vesicle (GO:0016023);;	--		MSTRG.8027.2	8.85518e-07	-Inf	down	Cs1Chr10027488	cis	0	Cellular Component: cytoplasmic membrane-bounded vesicle (GO:0016023);;	--		MSTRG.35353.2	0.00356095	5.19337	up	Cs3Chr10013655	cis	0	--	--
MSTRG.43939.7	0.000922392	-5.63534	down	Cs4Chr10005999	cis	0	Molecular Function: binding (GO:0005488);;	--		MSTRG.37011.12	1.00635e-07	-Inf	down	Cs3Chr10019246	cis	0	--	--		MSTRG.25585.13	0.00508951	-5.21604	down	Cs14Chr10006760	cis	0	--	--		MSTRG.8027.2	8.85518e-07	-Inf	down	Cs1Chr10027489	cis	0	Molecular Function: structural constituent of ribosome (GO:0003735);; Cellular Component: nucleolus (GO:0005730);; Cellular Component: plasma membrane (GO:0005886);; Biological Process: translation (GO:0006412);; Cellular Component: cytosolic large ribosomal subunit (GO:0022625);;	Ribosome (ko03010)		MSTRG.35353.2	0.00356095	5.19337	up	Cs3Chr10013656	cis	0	Molecular Function: DNA binding (GO:0003677);; Cellular Component: nucleus (GO:0005634);; Biological Process: regulation of transcription, DNA-templated (GO:0006355);;	--
MSTRG.43939.7	0.000922392	-5.63534	down	Cs4Chr10006000	cis	0	--	--		MSTRG.37011.12	1.00635e-07	-Inf	down	Cs3Chr10019247	cis	0	Cellular Component: Golgi apparatus (GO:0005794);; Biological Process: biosynthetic process (GO:0009058);;	--		MSTRG.25585.13	0.00508951	-5.21604	down	Cs14Chr10006761	cis	0	Molecular Function: metal ion binding (GO:0046872);;	--		MSTRG.8027.2	8.85518e-07	-Inf	down	Cs1Chr10027490	cis	0	Cellular Component: mitochondrial inner membrane (GO:0005743);; Molecular Function: folic acid transporter activity (GO:0008517);; Cellular Component: chloroplast envelope (GO:0009941);; Biological Process: folic acid transport (GO:0015884);; Cellular Component: integral component of membrane (GO:0016021);; Biological Process: transmembrane transport (GO:0055085);;	--		MSTRG.35353.2	0.00356095	5.19337	up	Cs3Chr10013657	cis	1	Cellular Component: mitochondrion (GO:0005739);;	--
MSTRG.43939.7	0.000922392	-5.63534	down	Cs4Chr10006001	cis	0	Molecular Function: DNA binding (GO:0003677);; Cellular Component: vacuolar membrane (GO:0005774);; Cellular Component: cytosol (GO:0005829);; Cellular Component: plasma membrane (GO:0005886);; Cellular Component: protein complex (GO:0043234);; Biological Process: protein polymerization (GO:0051258);;	--		MSTRG.37011.12	1.00635e-07	-Inf	down	Cs3Chr10019248	cis	0	--	--		MSTRG.25585.13	0.00508951	-5.21604	down	Cs14Chr10006762	cis	0	--	--		MSTRG.8027.2	8.85518e-07	-Inf	down	Cs1Chr10027491	cis	0	Cellular Component: mitochondrial inner membrane (GO:0005743);; Molecular Function: folic acid transporter activity (GO:0008517);; Cellular Component: chloroplast envelope (GO:0009941);; Biological Process: folic acid transport (GO:0015884);; Cellular Component: integral component of membrane (GO:0016021);; Biological Process: transmembrane transport (GO:0055085);;	--		MSTRG.35353.2	0.00356095	5.19337	up	Cs3Chr10013658	cis	0	--	--
MSTRG.43939.7	0.000922392	-5.63534	down	Cs4Chr10041145	cis	0	--	--		MSTRG.37011.12	1.00635e-07	-Inf	down	Cs3Chr10019249	cis	0	--	--		MSTRG.25585.13	0.00508951	-5.21604	down	Cs14Chr10006763	cis	0	--	--		MSTRG.8027.2	8.85518e-07	-Inf	down	Cs1Chr10027492	cis	0	Molecular Function: structural constituent of ribosome (GO:0003735);; Cellular Component: mitochondrion (GO:0005739);; Biological Process: translation (GO:0006412);; Cellular Component: large ribosomal subunit (GO:0015934);;	Ribosome (ko03010)		MSTRG.35353.2	0.00356095	5.19337	up	Cs3Chr10013659	cis	0	Molecular Function: zinc ion binding (GO:0008270);; Cellular Component: chloroplast (GO:0009507);; Cellular Component: intracellular organelle part (GO:0044446);; Biological Process: single-organism cellular process (GO:0044763);;	--
MSTRG.43939.7	0.000922392	-5.63534	down	Cs4Chr10041146	cis	1	Cellular Component: plastid (GO:0009536);; Cellular Component: cytoplasmic membrane-bounded vesicle (GO:0016023);; Molecular Function: oxidoreductase activity (GO:0016491);; Molecular Function: metal ion binding (GO:0046872);;	--		MSTRG.37011.12	1.00635e-07	-Inf	down	Cs3Chr10019250	cis	0	Molecular Function: peroxidase activity (GO:0004601);; Biological Process: response to oxidative stress (GO:0006979);; Cellular Component: cytoplasmic membrane-bounded vesicle (GO:0016023);; Molecular Function: heme binding (GO:0020037);; Molecular Function: metal ion binding (GO:0046872);; Biological Process: oxidation-reduction process (GO:0055114);;	Phenylalanine metabolism (ko00360);; Phenylpropanoid biosynthesis (ko00940)		MSTRG.25585.13	0.00508951	-5.21604	down	Cs14Chr10006764	cis	0	--	--		MSTRG.8027.2	8.85518e-07	-Inf	down	Cs1Chr10027493	cis	0	--	--		MSTRG.35353.2	0.00356095	5.19337	up	Cs3Chr10013660	cis	0	--	--
MSTRG.43939.7	0.000922392	-5.63534	down	Cs4Chr10041147	cis	1	--	--		MSTRG.16522.2	0.00990258	-Inf	down	Cs11Chr10033554	cis	0	Biological Process: RNA splicing, via endonucleolytic cleavage and ligation (GO:0000394);; Biological Process: methionine biosynthetic process (GO:0009086);; Biological Process: virus induced gene silencing (GO:0009616);; Biological Process: vegetative phase change (GO:0010050);;	--		MSTRG.25585.13	0.00508951	-5.21604	down	Cs14Chr10006765	cis	0	Biological Process: protein peptidyl-prolyl isomerization (GO:0000413);; Molecular Function: peptidyl-prolyl cis-trans isomerase activity (GO:0003755);; Biological Process: protein folding (GO:0006457);;	--		MSTRG.8027.2	8.85518e-07	-Inf	down	Cs1Chr10027494	cis	0	Cellular Component: plastid chromosome (GO:0009508);; Cellular Component: chloroplast thylakoid membrane (GO:0009535);; Cellular Component: chloroplast stroma (GO:0009570);; Cellular Component: chloroplast inner membrane (GO:0009706);; Biological Process: thylakoid membrane organization (GO:0010027);; Biological Process: vesicle organization (GO:0016050);; Biological Process: modulation by virus …	--		MSTRG.35353.2	0.00356095	5.19337	up	Cs3Chr10013661	cis	0	Molecular Function: cysteine synthase activity (GO:0004124);; Molecular Function: cytochrome-b5 reductase activity, acting on NAD(P)H (GO:0004128);; Cellular Component: endoplasmic reticulum (GO:0005783);; Cellular Component: plasma membrane (GO:0005886);; Biological Process: cysteine biosynthetic process from serine (GO:0006535);; Cellular Component: plant-type cell wall (GO:0009505);; Cellular …	Cysteine and methionine metabolism (ko00270);; Sulfur metabolism (ko00920);; Carbon metabolism (ko01200);; Biosynthesis of amino acids (ko01230)
MSTRG.31496.2	0.00131165	5.37689	up	Cs2Chr10019584	cis	1	--	--		MSTRG.16522.2	0.00990258	-Inf	down	Cs11Chr10033555	cis	0	Cellular Component: ubiquitin ligase complex (GO:0000151);; Molecular Function: ubiquitin-protein transferase activity (GO:0004842);; Cellular Component: plastid (GO:0009536);; Biological Process: plant-type hypersensitive response (GO:0009626);; Biological Process: defense response to fungus, incompatible interaction (GO:0009817);; Biological Process: protein ubiquitination (GO:0016567);;	--		MSTRG.25585.13	0.00508951	-5.21604	down	Cs14Chr10006766	cis	1	Molecular Function: hydrolase activity, hydrolyzing O-glycosyl compounds (GO:0004553);; Biological Process: carbohydrate metabolic process (GO:0005975);; Cellular Component: cytoplasmic membrane-bounded vesicle (GO:0016023);;	--		MSTRG.25657.1	0.00106945	-Inf	down	Cs14Chr10035093	cis	1	--	--		MSTRG.35353.2	0.00356095	5.19337	up	Cs3Chr10013662	cis	0	--	--
MSTRG.31496.2	0.00131165	5.37689	up	Cs2Chr10019585	cis	1	Cellular Component: mitochondrion (GO:0005739);; Biological Process: regulation of cell cycle (GO:0051726);;	--		MSTRG.16522.2	0.00990258	-Inf	down	Cs11Chr10033556	cis	0	Molecular Function: protein serine/threonine kinase activity (GO:0004674);; Molecular Function: ATP binding (GO:0005524);; Biological Process: protein phosphorylation (GO:0006468);; Cellular Component: membrane (GO:0016020);; Cellular Component: cytoplasmic membrane-bounded vesicle (GO:0016023);;	--		MSTRG.25585.13	0.00508951	-5.21604	down	Cs14Chr10006767	cis	0	Molecular Function: chitinase activity (GO:0004568);; Biological Process: carbohydrate metabolic process (GO:0005975);; Cellular Component: cytoplasmic membrane-bounded vesicle (GO:0016023);;	--		MSTRG.25657.1	0.00106945	-Inf	down	Cs14Chr10035094	cis	0	Cellular Component: chloroplast (GO:0009507);;	--		MSTRG.35353.2	0.00356095	5.19337	up	Cs3Chr10013665	cis	1	Molecular Function: serine-type endopeptidase inhibitor activity (GO:0004867);; Cellular Component: cytoplasmic membrane-bounded vesicle (GO:0016023);;	--
MSTRG.31496.2	0.00131165	5.37689	up	Cs2Chr10019586	cis	0	Biological Process: metabolic process (GO:0008152);; Molecular Function: transferase activity, transferring hexosyl groups (GO:0016758);;	--		MSTRG.16522.2	0.00990258	-Inf	down	Cs11Chr10033557	cis	1	Molecular Function: nucleotide binding (GO:0000166);; Cellular Component: vacuole (GO:0005773);; Cellular Component: chloroplast stroma (GO:0009570);; Biological Process: stomatal complex morphogenesis (GO:0010103);; Biological Process: mRNA modification (GO:0016556);;	--		MSTRG.25585.13	0.00508951	-5.21604	down	Cs14Chr10006768	cis	0	Molecular Function: hydrolase activity, hydrolyzing O-glycosyl compounds (GO:0004553);; Molecular Function: enzyme inhibitor activity (GO:0004857);; Cellular Component: extracellular region (GO:0005576);; Biological Process: carbohydrate metabolic process (GO:0005975);; Biological Process: defense response (GO:0006952);; Cellular Component: cytoplasmic membrane-bounded vesicle (GO:0016023);; Biol…	--		MSTRG.25657.1	0.00106945	-Inf	down	Cs14Chr10035095	cis	0	--	Glycerolipid metabolism (ko00561);; Glycerophospholipid metabolism (ko00564)		MSTRG.35353.2	0.00356095	5.19337	up	Cs3Chr10013666	cis	1	Cellular Component: membrane (GO:0016020);; Molecular Function: transferase activity, transferring phosphorus-containing groups (GO:0016772);;	--
MSTRG.31496.2	0.00131165	5.37689	up	Cs2Chr10019587	cis	1	Cellular Component: membrane (GO:0016020);;	--		MSTRG.16522.2	0.00990258	-Inf	down	Cs11Chr10033558	cis	0	Cellular Component: plastid (GO:0009536);;	--		MSTRG.25585.13	0.00508951	-5.21604	down	Cs14Chr10006769	cis	0	--	Amino sugar and nucleotide sugar metabolism (ko00520)		MSTRG.25657.1	0.00106945	-Inf	down	Cs14Chr10035096	cis	0	--	--		MSTRG.35353.2	0.00356095	5.19337	up	Cs3Chr10013667	cis	1	Biological Process: small nucleolar ribonucleoprotein complex assembly (GO:0000491);; Cellular Component: nucleus (GO:0005634);; Cellular Component: cytoplasmic membrane-bounded vesicle (GO:0016023);; Cellular Component: apoplast (GO:0048046);;	mRNA surveillance pathway (ko03015)
MSTRG.31496.2	0.00131165	5.37689	up	Cs2Chr10019588	cis	0	Molecular Function: monooxygenase activity (GO:0004497);; Molecular Function: iron ion binding (GO:0005506);; Biological Process: spermidine metabolic process (GO:0008216);; Molecular Function: electron carrier activity (GO:0009055);; Cellular Component: integral component of membrane (GO:0016021);; Molecular Function: oxidoreductase activity, acting on paired donors, with incorporation or reduct…	Phenylpropanoid biosynthesis (ko00940);; Flavonoid biosynthesis (ko00941);; Stilbenoid, diarylheptanoid and gingerol biosynthesis (ko00945)		MSTRG.16522.2	0.00990258	-Inf	down	Cs11Chr10033559	cis	0	Biological Process: cation transport (GO:0006812);; Molecular Function: solute:proton antiporter activity (GO:0015299);; Cellular Component: integral component of membrane (GO:0016021);; Biological Process: transmembrane transport (GO:0055085);;	--		MSTRG.25585.13	0.00508951	-5.21604	down	Cs14Chr10006770	cis	1	Molecular Function: hydrolase activity, hydrolyzing O-glycosyl compounds (GO:0004553);; Biological Process: carbohydrate metabolic process (GO:0005975);; Cellular Component: cytoplasmic membrane-bounded vesicle (GO:0016023);;	Amino sugar and nucleotide sugar metabolism (ko00520)		MSTRG.25657.1	0.00106945	-Inf	down	Cs14Chr10035097	cis	0	Molecular Function: protein serine/threonine kinase activity (GO:0004674);; Molecular Function: signal transducer activity (GO:0004871);; Molecular Function: ATP binding (GO:0005524);; Biological Process: regulation of transcription, DNA-templated (GO:0006355);; Biological Process: protein phosphorylation (GO:0006468);; Biological Process: signal transduction (GO:0007165);;	--		MSTRG.35353.2	0.00356095	5.19337	up	Cs3Chr10013668	cis	0	Molecular Function: ARF GTPase activator activity (GO:0008060);; Molecular Function: zinc ion binding (GO:0008270);; Biological Process: regulation of ARF GTPase activity (GO:0032312);;	--
MSTRG.31496.2	0.00131165	5.37689	up	Cs2Chr10019589	cis	0	Molecular Function: binding (GO:0005488);; Cellular Component: intracellular (GO:0005622);;	--		MSTRG.16522.2	0.00990258	-Inf	down	Cs11Chr10033560	cis	0	--	--		MSTRG.25585.13	0.00508951	-5.21604	down	Cs14Chr10006771	cis	1	--	--		MSTRG.25657.1	0.00106945	-Inf	down	Cs14Chr10035098	cis	0	Cellular Component: mitochondrion (GO:0005739);; Biological Process: ncRNA processing (GO:0034470);;	Ribosome biogenesis in eukaryotes (ko03008);; RNA transport (ko03013)		MSTRG.35353.2	0.00356095	5.19337	up	Cs3Chr10013669	cis	1	Molecular Function: catalytic activity (GO:0003824);;	Cyanoamino acid metabolism (ko00460);; Starch and sucrose metabolism (ko00500);; Phenylpropanoid biosynthesis (ko00940)
MSTRG.31496.2	0.00131165	5.37689	up	Cs2Chr10019590	cis	1	Molecular Function: cysteine-type endopeptidase inhibitor activity (GO:0004869);; Biological Process: defense response (GO:0006952);; Biological Process: negative regulation of peptidase activity (GO:0010466);;	--		MSTRG.16522.2	0.00990258	-Inf	down	Cs11Chr10033561	cis	0	Molecular Function: structural constituent of ribosome (GO:0003735);; Cellular Component: ribosome (GO:0005840);; Biological Process: translation (GO:0006412);; Molecular Function: rRNA binding (GO:0019843);;	Ribosome (ko03010)		MSTRG.25585.13	0.00508951	-5.21604	down	Cs14Chr10006772	cis	0	--	--		MSTRG.25657.1	0.00106945	-Inf	down	Cs14Chr10035099	cis	0	--	--		MSTRG.35353.2	0.00356095	5.19337	up	Cs3Chr10013670	cis	0	Cellular Component: ESCRT II complex (GO:0000814);; Molecular Function: transporter activity (GO:0005215);; Biological Process: vesicle-mediated transport (GO:0016192);; Molecular Function: phosphatidylinositol-3-phosphate binding (GO:0032266);; Molecular Function: ubiquitin binding (GO:0043130);;	Endocytosis (ko04144)
MSTRG.31496.2	0.00131165	5.37689	up	Cs2Chr10019591	cis	0	Cellular Component: integral component of membrane (GO:0016021);;	--		MSTRG.16522.2	0.00990258	-Inf	down	Cs11Chr10033562	cis	0	Cellular Component: cell wall (GO:0005618);; Cellular Component: plasma membrane (GO:0005886);; Molecular Function: UDP-N-acetylmuramate dehydrogenase activity (GO:0008762);; Biological Process: embryo development ending in seed dormancy (GO:0009793);; Biological Process: polar nucleus fusion (GO:0010197);; Cellular Component: apoplast (GO:0048046);; Molecular Function: flavin adenine dinucleotid…	--		MSTRG.25585.13	0.00508951	-5.21604	down	Cs14Chr10006773	cis	1	--	--		MSTRG.25657.1	0.00106945	-Inf	down	Cs14Chr10035100	cis	1	--	--		MSTRG.35353.2	0.00356095	5.19337	up	Cs3Chr10013671	cis	0	--	Endocytosis (ko04144)
MSTRG.31496.2	0.00131165	5.37689	up	Cs2Chr10019592	cis	0	--	--		MSTRG.16522.2	0.00990258	-Inf	down	Cs11Chr10033563	cis	0	Molecular Function: L-aspartate:2-oxoglutarate aminotransferase activity (GO:0004069);; Molecular Function: copper ion binding (GO:0005507);; Cellular Component: mitochondrion (GO:0005739);; Biological Process: cellular amino acid metabolic process (GO:0006520);; Biological Process: pyrimidine ribonucleotide biosynthetic process (GO:0009220);; Molecular Function: pyridoxal phosphate binding (GO:0…	Alanine, aspartate and glutamate metabolism (ko00250);; Cysteine and methionine metabolism (ko00270);; Arginine and proline metabolism (ko00330);; Tyrosine metabolism (ko00350);; Phenylalanine metabolism (ko00360);; Phenylalanine, tyrosine and tryptophan biosynthesis (ko00400);; Carbon fixation in photosynthetic organisms (ko00710);; Isoquinoline alkaloid biosynthesis (ko00950);; Tropane, piperid…		MSTRG.25585.13	0.00508951	-5.21604	down	Cs14Chr10035071	cis	1	Cellular Component: mitochondrion (GO:0005739);;	--		MSTRG.25657.1	0.00106945	-Inf	down	Cs14Chr10035101	cis	1	Molecular Function: ATP binding (GO:0005524);; Biological Process: apoptotic process (GO:0006915);; Biological Process: defense response (GO:0006952);;	--		MSTRG.35353.2	0.00356095	5.19337	up	Cs3Chr10013672	cis	0	Cellular Component: mitochondrion (GO:0005739);; Biological Process: macromolecule biosynthetic process (GO:0009059);; Biological Process: cellular biosynthetic process (GO:0044249);; Biological Process: regulation of macromolecule metabolic process (GO:0060255);; Biological Process: regulation of primary metabolic process (GO:0080090);;	--
MSTRG.31496.2	0.00131165	5.37689	up	Cs2Chr10019593	cis	0	--	--		MSTRG.16522.2	0.00990258	-Inf	down	Cs11Chr10033564	cis	0	Molecular Function: protein serine/threonine kinase activity (GO:0004674);; Molecular Function: ATP binding (GO:0005524);; Biological Process: protein phosphorylation (GO:0006468);; Biological Process: transmembrane receptor protein tyrosine kinase signaling pathway (GO:0007169);; Biological Process: embryo sac egg cell differentiation (GO:0009560);; Cellular Component: integral component of memb…	--		MSTRG.25978.8	0.00391705	5.37069	up	Cs14Chr10011152	cis	0	--	--		MSTRG.25657.1	0.00106945	-Inf	down	Cs14Chr10035102	cis	1	Molecular Function: ATP binding (GO:0005524);; Biological Process: apoptotic process (GO:0006915);; Biological Process: defense response (GO:0006952);; Molecular Function: ADP binding (GO:0043531);;	--		MSTRG.35353.2	0.00356095	5.19337	up	Cs3Chr10013673	cis	0	--	--
MSTRG.31496.2	0.00131165	5.37689	up	Cs2Chr10019594	cis	0	Molecular Function: RNA binding (GO:0003723);; Biological Process: regulation of transcription from RNA polymerase II promoter (GO:0006357);; Molecular Function: hydrolase activity, acting on ester bonds (GO:0016788);; Biological Process: regulation of DNA-templated transcription, elongation (GO:0032784);;	--		MSTRG.16522.2	0.00990258	-Inf	down	Cs11Chr10033565	cis	0	Molecular Function: protein serine/threonine kinase activity (GO:0004674);; Molecular Function: ATP binding (GO:0005524);; Cellular Component: cytosol (GO:0005829);; Cellular Component: plasma membrane (GO:0005886);; Biological Process: protein phosphorylation (GO:0006468);; Biological Process: detection of brassinosteroid stimulus (GO:0009729);; Biological Process: response to auxin (GO:0009733)…	Plant hormone signal transduction (ko04075)		MSTRG.25978.8	0.00391705	5.37069	up	Cs14Chr10011153	cis	0	--	--		MSTRG.25657.1	0.00106945	-Inf	down	Cs14Chr10035103	cis	0	Cellular Component: mitochondrion (GO:0005739);; Cellular Component: membrane (GO:0016020);;	--		MSTRG.35353.2	0.00356095	5.19337	up	Cs3Chr10013674	cis	0	Molecular Function: sequence-specific DNA binding transcription factor activity (GO:0003700);; Cellular Component: mitochondrion (GO:0005739);; Biological Process: regulation of transcription, DNA-templated (GO:0006355);; Molecular Function: sequence-specific DNA binding (GO:0043565);;	Plant hormone signal transduction (ko04075)
MSTRG.31496.2	0.00131165	5.37689	up	Cs2Chr10019595	cis	0	Cellular Component: intracellular (GO:0005622);; Molecular Function: zinc ion binding (GO:0008270);;	--		MSTRG.16522.2	0.00990258	-Inf	down	Cs11Chr10033566	cis	0	--	--		MSTRG.25978.8	0.00391705	5.37069	up	Cs14Chr10011154	cis	0	Biological Process: primary metabolic process (GO:0044238);; Biological Process: organic substance metabolic process (GO:0071704);;	--		MSTRG.25657.1	0.00106945	-Inf	down	Cs14Chr10035104	cis	1	--	--		MSTRG.35353.2	0.00356095	5.19337	up	Cs3Chr10013675	cis	0	Cellular Component: chloroplast envelope (GO:0009941);;	--
MSTRG.31496.2	0.00131165	5.37689	up	Cs2Chr10019596	cis	1	Molecular Function: sequence-specific DNA binding transcription factor activity (GO:0003700);; Biological Process: regulation of transcription, DNA-templated (GO:0006355);; Molecular Function: sequence-specific DNA binding (GO:0043565);;	--		MSTRG.16522.2	0.00990258	-Inf	down	Cs11Chr10033567	cis	1	Molecular Function: peroxidase activity (GO:0004601);; Biological Process: response to oxidative stress (GO:0006979);; Molecular Function: heme binding (GO:0020037);; Molecular Function: metal ion binding (GO:0046872);; Biological Process: oxidation-reduction process (GO:0055114);;	Phenylalanine metabolism (ko00360);; Phenylpropanoid biosynthesis (ko00940)		MSTRG.25978.8	0.00391705	5.37069	up	Cs14Chr10011155	cis	0	Biological Process: resolution of meiotic recombination intermediates (GO:0000712);; Molecular Function: DNA clamp loader activity (GO:0003689);; Molecular Function: DNA-directed DNA polymerase activity (GO:0003887);; Molecular Function: ATP binding (GO:0005524);; Cellular Component: nucleus (GO:0005634);; Cellular Component: DNA replication factor C complex (GO:0005663);; Biological Process: DNA…	DNA replication (ko03030);; Nucleotide excision repair (ko03420);; Mismatch repair (ko03430)		MSTRG.25657.1	0.00106945	-Inf	down	Cs14Chr10035105	cis	0	Biological Process: defense response (GO:0006952);; Molecular Function: ADP binding (GO:0043531);;	--		MSTRG.35353.2	0.00356095	5.19337	up	Cs3Chr10013676	cis	0	--	--
MSTRG.31496.2	0.00131165	5.37689	up	Cs2Chr10019598	cis	0	Molecular Function: calcium-transporting ATPase activity (GO:0005388);; Molecular Function: calmodulin binding (GO:0005516);; Molecular Function: ATP binding (GO:0005524);; Cellular Component: plasma membrane (GO:0005886);; Cellular Component: chloroplast (GO:0009507);; Biological Process: response to nematode (GO:0009624);; Biological Process: response to salt stress (GO:0009651);; Cellular Comp…	--		MSTRG.16522.2	0.00990258	-Inf	down	Cs11Chr10033568	cis	1	Molecular Function: peroxidase activity (GO:0004601);; Cellular Component: mitochondrion (GO:0005739);; Biological Process: response to oxidative stress (GO:0006979);; Molecular Function: heme binding (GO:0020037);; Molecular Function: metal ion binding (GO:0046872);; Biological Process: oxidation-reduction process (GO:0055114);;	Phenylalanine metabolism (ko00360);; Phenylpropanoid biosynthesis (ko00940)		MSTRG.25978.8	0.00391705	5.37069	up	Cs14Chr10011156	cis	0	Cellular Component: endosome (GO:0005768);; Cellular Component: trans-Golgi network (GO:0005802);; Biological Process: protein glycosylation (GO:0006486);; Biological Process: microtubule nucleation (GO:0007020);; Molecular Function: sialyltransferase activity (GO:0008373);; Biological Process: pollen germination (GO:0009846);; Biological Process: pollen tube growth (GO:0009860);; Cellular Compon…	--		MSTRG.25657.1	0.00106945	-Inf	down	Cs14Chr10035106	cis	1	Biological Process: transcription, DNA-templated (GO:0006351);;	--		MSTRG.35353.2	0.00356095	5.19337	up	Cs3Chr10013677	cis	1	--	--
MSTRG.31496.2	0.00131165	5.37689	up	Cs2Chr10019599	cis	1	Molecular Function: glycerol-3-phosphate dehydrogenase [NAD+] activity (GO:0004367);; Cellular Component: cytosol (GO:0005829);; Biological Process: carbohydrate metabolic process (GO:0005975);; Cellular Component: glycerol-3-phosphate dehydrogenase complex (GO:0009331);; Biological Process: glycerol-3-phosphate catabolic process (GO:0046168);; Molecular Function: NAD binding (GO:0051287);; Biolo…	--		MSTRG.16522.2	0.00990258	-Inf	down	Cs11Chr10033569	cis	0	Molecular Function: binding (GO:0005488);; Cellular Component: cytoplasmic membrane-bounded vesicle (GO:0016023);; Molecular Function: oxidoreductase activity (GO:0016491);;	--		MSTRG.25978.8	0.00391705	5.37069	up	Cs14Chr10011157	cis	0	Biological Process: signal transduction (GO:0007165);; Biological Process: monocarboxylic acid metabolic process (GO:0032787);; Biological Process: primary metabolic process (GO:0044238);; Biological Process: cellular macromolecule catabolic process (GO:0044265);; Molecular Function: metal ion binding (GO:0046872);; Biological Process: gametophyte development (GO:0048229);; Biological Process: an…	--		MSTRG.25657.1	0.00106945	-Inf	down	Cs14Chr10035107	cis	0	Cellular Component: DNA-directed RNA polymerase IV complex (GO:0000418);; Molecular Function: DNA binding (GO:0003677);; Molecular Function: DNA-directed RNA polymerase activity (GO:0003899);; Cellular Component: DNA-directed RNA polymerase II, core complex (GO:0005665);; Biological Process: transcription, DNA-templated (GO:0006351);; Molecular Function: zinc ion binding (GO:0008270);;	Purine metabolism (ko00230);; Pyrimidine metabolism (ko00240);; RNA polymerase (ko03020)		MSTRG.35353.2	0.00356095	5.19337	up	Cs3Chr10013678	cis	0	--	--
MSTRG.31496.2	0.00131165	5.37689	up	Cs2Chr10019600	cis	0	Molecular Function: hydrolase activity, hydrolyzing O-glycosyl compounds (GO:0004553);; Biological Process: carbohydrate metabolic process (GO:0005975);; Biological Process: response to stress (GO:0006950);; Biological Process: response to abiotic stimulus (GO:0009628);; Cellular Component: cytoplasmic membrane-bounded vesicle (GO:0016023);; Biological Process: response to other organism (GO:0051…	--		MSTRG.16522.2	0.00990258	-Inf	down	Cs11Chr10033570	cis	0	Biological Process: polysaccharide biosynthetic process (GO:0000271);; Cellular Component: cytoplasm (GO:0005737);; Biological Process: pattern specification process (GO:0007389);; Biological Process: regulation of cell size (GO:0008361);; Biological Process: multidimensional cell growth (GO:0009825);; Biological Process: auxin polar transport (GO:0009926);; Biological Process: cell tip growth (G…	--		MSTRG.25978.8	0.00391705	5.37069	up	Cs14Chr10011158	cis	0	Molecular Function: electron carrier activity (GO:0009055);; Cellular Component: chloroplast (GO:0009507);; Biological Process: etioplast organization (GO:0009662);; Biological Process: carotenoid biosynthetic process (GO:0016117);; Molecular Function: oxidoreductase activity (GO:0016491);; Molecular Function: carotenoid isomerase activity (GO:0046608);; Biological Process: oxidation-reduction pr…	Carotenoid biosynthesis (ko00906)		MSTRG.8027.8	3.49005e-05	-Inf	down	Cs1Chr10008315	cis	0	Molecular Function: protein serine/threonine kinase activity (GO:0004674);; Molecular Function: protein tyrosine kinase activity (GO:0004713);; Molecular Function: ATP binding (GO:0005524);; Biological Process: protein phosphorylation (GO:0006468);; Molecular Function: amino acid binding (GO:0016597);;	--		MSTRG.35353.2	0.00356095	5.19337	up	Cs3Chr10013679	cis	0	--	--
MSTRG.31496.2	0.00131165	5.37689	up	Cs2Chr10019601	cis	0	--	--		MSTRG.16522.2	0.00990258	-Inf	down	Cs11Chr10033571	cis	0	Molecular Function: peroxidase activity (GO:0004601);; Biological Process: response to oxidative stress (GO:0006979);; Cellular Component: cytoplasmic membrane-bounded vesicle (GO:0016023);; Molecular Function: heme binding (GO:0020037);; Molecular Function: metal ion binding (GO:0046872);; Biological Process: oxidation-reduction process (GO:0055114);;	Phenylalanine metabolism (ko00360);; Phenylpropanoid biosynthesis (ko00940)		MSTRG.25978.8	0.00391705	5.37069	up	Cs14Chr10011159	cis	0	Biological Process: regulation of transcription, DNA-templated (GO:0006355);; Biological Process: protein targeting to mitochondrion (GO:0006626);; Biological Process: cell surface receptor signaling pathway (GO:0007166);; Cellular Component: plastid (GO:0009536);; Biological Process: regulation of flower development (GO:0009909);; Molecular Function: transferase activity (GO:0016740);;	--		MSTRG.8027.8	3.49005e-05	-Inf	down	Cs1Chr10008324	cis	0	Molecular Function: protein serine/threonine kinase activity (GO:0004674);; Molecular Function: ATP binding (GO:0005524);; Biological Process: protein phosphorylation (GO:0006468);; Cellular Component: integral component of membrane (GO:0016021);; Cellular Component: cytoplasmic membrane-bounded vesicle (GO:0016023);; Biological Process: response to stimulus (GO:0050896);;	--		MSTRG.35353.2	0.00356095	5.19337	up	Cs3Chr10013680	cis	0	Molecular Function: DNA binding (GO:0003677);; Molecular Function: chromatin binding (GO:0003682);; Cellular Component: nucleus (GO:0005634);; Biological Process: regulation of transcription, DNA-templated (GO:0006355);; Biological Process: flower development (GO:0009908);; Biological Process: cell differentiation (GO:0030154);;	--
MSTRG.31496.2	0.00131165	5.37689	up	Cs2Chr10019602	cis	0	Molecular Function: phosphoglycerate kinase activity (GO:0004618);; Molecular Function: ATP binding (GO:0005524);; Cellular Component: cell wall (GO:0005618);; Cellular Component: nucleus (GO:0005634);; Cellular Component: mitochondrion (GO:0005739);; Biological Process: glycolytic process (GO:0006096);; Biological Process: response to cold (GO:0009409);; Cellular Component: chloroplast stroma (G…	Glycolysis / Gluconeogenesis (ko00010);; Carbon fixation in photosynthetic organisms (ko00710);; Carbon metabolism (ko01200);; Biosynthesis of amino acids (ko01230)		MSTRG.16522.2	0.00990258	-Inf	down	Cs11Chr10033572	cis	0	Molecular Function: peroxidase activity (GO:0004601);; Biological Process: response to oxidative stress (GO:0006979);; Cellular Component: cytoplasmic membrane-bounded vesicle (GO:0016023);; Molecular Function: heme binding (GO:0020037);; Molecular Function: metal ion binding (GO:0046872);; Biological Process: oxidation-reduction process (GO:0055114);;	Phenylalanine metabolism (ko00360);; Phenylpropanoid biosynthesis (ko00940)		MSTRG.25978.8	0.00391705	5.37069	up	Cs14Chr10011160	cis	0	Molecular Function: oxidoreductase activity (GO:0016491);; Molecular Function: metal ion binding (GO:0046872);;	--		MSTRG.8027.8	3.49005e-05	-Inf	down	Cs1Chr10008325	cis	0	Cellular Component: cytoplasmic membrane-bounded vesicle (GO:0016023);;	--		MSTRG.43717.3	0.00680794	4.86281	up	Cs4Chr10007012	cis	0	--	--
MSTRG.31496.2	0.00131165	5.37689	up	Cs2Chr10019603	cis	0	Molecular Function: cysteine-type endopeptidase activity (GO:0004197);; Biological Process: proteolysis (GO:0006508);; Cellular Component: cell part (GO:0044464);;	--		MSTRG.16522.2	0.00990258	-Inf	down	Cs11Chr10033573	cis	1	Cellular Component: cytoplasmic membrane-bounded vesicle (GO:0016023);;	Phenylalanine metabolism (ko00360);; Phenylpropanoid biosynthesis (ko00940)		MSTRG.25978.8	0.00391705	5.37069	up	Cs14Chr10036188	cis	0	--	--		MSTRG.8027.8	3.49005e-05	-Inf	down	Cs1Chr10008326	cis	0	Cellular Component: cytoplasmic membrane-bounded vesicle (GO:0016023);;	--		MSTRG.43717.3	0.00680794	4.86281	up	Cs4Chr10007013	cis	0	Molecular Function: nucleoside diphosphate kinase activity (GO:0004550);; Molecular Function: ATP binding (GO:0005524);; Cellular Component: nucleus (GO:0005634);; Biological Process: nucleoside diphosphate phosphorylation (GO:0006165);; Biological Process: GTP biosynthetic process (GO:0006183);; Biological Process: UTP biosynthetic process (GO:0006228);; Biological Process: CTP biosynthetic proc…	Purine metabolism (ko00230);; Pyrimidine metabolism (ko00240)
MSTRG.31496.2	0.00131165	5.37689	up	Cs2Chr10019604	cis	1	Molecular Function: cysteine-type endopeptidase activity (GO:0004197);; Cellular Component: plasma membrane (GO:0005886);; Biological Process: proteolysis (GO:0006508);; Biological Process: apoptotic process (GO:0006917);; Cellular Component: chloroplast (GO:0009507);; Biological Process: response to UV-C (GO:0010225);; Biological Process: hydrogen peroxide-mediated programmed cell death (GO:0010…	--		MSTRG.16522.2	0.00990258	-Inf	down	Cs11Chr10033574	cis	0	Molecular Function: binding (GO:0005488);; Cellular Component: cytoplasmic membrane-bounded vesicle (GO:0016023);; Molecular Function: oxidoreductase activity (GO:0016491);;	Phenylalanine metabolism (ko00360);; Phenylpropanoid biosynthesis (ko00940)		MSTRG.25978.8	0.00391705	5.37069	up	Cs14Chr10036189	cis	1	--	--		MSTRG.8027.8	3.49005e-05	-Inf	down	Cs1Chr10008327	cis	0	Cellular Component: cytoplasmic membrane-bounded vesicle (GO:0016023);;	--		MSTRG.43717.3	0.00680794	4.86281	up	Cs4Chr10007014	cis	1	Cellular Component: nuclear condensin complex (GO:0000799);; Biological Process: mitotic chromosome condensation (GO:0007076);;	--
MSTRG.31496.2	0.00131165	5.37689	up	Cs2Chr10019605	cis	1	Biological Process: mitotic cell cycle (GO:0000278);; Biological Process: DNA replication (GO:0006260);; Biological Process: DNA recombination (GO:0006310);; Biological Process: chromatin silencing (GO:0006342);; Biological Process: response to stress (GO:0006950);; Biological Process: chromosome segregation (GO:0007059);; Biological Process: meiosis I (GO:0007127);; Biological Process: flower de…	--		MSTRG.16522.2	0.00990258	-Inf	down	Cs11Chr10033575	cis	0	Molecular Function: protein kinase activity (GO:0004672);; Molecular Function: ATP binding (GO:0005524);; Biological Process: protein phosphorylation (GO:0006468);; Cellular Component: cytoplasmic membrane-bounded vesicle (GO:0016023);; Biological Process: response to stimulus (GO:0050896);;	--		MSTRG.25978.8	0.00391705	5.37069	up	Cs14Chr10036190	cis	1	Molecular Function: ligase activity (GO:0016874);;	--		MSTRG.8027.8	3.49005e-05	-Inf	down	Cs1Chr10008328	cis	0	Molecular Function: protein serine/threonine kinase activity (GO:0004674);; Molecular Function: ATP binding (GO:0005524);; Biological Process: protein phosphorylation (GO:0006468);; Biological Process: auxin polar transport (GO:0009926);; Biological Process: root development (GO:0048364);; Biological Process: cotyledon development (GO:0048825);;	--		MSTRG.43717.3	0.00680794	4.86281	up	Cs4Chr10007015	cis	1	Cellular Component: nuclear condensin complex (GO:0000799);; Biological Process: mitotic chromosome condensation (GO:0007076);;	--
MSTRG.7090.1	0.00527832	4.79076	up	Cs1Chr10028570	cis	0	Molecular Function: carboxylic ester hydrolase activity (GO:0004091);; Biological Process: lipid metabolic process (GO:0006629);; Biological Process: proline transport (GO:0015824);; Cellular Component: cytoplasmic membrane-bounded vesicle (GO:0016023);; Molecular Function: lipase activity (GO:0016298);;	--		MSTRG.16522.2	0.00990258	-Inf	down	Cs11Chr10033576	cis	0	--	--		MSTRG.25978.8	0.00391705	5.37069	up	Cs14Chr10036191	cis	0	Biological Process: protein folding (GO:0006457);; Cellular Component: prefoldin complex (GO:0016272);; Molecular Function: unfolded protein binding (GO:0051082);;	--		MSTRG.8027.8	3.49005e-05	-Inf	down	Cs1Chr10008329	cis	0	--	--		MSTRG.43717.3	0.00680794	4.86281	up	Cs4Chr10007016	cis	0	Cellular Component: cell part (GO:0044464);;	--
MSTRG.7090.1	0.00527832	4.79076	up	Cs1Chr10028571	cis	0	Cellular Component: ubiquitin ligase complex (GO:0000151);; Molecular Function: ubiquitin-protein transferase activity (GO:0004842);; Biological Process: protein ubiquitination (GO:0016567);;	--		MSTRG.16522.2	0.00990258	-Inf	down	Cs11Chr10033577	cis	0	Molecular Function: protein serine/threonine kinase activity (GO:0004674);; Molecular Function: ATP binding (GO:0005524);; Biological Process: protein phosphorylation (GO:0006468);;	--		MSTRG.25978.8	0.00391705	5.37069	up	Cs14Chr10036192	cis	0	Biological Process: mitotic G2 phase (GO:0000085);; Biological Process: RNA splicing, via endonucleolytic cleavage and ligation (GO:0000394);; Molecular Function: RNA binding (GO:0003723);; Cellular Component: cytosol (GO:0005829);; Biological Process: DNA recombination (GO:0006310);; Biological Process: mRNA export from nucleus (GO:0006406);; Biological Process: meiotic nuclear division (GO:0007…	--		MSTRG.8027.8	3.49005e-05	-Inf	down	Cs1Chr10008330	cis	1	Cellular Component: cytoplasmic membrane-bounded vesicle (GO:0016023);;	--		MSTRG.43717.3	0.00680794	4.86281	up	Cs4Chr10007017	cis	0	--	--
MSTRG.7090.1	0.00527832	4.79076	up	Cs1Chr10028572	cis	0	Cellular Component: plastid (GO:0009536);;	--		MSTRG.16522.2	0.00990258	-Inf	down	Cs11Chr10033578	cis	0	Biological Process: response to toxic substance (GO:0009636);; Biological Process: response to salt stress (GO:0009651);; Biological Process: xenobiotic catabolic process (GO:0042178);; Molecular Function: quercetin 3-O-glucosyltransferase activity (GO:0080043);;	--		MSTRG.25978.8	0.00391705	5.37069	up	Cs14Chr10036193	cis	0	--	--		MSTRG.8027.8	3.49005e-05	-Inf	down	Cs1Chr10008331	cis	0	Molecular Function: protein disulfide isomerase activity (GO:0003756);; Cellular Component: endoplasmic reticulum membrane (GO:0005789);; Biological Process: protein folding (GO:0006457);; Cellular Component: plastid (GO:0009536);; Molecular Function: oxidoreductase activity, acting on a sulfur group of donors, disulfide as acceptor (GO:0016671);; Molecular Function: flavin adenine dinucleotide b…	Protein processing in endoplasmic reticulum (ko04141)		MSTRG.43717.3	0.00680794	4.86281	up	Cs4Chr10007018	cis	0	--	--
MSTRG.7090.1	0.00527832	4.79076	up	Cs1Chr10028573	cis	1	Cellular Component: mitochondrion (GO:0005739);; Cellular Component: cytoplasmic membrane-bounded vesicle (GO:0016023);; Molecular Function: oxidoreductase activity (GO:0016491);; Biological Process: oxidation-reduction process (GO:0055114);;	--		MSTRG.16522.2	0.00990258	-Inf	down	Cs11Chr10033579	cis	0	Molecular Function: peroxisome matrix targeting signal-2 binding (GO:0005053);; Biological Process: fatty acid beta-oxidation (GO:0006635);; Biological Process: protein import into peroxisome matrix (GO:0016558);; Cellular Component: Cul4-RING E3 ubiquitin ligase complex (GO:0080008);;	Peroxisome (ko04146)		MSTRG.74250.2	0.00680186	-5.0428	down	Cs637contig10004945	cis	0	Molecular Function: protein serine/threonine kinase activity (GO:0004674);; Molecular Function: ATP binding (GO:0005524);; Biological Process: protein phosphorylation (GO:0006468);; Cellular Component: plastid (GO:0009536);;	--		MSTRG.8027.8	3.49005e-05	-Inf	down	Cs1Chr10008332	cis	0	--	--		MSTRG.43717.3	0.00680794	4.86281	up	Cs4Chr10007019	cis	0	--	--
MSTRG.7090.1	0.00527832	4.79076	up	Cs1Chr10028574	cis	0	Biological Process: photorespiration (GO:0009853);;	--		MSTRG.16522.2	0.00990258	-Inf	down	Cs11Chr10033580	cis	0	Cellular Component: cytoplasm (GO:0005737);; Biological Process: tricarboxylic acid cycle (GO:0006099);; Molecular Function: phosphoenolpyruvate carboxylase activity (GO:0008964);; Biological Process: carbon fixation (GO:0015977);; Biological Process: photosynthesis (GO:0015979);;	Pyruvate metabolism (ko00620);; Carbon fixation in photosynthetic organisms (ko00710);; Carbon metabolism (ko01200)		MSTRG.74250.2	0.00680186	-5.0428	down	Cs637contig10004946	cis	0	--	--		MSTRG.8027.8	3.49005e-05	-Inf	down	Cs1Chr10008333	cis	1	Molecular Function: transcription coactivator activity (GO:0003713);; Biological Process: cell proliferation (GO:0008283);; Biological Process: adaxial/abaxial pattern specification (GO:0009955);; Biological Process: leaf morphogenesis (GO:0009965);; Biological Process: ovule development (GO:0048481);;	--		MSTRG.43717.3	0.00680794	4.86281	up	Cs4Chr10007020	cis	0	--	--
MSTRG.7090.1	0.00527832	4.79076	up	Cs1Chr10028575	cis	0	--	--		MSTRG.16522.2	0.00990258	-Inf	down	Cs11Chr10033581	cis	0	Molecular Function: nucleotide binding (GO:0000166);; Molecular Function: nucleic acid binding (GO:0003676);;	--		MSTRG.74250.2	0.00680186	-5.0428	down	Cs637contig10004947	cis	1	Cellular Component: cytoplasm (GO:0005737);; Molecular Function: electron carrier activity (GO:0009055);; Molecular Function: protein disulfide oxidoreductase activity (GO:0015035);; Biological Process: electron transport chain (GO:0022900);; Biological Process: cell redox homeostasis (GO:0045454);;	--		MSTRG.8027.8	3.49005e-05	-Inf	down	Cs1Chr10008334	cis	0	Molecular Function: DNA binding (GO:0003677);; Biological Process: post-embryonic development (GO:0009791);; Molecular Function: protein dimerization activity (GO:0046983);;	--		MSTRG.43717.3	0.00680794	4.86281	up	Cs4Chr10007021	cis	0	Biological Process: response to stress (GO:0006950);;	--
MSTRG.7090.1	0.00527832	4.79076	up	Cs1Chr10028576	cis	0	--	--		MSTRG.55929.1	0.00824102	-6.90177	down	Cs7Chr10038208	cis	0	--	--		MSTRG.74250.2	0.00680186	-5.0428	down	Cs637contig10004948	cis	0	Molecular Function: DNA binding (GO:0003677);; Molecular Function: helicase activity (GO:0004386);; Molecular Function: ATP binding (GO:0005524);; Cellular Component: nucleus (GO:0005634);; Biological Process: embryo sac development (GO:0009553);; Biological Process: cell growth (GO:0016049);; Molecular Function: nucleosome binding (GO:0031491);; Biological Process: ATP-dependent chromatin remode…	--		MSTRG.8027.8	3.49005e-05	-Inf	down	Cs1Chr10008335	cis	0	--	--		MSTRG.43717.3	0.00680794	4.86281	up	Cs4Chr10007022	cis	0	Biological Process: response to stress (GO:0006950);;	--
MSTRG.7090.1	0.00527832	4.79076	up	Cs1Chr10028578	cis	0	--	--		MSTRG.55929.1	0.00824102	-6.90177	down	Cs7Chr10038209	cis	0	Cellular Component: cytoplasmic membrane-bounded vesicle (GO:0016023);;	--		MSTRG.74250.2	0.00680186	-5.0428	down	Cs637contig10004949	cis	1	Cellular Component: mitochondrion (GO:0005739);; Biological Process: metabolic process (GO:0008152);; Cellular Component: plastoglobule (GO:0010287);; Molecular Function: transferase activity, transferring acyl groups other than amino-acyl groups (GO:0016747);;	--		MSTRG.8027.8	3.49005e-05	-Inf	down	Cs1Chr10008336	cis	0	Molecular Function: sequence-specific DNA binding transcription factor activity (GO:0003700);; Molecular Function: catalytic activity (GO:0003824);; Cellular Component: nucleus (GO:0005634);; Biological Process: regulation of transcription, DNA-templated (GO:0006355);; Cellular Component: plastid (GO:0009536);; Molecular Function: sequence-specific DNA binding (GO:0043565);;	--		MSTRG.43717.3	0.00680794	4.86281	up	Cs4Chr10007023	cis	1	Biological Process: response to stress (GO:0006950);;	--
MSTRG.7090.1	0.00527832	4.79076	up	Cs1Chr10028579	cis	0	Molecular Function: folic acid binding (GO:0005542);; Biological Process: metabolic process (GO:0008152);; Molecular Function: transferase activity (GO:0016740);;	--		MSTRG.55929.1	0.00824102	-6.90177	down	Cs7Chr10038210	cis	1	--	--		MSTRG.74250.2	0.00680186	-5.0428	down	Cs637contig10004950	cis	1	Molecular Function: diacylglycerol O-acyltransferase activity (GO:0004144);; Cellular Component: plastoglobule (GO:0010287);; Biological Process: triglyceride biosynthetic process (GO:0019432);; Biological Process: phytol metabolic process (GO:0033306);;	--		MSTRG.8027.8	3.49005e-05	-Inf	down	Cs1Chr10008337	cis	0	Cellular Component: chloroplast stroma (GO:0009570);; Biological Process: terpenoid biosynthetic process (GO:0016114);; Biological Process: isopentenyl diphosphate biosynthetic process, methylerythritol 4-phosphate pathway (GO:0019288);; Molecular Function: 4-hydroxy-3-methylbut-2-en-1-yl diphosphate synthase activity (GO:0046429);; Biological Process: response to antibiotic (GO:0046677);; Molecu…	Terpenoid backbone biosynthesis (ko00900)		MSTRG.43717.3	0.00680794	4.86281	up	Cs4Chr10007024	cis	0	Molecular Function: ubiquitin-protein transferase activity (GO:0004842);; Biological Process: toxin catabolic process (GO:0009407);; Biological Process: protein ubiquitination (GO:0016567);;	--
MSTRG.7090.1	0.00527832	4.79076	up	Cs1Chr10028580	cis	0	--	--		MSTRG.55929.1	0.00824102	-6.90177	down	Cs7Chr10038211	cis	1	Molecular Function: 3-deoxy-8-phosphooctulonate synthase activity (GO:0008676);; Biological Process: biosynthetic process (GO:0009058);; Cellular Component: plastid (GO:0009536);;	--		MSTRG.74250.2	0.00680186	-5.0428	down	Cs637contig10004951	cis	1	Cellular Component: plasma membrane (GO:0005886);; Cellular Component: integral component of membrane (GO:0016021);;	--		MSTRG.8027.8	3.49005e-05	-Inf	down	Cs1Chr10008338	cis	0	Molecular Function: metalloendopeptidase activity (GO:0004222);; Biological Process: proteolysis (GO:0006508);; Biological Process: cell adhesion (GO:0007155);; Molecular Function: zinc ion binding (GO:0008270);; Cellular Component: membrane (GO:0016020);;	--		MSTRG.43717.3	0.00680794	4.86281	up	Cs4Chr10007025	cis	0	--	--
MSTRG.7090.1	0.00527832	4.79076	up	Cs1Chr10028581	cis	0	Cellular Component: plasma membrane (GO:0005886);; Biological Process: protein transport (GO:0015031);; Cellular Component: integral component of membrane (GO:0016021);; Cellular Component: transport vesicle membrane (GO:0030658);;	--		MSTRG.55929.1	0.00824102	-6.90177	down	Cs7Chr10038212	cis	0	--	--		MSTRG.35353.2	0.00680186	5.0428	up	Cs3Chr10013655	cis	0	--	--		MSTRG.8027.8	3.49005e-05	-Inf	down	Cs1Chr10008339	cis	0	--	--		MSTRG.43717.3	0.00680794	4.86281	up	Cs4Chr10007026	cis	0	Cellular Component: plastid (GO:0009536);;	--
MSTRG.7090.1	0.00527832	4.79076	up	Cs1Chr10028582	cis	0	--	--		MSTRG.55929.1	0.00824102	-6.90177	down	Cs7Chr10038213	cis	0	--	--		MSTRG.35353.2	0.00680186	5.0428	up	Cs3Chr10013656	cis	0	Molecular Function: DNA binding (GO:0003677);; Cellular Component: nucleus (GO:0005634);; Biological Process: regulation of transcription, DNA-templated (GO:0006355);;	--		MSTRG.8027.8	3.49005e-05	-Inf	down	Cs1Chr10008340	cis	0	Molecular Function: acetylglucosaminyltransferase activity (GO:0008375);; Cellular Component: membrane (GO:0016020);;	--		MSTRG.43717.3	0.00680794	4.86281	up	Cs4Chr10007027	cis	1	Molecular Function: binding (GO:0005488);; Cellular Component: nucleus (GO:0005634);;	--
MSTRG.7090.1	0.00527832	4.79076	up	Cs1Chr10028583	cis	0	--	--		MSTRG.55929.1	0.00824102	-6.90177	down	Cs7Chr10038214	cis	0	Cellular Component: plastid (GO:0009536);;	--		MSTRG.35353.2	0.00680186	5.0428	up	Cs3Chr10013657	cis	1	Cellular Component: mitochondrion (GO:0005739);;	--		MSTRG.8027.8	3.49005e-05	-Inf	down	Cs1Chr10027485	cis	0	Cellular Component: cytoplasmic membrane-bounded vesicle (GO:0016023);;	--		MSTRG.43717.3	0.00680794	4.86281	up	Cs4Chr10007028	cis	0	--	--
MSTRG.54741.2	0.00594815	-4.82767	down	Cs7Chr10001896	cis	0	--	--		MSTRG.55929.1	0.00824102	-6.90177	down	Cs7Chr10038215	cis	0	--	--		MSTRG.35353.2	0.00680186	5.0428	up	Cs3Chr10013658	cis	0	--	--		MSTRG.8027.8	3.49005e-05	-Inf	down	Cs1Chr10027486	cis	1	--	--		MSTRG.43717.3	0.00680794	4.86281	up	Cs4Chr10007029	cis	0	Biological Process: cell plate assembly (GO:0000919);;	--
MSTRG.54741.2	0.00594815	-4.82767	down	Cs7Chr10001897	cis	1	Molecular Function: microtubule motor activity (GO:0003777);; Molecular Function: ATP binding (GO:0005524);; Cellular Component: kinesin complex (GO:0005871);; Cellular Component: microtubule (GO:0005874);; Biological Process: microtubule-based movement (GO:0007018);; Molecular Function: microtubule binding (GO:0008017);;	--		MSTRG.55929.1	0.00824102	-6.90177	down	Cs7Chr10038216	cis	1	Molecular Function: protein serine/threonine kinase activity (GO:0004674);; Molecular Function: ATP binding (GO:0005524);; Cellular Component: vacuole (GO:0005773);; Cellular Component: plasma membrane (GO:0005886);; Biological Process: protein phosphorylation (GO:0006468);; Cellular Component: cytoplasmic membrane-bounded vesicle (GO:0016023);;	--		MSTRG.35353.2	0.00680186	5.0428	up	Cs3Chr10013659	cis	0	Molecular Function: zinc ion binding (GO:0008270);; Cellular Component: chloroplast (GO:0009507);; Cellular Component: intracellular organelle part (GO:0044446);; Biological Process: single-organism cellular process (GO:0044763);;	--		MSTRG.8027.8	3.49005e-05	-Inf	down	Cs1Chr10027487	cis	0	Cellular Component: plastid (GO:0009536);;	--		MSTRG.43717.3	0.00680794	4.86281	up	Cs4Chr10007030	cis	0	--	--
MSTRG.54741.2	0.00594815	-4.82767	down	Cs7Chr10001898	cis	0	--	--		MSTRG.55929.1	0.00824102	-6.90177	down	Cs7Chr10038217	cis	0	Cellular Component: mitochondrion (GO:0005739);;	--		MSTRG.35353.2	0.00680186	5.0428	up	Cs3Chr10013660	cis	0	--	--		MSTRG.8027.8	3.49005e-05	-Inf	down	Cs1Chr10027488	cis	0	Cellular Component: cytoplasmic membrane-bounded vesicle (GO:0016023);;	--		MSTRG.43717.3	0.00680794	4.86281	up	Cs4Chr10009597	cis	1	--	--
MSTRG.54741.2	0.00594815	-4.82767	down	Cs7Chr10001899	cis	0	Molecular Function: nucleotide binding (GO:0000166);; Cellular Component: plastid (GO:0009536);;	--		MSTRG.55929.1	0.00824102	-6.90177	down	Cs7Chr10038218	cis	0	Molecular Function: glutathione transferase activity (GO:0004364);; Cellular Component: cytoplasm (GO:0005737);; Biological Process: aromatic amino acid family metabolic process (GO:0009072);;	Tyrosine metabolism (ko00350)		MSTRG.35353.2	0.00680186	5.0428	up	Cs3Chr10013661	cis	0	Molecular Function: cysteine synthase activity (GO:0004124);; Molecular Function: cytochrome-b5 reductase activity, acting on NAD(P)H (GO:0004128);; Cellular Component: endoplasmic reticulum (GO:0005783);; Cellular Component: plasma membrane (GO:0005886);; Biological Process: cysteine biosynthetic process from serine (GO:0006535);; Cellular Component: plant-type cell wall (GO:0009505);; Cellular …	Cysteine and methionine metabolism (ko00270);; Sulfur metabolism (ko00920);; Carbon metabolism (ko01200);; Biosynthesis of amino acids (ko01230)		MSTRG.8027.8	3.49005e-05	-Inf	down	Cs1Chr10027489	cis	0	Molecular Function: structural constituent of ribosome (GO:0003735);; Cellular Component: nucleolus (GO:0005730);; Cellular Component: plasma membrane (GO:0005886);; Biological Process: translation (GO:0006412);; Cellular Component: cytosolic large ribosomal subunit (GO:0022625);;	Ribosome (ko03010)		MSTRG.43717.3	0.00680794	4.86281	up	Cs4Chr10009598	cis	1	Molecular Function: microtubule motor activity (GO:0003777);; Molecular Function: ATP binding (GO:0005524);; Cellular Component: kinesin complex (GO:0005871);; Cellular Component: microtubule (GO:0005874);; Biological Process: microtubule-based movement (GO:0007018);; Molecular Function: microtubule binding (GO:0008017);;	--
MSTRG.54741.2	0.00594815	-4.82767	down	Cs7Chr10001900	cis	0	Molecular Function: nucleotide binding (GO:0000166);; Molecular Function: nucleic acid binding (GO:0003676);;	--		MSTRG.55929.1	0.00824102	-6.90177	down	Cs7Chr10038219	cis	1	Molecular Function: glutathione transferase activity (GO:0004364);; Cellular Component: cytoplasm (GO:0005737);; Biological Process: aromatic amino acid family metabolic process (GO:0009072);;	Tyrosine metabolism (ko00350)		MSTRG.35353.2	0.00680186	5.0428	up	Cs3Chr10013662	cis	0	--	--		MSTRG.8027.8	3.49005e-05	-Inf	down	Cs1Chr10027490	cis	0	Cellular Component: mitochondrial inner membrane (GO:0005743);; Molecular Function: folic acid transporter activity (GO:0008517);; Cellular Component: chloroplast envelope (GO:0009941);; Biological Process: folic acid transport (GO:0015884);; Cellular Component: integral component of membrane (GO:0016021);; Biological Process: transmembrane transport (GO:0055085);;	--		MSTRG.74914.5	0.0026868	-5.334	down	Cs928contig10000810	cis	0	--	--
MSTRG.54741.2	0.00594815	-4.82767	down	Cs7Chr10001901	cis	1	Cellular Component: nuclear condensin complex (GO:0000799);; Biological Process: mitotic chromosome condensation (GO:0007076);;	--		MSTRG.55929.1	0.00824102	-6.90177	down	Cs7Chr10038220	cis	1	Molecular Function: serine-type carboxypeptidase activity (GO:0004185);; Cellular Component: extracellular region (GO:0005576);; Biological Process: proteolysis (GO:0006508);;	--		MSTRG.35353.2	0.00680186	5.0428	up	Cs3Chr10013665	cis	1	Molecular Function: serine-type endopeptidase inhibitor activity (GO:0004867);; Cellular Component: cytoplasmic membrane-bounded vesicle (GO:0016023);;	--		MSTRG.8027.8	3.49005e-05	-Inf	down	Cs1Chr10027491	cis	0	Cellular Component: mitochondrial inner membrane (GO:0005743);; Molecular Function: folic acid transporter activity (GO:0008517);; Cellular Component: chloroplast envelope (GO:0009941);; Biological Process: folic acid transport (GO:0015884);; Cellular Component: integral component of membrane (GO:0016021);; Biological Process: transmembrane transport (GO:0055085);;	--		MSTRG.17492.1	0.000218112	6.53581	up	Cs12Chr10021470	cis	0	Cellular Component: 1,3-beta-D-glucan synthase complex (GO:0000148);; Molecular Function: 1,3-beta-D-glucan synthase activity (GO:0003843);; Biological Process: (1->3)-beta-D-glucan biosynthetic process (GO:0006075);;	--
MSTRG.54741.2	0.00594815	-4.82767	down	Cs7Chr10001902	cis	0	Cellular Component: cytosol (GO:0005829);; Cellular Component: plasma membrane (GO:0005886);;	--		MSTRG.25347.11	0.00862392	-Inf	down	Cs14Chr10009024	cis	0	Molecular Function: microtubule motor activity (GO:0003777);; Molecular Function: ATP binding (GO:0005524);; Cellular Component: kinesin complex (GO:0005871);; Cellular Component: microtubule (GO:0005874);; Biological Process: protein targeting to membrane (GO:0006612);; Biological Process: microtubule-based movement (GO:0007018);; Molecular Function: microtubule binding (GO:0008017);; Cellular C…	--		MSTRG.35353.2	0.00680186	5.0428	up	Cs3Chr10013666	cis	1	Cellular Component: membrane (GO:0016020);; Molecular Function: transferase activity, transferring phosphorus-containing groups (GO:0016772);;	--		MSTRG.8027.8	3.49005e-05	-Inf	down	Cs1Chr10027492	cis	0	Molecular Function: structural constituent of ribosome (GO:0003735);; Cellular Component: mitochondrion (GO:0005739);; Biological Process: translation (GO:0006412);; Cellular Component: large ribosomal subunit (GO:0015934);;	Ribosome (ko03010)		MSTRG.17492.1	0.000218112	6.53581	up	Cs12Chr10021471	cis	0	--	--
MSTRG.54741.2	0.00594815	-4.82767	down	Cs7Chr10001903	cis	0	Molecular Function: nucleoside diphosphate kinase activity (GO:0004550);; Molecular Function: ATP binding (GO:0005524);; Cellular Component: nucleus (GO:0005634);; Biological Process: nucleoside diphosphate phosphorylation (GO:0006165);; Biological Process: GTP biosynthetic process (GO:0006183);; Biological Process: UTP biosynthetic process (GO:0006228);; Biological Process: CTP biosynthetic proc…	Purine metabolism (ko00230);; Pyrimidine metabolism (ko00240)		MSTRG.25347.11	0.00862392	-Inf	down	Cs14Chr10009025	cis	0	Biological Process: sodium ion transport (GO:0006814);; Biological Process: regulation of pH (GO:0006885);; Molecular Function: sodium:proton antiporter activity (GO:0015385);; Cellular Component: integral component of membrane (GO:0016021);; Biological Process: transmembrane transport (GO:0055085);;	--		MSTRG.35353.2	0.00680186	5.0428	up	Cs3Chr10013667	cis	1	Biological Process: small nucleolar ribonucleoprotein complex assembly (GO:0000491);; Cellular Component: nucleus (GO:0005634);; Cellular Component: cytoplasmic membrane-bounded vesicle (GO:0016023);; Cellular Component: apoplast (GO:0048046);;	mRNA surveillance pathway (ko03015)		MSTRG.8027.8	3.49005e-05	-Inf	down	Cs1Chr10027493	cis	0	--	--		MSTRG.17492.1	0.000218112	6.53581	up	Cs12Chr10021472	cis	0	Cellular Component: membrane (GO:0016020);; Cellular Component: cytoplasmic membrane-bounded vesicle (GO:0016023);;	--
MSTRG.54741.2	0.00594815	-4.82767	down	Cs7Chr10005259	cis	1	Molecular Function: electron carrier activity (GO:0009055);; Molecular Function: protein disulfide oxidoreductase activity (GO:0015035);; Cellular Component: cytoplasmic membrane-bounded vesicle (GO:0016023);; Biological Process: electron transport chain (GO:0022900);; Biological Process: cell redox homeostasis (GO:0045454);;	--		MSTRG.25347.11	0.00862392	-Inf	down	Cs14Chr10009026	cis	0	Biological Process: cytokinesis by cell plate formation (GO:0000911);; Molecular Function: DNA binding (GO:0003677);; Cellular Component: nucleus (GO:0005634);; Cellular Component: chromosome (GO:0005694);; Biological Process: chromatin organization (GO:0006325);; Biological Process: RNA processing (GO:0006396);; Biological Process: fatty acid beta-oxidation (GO:0006635);; Biological Process: mit…	--		MSTRG.35353.2	0.00680186	5.0428	up	Cs3Chr10013668	cis	0	Molecular Function: ARF GTPase activator activity (GO:0008060);; Molecular Function: zinc ion binding (GO:0008270);; Biological Process: regulation of ARF GTPase activity (GO:0032312);;	--		MSTRG.8027.8	3.49005e-05	-Inf	down	Cs1Chr10027494	cis	0	Cellular Component: plastid chromosome (GO:0009508);; Cellular Component: chloroplast thylakoid membrane (GO:0009535);; Cellular Component: chloroplast stroma (GO:0009570);; Cellular Component: chloroplast inner membrane (GO:0009706);; Biological Process: thylakoid membrane organization (GO:0010027);; Biological Process: vesicle organization (GO:0016050);; Biological Process: modulation by virus …	--		MSTRG.17492.1	0.000218112	6.53581	up	Cs12Chr10021473	cis	0	--	--
MSTRG.54741.2	0.00594815	-4.82767	down	Cs7Chr10005260	cis	1	Cellular Component: mitochondrion (GO:0005739);; Cellular Component: cytosol (GO:0005829);;	--		MSTRG.25347.11	0.00862392	-Inf	down	Cs14Chr10009027	cis	1	Cellular Component: cytoplasmic membrane-bounded vesicle (GO:0016023);;	--		MSTRG.35353.2	0.00680186	5.0428	up	Cs3Chr10013669	cis	1	Molecular Function: catalytic activity (GO:0003824);;	Cyanoamino acid metabolism (ko00460);; Starch and sucrose metabolism (ko00500);; Phenylpropanoid biosynthesis (ko00940)		MSTRG.54862.2	0.000680687	-Inf	down	Cs7Chr10010300	cis	0	--	--		MSTRG.17492.1	0.000218112	6.53581	up	Cs12Chr10021474	cis	0	Cellular Component: chloroplast ATP synthase complex (GO:0009544);; Biological Process: photosynthetic electron transport in photosystem II (GO:0009772);; Cellular Component: chloroplast envelope (GO:0009941);; Biological Process: ATP synthesis coupled proton transport (GO:0015986);; Molecular Function: enzyme regulator activity (GO:0030234);; Cellular Component: proton-transporting ATP synthase …	--
MSTRG.54741.2	0.00594815	-4.82767	down	Cs7Chr10005261	cis	0	Cellular Component: Golgi membrane (GO:0000139);; Biological Process: nuclear-transcribed mRNA catabolic process (GO:0000956);; Cellular Component: mitochondrion (GO:0005739);; Cellular Component: Golgi stack (GO:0005795);; Cellular Component: cytosol (GO:0005829);; Biological Process: protein glycosylation (GO:0006486);; Biological Process: vacuole organization (GO:0007033);; Molecular Function:…	--		MSTRG.25347.11	0.00862392	-Inf	down	Cs14Chr10009028	cis	0	Cellular Component: cytoplasmic membrane-bounded vesicle (GO:0016023);;	--		MSTRG.35353.2	0.00680186	5.0428	up	Cs3Chr10013670	cis	0	Cellular Component: ESCRT II complex (GO:0000814);; Molecular Function: transporter activity (GO:0005215);; Biological Process: vesicle-mediated transport (GO:0016192);; Molecular Function: phosphatidylinositol-3-phosphate binding (GO:0032266);; Molecular Function: ubiquitin binding (GO:0043130);;	Endocytosis (ko04144)		MSTRG.54862.2	0.000680687	-Inf	down	Cs7Chr10010301	cis	0	Cellular Component: nucleus (GO:0005634);;	--		MSTRG.17492.1	0.000218112	6.53581	up	Cs12Chr10021475	cis	0	--	--
MSTRG.54741.2	0.00594815	-4.82767	down	Cs7Chr10005262	cis	0	Cellular Component: nucleus (GO:0005634);; Cellular Component: mitochondrion (GO:0005739);; Cellular Component: cytosol (GO:0005829);; Biological Process: lipid transport (GO:0006869);;	--		MSTRG.25347.11	0.00862392	-Inf	down	Cs14Chr10009029	cis	1	Biological Process: cellular amino acid metabolic process (GO:0006520);; Molecular Function: transaminase activity (GO:0008483);; Biological Process: biosynthetic process (GO:0009058);; Molecular Function: pyridoxal phosphate binding (GO:0030170);;	Ubiquinone and other terpenoid-quinone biosynthesis (ko00130);; Cysteine and methionine metabolism (ko00270);; Tyrosine metabolism (ko00350);; Phenylalanine metabolism (ko00360);; Phenylalanine, tyrosine and tryptophan biosynthesis (ko00400);; Isoquinoline alkaloid biosynthesis (ko00950);; Tropane, piperidine and pyridine alkaloid biosynthesis (ko00960);; Biosynthesis of amino acids (ko01230)		MSTRG.35353.2	0.00680186	5.0428	up	Cs3Chr10013671	cis	0	--	Endocytosis (ko04144)		MSTRG.54862.2	0.000680687	-Inf	down	Cs7Chr10010302	cis	0	Molecular Function: binding (GO:0005488);; Cellular Component: ribosome (GO:0005840);;	Ribosome (ko03010)		MSTRG.17492.1	0.000218112	6.53581	up	Cs12Chr10021476	cis	0	Cellular Component: cytoplasmic membrane-bounded vesicle (GO:0016023);; Molecular Function: hydrolase activity (GO:0016787);;	--
MSTRG.54741.2	0.00594815	-4.82767	down	Cs7Chr10005263	cis	0	--	--		MSTRG.25347.11	0.00862392	-Inf	down	Cs14Chr10009030	cis	0	--	--		MSTRG.35353.2	0.00680186	5.0428	up	Cs3Chr10013672	cis	0	Cellular Component: mitochondrion (GO:0005739);; Biological Process: macromolecule biosynthetic process (GO:0009059);; Biological Process: cellular biosynthetic process (GO:0044249);; Biological Process: regulation of macromolecule metabolic process (GO:0060255);; Biological Process: regulation of primary metabolic process (GO:0080090);;	--		MSTRG.54862.2	0.000680687	-Inf	down	Cs7Chr10010303	cis	0	--	--		MSTRG.17492.1	0.000218112	6.53581	up	Cs12Chr10021477	cis	0	Molecular Function: voltage-gated potassium channel activity (GO:0005249);; Cellular Component: mitochondrion (GO:0005739);; Cellular Component: plasma membrane (GO:0005886);; Cellular Component: plasmodesma (GO:0009506);; Cellular Component: integral component of membrane (GO:0016021);; Biological Process: regulation of ion transmembrane transport (GO:0034765);; Biological Process: potassium ion…	--
MSTRG.54741.2	0.00594815	-4.82767	down	Cs7Chr10005264	cis	0	Molecular Function: tryptophan-tRNA ligase activity (GO:0004830);; Molecular Function: ATP binding (GO:0005524);; Cellular Component: cytosol (GO:0005829);; Biological Process: tryptophanyl-tRNA aminoacylation (GO:0006436);; Biological Process: nucleotide biosynthetic process (GO:0009165);;	Aminoacyl-tRNA biosynthesis (ko00970)		MSTRG.25347.11	0.00862392	-Inf	down	Cs14Chr10009031	cis	0	--	--		MSTRG.35353.2	0.00680186	5.0428	up	Cs3Chr10013673	cis	0	--	--		MSTRG.54862.2	0.000680687	-Inf	down	Cs7Chr10010304	cis	0	Cellular Component: membrane (GO:0016020);;	--		MSTRG.17492.1	0.000218112	6.53581	up	Cs12Chr10021478	cis	0	Cellular Component: cytoplasmic membrane-bounded vesicle (GO:0016023);; Molecular Function: hydrolase activity (GO:0016787);;	--
MSTRG.54741.2	0.00594815	-4.82767	down	Cs7Chr10005265	cis	0	Molecular Function: riboflavin synthase activity (GO:0004746);; Biological Process: riboflavin biosynthetic process (GO:0009231);; Cellular Component: chloroplast (GO:0009507);; Molecular Function: oxidoreductase activity (GO:0016491);; Biological Process: oxidation-reduction process (GO:0055114);;	Riboflavin metabolism (ko00740)		MSTRG.25347.11	0.00862392	-Inf	down	Cs14Chr10009032	cis	1	Molecular Function: aspartic-type endopeptidase activity (GO:0004190);; Cellular Component: Golgi apparatus (GO:0005794);; Cellular Component: trans-Golgi network (GO:0005802);; Biological Process: proteolysis (GO:0006508);; Cellular Component: endosome membrane (GO:0010008);; Cellular Component: integral component of membrane (GO:0016021);;	--		MSTRG.35353.2	0.00680186	5.0428	up	Cs3Chr10013674	cis	0	Molecular Function: sequence-specific DNA binding transcription factor activity (GO:0003700);; Cellular Component: mitochondrion (GO:0005739);; Biological Process: regulation of transcription, DNA-templated (GO:0006355);; Molecular Function: sequence-specific DNA binding (GO:0043565);;	Plant hormone signal transduction (ko04075)		MSTRG.54862.2	0.000680687	-Inf	down	Cs7Chr10010305	cis	0	--	--		MSTRG.17492.1	0.000218112	6.53581	up	Cs12Chr10021479	cis	0	Molecular Function: serine-type carboxypeptidase activity (GO:0004185);; Biological Process: proteolysis (GO:0006508);;	--
MSTRG.54741.2	0.00594815	-4.82767	down	Cs7Chr10005266	cis	0	Molecular Function: peroxidase activity (GO:0004601);; Molecular Function: calcium ion binding (GO:0005509);; Biological Process: ion transport (GO:0006811);; Biological Process: response to heat (GO:0009408);; Biological Process: seed germination (GO:0009845);; Cellular Component: integral component of membrane (GO:0016021);; Molecular Function: NAD(P)H oxidase activity (GO:0016174);; Biological…	--		MSTRG.25347.11	0.00862392	-Inf	down	Cs14Chr10009033	cis	0	--	--		MSTRG.35353.2	0.00680186	5.0428	up	Cs3Chr10013675	cis	0	Cellular Component: chloroplast envelope (GO:0009941);;	--		MSTRG.54862.2	0.000680687	-Inf	down	Cs7Chr10010306	cis	0	Cellular Component: integral component of membrane (GO:0016021);;	Peroxisome (ko04146)		MSTRG.17492.1	0.000218112	6.53581	up	Cs12Chr10021480	cis	1	Molecular Function: ATP binding (GO:0005524);; Cellular Component: cell wall (GO:0005618);; Cellular Component: nucleolus (GO:0005730);; Cellular Component: mitochondrion (GO:0005739);; Cellular Component: cytosol (GO:0005829);; Cellular Component: plasma membrane (GO:0005886);; Biological Process: protein folding (GO:0006457);; Biological Process: response to water deprivation (GO:0009414);; Bio…	Protein processing in endoplasmic reticulum (ko04141);; Plant-pathogen interaction (ko04626)
MSTRG.54741.2	0.00594815	-4.82767	down	Cs7Chr10005267	cis	0	--	--		MSTRG.25347.11	0.00862392	-Inf	down	Cs14Chr10009034	cis	0	Molecular Function: protein serine/threonine kinase activity (GO:0004674);; Molecular Function: ATP binding (GO:0005524);; Biological Process: protein phosphorylation (GO:0006468);;	--		MSTRG.35353.2	0.00680186	5.0428	up	Cs3Chr10013676	cis	0	--	--		MSTRG.54862.2	0.000680687	-Inf	down	Cs7Chr10010307	cis	0	--	--		MSTRG.17492.1	0.000218112	6.53581	up	Cs9Chr10008124	trans	0	--	Ribosome (ko03010)
MSTRG.54741.2	0.00594815	-4.82767	down	Cs7Chr10005268	cis	0	Molecular Function: translation elongation factor activity (GO:0003746);; Biological Process: translational elongation (GO:0006414);; Cellular Component: chloroplast stroma (GO:0009570);; Biological Process: embryo development ending in seed dormancy (GO:0009793);; Biological Process: chloroplast relocation (GO:0009902);; Cellular Component: chloroplast envelope (GO:0009941);; Biological Process:…	--		MSTRG.25347.11	0.00862392	-Inf	down	Cs14Chr10009035	cis	0	--	--		MSTRG.35353.2	0.00680186	5.0428	up	Cs3Chr10013677	cis	1	--	--		MSTRG.54862.2	0.000680687	-Inf	down	Cs7Chr10010308	cis	0	Molecular Function: protein kinase activity (GO:0004672);; Cellular Component: membrane (GO:0016020);; Cellular Component: cytoplasmic membrane-bounded vesicle (GO:0016023);;	--		MSTRG.7493.2	0.006717	-4.6263	down	Cs1Chr10014180	cis	0	--	--
MSTRG.54741.2	0.00594815	-4.82767	down	Cs7Chr10005269	cis	0	Cellular Component: integral component of membrane (GO:0016021);; Cellular Component: cytoplasmic membrane-bounded vesicle (GO:0016023);; Biological Process: cell redox homeostasis (GO:0045454);;	--		MSTRG.25347.11	0.00862392	-Inf	down	Cs14Chr10009036	cis	1	Cellular Component: cytoplasmic membrane-bounded vesicle (GO:0016023);;	--		MSTRG.35353.2	0.00680186	5.0428	up	Cs3Chr10013678	cis	0	--	--		MSTRG.54862.2	0.000680687	-Inf	down	Cs7Chr10010309	cis	0	Molecular Function: protein serine/threonine kinase activity (GO:0004674);; Molecular Function: ATP binding (GO:0005524);; Biological Process: protein phosphorylation (GO:0006468);; Cellular Component: integral component of membrane (GO:0016021);; Cellular Component: cytoplasmic membrane-bounded vesicle (GO:0016023);;	--		MSTRG.7493.2	0.006717	-4.6263	down	Cs1Chr10014181	cis	0	--	--
MSTRG.54741.2	0.00594815	-4.82767	down	Cs7Chr10005270	cis	0	--	--		MSTRG.25347.11	0.00862392	-Inf	down	Cs14Chr10019317	cis	0	--	--		MSTRG.35353.2	0.00680186	5.0428	up	Cs3Chr10013679	cis	0	--	--		MSTRG.54862.2	0.000680687	-Inf	down	Cs7Chr10010310	cis	0	--	--		MSTRG.7493.2	0.006717	-4.6263	down	Cs1Chr10014182	cis	0	--	--
MSTRG.54741.2	0.00594815	-4.82767	down	Cs7Chr10005271	cis	0	--	--		MSTRG.25347.11	0.00862392	-Inf	down	Cs14Chr10019318	cis	0	--	--		MSTRG.35353.2	0.00680186	5.0428	up	Cs3Chr10013680	cis	0	Molecular Function: DNA binding (GO:0003677);; Molecular Function: chromatin binding (GO:0003682);; Cellular Component: nucleus (GO:0005634);; Biological Process: regulation of transcription, DNA-templated (GO:0006355);; Biological Process: flower development (GO:0009908);; Biological Process: cell differentiation (GO:0030154);;	--		MSTRG.54862.2	0.000680687	-Inf	down	Cs7Chr10010311	cis	1	--	--		MSTRG.7493.2	0.006717	-4.6263	down	Cs1Chr10014183	cis	0	Cellular Component: plastid (GO:0009536);;	--
MSTRG.54741.2	0.00594815	-4.82767	down	Cs7Chr10005272	cis	0	Cellular Component: cytoplasmic membrane-bounded vesicle (GO:0016023);;	--		MSTRG.25347.11	0.00862392	-Inf	down	Cs14Chr10019319	cis	0	--	--		MSTRG.25789.91	0.00111854	-6.09364	down	Cs14Chr10000780	cis	0	Molecular Function: nucleotide binding (GO:0000166);; Molecular Function: nucleic acid binding (GO:0003676);;	mRNA surveillance pathway (ko03015)		MSTRG.54862.2	0.000680687	-Inf	down	Cs7Chr10010312	cis	0	Cellular Component: membrane (GO:0016020);;	--		MSTRG.7493.2	0.006717	-4.6263	down	Cs1Chr10014184	cis	0	--	--
MSTRG.54741.2	0.00594815	-4.82767	down	Cs7Chr10005273	cis	0	Cellular Component: mitochondrion (GO:0005739);; Cellular Component: cytoplasmic membrane-bounded vesicle (GO:0016023);; Molecular Function: hydrolase activity (GO:0016787);;	--		MSTRG.25347.11	0.00862392	-Inf	down	Cs14Chr10019320	cis	0	--	--		MSTRG.25789.91	0.00111854	-6.09364	down	Cs14Chr10000781	cis	0	Molecular Function: zinc ion binding (GO:0008270);; Biological Process: carbohydrate transport (GO:0008643);; Cellular Component: integral component of membrane (GO:0016021);; Molecular Function: substrate-specific transmembrane transporter activity (GO:0022891);; Biological Process: transmembrane transport (GO:0055085);;	--		MSTRG.54862.2	0.000680687	-Inf	down	Cs7Chr10010313	cis	0	Molecular Function: sequence-specific DNA binding transcription factor activity (GO:0003700);; Biological Process: regulation of transcription, DNA-templated (GO:0006355);; Molecular Function: sequence-specific DNA binding (GO:0043565);;	--		MSTRG.7493.2	0.006717	-4.6263	down	Cs1Chr10014185	cis	1	--	--
MSTRG.30290.2	0.000323606	-6.06514	down	Cs2Chr10020977	cis	0	Molecular Function: aminoacyl-tRNA hydrolase activity (GO:0004045);; Cellular Component: mitochondrion (GO:0005739);; Cellular Component: chloroplast (GO:0009507);;	--		MSTRG.25347.11	0.00862392	-Inf	down	Cs14Chr10019321	cis	0	--	--		MSTRG.25789.91	0.00111854	-6.09364	down	Cs14Chr10000782	cis	0	Cellular Component: nucleus (GO:0005634);; Molecular Function: zinc ion binding (GO:0008270);; Cellular Component: plastid (GO:0009536);; Biological Process: root meristem specification (GO:0010071);; Biological Process: maintenance of root meristem identity (GO:0010078);; Biological Process: regulation of gene expression (GO:0010468);; Biological Process: maintenance of shoot apical meristem ide…	--		MSTRG.54862.2	0.000680687	-Inf	down	Cs7Chr10010314	cis	0	Molecular Function: calmodulin binding (GO:0005516);; Cellular Component: plastid (GO:0009536);;	--		MSTRG.7493.2	0.006717	-4.6263	down	Cs1Chr10014186	cis	0	Molecular Function: nucleotide binding (GO:0000166);; Molecular Function: protein kinase activity (GO:0004672);;	--
MSTRG.30290.2	0.000323606	-6.06514	down	Cs2Chr10020978	cis	0	--	--		MSTRG.25347.11	0.00862392	-Inf	down	Cs14Chr10019322	cis	0	--	--		MSTRG.25789.91	0.00111854	-6.09364	down	Cs14Chr10000783	cis	0	Molecular Function: 1-acylglycerol-3-phosphate O-acyltransferase activity (GO:0003841);; Cellular Component: endoplasmic reticulum (GO:0005783);; Cellular Component: integral component of membrane (GO:0016021);; Cellular Component: cytoplasmic membrane-bounded vesicle (GO:0016023);; Biological Process: CDP-diacylglycerol biosynthetic process (GO:0016024);;	Glycerolipid metabolism (ko00561);; Glycerophospholipid metabolism (ko00564)		MSTRG.54862.2	0.000680687	-Inf	down	Cs7Chr10054084	cis	0	--	--		MSTRG.7493.2	0.006717	-4.6263	down	Cs1Chr10014187	cis	0	Molecular Function: translation elongation factor activity (GO:0003746);; Molecular Function: GTPase activity (GO:0003924);; Molecular Function: GTP binding (GO:0005525);; Cellular Component: cytosol (GO:0005829);; Biological Process: GTP catabolic process (GO:0006184);; Biological Process: translational elongation (GO:0006414);;	Ribosome biogenesis in eukaryotes (ko03008)
MSTRG.30290.2	0.000323606	-6.06514	down	Cs2Chr10020979	cis	0	Molecular Function: protein serine/threonine kinase activity (GO:0004674);; Molecular Function: ATP binding (GO:0005524);; Biological Process: protein phosphorylation (GO:0006468);; Biological Process: circadian rhythm (GO:0007623);; Cellular Component: chloroplast (GO:0009507);; Biological Process: chlorophyll catabolic process (GO:0015996);; Biological Process: regulation of photosynthesis, lig…	--		MSTRG.25347.11	0.00862392	-Inf	down	Cs14Chr10019323	cis	0	Molecular Function: nucleotide binding (GO:0000166);; Molecular Function: RNA binding (GO:0003723);; Cellular Component: nucleus (GO:0005634);; Biological Process: mRNA processing (GO:0006397);;	Spliceosome (ko03040)		MSTRG.25789.91	0.00111854	-6.09364	down	Cs14Chr10000784	cis	0	Molecular Function: DNA topoisomerase activity (GO:0003916);; Biological Process: DNA recombination (GO:0006310);; Biological Process: chromosome segregation (GO:0007059);; Biological Process: cell cycle process (GO:0022402);; Molecular Function: organic cyclic compound binding (GO:0097159);; Molecular Function: heterocyclic compound binding (GO:1901363);;	--		MSTRG.54862.2	0.000680687	-Inf	down	Cs7Chr10054085	cis	0	--	--		MSTRG.7493.2	0.006717	-4.6263	down	Cs1Chr10014188	cis	0	--	--
MSTRG.30290.2	0.000323606	-6.06514	down	Cs2Chr10020980	cis	0	Molecular Function: 1-phosphatidylinositol binding (GO:0005545);; Cellular Component: clathrin coat (GO:0030118);; Molecular Function: clathrin binding (GO:0030276);; Biological Process: clathrin coat assembly (GO:0048268);;	--		MSTRG.25347.11	0.00862392	-Inf	down	Cs14Chr10019324	cis	1	Biological Process: carbohydrate transport (GO:0008643);; Cellular Component: integral component of membrane (GO:0016021);; Molecular Function: substrate-specific transmembrane transporter activity (GO:0022891);; Biological Process: transmembrane transport (GO:0055085);;	--		MSTRG.25789.91	0.00111854	-6.09364	down	Cs14Chr10000785	cis	0	Molecular Function: GTP binding (GO:0005525);; Biological Process: rRNA processing (GO:0006364);; Biological Process: tRNA metabolic process (GO:0006399);; Cellular Component: chloroplast (GO:0009507);; Biological Process: chloroplast organization (GO:0009658);; Biological Process: embryo development ending in seed dormancy (GO:0009793);;	--		MSTRG.54862.2	0.000680687	-Inf	down	Cs7Chr10054086	cis	0	--	--		MSTRG.7493.2	0.006717	-4.6263	down	Cs1Chr10014189	cis	0	Biological Process: phosphate ion transport (GO:0006817);; Molecular Function: zinc ion binding (GO:0008270);; Biological Process: fatty acid catabolic process (GO:0009062);; Biological Process: cellular response to phosphate starvation (GO:0016036);; Biological Process: protein ubiquitination (GO:0016567);; Molecular Function: ligase activity (GO:0016874);;	--
MSTRG.30290.2	0.000323606	-6.06514	down	Cs2Chr10020982	cis	0	Molecular Function: peroxidase activity (GO:0004601);; Cellular Component: membrane (GO:0016020);;	--		MSTRG.25347.11	0.00862392	-Inf	down	Cs14Chr10019325	cis	0	Cellular Component: membrane (GO:0016020);; Molecular Function: transmembrane transporter activity (GO:0022857);; Biological Process: single-organism transport (GO:0044765);;	--		MSTRG.25789.91	0.00111854	-6.09364	down	Cs14Chr10001845	cis	0	--	--		MSTRG.54862.2	0.000680687	-Inf	down	Cs7Chr10054087	cis	0	Molecular Function: calmodulin binding (GO:0005516);; Cellular Component: plastid (GO:0009536);;	--		MSTRG.7493.2	0.006717	-4.6263	down	Cs1Chr10014190	cis	0	Molecular Function: ATP binding (GO:0005524);; Cellular Component: mitochondrion (GO:0005739);; Biological Process: regulation of translational fidelity (GO:0006450);; Cellular Component: chloroplast (GO:0009507);; Cellular Component: glutamyl-tRNA(Gln) amidotransferase complex (GO:0030956);; Biological Process: mitochondrial translation (GO:0032543);; Molecular Function: glutaminyl-tRNA synthase…	Aminoacyl-tRNA biosynthesis (ko00970)
MSTRG.30290.2	0.000323606	-6.06514	down	Cs2Chr10020983	cis	0	Cellular Component: cytoplasmic membrane-bounded vesicle (GO:0016023);;	--		MSTRG.25347.11	0.00862392	-Inf	down	Cs14Chr10019326	cis	0	Biological Process: carbohydrate transport (GO:0008643);; Cellular Component: integral component of membrane (GO:0016021);; Molecular Function: substrate-specific transmembrane transporter activity (GO:0022891);; Biological Process: transmembrane transport (GO:0055085);;	--		MSTRG.25789.91	0.00111854	-6.09364	down	Cs14Chr10001846	cis	1	Cellular Component: membrane (GO:0016020);;	--		MSTRG.54862.2	0.000680687	-Inf	down	Cs7Chr10054088	cis	0	Molecular Function: zinc ion binding (GO:0008270);;	--		MSTRG.7493.2	0.006717	-4.6263	down	Cs1Chr10014191	cis	0	Molecular Function: serine-type endopeptidase activity (GO:0004252);; Cellular Component: integral component of membrane (GO:0016021);;	--
MSTRG.30290.2	0.000323606	-6.06514	down	Cs2Chr10020984	cis	0	Biological Process: DNA-templated transcription, initiation (GO:0006352);; Biological Process: regulation of transcription, DNA-templated (GO:0006355);; Molecular Function: zinc ion binding (GO:0008270);; Molecular Function: TBP-class protein binding (GO:0017025);;	Basal transcription factors (ko03022)		MSTRG.39405.1	0.000647931	-7.44691	down	Cs3Chr10037073	cis	0	Cellular Component: mitochondrion (GO:0005739);;	--		MSTRG.25789.91	0.00111854	-6.09364	down	Cs14Chr10001847	cis	1	Biological Process: nucleobase-containing compound metabolic process (GO:0006139);; Biological Process: phosphate-containing compound metabolic process (GO:0006796);; Cellular Component: plastid (GO:0009536);; Biological Process: response to red or far red light (GO:0009639);; Biological Process: cellular component organization (GO:0016043);; Biological Process: organophosphate metabolic process …	--		MSTRG.63192.1	3.62917e-09	-Inf	down	Cs9Chr10044650	cis	0	Molecular Function: binding (GO:0005488);; Cellular Component: nucleoplasm part (GO:0044451);; Cellular Component: nuclear DNA-directed RNA polymerase complex (GO:0055029);;	Purine metabolism (ko00230);; Pyrimidine metabolism (ko00240);; RNA polymerase (ko03020)		MSTRG.7493.2	0.006717	-4.6263	down	Cs1Chr10014194	cis	0	Molecular Function: transferase activity, transferring glycosyl groups (GO:0016757);;	--
MSTRG.30290.2	0.000323606	-6.06514	down	Cs2Chr10020985	cis	0	Biological Process: DNA-templated transcription, initiation (GO:0006352);; Biological Process: regulation of transcription, DNA-templated (GO:0006355);; Molecular Function: zinc ion binding (GO:0008270);; Molecular Function: TBP-class protein binding (GO:0017025);;	Basal transcription factors (ko03022)		MSTRG.39405.1	0.000647931	-7.44691	down	Cs3Chr10037074	cis	1	Biological Process: protein peptidyl-prolyl isomerization (GO:0000413);; Molecular Function: peptidyl-prolyl cis-trans isomerase activity (GO:0003755);; Molecular Function: FK506 binding (GO:0005528);; Cellular Component: vacuole (GO:0005773);; Biological Process: protein folding (GO:0006457);; Cellular Component: membrane (GO:0016020);;	--		MSTRG.25789.91	0.00111854	-6.09364	down	Cs14Chr10001848	cis	1	--	--		MSTRG.63192.1	3.62917e-09	-Inf	down	Cs9Chr10044651	cis	1	--	Plant hormone signal transduction (ko04075)		MSTRG.7493.2	0.006717	-4.6263	down	Cs1Chr10014195	cis	0	Biological Process: regulation of transcription, DNA-templated (GO:0006355);;	RNA degradation (ko03018)
MSTRG.30290.2	0.000323606	-6.06514	down	Cs2Chr10020986	cis	0	Molecular Function: double-stranded DNA binding (GO:0003690);; Cellular Component: cytosol (GO:0005829);;	--		MSTRG.39405.1	0.000647931	-7.44691	down	Cs3Chr10037075	cis	1	--	--		MSTRG.25789.91	0.00111854	-6.09364	down	Cs14Chr10001849	cis	0	--	--		MSTRG.63192.1	3.62917e-09	-Inf	down	Cs9Chr10044652	cis	0	Cellular Component: mitochondrion (GO:0005739);;	--		MSTRG.7493.2	0.006717	-4.6263	down	Cs1Chr10014196	cis	0	Biological Process: amino acid transmembrane transport (GO:0003333);; Cellular Component: plasma membrane (GO:0005886);; Cellular Component: plant-type vacuole membrane (GO:0009705);; Molecular Function: amino acid transmembrane transporter activity (GO:0015171);; Cellular Component: integral component of membrane (GO:0016021);;	--
MSTRG.30290.2	0.000323606	-6.06514	down	Cs2Chr10020987	cis	1	Molecular Function: protein serine/threonine kinase activity (GO:0004674);; Molecular Function: ATP binding (GO:0005524);; Cellular Component: mitochondrion (GO:0005739);; Biological Process: protein phosphorylation (GO:0006468);;	--		MSTRG.39405.1	0.000647931	-7.44691	down	Cs3Chr10037076	cis	0	--	--		MSTRG.25789.91	0.00111854	-6.09364	down	Cs14Chr10001850	cis	0	--	--		MSTRG.63192.1	3.62917e-09	-Inf	down	Cs9Chr10044653	cis	0	Cellular Component: cytoplasm (GO:0005737);;	--		MSTRG.7493.2	0.006717	-4.6263	down	Cs1Chr10014197	cis	0	Molecular Function: nucleotide binding (GO:0000166);; Cellular Component: chloroplast thylakoid membrane (GO:0009535);; Biological Process: PSII associated light-harvesting complex II catabolic process (GO:0010304);; Biological Process: chlorophyll catabolic process (GO:0015996);; Molecular Function: chlorophyll(ide) b reductase activity (GO:0034256);; Biological Process: oxidation-reduction proc…	Porphyrin and chlorophyll metabolism (ko00860)
MSTRG.30290.2	0.000323606	-6.06514	down	Cs2Chr10020988	cis	0	Cellular Component: cell part (GO:0044464);;	--		MSTRG.39405.1	0.000647931	-7.44691	down	Cs3Chr10037077	cis	1	Cellular Component: cytoplasmic membrane-bounded vesicle (GO:0016023);;	--		MSTRG.25789.91	0.00111854	-6.09364	down	Cs14Chr10001862	cis	0	Cellular Component: chloroplast thylakoid lumen (GO:0009543);;	--		MSTRG.63192.1	3.62917e-09	-Inf	down	Cs9Chr10044654	cis	0	--	--		MSTRG.7493.2	0.006717	-4.6263	down	Cs1Chr10014198	cis	1	--	Taurine and hypotaurine metabolism (ko00430)
MSTRG.30290.2	0.000323606	-6.06514	down	Cs2Chr10020989	cis	0	--	--		MSTRG.39405.1	0.000647931	-7.44691	down	Cs3Chr10037078	cis	0	--	--		MSTRG.36871.1	0.00456936	-5.2799	down	Cs3Chr10020880	cis	0	Molecular Function: nucleic acid binding (GO:0003676);; Molecular Function: exonuclease activity (GO:0004527);; Molecular Function: zinc ion binding (GO:0008270);;	--		MSTRG.63192.1	3.62917e-09	-Inf	down	Cs9Chr10044655	cis	0	Cellular Component: mitochondrion (GO:0005739);;	--		MSTRG.7493.2	0.006717	-4.6263	down	Cs1Chr10014199	cis	0	--	Taurine and hypotaurine metabolism (ko00430)
MSTRG.30290.2	0.000323606	-6.06514	down	Cs2Chr10020990	cis	0	Molecular Function: binding (GO:0005488);;	--		MSTRG.39405.1	0.000647931	-7.44691	down	Cs3Chr10037079	cis	0	--	--		MSTRG.36871.1	0.00456936	-5.2799	down	Cs3Chr10020881	cis	0	Molecular Function: sequence-specific DNA binding transcription factor activity (GO:0003700);; Cellular Component: nucleus (GO:0005634);; Biological Process: regulation of transcription, DNA-templated (GO:0006355);; Molecular Function: sequence-specific DNA binding (GO:0043565);;	Plant hormone signal transduction (ko04075)		MSTRG.63192.1	3.62917e-09	-Inf	down	Cs9Chr10044656	cis	0	--	--		MSTRG.7493.2	0.006717	-4.6263	down	Cs1Chr10014200	cis	0	--	--
MSTRG.30290.2	0.000323606	-6.06514	down	Cs2Chr10020991	cis	1	Molecular Function: dimethylallyltranstransferase activity (GO:0004161);; Molecular Function: geranyltranstransferase activity (GO:0004337);; Cellular Component: cytoplasm (GO:0005737);; Biological Process: cholesterol biosynthetic process (GO:0006695);; Biological Process: geranyl diphosphate biosynthetic process (GO:0033384);; Biological Process: farnesyl diphosphate biosynthetic process (GO:00…	Terpenoid backbone biosynthesis (ko00900)		MSTRG.39405.1	0.000647931	-7.44691	down	Cs3Chr10037080	cis	0	--	--		MSTRG.36871.1	0.00456936	-5.2799	down	Cs3Chr10020882	cis	1	Cellular Component: cytoplasmic membrane-bounded vesicle (GO:0016023);;	--		MSTRG.63192.1	3.62917e-09	-Inf	down	Cs9Chr10044657	cis	0	Molecular Function: microtubule motor activity (GO:0003777);; Molecular Function: ATP binding (GO:0005524);; Cellular Component: cytoplasm (GO:0005737);; Cellular Component: kinesin complex (GO:0005871);; Cellular Component: microtubule (GO:0005874);; Biological Process: microtubule-based movement (GO:0007018);; Molecular Function: microtubule binding (GO:0008017);; Biological Process: cellulose …	--		MSTRG.7493.2	0.006717	-4.6263	down	Cs1Chr10014201	cis	0	--	--
MSTRG.30290.2	0.000323606	-6.06514	down	Cs2Chr10020992	cis	0	Molecular Function: nucleotide binding (GO:0000166);; Biological Process: photoperiodism, flowering (GO:0048573);; Cellular Component: Cul4-RING E3 ubiquitin ligase complex (GO:0080008);;	mRNA surveillance pathway (ko03015)		MSTRG.39405.1	0.000647931	-7.44691	down	Cs3Chr10037081	cis	1	Molecular Function: iron ion binding (GO:0005506);; Cellular Component: endoplasmic reticulum membrane (GO:0005789);; Molecular Function: electron carrier activity (GO:0009055);; Biological Process: dhurrin biosynthetic process (GO:0010132);; Cellular Component: integral component of membrane (GO:0016021);; Molecular Function: heme binding (GO:0020037);; Molecular Function: hydroxyphenylacetonitr…	Cyanoamino acid metabolism (ko00460)		MSTRG.36871.1	0.00456936	-5.2799	down	Cs3Chr10020883	cis	0	Biological Process: MAPK cascade (GO:0000165);; Molecular Function: inorganic phosphate transmembrane transporter activity (GO:0005315);; Molecular Function: sugar:proton symporter activity (GO:0005351);; Biological Process: protein targeting to membrane (GO:0006612);; Molecular Function: organic anion transmembrane transporter activity (GO:0008514);; Cellular Component: chloroplast thylakoid mem…	--		MSTRG.63192.1	3.62917e-09	-Inf	down	Cs9Chr10044658	cis	1	Molecular Function: protein kinase activity (GO:0004672);; Molecular Function: ATP binding (GO:0005524);; Biological Process: protein phosphorylation (GO:0006468);; Cellular Component: integral component of membrane (GO:0016021);; Cellular Component: cytoplasmic membrane-bounded vesicle (GO:0016023);;	--		MSTRG.7493.2	0.006717	-4.6263	down	Cs1Chr10014202	cis	1	Molecular Function: nucleotide binding (GO:0000166);;	--
MSTRG.30290.2	0.000323606	-6.06514	down	Cs2Chr10020993	cis	0	--	--		MSTRG.39405.1	0.000647931	-7.44691	down	Cs3Chr10037082	cis	0	Molecular Function: monooxygenase activity (GO:0004497);; Cellular Component: endoplasmic reticulum (GO:0005783);; Biological Process: defense response (GO:0006952);; Biological Process: response to bacterium (GO:0009617);; Molecular Function: oxidoreductase activity, acting on paired donors, with incorporation or reduction of molecular oxygen (GO:0016705);; Biological Process: carboxylic acid me…	Cyanoamino acid metabolism (ko00460);; Glucosinolate biosynthesis (ko00966);; 2-Oxocarboxylic acid metabolism (ko01210)		MSTRG.36871.1	0.00456936	-5.2799	down	Cs3Chr10020884	cis	0	--	--		MSTRG.29523.31	0.000291101	-Inf	down	Cs2Chr10002164	cis	1	Molecular Function: peroxidase activity (GO:0004601);; Cellular Component: vacuole (GO:0005773);; Cellular Component: plasma membrane (GO:0005886);; Biological Process: response to oxidative stress (GO:0006979);; Biological Process: response to light stimulus (GO:0009416);; Cellular Component: plant-type cell wall (GO:0009505);; Biological Process: response to salt stress (GO:0009651);; Biologica…	Phenylalanine metabolism (ko00360);; Phenylpropanoid biosynthesis (ko00940)		MSTRG.29487.3	0.00994424	4.66397	up	Cs2Chr10002177	cis	0	Cellular Component: integral component of membrane (GO:0016021);;	--
MSTRG.30290.2	0.000323606	-6.06514	down	Cs2Chr10020994	cis	0	--	--		MSTRG.39405.1	0.000647931	-7.44691	down	Cs3Chr10037083	cis	0	--	--		MSTRG.36871.1	0.00456936	-5.2799	down	Cs3Chr10020885	cis	1	Biological Process: response to nematode (GO:0009624);; Cellular Component: plant-type vacuole membrane (GO:0009705);; Biological Process: response to zinc ion (GO:0010043);; Cellular Component: integral component of membrane (GO:0016021);; Biological Process: zinc ion homeostasis (GO:0055069);; Biological Process: transmembrane transport (GO:0055085);; Biological Process: response to karrikin (G…	--		MSTRG.29523.31	0.000291101	-Inf	down	Cs2Chr10002165	cis	1	--	--		MSTRG.29487.3	0.00994424	4.66397	up	Cs2Chr10002178	cis	0	Molecular Function: protein serine/threonine kinase activity (GO:0004674);; Molecular Function: ATP binding (GO:0005524);; Biological Process: protein phosphorylation (GO:0006468);; Cellular Component: cytoplasmic membrane-bounded vesicle (GO:0016023);;	--
MSTRG.30290.2	0.000323606	-6.06514	down	Cs2Chr10035022	cis	1	Molecular Function: protein serine/threonine kinase activity (GO:0004674);; Molecular Function: ATP binding (GO:0005524);; Biological Process: protein phosphorylation (GO:0006468);; Cellular Component: cytoplasmic membrane-bounded vesicle (GO:0016023);; Molecular Function: polysaccharide binding (GO:0030247);;	--		MSTRG.39405.1	0.000647931	-7.44691	down	Cs3Chr10037084	cis	0	Molecular Function: oxidoreductase activity, acting on the CH-OH group of donors, NAD or NADP as acceptor (GO:0016616);; Molecular Function: NAD binding (GO:0051287);; Biological Process: oxidation-reduction process (GO:0055114);;	--		MSTRG.36871.1	0.00456936	-5.2799	down	Cs3Chr10020886	cis	0	Cellular Component: ribosome (GO:0005840);; Cellular Component: thylakoid (GO:0009579);; Cellular Component: chloroplast part (GO:0044434);;	--		MSTRG.29523.31	0.000291101	-Inf	down	Cs2Chr10002166	cis	0	--	--		MSTRG.29487.3	0.00994424	4.66397	up	Cs2Chr10025946	cis	1	Molecular Function: DNA binding (GO:0003677);; Cellular Component: nucleus (GO:0005634);; Biological Process: regulation of transcription, DNA-templated (GO:0006355);; Biological Process: response to wounding (GO:0009611);; Biological Process: negative regulation of abscisic acid-activated signaling pathway (GO:0009788);;	--
MSTRG.30290.2	0.000323606	-6.06514	down	Cs2Chr10035023	cis	0	Cellular Component: cytoplasmic membrane-bounded vesicle (GO:0016023);; Molecular Function: transferase activity, transferring phosphorus-containing groups (GO:0016772);;	--		MSTRG.39405.1	0.000647931	-7.44691	down	Cs3Chr10037085	cis	0	--	--		MSTRG.36871.1	0.00456936	-5.2799	down	Cs3Chr10020887	cis	1	Molecular Function: serine-type endopeptidase activity (GO:0004252);; Biological Process: proteolysis (GO:0006508);; Cellular Component: cytoplasmic membrane-bounded vesicle (GO:0016023);; Molecular Function: identical protein binding (GO:0042802);; Biological Process: negative regulation of catalytic activity (GO:0043086);;	--		MSTRG.29523.31	0.000291101	-Inf	down	Cs2Chr10036744	cis	0	Molecular Function: ATP binding (GO:0005524);; Cellular Component: nucleus (GO:0005634);; Biological Process: nucleobase-containing compound metabolic process (GO:0006139);; Molecular Function: phosphotransferase activity, alcohol group as acceptor (GO:0016773);;	--		MSTRG.29487.3	0.00994424	4.66397	up	Cs2Chr10025947	cis	0	Cellular Component: cytoplasmic membrane-bounded vesicle (GO:0016023);;	--
MSTRG.30290.2	0.000323606	-6.06514	down	Cs2Chr10035024	cis	1	--	--		MSTRG.39405.1	0.000647931	-7.44691	down	Cs3Chr10037086	cis	0	--	--		MSTRG.36871.1	0.00456936	-5.2799	down	Cs3Chr10020888	cis	1	Molecular Function: serine-type endopeptidase activity (GO:0004252);; Biological Process: proteolysis (GO:0006508);; Molecular Function: zinc ion binding (GO:0008270);; Cellular Component: membrane (GO:0016020);; Cellular Component: cytoplasmic membrane-bounded vesicle (GO:0016023);; Molecular Function: identical protein binding (GO:0042802);; Biological Process: negative regulation of catalytic …	--		MSTRG.29523.31	0.000291101	-Inf	down	Cs2Chr10036745	cis	0	Cellular Component: chloroplast (GO:0009507);; Cellular Component: membrane (GO:0016020);; Molecular Function: transferase activity, transferring glycosyl groups (GO:0016757);;	--		MSTRG.29487.3	0.00994424	4.66397	up	Cs2Chr10025948	cis	0	Biological Process: primary metabolic process (GO:0044238);; Biological Process: cellular macromolecule metabolic process (GO:0044260);; Molecular Function: metal ion binding (GO:0046872);;	--
MSTRG.30290.2	0.000323606	-6.06514	down	Cs2Chr10035025	cis	1	Cellular Component: cytoplasmic membrane-bounded vesicle (GO:0016023);;	--		MSTRG.42183.3	0.000101406	-7.83218	down	Cs4Chr10018149	cis	0	Cellular Component: plasma membrane (GO:0005886);; Cellular Component: cytoplasmic membrane-bounded vesicle (GO:0016023);;	--		MSTRG.36871.1	0.00456936	-5.2799	down	Cs3Chr10020889	cis	1	Molecular Function: DNA binding (GO:0003677);; Molecular Function: iron ion binding (GO:0005506);; Biological Process: rRNA processing (GO:0006364);; Biological Process: unsaturated fatty acid biosynthetic process (GO:0006636);; Biological Process: response to light stimulus (GO:0009416);; Cellular Component: chloroplast thylakoid membrane (GO:0009535);; Cellular Component: chloroplast inner memb…	Porphyrin and chlorophyll metabolism (ko00860)		MSTRG.29523.31	0.000291101	-Inf	down	Cs2Chr10036746	cis	1	Cellular Component: chloroplast stroma (GO:0009570);; Biological Process: stomatal complex morphogenesis (GO:0010103);; Molecular Function: hydrolase activity (GO:0016787);; Biological Process: cysteine biosynthetic process (GO:0019344);;	--		MSTRG.29487.3	0.00994424	4.66397	up	Cs2Chr10025950	cis	0	Molecular Function: nucleic acid binding (GO:0003676);; Cellular Component: mitochondrion (GO:0005739);;	--
MSTRG.30290.2	0.000323606	-6.06514	down	Cs2Chr10035026	cis	0	Cellular Component: membrane (GO:0016020);;	--		MSTRG.42183.3	0.000101406	-7.83218	down	Cs4Chr10018150	cis	0	--	--		MSTRG.36871.1	0.00456936	-5.2799	down	Cs3Chr10020891	cis	0	--	--		MSTRG.29523.31	0.000291101	-Inf	down	Cs2Chr10036747	cis	0	Biological Process: transport (GO:0006810);; Cellular Component: integral component of membrane (GO:0016021);;	--		MSTRG.29487.3	0.00994424	4.66397	up	Cs2Chr10025951	cis	1	--	--
MSTRG.30290.2	0.000323606	-6.06514	down	Cs2Chr10035027	cis	0	Molecular Function: protein serine/threonine phosphatase activity (GO:0004722);; Cellular Component: nucleus (GO:0005634);; Cellular Component: cytoplasm (GO:0005737);; Biological Process: protein dephosphorylation (GO:0006470);; Cellular Component: protein serine/threonine phosphatase complex (GO:0008287);; Biological Process: negative regulation of flower development (GO:0009910);;	--		MSTRG.42183.3	0.000101406	-7.83218	down	Cs4Chr10018151	cis	1	Cellular Component: plastid (GO:0009536);;	--		MSTRG.36871.1	0.00456936	-5.2799	down	Cs3Chr10020892	cis	0	--	--		MSTRG.29523.31	0.000291101	-Inf	down	Cs2Chr10036748	cis	1	Molecular Function: inward rectifier potassium channel activity (GO:0005242);; Cellular Component: plasmodesma (GO:0009506);; Cellular Component: plastid (GO:0009536);; Biological Process: response to abscisic acid (GO:0009737);; Biological Process: myo-inositol hexakisphosphate biosynthetic process (GO:0010264);; Cellular Component: integral component of membrane (GO:0016021);; Molecular Functio…	--		MSTRG.29487.3	0.00994424	4.66397	up	Cs2Chr10025952	cis	0	--	--
MSTRG.30290.2	0.000323606	-6.06514	down	Cs2Chr10035028	cis	0	--	--		MSTRG.42183.3	0.000101406	-7.83218	down	Cs4Chr10018152	cis	0	Biological Process: multicellular organismal development (GO:0007275);; Biological Process: response to abiotic stimulus (GO:0009628);; Biological Process: cellular process (GO:0009987);;	--		MSTRG.36871.1	0.00456936	-5.2799	down	Cs3Chr10020893	cis	0	Cellular Component: mitochondrial inner membrane (GO:0005743);;	--		MSTRG.29523.31	0.000291101	-Inf	down	Cs2Chr10036749	cis	1	--	--		MSTRG.29487.3	0.00994424	4.66397	up	Cs2Chr10025953	cis	0	Molecular Function: DNA binding (GO:0003677);; Molecular Function: sequence-specific DNA binding transcription factor activity (GO:0003700);; Cellular Component: nucleus (GO:0005634);; Biological Process: regulation of transcription, DNA-templated (GO:0006355);;	--
MSTRG.30290.2	0.000323606	-6.06514	down	Cs2Chr10035029	cis	0	--	--		MSTRG.42183.3	0.000101406	-7.83218	down	Cs4Chr10018153	cis	0	--	--		MSTRG.36871.1	0.00456936	-5.2799	down	Cs3Chr10020894	cis	0	Cellular Component: cytoplasmic membrane-bounded vesicle (GO:0016023);;	--		MSTRG.29523.31	0.000291101	-Inf	down	Cs2Chr10036750	cis	0	Molecular Function: beta-galactosidase activity (GO:0004565);; Biological Process: carbohydrate metabolic process (GO:0005975);; Cellular Component: cytoplasmic membrane-bounded vesicle (GO:0016023);;	--		MSTRG.29487.3	0.00994424	4.66397	up	Cs2Chr10025954	cis	0	Biological Process: RNA methylation (GO:0001510);; Cellular Component: nucleolus (GO:0005730);;	--
MSTRG.30290.2	0.000323606	-6.06514	down	Cs2Chr10035030	cis	0	Cellular Component: membrane (GO:0016020);;	--		MSTRG.42183.3	0.000101406	-7.83218	down	Cs4Chr10018154	cis	1	--	--		MSTRG.36871.1	0.00456936	-5.2799	down	Cs3Chr10020895	cis	0	Biological Process: RNA splicing, via endonucleolytic cleavage and ligation (GO:0000394);; Molecular Function: calmodulin binding (GO:0005516);; Cellular Component: endoplasmic reticulum (GO:0005783);; Biological Process: N-glycan processing (GO:0006491);; Biological Process: methionine biosynthetic process (GO:0009086);; Cellular Component: cytoplasmic membrane-bounded vesicle (GO:0016023);; Mol…	Protein processing in endoplasmic reticulum (ko04141)		MSTRG.29523.31	0.000291101	-Inf	down	Cs2Chr10036751	cis	1	Molecular Function: beta-galactosidase activity (GO:0004565);; Biological Process: carbohydrate metabolic process (GO:0005975);; Molecular Function: carbohydrate binding (GO:0030246);;	--		MSTRG.29487.3	0.00994424	4.66397	up	Cs2Chr10025955	cis	1	Biological Process: transcription, DNA-templated (GO:0006351);;	--
MSTRG.30290.2	0.000323606	-6.06514	down	Cs2Chr10035031	cis	1	Molecular Function: DNA binding (GO:0003677);; Molecular Function: sequence-specific DNA binding transcription factor activity (GO:0003700);; Cellular Component: nucleus (GO:0005634);; Biological Process: regulation of transcription, DNA-templated (GO:0006355);;	--		MSTRG.42183.3	0.000101406	-7.83218	down	Cs4Chr10018155	cis	0	Biological Process: cellular amino acid metabolic process (GO:0006520);; Biological Process: sulfur compound metabolic process (GO:0006790);; Biological Process: response to inorganic substance (GO:0010035);; Biological Process: iron-sulfur cluster assembly (GO:0016226);; Molecular Function: transferase activity (GO:0016740);;	Selenocompound metabolism (ko00450)		MSTRG.36871.1	0.00456936	-5.2799	down	Cs3Chr10020896	cis	0	Molecular Function: magnesium ion binding (GO:0000287);; Molecular Function: pyruvate kinase activity (GO:0004743);; Cellular Component: mitochondrion (GO:0005739);; Biological Process: glycolytic process (GO:0006096);; Biological Process: phosphorylation (GO:0016310);; Molecular Function: potassium ion binding (GO:0030955);;	Glycolysis / Gluconeogenesis (ko00010);; Purine metabolism (ko00230);; Pyruvate metabolism (ko00620);; Carbon metabolism (ko01200);; Biosynthesis of amino acids (ko01230)		MSTRG.29523.31	0.000291101	-Inf	down	Cs2Chr10036752	cis	1	--	--		MSTRG.29487.3	0.00994424	4.66397	up	Cs2Chr10025956	cis	0	Cellular Component: mitochondrion (GO:0005739);;	--
MSTRG.30290.2	0.000323606	-6.06514	down	Cs2Chr10035032	cis	0	Cellular Component: plant-type vacuole (GO:0000325);; Molecular Function: ATP binding (GO:0005524);; Cellular Component: cell wall (GO:0005618);; Cellular Component: vacuolar membrane (GO:0005774);; Cellular Component: plasma membrane (GO:0005886);; Biological Process: Golgi organization (GO:0007030);; Biological Process: pollen development (GO:0009555);; Biological Process: response to salt stre…	Oxidative phosphorylation (ko00190);; Phagosome (ko04145)		MSTRG.42183.3	0.000101406	-7.83218	down	Cs4Chr10018156	cis	0	Molecular Function: hydrolase activity, acting on ester bonds (GO:0016788);;	--		MSTRG.36871.1	0.00456936	-5.2799	down	Cs3Chr10020897	cis	1	--	--		MSTRG.29523.31	0.000291101	-Inf	down	Cs2Chr10036753	cis	0	--	--		MSTRG.29487.3	0.00994424	4.66397	up	Cs2Chr10025957	cis	1	Molecular Function: carboxylic ester hydrolase activity (GO:0004091);; Biological Process: lipid metabolic process (GO:0006629);; Cellular Component: cytoplasmic membrane-bounded vesicle (GO:0016023);;	--
MSTRG.30290.2	0.000323606	-6.06514	down	Cs2Chr10035033	cis	0	Biological Process: cellular amino acid metabolic process (GO:0006520);; Cellular Component: chloroplast (GO:0009507);; Molecular Function: pyridoxal phosphate binding (GO:0030170);;	Glycine, serine and threonine metabolism (ko00260);; Vitamin B6 metabolism (ko00750);; Biosynthesis of amino acids (ko01230)		MSTRG.42183.3	0.000101406	-7.83218	down	Cs4Chr10018157	cis	1	--	--		MSTRG.36871.1	0.00456936	-5.2799	down	Cs3Chr10020898	cis	0	Molecular Function: aspartic-type endopeptidase activity (GO:0004190);; Cellular Component: integral component of membrane (GO:0016021);; Cellular Component: cytoplasmic membrane-bounded vesicle (GO:0016023);; Biological Process: calcium-mediated signaling (GO:0019722);;	--		MSTRG.29523.31	0.000291101	-Inf	down	Cs2Chr10036754	cis	0	--	--		MSTRG.29487.3	0.00994424	4.66397	up	Cs2Chr10025959	cis	0	Molecular Function: RNA binding (GO:0003723);; Cellular Component: plastid (GO:0009536);;	--
MSTRG.17329.1	0.00861123	4.10763	up	Cs11Chr10043343	cis	0	Molecular Function: nucleic acid binding (GO:0003676);; Biological Process: cellular process (GO:0009987);; Biological Process: regulation of gene expression (GO:0010468);; Molecular Function: hydrolase activity, acting on acid anhydrides, in phosphorus-containing anhydrides (GO:0016818);; Cellular Component: intracellular part (GO:0044424);; Biological Process: single-organism process (GO:004469…	--		MSTRG.42183.3	0.000101406	-7.83218	down	Cs4Chr10018158	cis	1	--	--		MSTRG.36871.1	0.00456936	-5.2799	down	Cs3Chr10020899	cis	0	Cellular Component: membrane (GO:0016020);;	--		MSTRG.29523.31	0.000291101	-Inf	down	Cs2Chr10036755	cis	0	Molecular Function: nucleotide binding (GO:0000166);; Molecular Function: nucleic acid binding (GO:0003676);; Cellular Component: Golgi apparatus (GO:0005794);; Biological Process: protein glycosylation (GO:0006486);; Molecular Function: galactosyltransferase activity (GO:0008378);; Cellular Component: plastid (GO:0009536);; Biological Process: pollen exine formation (GO:0010584);; Cellular Compo…	--		MSTRG.29487.3	0.00994424	4.66397	up	Cs2Chr10025960	cis	0	Cellular Component: mitochondrion (GO:0005739);;	--
MSTRG.17329.1	0.00861123	4.10763	up	Cs11Chr10043344	cis	0	Molecular Function: dioxygenase activity (GO:0051213);;	--		MSTRG.42183.3	0.000101406	-7.83218	down	Cs4Chr10018159	cis	1	Molecular Function: sequence-specific DNA binding transcription factor activity (GO:0003700);; Biological Process: regulation of transcription, DNA-templated (GO:0006355);; Cellular Component: plastid (GO:0009536);; Molecular Function: sequence-specific DNA binding (GO:0043565);;	--		MSTRG.36871.1	0.00456936	-5.2799	down	Cs3Chr10020900	cis	1	--	--		MSTRG.29523.31	0.000291101	-Inf	down	Cs2Chr10036757	cis	0	--	--		MSTRG.29487.3	0.00994424	4.66397	up	Cs2Chr10025961	cis	0	Molecular Function: DNA binding (GO:0003677);; Cellular Component: nucleus (GO:0005634);; Biological Process: regulation of transcription, DNA-templated (GO:0006355);; Molecular Function: zinc ion binding (GO:0008270);; Biological Process: chromatin modification (GO:0016568);; Molecular Function: methylated histone binding (GO:0035064);;	--
MSTRG.17329.1	0.00861123	4.10763	up	Cs11Chr10043346	cis	0	Cellular Component: plasma membrane (GO:0005886);; Cellular Component: chloroplast (GO:0009507);; Biological Process: response to nitrate (GO:0010167);; Biological Process: nitrate transport (GO:0015706);; Cellular Component: integral component of membrane (GO:0016021);; Biological Process: lateral root development (GO:0048527);; Biological Process: transmembrane transport (GO:0055085);; Biologic…	Nitrogen metabolism (ko00910)		MSTRG.42183.3	0.000101406	-7.83218	down	Cs4Chr10018160	cis	0	--	--		MSTRG.36871.1	0.00456936	-5.2799	down	Cs3Chr10020901	cis	0	--	--		MSTRG.29523.31	0.000291101	-Inf	down	Cs2Chr10036759	cis	0	--	--		MSTRG.29487.3	0.00994424	4.66397	up	Cs2Chr10025962	cis	0	Biological Process: rRNA processing (GO:0006364);; Cellular Component: chloroplast thylakoid (GO:0009534);; Biological Process: plastid organization (GO:0009657);; Cellular Component: chloroplast envelope (GO:0009941);; Biological Process: photosystem II assembly (GO:0010207);; Biological Process: myo-inositol hexakisphosphate biosynthetic process (GO:0010264);; Molecular Function: hydrolase acti…	--
MSTRG.17329.1	0.00861123	4.10763	up	Cs11Chr10043347	cis	0	Cellular Component: plasma membrane (GO:0005886);; Cellular Component: chloroplast (GO:0009507);; Biological Process: response to nitrate (GO:0010167);; Biological Process: nitrate transport (GO:0015706);; Cellular Component: integral component of membrane (GO:0016021);; Biological Process: lateral root development (GO:0048527);; Biological Process: transmembrane transport (GO:0055085);; Biologic…	Nitrogen metabolism (ko00910)		MSTRG.42183.3	0.000101406	-7.83218	down	Cs4Chr10018161	cis	0	--	--		MSTRG.36871.1	0.00456936	-5.2799	down	Cs3Chr10020902	cis	0	Biological Process: mitotic G2 phase (GO:0000085);; Cellular Component: cytosol (GO:0005829);; Cellular Component: COP9 signalosome (GO:0008180);; Biological Process: photomorphogenesis (GO:0009640);; Biological Process: cullin deneddylation (GO:0010388);; Biological Process: protein catabolic process (GO:0030163);;	--		MSTRG.16565.1	0.00230233	-Inf	down	Cs11Chr10018050	cis	0	Cellular Component: plasma membrane (GO:0005886);; Biological Process: carbohydrate transport (GO:0008643);; Biological Process: response to nematode (GO:0009624);; Cellular Component: plant-type vacuole membrane (GO:0009705);; Cellular Component: integral component of membrane (GO:0016021);; Molecular Function: substrate-specific transmembrane transporter activity (GO:0022891);; Biological Proce…	--		MSTRG.29487.3	0.00994424	4.66397	up	Cs2Chr10025963	cis	0	--	--
MSTRG.17329.1	0.00861123	4.10763	up	Cs11Chr10043348	cis	1	Cellular Component: plasma membrane (GO:0005886);; Cellular Component: chloroplast (GO:0009507);; Biological Process: response to nitrate (GO:0010167);; Biological Process: nitrate transport (GO:0015706);; Cellular Component: integral component of membrane (GO:0016021);; Biological Process: lateral root development (GO:0048527);; Biological Process: transmembrane transport (GO:0055085);; Biologic…	Nitrogen metabolism (ko00910)		MSTRG.42183.3	0.000101406	-7.83218	down	Cs4Chr10018162	cis	0	Molecular Function: calcium ion binding (GO:0005509);; Cellular Component: plasma membrane (GO:0005886);; Biological Process: Golgi to vacuole transport (GO:0006896);; Cellular Component: plastid (GO:0009536);; Molecular Function: amino-terminal vacuolar sorting propeptide binding (GO:0009940);; Cellular Component: cytoplasmic membrane-bounded vesicle (GO:0016023);; Cellular Component: Golgi tran…	--		MSTRG.36871.1	0.00456936	-5.2799	down	Cs3Chr10020903	cis	0	--	--		MSTRG.16565.1	0.00230233	-Inf	down	Cs11Chr10018051	cis	0	Molecular Function: microtubule motor activity (GO:0003777);; Molecular Function: ATP binding (GO:0005524);; Cellular Component: kinesin complex (GO:0005871);; Cellular Component: microtubule (GO:0005874);; Biological Process: microtubule-based movement (GO:0007018);; Molecular Function: microtubule binding (GO:0008017);; Cellular Component: plastid (GO:0009536);;	--		MSTRG.29487.3	0.00994424	4.66397	up	Cs2Chr10025964	cis	1	Molecular Function: calmodulin binding (GO:0005516);; Biological Process: defense response (GO:0006952);; Biological Process: response to biotic stimulus (GO:0009607);; Cellular Component: integral component of membrane (GO:0016021);; Cellular Component: cytoplasmic membrane-bounded vesicle (GO:0016023);;	--
MSTRG.17329.1	0.00861123	4.10763	up	Cs11Chr10043349	cis	1	Molecular Function: protein serine/threonine kinase activity (GO:0004674);; Molecular Function: ATP binding (GO:0005524);; Biological Process: protein phosphorylation (GO:0006468);; Cellular Component: integral component of membrane (GO:0016021);; Cellular Component: cytoplasmic membrane-bounded vesicle (GO:0016023);;	--		MSTRG.42183.3	0.000101406	-7.83218	down	Cs4Chr10018163	cis	0	Molecular Function: translation elongation factor activity (GO:0003746);; Cellular Component: mitochondrion (GO:0005739);; Biological Process: translational elongation (GO:0006414);; Cellular Component: chloroplast stroma (GO:0009570);; Biological Process: embryo development ending in seed dormancy (GO:0009793);; Biological Process: iron-sulfur cluster assembly (GO:0016226);; Biological Process: …	--		MSTRG.36871.1	0.00456936	-5.2799	down	Cs3Chr10020904	cis	0	Cellular Component: mitochondrial outer membrane (GO:0005741);;	--		MSTRG.16565.1	0.00230233	-Inf	down	Cs11Chr10018052	cis	1	Molecular Function: binding (GO:0005488);; Cellular Component: plastid (GO:0009536);;	--		MSTRG.29487.3	0.00994424	4.66397	up	Cs2Chr10025965	cis	0	Cellular Component: membrane (GO:0016020);; Biological Process: response to stimulus (GO:0050896);;	--
MSTRG.17329.1	0.00861123	4.10763	up	Cs11Chr10043350	cis	0	Molecular Function: structural constituent of ribosome (GO:0003735);; Biological Process: translation (GO:0006412);; Cellular Component: plastid (GO:0009536);; Molecular Function: rRNA binding (GO:0019843);; Cellular Component: cytosolic large ribosomal subunit (GO:0022625);; Molecular Function: metal ion binding (GO:0046872);;	Ribosome (ko03010)		MSTRG.42183.3	0.000101406	-7.83218	down	Cs4Chr10018164	cis	1	Biological Process: anthocyanin-containing compound biosynthetic process (GO:0009718);; Biological Process: response to sucrose (GO:0009744);; Biological Process: response to UV-B (GO:0010224);; Biological Process: cellular modified amino acid biosynthetic process (GO:0042398);; Molecular Function: chalcone isomerase activity (GO:0045430);; Biological Process: response to karrikin (GO:0080167);;	--		MSTRG.36871.1	0.00456936	-5.2799	down	Cs3Chr10020905	cis	0	Cellular Component: plastid (GO:0009536);;	--		MSTRG.16565.1	0.00230233	-Inf	down	Cs11Chr10033531	cis	0	Molecular Function: transferase activity (GO:0016740);;	--		MSTRG.29487.3	0.00994424	4.66397	up	Cs2Chr10025966	cis	0	Molecular Function: Rab GDP-dissociation inhibitor activity (GO:0005093);; Biological Process: protein transport (GO:0015031);; Biological Process: plasma membrane to endosome transport (GO:0048227);;	--
MSTRG.17329.1	0.00861123	4.10763	up	Cs11Chr10043351	cis	0	Molecular Function: protein serine/threonine kinase activity (GO:0004674);; Molecular Function: ATP binding (GO:0005524);; Biological Process: protein phosphorylation (GO:0006468);; Biological Process: cell adhesion (GO:0007155);; Cellular Component: endosome membrane (GO:0010008);; Biological Process: meristem initiation (GO:0010014);; Biological Process: xylem development (GO:0010089);; Biologi…	--		MSTRG.42183.3	0.000101406	-7.83218	down	Cs4Chr10018165	cis	1	--	--		MSTRG.36871.1	0.00456936	-5.2799	down	Cs3Chr10020906	cis	0	Molecular Function: magnesium ion binding (GO:0000287);; Molecular Function: isocitrate dehydrogenase (NAD+) activity (GO:0004449);; Molecular Function: ATP binding (GO:0005524);; Cellular Component: mitochondrion (GO:0005739);; Biological Process: tricarboxylic acid cycle (GO:0006099);; Biological Process: isocitrate metabolic process (GO:0006102);; Molecular Function: zinc ion binding (GO:00082…	Citrate cycle (TCA cycle) (ko00020);; Carbon metabolism (ko01200);; 2-Oxocarboxylic acid metabolism (ko01210);; Biosynthesis of amino acids (ko01230)		MSTRG.16565.1	0.00230233	-Inf	down	Cs11Chr10033532	cis	0	--	Phenylpropanoid biosynthesis (ko00940);; Flavonoid biosynthesis (ko00941);; Stilbenoid, diarylheptanoid and gingerol biosynthesis (ko00945)		MSTRG.29487.3	0.00994424	4.66397	up	Cs2Chr10025968	cis	1	--	--
MSTRG.17329.1	0.00861123	4.10763	up	Cs11Chr10043352	cis	0	Cellular Component: mitochondrion (GO:0005739);; Cellular Component: chloroplast thylakoid membrane (GO:0009535);;	--		MSTRG.42183.3	0.000101406	-7.83218	down	Cs4Chr10018166	cis	0	Biological Process: lipid transport (GO:0006869);; Molecular Function: lipid binding (GO:0008289);; Cellular Component: cytoplasmic membrane-bounded vesicle (GO:0016023);;	--		MSTRG.36871.1	0.00456936	-5.2799	down	Cs3Chr10020907	cis	1	Biological Process: carbohydrate metabolic process (GO:0005975);; Cellular Component: integral component of membrane (GO:0016021);; Biological Process: vesicle-mediated transport (GO:0016192);; Molecular Function: fructose 1,6-bisphosphate 1-phosphatase activity (GO:0042132);;	SNARE interactions in vesicular transport (ko04130)		MSTRG.16565.1	0.00230233	-Inf	down	Cs11Chr10033533	cis	0	Molecular Function: nucleotide binding (GO:0000166);; Molecular Function: structural constituent of ribosome (GO:0003735);; Cellular Component: cell wall (GO:0005618);; Cellular Component: nucleolus (GO:0005730);; Cellular Component: plasma membrane (GO:0005886);; Biological Process: translation (GO:0006412);; Cellular Component: chloroplast (GO:0009507);; Cellular Component: cytosolic small ribo…	Ribosome (ko03010)		MSTRG.29487.3	0.00994424	4.66397	up	Cs2Chr10025969	cis	1	Cellular Component: plastid (GO:0009536);;	--
MSTRG.17329.1	0.00861123	4.10763	up	Cs11Chr10043353	cis	1	Molecular Function: monooxygenase activity (GO:0004497);; Molecular Function: iron ion binding (GO:0005506);; Biological Process: tryptophan catabolic process (GO:0006569);; Biological Process: fatty acid metabolic process (GO:0006631);; Molecular Function: electron carrier activity (GO:0009055);; Biological Process: response to wounding (GO:0009611);; Biological Process: indoleacetic acid biosyn…	alpha-Linolenic acid metabolism (ko00592)		MSTRG.42183.3	0.000101406	-7.83218	down	Cs4Chr10018167	cis	1	Biological Process: lipid transport (GO:0006869);; Molecular Function: lipid binding (GO:0008289);; Cellular Component: cytoplasmic membrane-bounded vesicle (GO:0016023);;	--		MSTRG.36871.1	0.00456936	-5.2799	down	Cs3Chr10020908	cis	0	Molecular Function: structural constituent of ribosome (GO:0003735);; Biological Process: translation (GO:0006412);; Cellular Component: cytosolic large ribosomal subunit (GO:0022625);;	Ribosome (ko03010)		MSTRG.16565.1	0.00230233	-Inf	down	Cs11Chr10033534	cis	0	--	--		MSTRG.29487.3	0.00994424	4.66397	up	Cs2Chr10025970	cis	0	--	--
MSTRG.17329.1	0.00861123	4.10763	up	Cs11Chr10043354	cis	0	--	--		MSTRG.42183.3	0.000101406	-7.83218	down	Cs4Chr10018168	cis	0	--	--		MSTRG.16728.2	0.00433639	-5.3108	down	Cs11Chr10007893	cis	1	--	--		MSTRG.16565.1	0.00230233	-Inf	down	Cs11Chr10033535	cis	1	Cellular Component: nucleus (GO:0005634);; Biological Process: regulation of transcription, DNA-templated (GO:0006355);; Biological Process: regulation of translation (GO:0006417);; Biological Process: auxin-activated signaling pathway (GO:0009734);; Molecular Function: protein dimerization activity (GO:0046983);;	Plant hormone signal transduction (ko04075)		MSTRG.5073.18	0.00163012	-5.57981	down	Cs1Chr10052307	cis	1	Cellular Component: intracellular part (GO:0044424);;	--
MSTRG.17329.1	0.00861123	4.10763	up	Cs11Chr10043355	cis	0	Biological Process: lipid metabolic process (GO:0006629);; Cellular Component: cytoplasmic membrane-bounded vesicle (GO:0016023);; Molecular Function: hydrolase activity, acting on ester bonds (GO:0016788);;	--		MSTRG.42183.3	0.000101406	-7.83218	down	Cs4Chr10018169	cis	1	Biological Process: lipid transport (GO:0006869);; Molecular Function: lipid binding (GO:0008289);; Cellular Component: cytoplasmic membrane-bounded vesicle (GO:0016023);;	--		MSTRG.16728.2	0.00433639	-5.3108	down	Cs11Chr10007894	cis	0	Molecular Function: hydrolase activity, hydrolyzing O-glycosyl compounds (GO:0004553);; Cellular Component: mitochondrion (GO:0005739);; Biological Process: carbohydrate metabolic process (GO:0005975);;	--		MSTRG.16565.1	0.00230233	-Inf	down	Cs11Chr10033536	cis	0	--	--		MSTRG.5073.18	0.00163012	-5.57981	down	Cs1Chr10052308	cis	0	--	--
MSTRG.17329.1	0.00861123	4.10763	up	Cs11Chr10043356	cis	0	Cellular Component: plastid (GO:0009536);;	--		MSTRG.42183.3	0.000101406	-7.83218	down	Cs4Chr10018170	cis	0	Biological Process: lipid transport (GO:0006869);; Molecular Function: lipid binding (GO:0008289);; Cellular Component: cytoplasmic membrane-bounded vesicle (GO:0016023);;	--		MSTRG.16728.2	0.00433639	-5.3108	down	Cs11Chr10007895	cis	1	Cellular Component: plastid (GO:0009536);;	--		MSTRG.16565.1	0.00230233	-Inf	down	Cs11Chr10033537	cis	1	Molecular Function: protein serine/threonine kinase activity (GO:0004674);; Molecular Function: ATP binding (GO:0005524);; Cellular Component: plasma membrane (GO:0005886);; Biological Process: protein phosphorylation (GO:0006468);; Cellular Component: integral component of membrane (GO:0016021);; Cellular Component: cytoplasmic membrane-bounded vesicle (GO:0016023);;	--		MSTRG.5073.18	0.00163012	-5.57981	down	Cs1Chr10052309	cis	0	Molecular Function: mannose-1-phosphate guanylyltransferase activity (GO:0004475);; Molecular Function: GTP binding (GO:0005525);; Cellular Component: mitochondrion (GO:0005739);; Biological Process: GDP-mannose biosynthetic process (GO:0009298);; Biological Process: response to heat (GO:0009408);; Biological Process: response to salt stress (GO:0009651);; Biological Process: response to jasmonic…	Fructose and mannose metabolism (ko00051);; Amino sugar and nucleotide sugar metabolism (ko00520)
MSTRG.17329.1	0.00861123	4.10763	up	Cs11Chr10043357	cis	0	Cellular Component: plasma membrane (GO:0005886);; Cellular Component: plastid (GO:0009536);;	--		MSTRG.42183.3	0.000101406	-7.83218	down	Cs4Chr10018171	cis	0	--	--		MSTRG.16728.2	0.00433639	-5.3108	down	Cs11Chr10007896	cis	0	Cellular Component: nucleus (GO:0005634);; Cellular Component: mitochondrion (GO:0005739);; Biological Process: response to ethylene (GO:0009723);; Cellular Component: SCF ubiquitin ligase complex (GO:0019005);;	Plant hormone signal transduction (ko04075)		MSTRG.16565.1	0.00230233	-Inf	down	Cs11Chr10033538	cis	0	--	--		MSTRG.5073.18	0.00163012	-5.57981	down	Cs1Chr10052310	cis	0	Biological Process: cellular macromolecule catabolic process (GO:0044265);; Biological Process: cellular protein metabolic process (GO:0044267);;	--
MSTRG.17329.1	0.00861123	4.10763	up	Cs11Chr10043358	cis	0	--	--		MSTRG.42183.3	0.000101406	-7.83218	down	Cs4Chr10018172	cis	0	Molecular Function: protein serine/threonine kinase activity (GO:0004674);; Molecular Function: ATP binding (GO:0005524);; Biological Process: protein phosphorylation (GO:0006468);;	--		MSTRG.16728.2	0.00433639	-5.3108	down	Cs11Chr10007897	cis	0	Cellular Component: mitochondrion (GO:0005739);; Biological Process: protein folding (GO:0006457);; Cellular Component: plastid (GO:0009536);; Biological Process: heat acclimation (GO:0010286);;	--		MSTRG.16565.1	0.00230233	-Inf	down	Cs11Chr10033539	cis	0	Molecular Function: nucleotide binding (GO:0000166);; Cellular Component: cytosol (GO:0005829);; Molecular Function: dTDP-glucose 4,6-dehydratase activity (GO:0008460);; Molecular Function: dTDP-4-dehydrorhamnose reductase activity (GO:0008831);; Cellular Component: plasmodesma (GO:0009506);; Biological Process: response to sucrose (GO:0009744);; Biological Process: mucilage biosynthetic process …	Amino sugar and nucleotide sugar metabolism (ko00520)		MSTRG.5073.18	0.00163012	-5.57981	down	Cs1Chr10052311	cis	1	--	--
MSTRG.17329.1	0.00861123	4.10763	up	Cs11Chr10043359	cis	0	--	--		MSTRG.42183.3	0.000101406	-7.83218	down	Cs4Chr10018173	cis	0	Biological Process: transition metal ion transport (GO:0000041);; Molecular Function: dihydrofolate reductase activity (GO:0004146);; Molecular Function: thymidylate synthase activity (GO:0004799);; Biological Process: dTMP biosynthetic process (GO:0006231);; Biological Process: glycine biosynthetic process (GO:0006545);; Biological Process: one-carbon metabolic process (GO:0006730);; Biological …	Pyrimidine metabolism (ko00240);; One carbon pool by folate (ko00670);; Folate biosynthesis (ko00790)		MSTRG.16728.2	0.00433639	-5.3108	down	Cs11Chr10007898	cis	0	Molecular Function: protein-L-isoaspartate (D-aspartate) O-methyltransferase activity (GO:0004719);; Cellular Component: cytoplasm (GO:0005737);; Biological Process: cellular protein modification process (GO:0006464);; Biological Process: aging (GO:0007568);; Biological Process: response to salt stress (GO:0009651);; Biological Process: response to abscisic acid (GO:0009737);; Biological Process:…	--		MSTRG.16565.1	0.00230233	-Inf	down	Cs11Chr10033540	cis	0	Molecular Function: dTDP-4-dehydrorhamnose reductase activity (GO:0008831);; Biological Process: mucilage biosynthetic process (GO:0010192);; Biological Process: seed coat development (GO:0010214);; Biological Process: UDP-rhamnose biosynthetic process (GO:0010253);; Molecular Function: UDP-L-rhamnose synthase activity (GO:0010280);; Biological Process: auxin efflux (GO:0010315);; Biological Proc…	Amino sugar and nucleotide sugar metabolism (ko00520)		MSTRG.5073.18	0.00163012	-5.57981	down	Cs1Chr10052312	cis	0	--	--
MSTRG.17329.1	0.00861123	4.10763	up	Cs11Chr10043360	cis	0	Molecular Function: monooxygenase activity (GO:0004497);; Molecular Function: iron ion binding (GO:0005506);; Molecular Function: electron carrier activity (GO:0009055);; Molecular Function: oxidoreductase activity, acting on paired donors, with incorporation or reduction of molecular oxygen (GO:0016705);; Molecular Function: heme binding (GO:0020037);; Biological Process: oxidation-reduction pro…	--		MSTRG.42183.3	0.000101406	-7.83218	down	Cs4Chr10018174	cis	0	--	--		MSTRG.16728.2	0.00433639	-5.3108	down	Cs11Chr10007899	cis	1	--	--		MSTRG.16565.1	0.00230233	-Inf	down	Cs11Chr10033541	cis	1	Molecular Function: DNA binding (GO:0003677);; Molecular Function: zinc ion binding (GO:0008270);; Biological Process: reciprocal DNA recombination (GO:0035825);; Biological Process: chiasma assembly (GO:0051026);;	--		MSTRG.5073.18	0.00163012	-5.57981	down	Cs1Chr10052313	cis	0	--	--
MSTRG.17329.1	0.00861123	4.10763	up	Cs11Chr10043361	cis	1	Molecular Function: monooxygenase activity (GO:0004497);; Molecular Function: iron ion binding (GO:0005506);; Molecular Function: electron carrier activity (GO:0009055);; Molecular Function: oxidoreductase activity, acting on paired donors, with incorporation or reduction of molecular oxygen (GO:0016705);; Molecular Function: heme binding (GO:0020037);; Biological Process: oxidation-reduction pro…	--		MSTRG.42183.3	0.000101406	-7.83218	down	Cs4Chr10018175	cis	1	Molecular Function: protein serine/threonine kinase activity (GO:0004674);; Molecular Function: ATP binding (GO:0005524);; Biological Process: protein phosphorylation (GO:0006468);; Biological Process: negative regulation of abscisic acid-activated signaling pathway (GO:0009788);;	Regulation of autophagy (ko04140)		MSTRG.16728.2	0.00433639	-5.3108	down	Cs11Chr10007900	cis	0	--	--		MSTRG.16565.1	0.00230233	-Inf	down	Cs11Chr10033542	cis	0	--	Circadian rhythm - plant (ko04712)		MSTRG.5073.18	0.00163012	-5.57981	down	Cs1Chr10052314	cis	0	Molecular Function: iron ion binding (GO:0005506);; Cellular Component: nucleus (GO:0005634);; Cellular Component: cytoplasm (GO:0005737);; Molecular Function: acireductone dioxygenase [iron(II)-requiring] activity (GO:0010309);; Biological Process: L-methionine biosynthetic process from methylthioadenosine (GO:0019509);; Biological Process: oxidation-reduction process (GO:0055114);;	Cysteine and methionine metabolism (ko00270)
MSTRG.17329.1	0.00861123	4.10763	up	Cs11Chr10043362	cis	0	Molecular Function: nucleic acid binding (GO:0003676);; Molecular Function: ATP binding (GO:0005524);; Cellular Component: nucleolus (GO:0005730);; Cellular Component: mitochondrion (GO:0005739);; Molecular Function: ATP-dependent helicase activity (GO:0008026);; Cellular Component: membrane (GO:0016020);;	Spliceosome (ko03040)		MSTRG.42183.3	0.000101406	-7.83218	down	Cs4Chr10018176	cis	0	--	--		MSTRG.16728.2	0.00433639	-5.3108	down	Cs11Chr10007901	cis	1	Molecular Function: sequence-specific DNA binding transcription factor activity (GO:0003700);; Cellular Component: nucleus (GO:0005634);; Biological Process: regulation of transcription, DNA-templated (GO:0006355);; Biological Process: response to water deprivation (GO:0009414);; Biological Process: cutin biosynthetic process (GO:0010143);; Biological Process: wax metabolic process (GO:0010166);;…	--		MSTRG.16565.1	0.00230233	-Inf	down	Cs11Chr10033543	cis	1	Molecular Function: citrate (Si)-synthase activity (GO:0004108);; Cellular Component: peroxisome (GO:0005777);; Biological Process: tricarboxylic acid cycle (GO:0006099);; Biological Process: fatty acid beta-oxidation (GO:0006635);; Cellular Component: plastid (GO:0009536);; Biological Process: cellular carbohydrate metabolic process (GO:0044262);;	Citrate cycle (TCA cycle) (ko00020);; Glyoxylate and dicarboxylate metabolism (ko00630);; Carbon metabolism (ko01200);; 2-Oxocarboxylic acid metabolism (ko01210);; Biosynthesis of amino acids (ko01230)		MSTRG.5073.18	0.00163012	-5.57981	down	Cs1Chr10052315	cis	0	--	--
MSTRG.17329.1	0.00861123	4.10763	up	Cs11Chr10043363	cis	1	Molecular Function: protein tyrosine kinase activity (GO:0004713);; Molecular Function: ATP binding (GO:0005524);; Biological Process: protein phosphorylation (GO:0006468);; Cellular Component: cytoplasmic membrane-bounded vesicle (GO:0016023);;	--		MSTRG.42183.3	0.000101406	-7.83218	down	Cs4Chr10018177	cis	0	--	--		MSTRG.16728.2	0.00433639	-5.3108	down	Cs11Chr10007902	cis	0	Molecular Function: RNA binding (GO:0003723);; Molecular Function: ATP binding (GO:0005524);; Molecular Function: ATP-dependent helicase activity (GO:0008026);; Molecular Function: metal ion binding (GO:0046872);;	--		MSTRG.16565.1	0.00230233	-Inf	down	Cs11Chr10033544	cis	0	--	--		MSTRG.5073.18	0.00163012	-5.57981	down	Cs1Chr10052316	cis	1	Molecular Function: N,N-dimethylaniline monooxygenase activity (GO:0004499);; Molecular Function: flavin adenine dinucleotide binding (GO:0050660);; Molecular Function: NADP binding (GO:0050661);; Biological Process: oxidation-reduction process (GO:0055114);;	--
MSTRG.17329.1	0.00861123	4.10763	up	Cs11Chr10043364	cis	0	Cellular Component: membrane (GO:0016020);;	--		MSTRG.42183.3	0.000101406	-7.83218	down	Cs4Chr10018178	cis	0	Biological Process: lipid metabolic process (GO:0006629);; Cellular Component: cytoplasmic membrane-bounded vesicle (GO:0016023);;	--		MSTRG.16728.2	0.00433639	-5.3108	down	Cs11Chr10007903	cis	0	Cellular Component: nucleus (GO:0005634);; Biological Process: cellular response to cold (GO:0070417);; Biological Process: positive regulation of cellular response to phosphate starvation (GO:0080040);;	--		MSTRG.16565.1	0.00230233	-Inf	down	Cs11Chr10033545	cis	0	Molecular Function: nucleic acid binding (GO:0003676);;	--		MSTRG.5073.18	0.00163012	-5.57981	down	Cs1Chr10052317	cis	1	Cellular Component: nucleosome (GO:0000786);; Molecular Function: DNA binding (GO:0003677);; Cellular Component: nucleolus (GO:0005730);; Biological Process: nucleosome assembly (GO:0006334);; Biological Process: regulation of flower development (GO:0009909);; Biological Process: detection of temperature stimulus (GO:0016048);; Biological Process: defense response to bacterium (GO:0042742);; Mole…	--
MSTRG.17329.1	0.00861123	4.10763	up	Cs11Chr10043365	cis	0	--	--		MSTRG.42183.3	0.000101406	-7.83218	down	Cs4Chr10018179	cis	0	Cellular Component: cytoplasmic membrane-bounded vesicle (GO:0016023);;	--		MSTRG.16728.2	0.00433639	-5.3108	down	Cs11Chr10007904	cis	0	--	RNA transport (ko03013)		MSTRG.16565.1	0.00230233	-Inf	down	Cs11Chr10033546	cis	1	Molecular Function: protein kinase activity (GO:0004672);; Cellular Component: cytoplasmic membrane-bounded vesicle (GO:0016023);; Biological Process: primary metabolic process (GO:0044238);; Biological Process: organic substance metabolic process (GO:0071704);;	--		MSTRG.5073.18	0.00163012	-5.57981	down	Cs1Chr10052318	cis	0	Cellular Component: plastid (GO:0009536);;	--
MSTRG.17329.1	0.00861123	4.10763	up	Cs11Chr10043366	cis	1	Molecular Function: zinc ion binding (GO:0008270);;	--		MSTRG.42183.3	0.000101406	-7.83218	down	Cs4Chr10018180	cis	0	Molecular Function: sequence-specific DNA binding transcription factor activity (GO:0003700);; Biological Process: DNA methylation (GO:0006306);; Biological Process: chromatin silencing (GO:0006342);; Biological Process: post-embryonic development (GO:0009791);;	--		MSTRG.16728.2	0.00433639	-5.3108	down	Cs11Chr10007905	cis	0	Cellular Component: mitochondrial inner membrane (GO:0005743);; Biological Process: nucleotide transport (GO:0006862);; Cellular Component: chloroplast inner membrane (GO:0009706);; Molecular Function: nucleotide transmembrane transporter activity (GO:0015215);; Cellular Component: integral component of membrane (GO:0016021);; Cellular Component: amyloplast inner membrane (GO:0033098);; Biologica…	--		MSTRG.16565.1	0.00230233	-Inf	down	Cs11Chr10033547	cis	0	--	--		MSTRG.5073.18	0.00163012	-5.57981	down	Cs1Chr10052319	cis	1	Cellular Component: mitochondrion (GO:0005739);; Biological Process: fatty acid biosynthetic process (GO:0006633);; Cellular Component: membrane (GO:0016020);; Molecular Function: transferase activity, transferring acyl groups other than amino-acyl groups (GO:0016747);;	Fatty acid elongation (ko00062)
MSTRG.17329.1	0.00861123	4.10763	up	Cs11Chr10043367	cis	0	--	--		MSTRG.48762.1	0.00512092	-Inf	down	Cs1Chr10027668	trans	0	--	--		MSTRG.16728.2	0.00433639	-5.3108	down	Cs11Chr10007906	cis	0	Molecular Function: nucleic acid binding (GO:0003676);;	--		MSTRG.16565.1	0.00230233	-Inf	down	Cs11Chr10033548	cis	1	Molecular Function: transporter activity (GO:0005215);; Biological Process: transport (GO:0006810);; Cellular Component: integral component of membrane (GO:0016021);;	--		MSTRG.5073.18	0.00163012	-5.57981	down	Cs1Chr10052320	cis	0	Molecular Function: ATP binding (GO:0005524);; Cellular Component: mitochondrion (GO:0005739);; Biological Process: apoptotic process (GO:0006915);; Biological Process: defense response (GO:0006952);;	--
MSTRG.17329.1	0.00861123	4.10763	up	Cs11Chr10043368	cis	1	Cellular Component: plant-type vacuole (GO:0000325);; Molecular Function: sucrose alpha-glucosidase activity (GO:0004575);; Biological Process: carbohydrate metabolic process (GO:0005975);; Cellular Component: plant-type cell wall (GO:0009505);; Molecular Function: sucrose 1F-fructosyltransferase activity (GO:0050306);; Molecular Function: fructan beta-fructosidase activity (GO:0051669);;	Galactose metabolism (ko00052);; Starch and sucrose metabolism (ko00500)		MSTRG.48762.1	0.00512092	-Inf	down	Cs3Chr10033252	trans	0	--	--		MSTRG.16728.2	0.00433639	-5.3108	down	Cs11Chr10007907	cis	0	Cellular Component: mitochondrion (GO:0005739);;	--		MSTRG.16565.1	0.00230233	-Inf	down	Cs11Chr10033549	cis	0	Molecular Function: metal ion binding (GO:0046872);;	--		MSTRG.5073.18	0.00163012	-5.57981	down	Cs1Chr10052321	cis	0	Cellular Component: chloroplast (GO:0009507);;	--
MSTRG.17329.1	0.00861123	4.10763	up	Cs11Chr10043369	cis	0	Molecular Function: uroporphyrinogen decarboxylase activity (GO:0004853);; Biological Process: protoporphyrinogen IX biosynthetic process (GO:0006782);; Cellular Component: chloroplast stroma (GO:0009570);; Cellular Component: chloroplast envelope (GO:0009941);; Biological Process: chlorophyll biosynthetic process (GO:0015995);;	Porphyrin and chlorophyll metabolism (ko00860)		MSTRG.48762.1	0.00512092	-Inf	down	Cs5Chr10011612	cis	0	Molecular Function: calmodulin-dependent protein kinase activity (GO:0004683);; Molecular Function: calcium ion binding (GO:0005509);; Molecular Function: calmodulin binding (GO:0005516);; Molecular Function: ATP binding (GO:0005524);; Cellular Component: plasma membrane (GO:0005886);; Biological Process: protein phosphorylation (GO:0006468);;	--		MSTRG.16728.2	0.00433639	-5.3108	down	Cs11Chr10007908	cis	0	--	--		MSTRG.16565.1	0.00230233	-Inf	down	Cs11Chr10033550	cis	0	--	--		MSTRG.5073.18	0.00163012	-5.57981	down	Cs1Chr10052322	cis	0	--	--
MSTRG.25585.13	0.00133568	-5.48002	down	Cs14Chr10006745	cis	0	--	--		MSTRG.48762.1	0.00512092	-Inf	down	Cs5Chr10011614	cis	0	Molecular Function: copper ion binding (GO:0005507);; Molecular Function: ATP binding (GO:0005524);; Cellular Component: mitochondrion (GO:0005739);; Biological Process: protein folding (GO:0006457);; Biological Process: response to heat (GO:0009408);;	--		MSTRG.16728.2	0.00433639	-5.3108	down	Cs11Chr10007909	cis	0	--	--		MSTRG.16565.1	0.00230233	-Inf	down	Cs11Chr10033551	cis	0	Cellular Component: mitochondrion (GO:0005739);; Cellular Component: membrane (GO:0016020);;	--		MSTRG.5073.18	0.00163012	-5.57981	down	Cs1Chr10052323	cis	0	Cellular Component: chloroplast envelope (GO:0009941);; Cellular Component: membrane (GO:0016020);;	--
MSTRG.25585.13	0.00133568	-5.48002	down	Cs14Chr10006746	cis	0	--	--		MSTRG.48762.1	0.00512092	-Inf	down	Cs5Chr10013462	cis	1	Biological Process: proteolysis (GO:0006508);; Biological Process: lipid transport (GO:0006869);; Molecular Function: peptidase activity (GO:0008233);; Molecular Function: lipid binding (GO:0008289);; Cellular Component: cytoplasmic membrane-bounded vesicle (GO:0016023);;	--		MSTRG.16728.2	0.00433639	-5.3108	down	Cs11Chr10007910	cis	0	--	--		MSTRG.43359.1	3.92727e-05	-Inf	down	Cs4Chr10026376	cis	0	Molecular Function: transferase activity, transferring phosphorus-containing groups (GO:0016772);;	--		MSTRG.5073.18	0.00163012	-5.57981	down	Cs1Chr10052324	cis	1	Cellular Component: membrane (GO:0016020);;	--
MSTRG.25585.13	0.00133568	-5.48002	down	Cs14Chr10006747	cis	0	--	--		MSTRG.48762.1	0.00512092	-Inf	down	Cs5Chr10013463	cis	1	--	--		MSTRG.16728.2	0.00433639	-5.3108	down	Cs11Chr10007916	cis	1	Molecular Function: nucleotide binding (GO:0000166);; Molecular Function: DNA binding (GO:0003677);; Molecular Function: DNA (6-4) photolyase activity (GO:0003914);; Biological Process: DNA repair (GO:0006281);; Biological Process: response to UV (GO:0009411);;	--		MSTRG.43359.1	3.92727e-05	-Inf	down	Cs4Chr10026377	cis	0	Molecular Function: hydrolase activity, acting on carbon-nitrogen (but not peptide) bonds (GO:0016810);;	--		MSTRG.5073.18	0.00163012	-5.57981	down	Cs1Chr10052325	cis	0	Molecular Function: glutathione-disulfide reductase activity (GO:0004362);; Molecular Function: copper ion binding (GO:0005507);; Molecular Function: ATP binding (GO:0005524);; Cellular Component: mitochondrion (GO:0005739);; Biological Process: glutathione metabolic process (GO:0006749);; Cellular Component: chloroplast stroma (GO:0009570);; Biological Process: electron transport chain (GO:00229…	Glutathione metabolism (ko00480)
MSTRG.25585.13	0.00133568	-5.48002	down	Cs14Chr10006748	cis	1	Cellular Component: cytoplasmic membrane-bounded vesicle (GO:0016023);;	--		MSTRG.48762.1	0.00512092	-Inf	down	Cs5Chr10013464	cis	0	Cellular Component: mitochondrion (GO:0005739);; Cellular Component: membrane (GO:0016020);; Biological Process: single-organism cellular process (GO:0044763);;	--		MSTRG.16728.2	0.00433639	-5.3108	down	Cs11Chr10007917	cis	1	Cellular Component: ubiquitin ligase complex (GO:0000151);; Molecular Function: ubiquitin-protein transferase activity (GO:0004842);; Biological Process: protein ubiquitination (GO:0016567);;	--		MSTRG.43359.1	3.92727e-05	-Inf	down	Cs4Chr10026378	cis	0	--	--		MSTRG.5073.18	0.00163012	-5.57981	down	Cs1Chr10052326	cis	0	--	--
MSTRG.25585.13	0.00133568	-5.48002	down	Cs14Chr10006749	cis	0	Biological Process: protein transport (GO:0015031);;	Endocytosis (ko04144)		MSTRG.48762.1	0.00512092	-Inf	down	Cs5Chr10013465	cis	0	Cellular Component: mitochondrion (GO:0005739);; Cellular Component: plasma membrane (GO:0005886);; Biological Process: cellular ion homeostasis (GO:0006873);; Cellular Component: integral component of membrane (GO:0016021);; Biological Process: transmembrane transport (GO:0055085);;	--		MSTRG.47120.10	0.000191022	-7.08304	down	Cs5Chr10007800	cis	0	--	--		MSTRG.43359.1	3.92727e-05	-Inf	down	Cs4Chr10026379	cis	1	Cellular Component: cytoplasmic membrane-bounded vesicle (GO:0016023);;	--		MSTRG.5073.18	0.00163012	-5.57981	down	Cs1Chr10052327	cis	0	--	--
MSTRG.25585.13	0.00133568	-5.48002	down	Cs14Chr10006750	cis	1	--	Plant-pathogen interaction (ko04626)		MSTRG.48762.1	0.00512092	-Inf	down	Cs5Chr10013466	cis	0	--	--		MSTRG.47120.10	0.000191022	-7.08304	down	Cs5Chr10007801	cis	0	Molecular Function: transferase activity, transferring glycosyl groups (GO:0016757);;	--		MSTRG.43359.1	3.92727e-05	-Inf	down	Cs4Chr10026380	cis	0	--	--		MSTRG.5073.18	0.00163012	-5.57981	down	Cs1Chr10052328	cis	0	Cellular Component: nucleus (GO:0005634);; Cellular Component: plastid (GO:0009536);; Molecular Function: kinase activity (GO:0016301);; Biological Process: phosphorylation (GO:0016310);;	--
MSTRG.25585.13	0.00133568	-5.48002	down	Cs14Chr10006751	cis	1	--	Plant-pathogen interaction (ko04626)		MSTRG.48762.1	0.00512092	-Inf	down	Cs5Chr10013467	trans	0	--	--		MSTRG.47120.10	0.000191022	-7.08304	down	Cs5Chr10007802	cis	0	--	--		MSTRG.43359.1	3.92727e-05	-Inf	down	Cs4Chr10026381	cis	0	--	--		MSTRG.5073.18	0.00163012	-5.57981	down	Cs1Chr10052329	cis	0	Molecular Function: DNA binding (GO:0003677);; Molecular Function: DNA topoisomerase type I activity (GO:0003917);; Cellular Component: chromosome (GO:0005694);; Biological Process: DNA topological change (GO:0006265);; Molecular Function: zinc ion binding (GO:0008270);;	Homologous recombination (ko03440)
MSTRG.25585.13	0.00133568	-5.48002	down	Cs14Chr10006752	cis	0	Cellular Component: cytoplasmic membrane-bounded vesicle (GO:0016023);;	--		MSTRG.48762.1	0.00512092	-Inf	down	Cs5Chr10013468	cis	0	Molecular Function: nucleotide binding (GO:0000166);; Cellular Component: chloroplast thylakoid membrane (GO:0009535);; Biological Process: PSII associated light-harvesting complex II catabolic process (GO:0010304);; Biological Process: chlorophyll catabolic process (GO:0015996);; Cellular Component: integral component of membrane (GO:0016021);; Molecular Function: chlorophyll(ide) b reductase ac…	Porphyrin and chlorophyll metabolism (ko00860)		MSTRG.47120.10	0.000191022	-7.08304	down	Cs5Chr10007803	cis	0	--	--		MSTRG.43359.1	3.92727e-05	-Inf	down	Cs4Chr10026382	cis	1	Cellular Component: integral component of plasma membrane (GO:0005887);; Biological Process: carbohydrate transport (GO:0008643);; Biological Process: leaf senescence (GO:0010150);; Molecular Function: sugar transmembrane transporter activity (GO:0051119);; Biological Process: cellular response to abscisic acid stimulus (GO:0071215);; Biological Process: cellular response to salicylic acid stimul…	--		MSTRG.5073.18	0.00163012	-5.57981	down	Cs1Chr10052330	cis	0	--	--
MSTRG.25585.13	0.00133568	-5.48002	down	Cs14Chr10006753	cis	0	Cellular Component: condensed chromosome (GO:0000793);; Molecular Function: DNA binding (GO:0003677);; Molecular Function: chromatin binding (GO:0003682);; Molecular Function: sequence-specific DNA binding transcription factor activity (GO:0003700);; Cellular Component: nucleolus (GO:0005730);; Cellular Component: mitochondrion (GO:0005739);; Biological Process: asymmetric cell division (GO:00083…	--		MSTRG.48762.1	0.00512092	-Inf	down	Cs5Chr10013469	cis	0	Molecular Function: monooxygenase activity (GO:0004497);; Molecular Function: iron ion binding (GO:0005506);; Molecular Function: electron carrier activity (GO:0009055);; Cellular Component: cytoplasmic membrane-bounded vesicle (GO:0016023);; Molecular Function: oxidoreductase activity, acting on paired donors, with incorporation or reduction of molecular oxygen (GO:0016705);; Molecular Function:…	--		MSTRG.47120.10	0.000191022	-7.08304	down	Cs5Chr10037932	cis	0	Cellular Component: nucleus (GO:0005634);; Cellular Component: mitochondrial matrix (GO:0005759);; Cellular Component: plastid (GO:0009536);; Biological Process: tRNA methylation (GO:0030488);; Molecular Function: tRNA (guanine(37)-N(1))-methyltransferase activity (GO:0052906);;	--		MSTRG.43359.1	3.92727e-05	-Inf	down	Cs4Chr10026383	cis	0	Cellular Component: plasma membrane (GO:0005886);; Cellular Component: integral component of membrane (GO:0016021);; Biological Process: cellular response to stimulus (GO:0051716);;	--		MSTRG.5073.18	0.00163012	-5.57981	down	Cs1Chr10052331	cis	0	Molecular Function: transferase activity (GO:0016740);;	--
MSTRG.25585.13	0.00133568	-5.48002	down	Cs14Chr10006754	cis	0	--	--		MSTRG.48762.1	0.00512092	-Inf	down	Cs5Chr10013470	cis	0	--	--		MSTRG.47120.10	0.000191022	-7.08304	down	Cs5Chr10037933	cis	0	--	--		MSTRG.43359.1	3.92727e-05	-Inf	down	Cs4Chr10026384	cis	0	--	--		MSTRG.5073.18	0.00163012	-5.57981	down	Cs1Chr10052332	cis	0	Molecular Function: nucleic acid binding (GO:0003676);; Molecular Function: helicase activity (GO:0004386);; Biological Process: transcription, DNA-templated (GO:0006351);; Cellular Component: intracellular membrane-bounded organelle (GO:0043231);;	Homologous recombination (ko03440)
MSTRG.25585.13	0.00133568	-5.48002	down	Cs14Chr10006755	cis	1	Molecular Function: transporter activity (GO:0005215);; Cellular Component: chloroplast envelope (GO:0009941);; Biological Process: polyamine transport (GO:0015846);; Molecular Function: polyamine binding (GO:0019808);; Cellular Component: periplasmic space (GO:0042597);;	--		MSTRG.48762.1	0.00512092	-Inf	down	Cs5Chr10013471	cis	0	Cellular Component: cytoplasmic membrane-bounded vesicle (GO:0016023);; Molecular Function: oxidoreductase activity (GO:0016491);; Molecular Function: metal ion binding (GO:0046872);;	--		MSTRG.47120.10	0.000191022	-7.08304	down	Cs5Chr10037934	cis	0	--	--		MSTRG.43359.1	3.92727e-05	-Inf	down	Cs4Chr10026385	cis	1	Cellular Component: integral component of plasma membrane (GO:0005887);; Biological Process: carbohydrate transport (GO:0008643);; Biological Process: leaf senescence (GO:0010150);; Molecular Function: sugar transmembrane transporter activity (GO:0051119);; Biological Process: cellular response to abscisic acid stimulus (GO:0071215);; Biological Process: cellular response to salicylic acid stimul…	--		MSTRG.5073.18	0.00163012	-5.57981	down	Cs1Chr10052333	cis	0	Molecular Function: DNA binding (GO:0003677);; Molecular Function: sequence-specific DNA binding transcription factor activity (GO:0003700);; Molecular Function: ATP binding (GO:0005524);; Cellular Component: nucleus (GO:0005634);; Biological Process: regulation of transcription, DNA-templated (GO:0006355);; Molecular Function: ATP-dependent helicase activity (GO:0008026);; Cellular Component: pl…	Homologous recombination (ko03440)
MSTRG.25585.13	0.00133568	-5.48002	down	Cs14Chr10006756	cis	0	--	--		MSTRG.48762.1	0.00512092	-Inf	down	Cs5Chr10013472	cis	0	Cellular Component: cytoplasmic membrane-bounded vesicle (GO:0016023);; Molecular Function: oxidoreductase activity (GO:0016491);; Molecular Function: metal ion binding (GO:0046872);;	--		MSTRG.47120.10	0.000191022	-7.08304	down	Cs5Chr10037935	cis	0	Molecular Function: catalytic activity (GO:0003824);; Cellular Component: nucleus (GO:0005634);; Cellular Component: mitochondrion (GO:0005739);; Biological Process: DNA repair (GO:0006281);; Biological Process: negative regulation of photomorphogenesis (GO:0010100);; Biological Process: reproductive structure development (GO:0048608);;	Ubiquitin mediated proteolysis (ko04120)		MSTRG.60653.8	3.49005e-05	-Inf	down	Cs8Chr10022500	cis	0	--	--		MSTRG.5073.18	0.00163012	-5.57981	down	Cs1Chr10052334	cis	0	Molecular Function: sequence-specific DNA binding transcription factor activity (GO:0003700);; Cellular Component: nucleus (GO:0005634);; Biological Process: regulation of transcription, DNA-templated (GO:0006355);; Molecular Function: sequence-specific DNA binding (GO:0043565);;	--
MSTRG.25585.13	0.00133568	-5.48002	down	Cs14Chr10006757	cis	1	--	Plant-pathogen interaction (ko04626)		MSTRG.48762.1	0.00512092	-Inf	down	Cs5Chr10013473	cis	0	Cellular Component: extracellular space (GO:0005615);; Cellular Component: cytoplasmic membrane-bounded vesicle (GO:0016023);;	--		MSTRG.47120.10	0.000191022	-7.08304	down	Cs5Chr10037936	cis	0	Molecular Function: protein binding (GO:0005515);; Molecular Function: GTP binding (GO:0005525);; Cellular Component: nucleus (GO:0005634);; Cellular Component: cytoplasm (GO:0005737);; Biological Process: response to auxin (GO:0009733);; Biological Process: response to gibberellin (GO:0009739);; Biological Process: positive regulation of flower development (GO:0009911);; Biological Process: nega…	--		MSTRG.60653.8	3.49005e-05	-Inf	down	Cs8Chr10051032	cis	0	--	--		MSTRG.5073.18	0.00163012	-5.57981	down	Cs1Chr10052335	cis	1	Molecular Function: beta-galactosidase activity (GO:0004565);; Biological Process: carbohydrate metabolic process (GO:0005975);; Cellular Component: cytoplasmic membrane-bounded vesicle (GO:0016023);; Molecular Function: carbohydrate binding (GO:0030246);; Cellular Component: apoplast (GO:0048046);;	--
MSTRG.25585.13	0.00133568	-5.48002	down	Cs14Chr10006759	cis	0	Cellular Component: cytoplasmic membrane-bounded vesicle (GO:0016023);;	--		MSTRG.48762.1	0.00512092	-Inf	down	Cs5Chr10013474	cis	0	Cellular Component: peroxisomal membrane (GO:0005778);; Cellular Component: integral component of membrane (GO:0016021);;	Peroxisome (ko04146)		MSTRG.47120.10	0.000191022	-7.08304	down	Cs5Chr10037937	cis	0	Cellular Component: mitochondrion (GO:0005739);;	--		MSTRG.60653.8	3.49005e-05	-Inf	down	Cs8Chr10051033	cis	0	Biological Process: pentose-phosphate shunt (GO:0006098);; Biological Process: rRNA processing (GO:0006364);; Biological Process: tRNA metabolic process (GO:0006399);; Cellular Component: plastid (GO:0009536);; Biological Process: chloroplast organization (GO:0009658);;	--		MSTRG.58899.4	0.0026868	-5.334	down	Cs8Chr10002801	cis	0	Cellular Component: mitochondrion (GO:0005739);; Cellular Component: vacuolar membrane (GO:0005774);; Cellular Component: peroxisomal membrane (GO:0005778);; Cellular Component: plasma membrane (GO:0005886);; Cellular Component: plasmodesma (GO:0009506);; Cellular Component: chloroplast envelope (GO:0009941);; Cellular Component: integral component of membrane (GO:0016021);; Molecular Function: L…	Ascorbate and aldarate metabolism (ko00053);; Glutathione metabolism (ko00480)
MSTRG.25585.13	0.00133568	-5.48002	down	Cs14Chr10006760	cis	0	--	--		MSTRG.48762.1	0.00512092	-Inf	down	Cs5Chr10013475	cis	1	Cellular Component: cytosol (GO:0005829);; Biological Process: oxidative photosynthetic carbon pathway (GO:0009854);; Molecular Function: hydroxypyruvate reductase activity (GO:0016618);; Molecular Function: glyoxylate reductase (NADP) activity (GO:0030267);; Molecular Function: NAD binding (GO:0051287);; Biological Process: oxidation-reduction process (GO:0055114);;	Glycine, serine and threonine metabolism (ko00260);; Glyoxylate and dicarboxylate metabolism (ko00630)		MSTRG.47120.10	0.000191022	-7.08304	down	Cs5Chr10037938	cis	0	Biological Process: metabolic process (GO:0008152);; Biological Process: cellular process (GO:0009987);; Molecular Function: transferase activity (GO:0016740);;	--		MSTRG.60653.8	3.49005e-05	-Inf	down	Cs8Chr10051034	cis	0	--	--		MSTRG.58899.4	0.0026868	-5.334	down	Cs8Chr10002802	cis	0	Molecular Function: beta-galactosidase activity (GO:0004565);; Biological Process: carbohydrate metabolic process (GO:0005975);; Cellular Component: cytoplasmic membrane-bounded vesicle (GO:0016023);; Molecular Function: carbohydrate binding (GO:0030246);; Cellular Component: apoplast (GO:0048046);;	--
[truncated: 4,344 more rows]
[truncated: 9 more columns]

## Sheet: Shoot
List of differentially expression lncRNAs and target genes in C. songorica shoot
CL (control VS. light water stress)										CS (control VS. severe water stress)										CR (control VS. recovery)										LS (ligth water stress VS. severe water stress)										LR (light water stress VS. recovery)
#ID	FDR	log2FC	regulated	Target_gene_ID	Target_type	DEG in shoot	GO_annotation	KEGG_pathway		#ID	FDR	log2FC	regulated	Target_gene_ID	Target_type	DEG in shoot	GO_annotation	KEGG_pathway		#ID	FDR	log2FC	regulated	Target_gene_ID	Target_type	DEG in shoot	GO_annotation	KEGG_pathway		#ID	FDR	log2FC	regulated	Target_gene_ID	Target_type	DEG in shoot	GO_annotation	KEGG_pathway		#ID	FDR	log2FC	regulated	Target_gene_ID	Target_type	DEG in shoot	GO_annotation	KEGG_pathway_annotation
MSTRG.21819.18	0.00143957	Inf	up	Cs13Chr10031941	cis	0	--	--		MSTRG.53283.4	0.00506376	-Inf	down	Cs6Chr10017040	cis	0	--	--		MSTRG.33262.6	0.00868554	-Inf	down	Cs2Chr10008472	cis	1	--	Fructose and mannose metabolism (ko00051)		MSTRG.53283.4	0.00980748	-Inf	down	Cs6Chr10017040	cis	0	--	--		MSTRG.21819.18	0.00443265	-Inf	down	Cs13Chr10031941	cis	0	--	--
[truncated: 1,093 more rows]
[truncated: 9 more columns]
