# Supplementary material for: Differential co-expression networks of long non-coding RNAs and mRNAs in Cleistogenes songorica under water stress and during recovery
Source: BMC Plant Biol. 2019 Jan 11;19:23. doi: 10.1186/s12870-018-1626-5 (PMC6330494; doi:10.1186/s12870-018-1626-5)
Supplement: Supplementary file 8 — List of all LncRNAs and target genes. (XLSX 1554 kb) [file 12870_2018_1626_MOESM8_ESM.xlsx]

## Sheet: trans_type
List of LncRNAs and traget genes
#LncRNA_ID	Target_gene_ID	Target_type	Expressed target genes	Differentially expressed target genes
MSTRG.52106.1	Cs6Chr10028828	trans	1	1
MSTRG.65058.21	Cs10Chr10018305	trans	1
MSTRG.36493.2	Cs3Chr10022794	trans	1
MSTRG.36493.2	Cs3Chr10055004	trans	1	1
MSTRG.58481.6	Cs8Chr10028755	trans
MSTRG.58481.7	Cs8Chr10028755	trans
MSTRG.11759.1	Cs9Chr10052572	trans	1	1
MSTRG.19763.3	Cs12Chr10023634	trans
MSTRG.31494.1	Cs6Chr10031499	trans
MSTRG.31494.1	Cs9Chr10006609	trans
MSTRG.31494.1	Cs9Chr10010743	trans	1
MSTRG.23742.1	Cs10Chr10042287	trans	1	1
MSTRG.23742.1	Cs112contig10002280	trans
MSTRG.23742.1	Cs1Chr10027495	trans	1
MSTRG.26673.5	Cs3Chr10054842	trans	1
MSTRG.664.1	Cs1Chr10038985	trans	1
MSTRG.35625.4	Cs3Chr10048826	trans	1
MSTRG.43202.1	Cs4Chr10049223	trans	1
MSTRG.33345.3	Cs3Chr10049599	trans	1
MSTRG.30473.1	Cs12Chr10031932	trans	1
MSTRG.44580.1	Cs12Chr10016183	trans	1	1
MSTRG.44580.1	Cs5Chr10039711	trans	1	1
MSTRG.26432.8	Cs14Chr10043078	trans	1	1
MSTRG.35625.7	Cs3Chr10048826	trans	1
MSTRG.22369.1	Cs10Chr10042564	trans	1
MSTRG.22369.1	Cs10Chr10042565	trans	1	1
MSTRG.22369.1	Cs13Chr10031599	trans	1	1
MSTRG.3520.3	Cs6Chr10039282	trans
MSTRG.26673.4	Cs3Chr10054842	trans	1
MSTRG.11979.11	Cs8Chr10005376	trans
MSTRG.50661.15	Cs8Chr10011832	trans	1	1
MSTRG.4627.1	Cs1Chr10028560	trans
MSTRG.4627.1	Cs1Chr10044870	trans	1
MSTRG.1650.7	Cs1Chr10023991	trans	1
MSTRG.59886.1	Cs410contig10001096	trans	1
MSTRG.47723.15	Cs11Chr10043350	trans	1
MSTRG.57804.2	Cs8Chr10011832	trans	1	1
MSTRG.10392.1	Cs10Chr10022615	trans	1	1
MSTRG.73771.18	Cs10Chr10026158	trans	1
MSTRG.36280.1	Cs3Chr10042115	trans
MSTRG.29824.1	Cs2Chr10030903	trans	1	1
MSTRG.29824.1	Cs2Chr10045035	trans	1	1
MSTRG.11779.7	Cs13Chr10036388	trans
MSTRG.33345.4	Cs3Chr10049599	trans	1
MSTRG.66470.4	Cs9Chr10036023	trans	1	1
MSTRG.47527.1	Cs1Chr10027583	trans
MSTRG.48208.1	Cs5Chr10001710	trans	1	1
MSTRG.46366.1	Cs3Chr10049517	trans	1	1
MSTRG.30485.1	Cs2Chr10014902	trans	1
MSTRG.661.16	Cs2Chr10045388	trans	1
MSTRG.58906.1	Cs12Chr10036249	trans	1	1
MSTRG.58906.1	Cs8Chr10007560	trans	1
MSTRG.58906.1	Cs8Chr10039542	trans	1	1
MSTRG.58906.1	Cs8Chr10039555	trans	1	1
MSTRG.45904.1	Cs3Chr10005460	trans
MSTRG.19973.1	Cs5Chr10002569	trans	1	1
MSTRG.33517.1	Cs3Chr10014506	trans	1	1
MSTRG.17492.1	Cs9Chr10008124	trans	1
MSTRG.8949.1	Cs1282contig10018086	trans	1	1
MSTRG.8949.1	Cs13Chr10002539	trans	1
MSTRG.8949.1	Cs1Chr10003803	trans	1
MSTRG.44733.1	Cs5Chr10039600	trans	1
MSTRG.73956.2	Cs1095contig10003817	trans	1	1
MSTRG.73956.2	Cs11Chr10020011	trans	1
MSTRG.73956.2	Cs11Chr10053964	trans	1	1
MSTRG.73956.2	Cs4Chr10006345	trans	1
MSTRG.73956.2	Cs9Chr10050596	trans	1
MSTRG.17046.1	Cs11Chr10017218	trans	1
MSTRG.14417.1	Cs11Chr10003861	trans	1
MSTRG.57804.5	Cs8Chr10011832	trans	1	1
MSTRG.3869.1	Cs1Chr10010865	trans	1
MSTRG.54271.1	Cs12Chr10016203	trans
MSTRG.47263.2	Cs13Chr10029074	trans
MSTRG.73771.19	Cs10Chr10026158	trans	1
MSTRG.18812.1	Cs11Chr10043192	trans	1
MSTRG.31289.1	Cs3Chr10047431	trans	1
MSTRG.33290.7	Cs2Chr10008490	trans	1
MSTRG.49620.1	Cs6Chr10022186	trans
MSTRG.49620.1	Cs6Chr10028781	trans
MSTRG.33877.1	Cs2Chr10035017	trans	1
MSTRG.33877.1	Cs3Chr10034779	trans	1
MSTRG.33877.1	Cs3Chr10050867	trans	1
MSTRG.58481.1	Cs8Chr10028755	trans
MSTRG.25959.1	Cs3Chr10019868	trans	1
MSTRG.25959.1	Cs3Chr10019871	trans	1
MSTRG.25959.1	Cs5Chr10023704	trans	1
MSTRG.25959.1	Cs5Chr10023707	trans	1
MSTRG.42547.9	Cs9Chr10021367	trans	1
MSTRG.49879.1	Cs9Chr10029652	trans
MSTRG.28239.3	Cs2Chr10020942	trans	1
MSTRG.73151.1	Cs410contig10001096	trans	1
MSTRG.57804.6	Cs8Chr10011832	trans	1	1
MSTRG.67037.2	Cs1Chr10018359	trans
MSTRG.67037.2	Cs9Chr10037068	trans	1
MSTRG.46245.20	Cs9Chr10015802	trans	1
MSTRG.34419.1	Cs6Chr10048435	trans	1	1
MSTRG.7780.1	Cs1Chr10011907	trans	1	1
MSTRG.7780.1	Cs1Chr10042591	trans	1	1
MSTRG.43699.1	Cs2Chr10010492	trans
MSTRG.43699.1	Cs4Chr10009601	trans	1	1
MSTRG.43699.1	Cs6Chr10041105	trans
MSTRG.43699.1	Cs7Chr10005272	trans	1	1
MSTRG.24162.3	Cs6Chr10039199	trans
MSTRG.27506.1	Cs1Chr10015006	trans	1	1
MSTRG.58829.1	Cs4Chr10024982	trans	1
MSTRG.25688.1	Cs14Chr10035119	trans
MSTRG.7219.1	Cs1Chr10040133	trans	1	1
MSTRG.661.17	Cs2Chr10045388	trans	1
MSTRG.30617.1	Cs2Chr10002313	trans	1	1
MSTRG.30617.1	Cs2Chr10039911	trans	1	1
MSTRG.67322.5	Cs4Chr10041124	trans	1	1
MSTRG.67322.5	Cs7Chr10051164	trans	1	1
MSTRG.50581.1	Cs6Chr10051759	trans	1
MSTRG.70319.1	Cs11Chr10040572	trans	1	1
MSTRG.70319.1	Cs6Chr10026906	trans	1	1
MSTRG.70319.1	Cs9Chr10016414	trans	1	1
MSTRG.70319.1	Cs9Chr10050538	trans
MSTRG.33183.6	Cs2Chr10003737	trans	1
MSTRG.72964.6	Cs1Chr10027904	trans	1	1
MSTRG.58067.1	Cs8Chr10029157	trans	1	1
MSTRG.58067.1	Cs8Chr10050433	trans	1	1
MSTRG.73999.1	Cs479contig10000743	trans	1
MSTRG.39594.1	Cs14Chr10035082	trans
MSTRG.43297.1	Cs7Chr10053456	trans	1	1
MSTRG.12800.1	Cs10Chr10042550	trans	1	1
MSTRG.24205.1	Cs14Chr10007781	trans	1	1
MSTRG.57121.2	Cs8Chr10017375	trans	1
MSTRG.42244.1	Cs4Chr10018123	trans	1	1
MSTRG.27700.1	Cs3Chr10002360	trans	1
MSTRG.29380.4	Cs2Chr10045390	trans	1
MSTRG.11779.1	Cs13Chr10036388	trans
MSTRG.70775.1	Cs6Chr10048435	trans	1	1
MSTRG.2638.1	Cs1Chr10031176	trans	1	1
MSTRG.2638.1	Cs1Chr10040013	trans	1
MSTRG.47610.1	Cs9Chr10037068	trans	1
MSTRG.32891.1	Cs2Chr10008896	trans	1
MSTRG.32891.1	Cs2Chr10045582	trans	1	1
MSTRG.52713.1	Cs10Chr10053053	trans	1	1
MSTRG.67986.2	Cs2Chr10004240	trans
MSTRG.14416.1	Cs11Chr10003856	trans	1	1
MSTRG.14416.1	Cs13Chr10040245	trans	1	1
MSTRG.63321.2	Cs8Chr10002672	trans	1	1
MSTRG.58769.1	Cs12Chr10010439	trans
MSTRG.58769.1	Cs12Chr10016345	trans	1
MSTRG.58769.1	Cs8Chr10006900	trans	1	1
MSTRG.22307.1	Cs10Chr10017313	trans	1	1
MSTRG.22307.1	Cs13Chr10031642	trans	1	1
MSTRG.39594.3	Cs14Chr10035082	trans
MSTRG.26673.6	Cs3Chr10054842	trans	1
MSTRG.33695.1	Cs11Chr10011064	trans
MSTRG.27195.1	Cs106contig10000197	trans	1
MSTRG.27195.1	Cs14Chr10005538	trans	1	1
MSTRG.27195.1	Cs14Chr10006715	trans	1
MSTRG.27195.1	Cs5Chr10045637	trans	1
MSTRG.66323.3	Cs9Chr10026252	trans	1
MSTRG.66323.3	Cs9Chr10041255	trans	1
MSTRG.12469.1	Cs410contig10001096	trans	1
MSTRG.37045.1	Cs3Chr10019213	trans	1
MSTRG.59188.1	Cs8Chr10016301	trans	1
MSTRG.59188.1	Cs8Chr10028031	trans	1
MSTRG.59188.1	Cs9Chr10029939	trans	1
MSTRG.59188.1	Cs9Chr10046784	trans	1	1
MSTRG.73956.5	Cs3Chr10000080	trans
MSTRG.74152.1	Cs12Chr10047191	trans	1
MSTRG.74152.1	Cs474contig10000898	trans	1
MSTRG.74152.1	Cs8Chr10002672	trans	1	1
MSTRG.74152.1	Cs8Chr10025929	trans	1
MSTRG.74152.1	Cs8Chr10030217	trans	1
MSTRG.74152.1	Cs9Chr10050569	trans	1
MSTRG.6540.1	Cs3Chr10034733	trans	1
MSTRG.6540.1	Cs3Chr10034734	trans
MSTRG.6540.1	Cs3Chr10050923	trans	1	1
MSTRG.6540.1	Cs3Chr10050924	trans	1	1
MSTRG.63529.1	Cs11Chr10010667	trans
MSTRG.63529.1	Cs11Chr10010669	trans	1
MSTRG.63529.1	Cs6Chr10035305	trans	1	1
MSTRG.63529.1	Cs9Chr10025067	trans	1	1
MSTRG.63529.1	Cs9Chr10028890	trans	1	1
MSTRG.39782.2	Cs3Chr10041600	trans	1
MSTRG.48250.2	Cs5Chr10044854	trans	1
MSTRG.28352.18	Cs2Chr10044177	trans
MSTRG.49614.1	Cs8Chr10011832	trans	1	1
MSTRG.44541.1	Cs8Chr10010425	trans	1	1
MSTRG.35528.1	Cs3Chr10017836	trans	1	1
MSTRG.35528.1	Cs3Chr10048755	trans	1	1
MSTRG.57804.4	Cs8Chr10011832	trans	1	1
MSTRG.58481.4	Cs8Chr10028755	trans
MSTRG.1160.1	Cs1Chr10011968	trans	1
MSTRG.1160.1	Cs1Chr10042645	trans	1
MSTRG.42749.1	Cs4Chr10044969	trans	1
MSTRG.42749.1	Cs7Chr10020516	trans	1
MSTRG.33176.3	Cs11Chr10018345	trans	1	1
MSTRG.33176.3	Cs6Chr10026810	trans	1	1
MSTRG.73956.6	Cs11Chr10053964	trans	1	1
MSTRG.57804.8	Cs8Chr10011832	trans	1	1
MSTRG.30871.1	Cs2Chr10014955	trans	1	1
MSTRG.30871.1	Cs2Chr10039873	trans	1	1
MSTRG.67710.1	Cs9Chr10046159	trans	1
MSTRG.20212.2	Cs12Chr10049953	trans	1	1
MSTRG.20212.2	Cs12Chr10049954	trans	1	1
MSTRG.12913.1	Cs10Chr10010609	trans
MSTRG.12913.1	Cs13Chr10012024	trans	1
MSTRG.69021.1	Cs410contig10001096	trans	1
MSTRG.52731.1	Cs6Chr10047952	trans	1
MSTRG.13350.1	Cs8Chr10005801	trans	1
MSTRG.73999.2	Cs479contig10000743	trans	1
MSTRG.63537.1	Cs9Chr10025071	trans	1	1
MSTRG.21874.1	Cs10Chr10043728	trans	1
MSTRG.29548.1	Cs1Chr10007306	trans	1
MSTRG.73956.4	Cs3Chr10000080	trans
MSTRG.63378.1	Cs9Chr10029690	trans	1	1
MSTRG.57804.3	Cs8Chr10011832	trans	1	1
MSTRG.52057.1	Cs1Chr10018359	trans
MSTRG.52057.1	Cs4Chr10010800	trans	1
MSTRG.52057.1	Cs9Chr10010220	trans	1
MSTRG.52057.1	Cs9Chr10037068	trans	1
MSTRG.48762.1	Cs1Chr10027668	trans	1
MSTRG.48762.1	Cs3Chr10033252	trans	1	1
MSTRG.48762.1	Cs5Chr10013467	trans
MSTRG.64608.1	Cs4Chr10018126	trans
MSTRG.47723.14	Cs11Chr10043350	trans	1
MSTRG.61516.1	Cs8Chr10030231	trans	1
MSTRG.61516.1	Cs9Chr10003826	trans	1
MSTRG.11779.15	Cs13Chr10036388	trans
MSTRG.14280.3	Cs313contig10000676	trans	1	1
MSTRG.57804.1	Cs8Chr10011832	trans	1	1
MSTRG.45845.1	Cs12Chr10051465	trans	1
MSTRG.39782.1	Cs3Chr10041600	trans	1
MSTRG.7779.1	Cs1Chr10042591	trans	1	1
MSTRG.61835.1	Cs12Chr10021668	trans	1
MSTRG.61835.1	Cs5Chr10019758	trans	1	1
MSTRG.61835.1	Cs9Chr10025636	trans	1
MSTRG.61835.1	Cs9Chr10029021	trans	1
MSTRG.74121.3	Cs511contig10006607	trans
MSTRG.57804.7	Cs8Chr10011832	trans	1	1
MSTRG.20398.1	Cs9Chr10002970	trans	1
MSTRG.6225.7	Cs5Chr10041161	trans
MSTRG.6225.7	Cs6Chr10048435	trans	1	1

## Sheet: cis_type
List of LncRNAs and traget genes
#LncRNA_ID	Target_gene_ID	Target_type	Expressed target genes	Differentially expressed target genes
MSTRG.18766.2	Cs12Chr10014489	cis	1	1
MSTRG.18766.2	Cs12Chr10014490	cis	1
MSTRG.18766.2	Cs12Chr10014491	cis	1
MSTRG.18766.2	Cs12Chr10014492	cis
MSTRG.18766.2	Cs12Chr10014493	cis	1	1
MSTRG.18766.2	Cs12Chr10014494	cis	1	1
MSTRG.18766.2	Cs12Chr10014495	cis
MSTRG.18766.2	Cs12Chr10014496	cis	1
MSTRG.18766.2	Cs12Chr10014497	cis	1	1
MSTRG.18766.2	Cs12Chr10014498	cis
MSTRG.18766.2	Cs12Chr10014499	cis
MSTRG.18766.2	Cs12Chr10014500	cis	1	1
MSTRG.18766.2	Cs12Chr10014501	cis
MSTRG.9716.10	Cs10Chr10035638	cis
MSTRG.9716.10	Cs10Chr10035639	cis	1
MSTRG.9716.10	Cs10Chr10035640	cis	1	1
MSTRG.9716.10	Cs10Chr10035641	cis	1	1
MSTRG.9716.10	Cs10Chr10035642	cis
MSTRG.9716.10	Cs10Chr10035643	cis	1	1
MSTRG.9716.10	Cs10Chr10035644	cis	1
MSTRG.9716.10	Cs10Chr10035645	cis	1	1
MSTRG.9716.10	Cs10Chr10035646	cis	1	1
MSTRG.9716.10	Cs10Chr10035647	cis	1
MSTRG.9716.10	Cs10Chr10035648	cis	1	1
MSTRG.9716.10	Cs10Chr10035649	cis	1
MSTRG.9716.10	Cs10Chr10035650	cis	1
MSTRG.9716.10	Cs10Chr10035651	cis	1	1
MSTRG.9716.10	Cs10Chr10035652	cis
MSTRG.9716.10	Cs10Chr10035653	cis	1	1
MSTRG.9716.10	Cs10Chr10035654	cis	1
MSTRG.9716.10	Cs10Chr10035655	cis	1	1
MSTRG.9716.10	Cs10Chr10035656	cis	1
MSTRG.9716.10	Cs10Chr10042419	cis	1
MSTRG.9716.10	Cs10Chr10042420	cis	1
MSTRG.9716.10	Cs10Chr10042421	cis	1
MSTRG.9716.10	Cs10Chr10042422	cis
MSTRG.9716.10	Cs10Chr10042423	cis	1	1
MSTRG.9716.10	Cs10Chr10042424	cis	1	1
MSTRG.9716.10	Cs10Chr10042425	cis
MSTRG.51173.1	Cs6Chr10002227	cis	1
MSTRG.51173.1	Cs6Chr10013036	cis	1
MSTRG.51173.1	Cs6Chr10013037	cis	1
MSTRG.51173.1	Cs6Chr10013038	cis	1	1
MSTRG.51173.1	Cs6Chr10013039	cis	1
MSTRG.51173.1	Cs6Chr10013040	cis
MSTRG.51173.1	Cs6Chr10013041	cis	1	1
MSTRG.51173.1	Cs6Chr10013042	cis	1
MSTRG.51173.1	Cs6Chr10013043	cis	1	1
MSTRG.51173.1	Cs6Chr10013044	cis	1	1
MSTRG.51173.1	Cs6Chr10013045	cis	1
MSTRG.51173.1	Cs6Chr10028837	cis	1	1
MSTRG.51173.1	Cs6Chr10028838	cis	1	1
MSTRG.51173.1	Cs6Chr10028839	cis	1
MSTRG.51173.1	Cs6Chr10028840	cis	1
MSTRG.51173.1	Cs6Chr10028841	cis	1
MSTRG.51173.1	Cs6Chr10028842	cis	1
MSTRG.51173.1	Cs6Chr10028843	cis	1	1
MSTRG.51173.1	Cs6Chr10028844	cis	1
MSTRG.51173.1	Cs6Chr10028845	cis
MSTRG.51173.1	Cs6Chr10028846	cis	1
MSTRG.51173.1	Cs6Chr10028847	cis	1
MSTRG.51173.1	Cs6Chr10028856	cis	1
MSTRG.51173.1	Cs6Chr10028857	cis	1	1
MSTRG.52106.1	Cs6Chr10007462	cis	1
MSTRG.52106.1	Cs6Chr10024749	cis
MSTRG.52106.1	Cs6Chr10024750	cis	1
MSTRG.52106.1	Cs6Chr10024751	cis
MSTRG.52106.1	Cs6Chr10024752	cis
MSTRG.52106.1	Cs6Chr10024753	cis	1
MSTRG.52106.1	Cs6Chr10024754	cis	1	1
MSTRG.52106.1	Cs6Chr10024755	cis
MSTRG.48959.2	Cs6Chr10008728	cis	1	1
MSTRG.48959.2	Cs6Chr10008729	cis	1	1
MSTRG.48959.2	Cs6Chr10008730	cis
MSTRG.48959.2	Cs6Chr10008731	cis	1	1
MSTRG.48959.2	Cs6Chr10008732	cis	1
MSTRG.48959.2	Cs6Chr10008733	cis	1	1
MSTRG.48959.2	Cs6Chr10008734	cis	1
MSTRG.48959.2	Cs6Chr10008735	cis	1	1
MSTRG.48959.2	Cs6Chr10008736	cis	1
MSTRG.48959.2	Cs6Chr10008737	cis	1
MSTRG.48959.2	Cs6Chr10008738	cis
MSTRG.48959.2	Cs6Chr10008739	cis	1
MSTRG.48959.2	Cs6Chr10008740	cis	1	1
MSTRG.48959.2	Cs6Chr10008742	cis	1	1
MSTRG.48959.2	Cs6Chr10008743	cis	1
MSTRG.48959.2	Cs6Chr10008744	cis
MSTRG.48959.2	Cs6Chr10008745	cis	1	1
MSTRG.48959.2	Cs6Chr10008746	cis	1	1
MSTRG.48959.2	Cs6Chr10008747	cis	1	1
MSTRG.48959.2	Cs6Chr10008748	cis	1	1
MSTRG.48959.2	Cs6Chr10008749	cis	1
MSTRG.48959.2	Cs6Chr10008750	cis	1
MSTRG.48959.2	Cs6Chr10008751	cis	1
MSTRG.48959.2	Cs6Chr10008752	cis	1	1
MSTRG.48959.2	Cs6Chr10008753	cis
MSTRG.48959.2	Cs6Chr10008754	cis	1
MSTRG.48959.2	Cs6Chr10008755	cis	1	1
MSTRG.48959.2	Cs6Chr10008756	cis	1	1
MSTRG.48959.2	Cs6Chr10008758	cis	1
MSTRG.48959.2	Cs6Chr10008759	cis	1
MSTRG.48959.2	Cs6Chr10008760	cis	1	1
MSTRG.70450.6	Cs9Chr10044462	cis	1
MSTRG.70450.6	Cs9Chr10044463	cis	1
MSTRG.70450.6	Cs9Chr10044464	cis	1	1
MSTRG.70450.6	Cs9Chr10044465	cis	1
MSTRG.70450.6	Cs9Chr10044466	cis	1	1
MSTRG.70450.6	Cs9Chr10044467	cis	1
MSTRG.70450.6	Cs9Chr10044468	cis	1
MSTRG.70450.6	Cs9Chr10044469	cis	1	1
MSTRG.70450.6	Cs9Chr10044470	cis	1	1
MSTRG.70450.6	Cs9Chr10044471	cis	1	1
MSTRG.70450.6	Cs9Chr10044472	cis	1
MSTRG.70450.6	Cs9Chr10044473	cis	1
MSTRG.70450.6	Cs9Chr10044474	cis	1
MSTRG.70450.6	Cs9Chr10044475	cis	1
MSTRG.70450.6	Cs9Chr10044476	cis	1
MSTRG.70450.6	Cs9Chr10044477	cis	1	1
MSTRG.70450.6	Cs9Chr10044478	cis
MSTRG.70450.6	Cs9Chr10044479	cis	1
MSTRG.70450.6	Cs9Chr10044480	cis	1
MSTRG.70450.6	Cs9Chr10044481	cis	1
MSTRG.70450.6	Cs9Chr10044482	cis	1	1
MSTRG.70450.6	Cs9Chr10044483	cis	1	1
MSTRG.70450.6	Cs9Chr10044484	cis	1	1
MSTRG.70450.6	Cs9Chr10044485	cis	1	1
MSTRG.70450.6	Cs9Chr10044486	cis	1
MSTRG.70450.6	Cs9Chr10044487	cis	1
MSTRG.70450.6	Cs9Chr10044488	cis	1
MSTRG.70450.6	Cs9Chr10044489	cis	1
MSTRG.59089.5	Cs8Chr10028681	cis	1
MSTRG.59089.5	Cs8Chr10028682	cis	1
MSTRG.59089.5	Cs8Chr10028683	cis	1
MSTRG.59089.5	Cs8Chr10028684	cis	1
MSTRG.59089.5	Cs8Chr10028685	cis	1	1
MSTRG.59089.5	Cs8Chr10028686	cis	1	1
MSTRG.59089.5	Cs8Chr10028687	cis	1
MSTRG.59089.5	Cs8Chr10028688	cis	1	1
MSTRG.59089.5	Cs8Chr10028689	cis
MSTRG.59089.5	Cs8Chr10028690	cis	1	1
MSTRG.59089.5	Cs8Chr10028691	cis	1	1
MSTRG.59089.5	Cs8Chr10028692	cis	1
MSTRG.59089.5	Cs8Chr10028693	cis	1	1
MSTRG.59089.5	Cs8Chr10028694	cis	1
MSTRG.59089.5	Cs8Chr10028695	cis	1	1
MSTRG.59089.5	Cs8Chr10028696	cis	1	1
MSTRG.59089.5	Cs8Chr10028697	cis	1
MSTRG.59089.5	Cs8Chr10028698	cis	1	1
MSTRG.59089.5	Cs8Chr10028699	cis	1	1
MSTRG.59089.5	Cs8Chr10028700	cis	1	1
MSTRG.59089.5	Cs8Chr10028701	cis	1
MSTRG.59089.5	Cs8Chr10028702	cis	1
MSTRG.59089.5	Cs8Chr10028703	cis
MSTRG.59089.5	Cs8Chr10028704	cis	1
MSTRG.59089.5	Cs8Chr10028705	cis	1
MSTRG.59089.5	Cs8Chr10028706	cis	1
MSTRG.57768.2	Cs8Chr10045317	cis	1
MSTRG.57768.2	Cs8Chr10045318	cis	1	1
MSTRG.57768.2	Cs8Chr10045319	cis	1
MSTRG.57768.2	Cs8Chr10045320	cis	1	1
MSTRG.57768.2	Cs8Chr10045321	cis	1
MSTRG.57768.2	Cs8Chr10045322	cis	1	1
MSTRG.57768.2	Cs8Chr10045323	cis	1
MSTRG.57768.2	Cs8Chr10045324	cis	1
MSTRG.57768.2	Cs8Chr10045325	cis
MSTRG.57768.2	Cs8Chr10045326	cis	1	1
MSTRG.57768.2	Cs8Chr10045327	cis	1
MSTRG.57768.2	Cs8Chr10045328	cis
MSTRG.57768.2	Cs8Chr10045330	cis	1
MSTRG.57768.2	Cs8Chr10045331	cis	1
MSTRG.57768.2	Cs8Chr10045332	cis	1
MSTRG.57768.2	Cs8Chr10045333	cis	1
MSTRG.57768.2	Cs8Chr10045334	cis
MSTRG.57768.2	Cs8Chr10045335	cis	1
MSTRG.57768.2	Cs8Chr10045336	cis	1	1
MSTRG.9632.1	Cs10Chr10042367	cis	1	1
MSTRG.9632.1	Cs10Chr10042368	cis	1
MSTRG.9632.1	Cs10Chr10042369	cis	1
MSTRG.9632.1	Cs10Chr10042370	cis	1
MSTRG.9632.1	Cs10Chr10042371	cis
MSTRG.9632.1	Cs10Chr10042372	cis	1	1
MSTRG.9632.1	Cs10Chr10042373	cis	1
MSTRG.9632.1	Cs10Chr10042374	cis	1
MSTRG.9632.1	Cs10Chr10042375	cis	1	1
MSTRG.9632.1	Cs10Chr10042376	cis	1	1
MSTRG.9632.1	Cs10Chr10042377	cis	1	1
MSTRG.9632.1	Cs10Chr10042378	cis	1
MSTRG.9632.1	Cs10Chr10042379	cis	1
MSTRG.9632.1	Cs10Chr10042380	cis	1	1
MSTRG.9632.1	Cs10Chr10042381	cis	1	1
MSTRG.9632.1	Cs10Chr10042382	cis	1
MSTRG.9632.1	Cs10Chr10042383	cis	1	1
MSTRG.9632.1	Cs10Chr10042384	cis	1	1
MSTRG.9632.1	Cs10Chr10042385	cis	1
MSTRG.9632.1	Cs10Chr10042386	cis	1
MSTRG.9632.1	Cs10Chr10042387	cis	1	1
MSTRG.9632.1	Cs10Chr10042388	cis	1	1
MSTRG.9632.1	Cs10Chr10042389	cis	1
MSTRG.9632.1	Cs10Chr10042390	cis	1
MSTRG.9632.1	Cs10Chr10042391	cis	1
MSTRG.9632.1	Cs10Chr10042392	cis	1	1
MSTRG.9632.1	Cs10Chr10042393	cis	1
MSTRG.14451.1	Cs11Chr10003878	cis	1
MSTRG.14451.1	Cs11Chr10006251	cis
MSTRG.14451.1	Cs11Chr10006252	cis
MSTRG.14451.1	Cs11Chr10006253	cis	1	1
MSTRG.14451.1	Cs11Chr10006254	cis	1	1
MSTRG.14451.1	Cs11Chr10006255	cis	1	1
MSTRG.14451.1	Cs11Chr10006256	cis	1
MSTRG.14451.1	Cs11Chr10006257	cis	1
MSTRG.14451.1	Cs11Chr10006258	cis	1
MSTRG.14451.1	Cs11Chr10006259	cis	1	1
MSTRG.14451.1	Cs11Chr10006260	cis	1
MSTRG.14451.1	Cs11Chr10006261	cis	1	1
MSTRG.14451.1	Cs11Chr10006263	cis	1	1
MSTRG.14451.1	Cs11Chr10006264	cis	1	1
MSTRG.14451.1	Cs11Chr10006265	cis
MSTRG.14451.1	Cs11Chr10006266	cis	1
MSTRG.14451.1	Cs11Chr10006267	cis
MSTRG.14451.1	Cs11Chr10006268	cis
MSTRG.14451.1	Cs11Chr10006269	cis	1	1
MSTRG.14451.1	Cs11Chr10006270	cis	1
MSTRG.14451.1	Cs11Chr10006271	cis	1
MSTRG.14451.1	Cs11Chr10006273	cis
MSTRG.33648.1	Cs2Chr10013335	cis	1
MSTRG.33648.1	Cs2Chr10013336	cis	1
MSTRG.33648.1	Cs2Chr10013337	cis	1	1
MSTRG.33648.1	Cs2Chr10013338	cis	1
MSTRG.33648.1	Cs2Chr10013339	cis	1
MSTRG.33648.1	Cs2Chr10013340	cis	1
MSTRG.33648.1	Cs2Chr10013341	cis	1	1
MSTRG.33648.1	Cs2Chr10013342	cis	1
MSTRG.33648.1	Cs2Chr10013343	cis	1
MSTRG.33648.1	Cs2Chr10013344	cis	1
MSTRG.33648.1	Cs2Chr10013345	cis	1
MSTRG.33648.1	Cs2Chr10013347	cis	1
MSTRG.33648.1	Cs2Chr10013348	cis	1	1
MSTRG.33648.1	Cs2Chr10013349	cis	1
MSTRG.33648.1	Cs2Chr10013350	cis	1	1
MSTRG.33648.1	Cs2Chr10013351	cis	1
MSTRG.33648.1	Cs2Chr10013352	cis	1	1
MSTRG.33648.1	Cs2Chr10013353	cis	1
MSTRG.33648.1	Cs2Chr10013354	cis	1
MSTRG.33648.1	Cs2Chr10013355	cis	1
MSTRG.33648.1	Cs2Chr10013356	cis	1
MSTRG.33648.1	Cs2Chr10013357	cis	1	1
MSTRG.33648.1	Cs2Chr10013358	cis	1
MSTRG.39339.1	Cs3Chr10008782	cis	1	1
MSTRG.39339.1	Cs3Chr10008783	cis	1
MSTRG.39339.1	Cs3Chr10008784	cis	1
MSTRG.39339.1	Cs3Chr10008786	cis	1
MSTRG.39339.1	Cs3Chr10008787	cis	1
MSTRG.39339.1	Cs3Chr10008788	cis	1
MSTRG.39339.1	Cs3Chr10008789	cis	1
MSTRG.39339.1	Cs3Chr10008790	cis	1
MSTRG.38544.1	Cs3Chr10019024	cis	1	1
MSTRG.38544.1	Cs3Chr10019025	cis	1
MSTRG.38544.1	Cs3Chr10019026	cis	1
MSTRG.38544.1	Cs3Chr10019027	cis	1	1
MSTRG.38544.1	Cs3Chr10019028	cis	1
MSTRG.38544.1	Cs3Chr10019029	cis	1
MSTRG.38544.1	Cs3Chr10019030	cis	1
MSTRG.38544.1	Cs3Chr10019031	cis	1
MSTRG.38544.1	Cs3Chr10019032	cis	1
MSTRG.38544.1	Cs3Chr10019035	cis	1
MSTRG.38544.1	Cs3Chr10019036	cis	1	1
MSTRG.38544.1	Cs3Chr10019037	cis	1	1
MSTRG.38544.1	Cs3Chr10019038	cis
MSTRG.38544.1	Cs3Chr10019039	cis	1
MSTRG.38544.1	Cs3Chr10019040	cis
MSTRG.38544.1	Cs3Chr10019041	cis	1
MSTRG.38544.1	Cs3Chr10019042	cis	1
MSTRG.38544.1	Cs3Chr10019043	cis	1
MSTRG.18598.2	Cs12Chr10018365	cis	1
MSTRG.18598.2	Cs12Chr10018366	cis	1
MSTRG.18598.2	Cs12Chr10018367	cis
MSTRG.18598.2	Cs12Chr10018368	cis	1
MSTRG.18598.2	Cs12Chr10018369	cis	1	1
MSTRG.18598.2	Cs12Chr10018370	cis	1	1
MSTRG.18598.2	Cs12Chr10018371	cis	1
MSTRG.18598.2	Cs12Chr10018372	cis	1
MSTRG.18598.2	Cs12Chr10018373	cis	1	1
MSTRG.18598.2	Cs12Chr10018374	cis	1
MSTRG.18598.2	Cs12Chr10018375	cis	1	1
MSTRG.18598.2	Cs12Chr10018376	cis	1	1
MSTRG.18598.2	Cs12Chr10018377	cis	1	1
MSTRG.18598.2	Cs12Chr10018378	cis	1
MSTRG.18598.2	Cs12Chr10018379	cis	1
MSTRG.18598.2	Cs12Chr10018380	cis	1
MSTRG.18598.2	Cs12Chr10018381	cis	1
MSTRG.18598.2	Cs12Chr10018382	cis	1	1
MSTRG.18598.2	Cs12Chr10018383	cis	1
MSTRG.18598.2	Cs12Chr10018384	cis	1	1
MSTRG.18598.2	Cs12Chr10018385	cis
MSTRG.58739.3	Cs8Chr10003188	cis	1
MSTRG.58739.3	Cs8Chr10003189	cis	1	1
MSTRG.58739.3	Cs8Chr10003190	cis	1
MSTRG.58739.3	Cs8Chr10003191	cis
MSTRG.58739.3	Cs8Chr10003192	cis	1
MSTRG.58739.3	Cs8Chr10003193	cis	1
MSTRG.58739.3	Cs8Chr10003194	cis	1	1
MSTRG.58739.3	Cs8Chr10003195	cis	1
MSTRG.58739.3	Cs8Chr10003196	cis	1	1
MSTRG.58739.3	Cs8Chr10003197	cis	1
MSTRG.58739.3	Cs8Chr10003198	cis	1
MSTRG.58739.3	Cs8Chr10003199	cis
MSTRG.58739.3	Cs8Chr10003200	cis	1	1
MSTRG.58739.3	Cs8Chr10003201	cis	1
MSTRG.58739.3	Cs8Chr10003202	cis	1
MSTRG.58739.3	Cs8Chr10003203	cis	1
MSTRG.58739.3	Cs8Chr10003204	cis	1	1
MSTRG.58739.3	Cs8Chr10003205	cis	1
MSTRG.58739.3	Cs8Chr10003206	cis	1	1
MSTRG.58739.3	Cs8Chr10006905	cis	1
MSTRG.58739.3	Cs8Chr10006906	cis
MSTRG.58739.3	Cs8Chr10006907	cis
MSTRG.21125.3	Cs13Chr10040209	cis	1	1
MSTRG.21125.3	Cs13Chr10040210	cis	1	1
MSTRG.21125.3	Cs13Chr10040211	cis	1	1
MSTRG.21125.3	Cs13Chr10040212	cis	1
MSTRG.21125.3	Cs13Chr10040213	cis	1
MSTRG.21125.3	Cs13Chr10040214	cis	1
MSTRG.21125.3	Cs13Chr10040215	cis	1	1
MSTRG.21125.3	Cs13Chr10040216	cis	1
MSTRG.21125.3	Cs13Chr10040218	cis	1
MSTRG.21125.3	Cs13Chr10040220	cis	1
MSTRG.21125.3	Cs13Chr10040221	cis	1
MSTRG.21125.3	Cs13Chr10040222	cis	1
MSTRG.21125.3	Cs13Chr10040223	cis	1	1
MSTRG.21125.3	Cs13Chr10040224	cis	1
MSTRG.21125.3	Cs13Chr10040225	cis	1	1
MSTRG.21125.3	Cs13Chr10040226	cis	1
MSTRG.21125.3	Cs13Chr10040227	cis	1
MSTRG.21125.3	Cs13Chr10040228	cis	1	1
MSTRG.21125.3	Cs13Chr10040229	cis	1	1
MSTRG.21125.3	Cs13Chr10040230	cis	1
MSTRG.16728.2	Cs11Chr10007893	cis	1	1
MSTRG.16728.2	Cs11Chr10007894	cis	1	1
MSTRG.16728.2	Cs11Chr10007895	cis	1	1
MSTRG.16728.2	Cs11Chr10007896	cis	1
MSTRG.16728.2	Cs11Chr10007897	cis	1
MSTRG.16728.2	Cs11Chr10007898	cis	1
MSTRG.16728.2	Cs11Chr10007899	cis	1	1
MSTRG.16728.2	Cs11Chr10007900	cis	1
MSTRG.16728.2	Cs11Chr10007901	cis	1	1
MSTRG.16728.2	Cs11Chr10007902	cis	1
MSTRG.16728.2	Cs11Chr10007903	cis	1	1
MSTRG.16728.2	Cs11Chr10007904	cis	1
MSTRG.16728.2	Cs11Chr10007905	cis
MSTRG.16728.2	Cs11Chr10007906	cis	1
MSTRG.16728.2	Cs11Chr10007907	cis	1
MSTRG.16728.2	Cs11Chr10007908	cis	1
MSTRG.16728.2	Cs11Chr10007909	cis	1
MSTRG.16728.2	Cs11Chr10007910	cis	1
MSTRG.16728.2	Cs11Chr10007916	cis	1	1
MSTRG.16728.2	Cs11Chr10007917	cis	1	1
MSTRG.58711.6	Cs8Chr10003196	cis	1	1
MSTRG.58711.6	Cs8Chr10003197	cis	1
MSTRG.58711.6	Cs8Chr10003198	cis	1
MSTRG.58711.6	Cs8Chr10003199	cis
MSTRG.58711.6	Cs8Chr10003200	cis	1	1
MSTRG.58711.6	Cs8Chr10003201	cis	1
MSTRG.58711.6	Cs8Chr10003202	cis	1
MSTRG.58711.6	Cs8Chr10003203	cis	1
MSTRG.58711.6	Cs8Chr10003204	cis	1	1
MSTRG.58711.6	Cs8Chr10003205	cis	1
MSTRG.58711.6	Cs8Chr10003206	cis	1	1
MSTRG.58711.6	Cs8Chr10003207	cis	1
MSTRG.58711.6	Cs8Chr10003208	cis	1	1
MSTRG.58711.6	Cs8Chr10003209	cis	1	1
MSTRG.58711.6	Cs8Chr10003210	cis	1
MSTRG.58711.6	Cs8Chr10003212	cis	1
MSTRG.58711.6	Cs8Chr10003213	cis	1
MSTRG.58711.6	Cs8Chr10010440	cis	1
MSTRG.58711.6	Cs8Chr10010441	cis	1
MSTRG.58711.6	Cs8Chr10010442	cis	1
MSTRG.58711.6	Cs8Chr10010443	cis	1
MSTRG.55761.2	Cs7Chr10039392	cis	1
MSTRG.55761.2	Cs7Chr10039393	cis	1	1
MSTRG.55761.2	Cs7Chr10039394	cis	1
MSTRG.55761.2	Cs7Chr10039395	cis
MSTRG.55761.2	Cs7Chr10039396	cis
MSTRG.55761.2	Cs7Chr10039397	cis
MSTRG.55761.2	Cs7Chr10039398	cis	1
MSTRG.55761.2	Cs7Chr10039399	cis	1
MSTRG.55761.2	Cs7Chr10039400	cis	1
MSTRG.55761.2	Cs7Chr10039401	cis	1
MSTRG.55761.2	Cs7Chr10039402	cis	1	1
MSTRG.55761.2	Cs7Chr10039403	cis	1	1
MSTRG.55761.2	Cs7Chr10039404	cis	1
MSTRG.55761.2	Cs7Chr10039405	cis	1
MSTRG.55761.2	Cs7Chr10039406	cis	1
MSTRG.55761.2	Cs7Chr10039407	cis	1	1
MSTRG.55761.2	Cs7Chr10039408	cis	1	1
MSTRG.55761.2	Cs7Chr10039409	cis	1
MSTRG.55761.2	Cs7Chr10039410	cis	1
MSTRG.55761.2	Cs7Chr10039411	cis
MSTRG.55761.2	Cs7Chr10039413	cis	1	1
MSTRG.55761.2	Cs7Chr10039414	cis	1	1
MSTRG.65058.21	Cs9Chr10046765	cis	1
MSTRG.65058.21	Cs9Chr10046766	cis	1	1
MSTRG.65058.21	Cs9Chr10046767	cis	1
MSTRG.65058.21	Cs9Chr10046768	cis	1
MSTRG.65058.21	Cs9Chr10046769	cis	1
MSTRG.65058.21	Cs9Chr10046770	cis	1	1
MSTRG.65058.21	Cs9Chr10046771	cis	1
MSTRG.65058.21	Cs9Chr10046772	cis	1
MSTRG.65058.21	Cs9Chr10046773	cis	1
MSTRG.65058.21	Cs9Chr10046774	cis	1	1
MSTRG.65058.21	Cs9Chr10046775	cis	1	1
MSTRG.65058.21	Cs9Chr10046776	cis	1	1
MSTRG.65058.21	Cs9Chr10046777	cis	1
MSTRG.65058.21	Cs9Chr10046778	cis	1
MSTRG.65058.21	Cs9Chr10046779	cis	1	1
MSTRG.65058.21	Cs9Chr10046780	cis	1
MSTRG.65058.21	Cs9Chr10046783	cis	1
MSTRG.65058.21	Cs9Chr10046784	cis	1	1
MSTRG.65058.21	Cs9Chr10046785	cis	1
MSTRG.65058.21	Cs9Chr10046786	cis	1
MSTRG.65058.21	Cs9Chr10046787	cis	1	1
MSTRG.65058.21	Cs9Chr10046788	cis	1	1
MSTRG.65058.21	Cs9Chr10046789	cis	1
MSTRG.65058.21	Cs9Chr10046790	cis	1	1
MSTRG.65058.21	Cs9Chr10046791	cis	1
MSTRG.65058.21	Cs9Chr10046792	cis	1
MSTRG.65058.21	Cs9Chr10046793	cis
MSTRG.65058.21	Cs9Chr10046794	cis	1
MSTRG.65058.21	Cs9Chr10046795	cis	1	1
MSTRG.65058.21	Cs9Chr10046796	cis	1
MSTRG.65058.21	Cs9Chr10046797	cis	1	1
MSTRG.65058.21	Cs9Chr10046798	cis	1	1
MSTRG.14602.1	Cs11Chr10019532	cis
MSTRG.14602.1	Cs11Chr10019533	cis	1
MSTRG.14602.1	Cs11Chr10019534	cis	1	1
MSTRG.14602.1	Cs11Chr10019535	cis	1
MSTRG.14602.1	Cs11Chr10019536	cis
MSTRG.14602.1	Cs11Chr10019537	cis	1
MSTRG.14602.1	Cs11Chr10019538	cis	1	1
MSTRG.14602.1	Cs11Chr10019539	cis	1
MSTRG.14602.1	Cs11Chr10019540	cis	1
MSTRG.14602.1	Cs11Chr10019541	cis	1	1
MSTRG.14602.1	Cs11Chr10019542	cis
MSTRG.14602.1	Cs11Chr10019543	cis
MSTRG.14602.1	Cs11Chr10019545	cis
MSTRG.10964.2	Cs10Chr10016651	cis	1	1
MSTRG.10964.2	Cs10Chr10016652	cis	1	1
MSTRG.10964.2	Cs10Chr10016653	cis	1	1
MSTRG.10964.2	Cs10Chr10016654	cis	1	1
MSTRG.10964.2	Cs10Chr10016655	cis
MSTRG.10964.2	Cs10Chr10016656	cis	1
MSTRG.10964.2	Cs10Chr10016657	cis	1
MSTRG.10964.2	Cs10Chr10016658	cis	1
MSTRG.10964.2	Cs10Chr10016659	cis	1
MSTRG.10964.2	Cs10Chr10016660	cis	1
MSTRG.10964.2	Cs10Chr10016661	cis
MSTRG.10964.2	Cs10Chr10016663	cis	1
MSTRG.10964.2	Cs10Chr10016665	cis	1	1
MSTRG.10964.2	Cs10Chr10016666	cis	1	1
MSTRG.10964.2	Cs10Chr10016667	cis	1	1
MSTRG.10964.2	Cs10Chr10016668	cis	1
MSTRG.10964.2	Cs10Chr10016669	cis	1
MSTRG.10964.2	Cs10Chr10016670	cis	1	1
MSTRG.10964.2	Cs10Chr10016671	cis
MSTRG.10964.2	Cs10Chr10016672	cis	1	1
MSTRG.36493.2	Cs3Chr10054986	cis	1
MSTRG.36493.2	Cs3Chr10054987	cis	1	1
MSTRG.36493.2	Cs3Chr10054988	cis	1
MSTRG.36493.2	Cs3Chr10054989	cis	1
MSTRG.36493.2	Cs3Chr10054990	cis	1
MSTRG.36493.2	Cs3Chr10054991	cis	1
MSTRG.36493.2	Cs3Chr10054992	cis
MSTRG.36493.2	Cs3Chr10054993	cis
MSTRG.36493.2	Cs3Chr10054994	cis	1	1
MSTRG.36493.2	Cs3Chr10054995	cis	1
MSTRG.36493.2	Cs3Chr10054996	cis	1
MSTRG.36493.2	Cs3Chr10054997	cis	1	1
MSTRG.36493.2	Cs3Chr10054998	cis	1	1
MSTRG.36493.2	Cs3Chr10054999	cis	1
MSTRG.36493.2	Cs3Chr10055000	cis	1	1
MSTRG.36493.2	Cs3Chr10055001	cis	1
MSTRG.36493.2	Cs3Chr10055002	cis	1
MSTRG.36493.2	Cs3Chr10055003	cis	1	1
MSTRG.36493.2	Cs3Chr10055005	cis	1
MSTRG.36493.2	Cs3Chr10055006	cis	1
MSTRG.36493.2	Cs3Chr10055007	cis	1	1
MSTRG.36493.2	Cs3Chr10055008	cis	1
MSTRG.36493.2	Cs3Chr10055009	cis	1
MSTRG.36493.2	Cs3Chr10055010	cis	1	1
MSTRG.36493.2	Cs3Chr10055011	cis	1
MSTRG.36493.2	Cs3Chr10055012	cis	1
MSTRG.36493.2	Cs3Chr10055013	cis	1
MSTRG.36493.2	Cs3Chr10055014	cis
MSTRG.36493.2	Cs3Chr10055015	cis
MSTRG.36493.2	Cs3Chr10055016	cis	1
MSTRG.36493.2	Cs3Chr10055017	cis	1
MSTRG.36493.2	Cs3Chr10055018	cis	1
MSTRG.54127.1	Cs6Chr10010336	cis	1	1
MSTRG.54127.1	Cs6Chr10010337	cis	1	1
MSTRG.54127.1	Cs6Chr10010338	cis	1	1
MSTRG.54127.1	Cs6Chr10010339	cis
MSTRG.54127.1	Cs6Chr10010340	cis
MSTRG.54127.1	Cs6Chr10010341	cis	1
MSTRG.54127.1	Cs6Chr10010342	cis	1
MSTRG.54127.1	Cs6Chr10010343	cis	1
MSTRG.54127.1	Cs6Chr10010344	cis	1
MSTRG.54127.1	Cs6Chr10010345	cis	1
MSTRG.54127.1	Cs6Chr10010346	cis	1
MSTRG.54127.1	Cs6Chr10010347	cis	1	1
MSTRG.54127.1	Cs6Chr10010348	cis	1
MSTRG.54127.1	Cs6Chr10010349	cis	1	1
MSTRG.54127.1	Cs6Chr10010351	cis	1
MSTRG.54127.1	Cs6Chr10010352	cis	1
MSTRG.54127.1	Cs6Chr10010353	cis	1
MSTRG.54127.1	Cs6Chr10010354	cis	1
MSTRG.54127.1	Cs6Chr10010355	cis	1
MSTRG.54127.1	Cs6Chr10010356	cis	1	1
MSTRG.54127.1	Cs6Chr10010357	cis	1	1
MSTRG.54127.1	Cs6Chr10010358	cis	1
MSTRG.54127.1	Cs6Chr10010359	cis	1	1
MSTRG.54127.1	Cs6Chr10010360	cis	1	1
MSTRG.54127.1	Cs6Chr10010361	cis	1
MSTRG.54127.1	Cs6Chr10010362	cis	1
MSTRG.54127.1	Cs6Chr10010363	cis	1	1
MSTRG.54127.1	Cs6Chr10010364	cis	1
MSTRG.54127.1	Cs6Chr10010365	cis	1	1
MSTRG.54127.1	Cs6Chr10010366	cis	1
MSTRG.17245.1	Cs11Chr10043261	cis
MSTRG.17245.1	Cs11Chr10043262	cis	1
MSTRG.17245.1	Cs11Chr10043263	cis	1	1
MSTRG.17245.1	Cs11Chr10043264	cis	1
MSTRG.17245.1	Cs11Chr10043265	cis	1
MSTRG.17245.1	Cs11Chr10043266	cis
MSTRG.17245.1	Cs11Chr10043267	cis	1
MSTRG.17245.1	Cs11Chr10043268	cis	1	1
MSTRG.17245.1	Cs11Chr10043269	cis	1
MSTRG.17245.1	Cs11Chr10043270	cis	1
MSTRG.17245.1	Cs11Chr10043271	cis
MSTRG.17245.1	Cs11Chr10043272	cis
MSTRG.17245.1	Cs11Chr10043273	cis
MSTRG.17245.1	Cs11Chr10043274	cis
MSTRG.17245.1	Cs11Chr10043275	cis
MSTRG.17245.1	Cs11Chr10043276	cis	1
MSTRG.17245.1	Cs11Chr10043277	cis	1	1
MSTRG.17245.1	Cs11Chr10043278	cis	1
MSTRG.17245.1	Cs11Chr10043279	cis	1
MSTRG.17245.1	Cs11Chr10043280	cis	1	1
MSTRG.17245.1	Cs11Chr10043281	cis	1	1
MSTRG.17245.1	Cs11Chr10043282	cis	1
MSTRG.17245.1	Cs11Chr10043283	cis	1	1
MSTRG.17245.1	Cs11Chr10043284	cis	1
MSTRG.17245.1	Cs11Chr10043285	cis	1
MSTRG.17245.1	Cs11Chr10043286	cis	1	1
MSTRG.17245.1	Cs11Chr10043287	cis	1	1
MSTRG.17245.1	Cs11Chr10043288	cis	1
MSTRG.17245.1	Cs11Chr10043289	cis
MSTRG.17245.1	Cs11Chr10043290	cis	1
MSTRG.17245.1	Cs11Chr10043291	cis
MSTRG.17245.1	Cs11Chr10043292	cis	1
MSTRG.17245.1	Cs11Chr10043293	cis	1
MSTRG.17245.1	Cs11Chr10043294	cis	1
MSTRG.17245.1	Cs11Chr10043295	cis	1	1
MSTRG.21024.10	Cs13Chr10040276	cis	1	1
MSTRG.21024.10	Cs13Chr10040277	cis	1
MSTRG.21024.10	Cs13Chr10040278	cis	1	1
MSTRG.21024.10	Cs13Chr10040279	cis	1	1
MSTRG.21024.10	Cs13Chr10040281	cis	1	1
MSTRG.21024.10	Cs13Chr10040282	cis
MSTRG.21024.10	Cs13Chr10040283	cis	1	1
MSTRG.21024.10	Cs13Chr10040284	cis	1	1
MSTRG.21024.10	Cs13Chr10040285	cis	1	1
MSTRG.21024.10	Cs13Chr10040286	cis	1	1
MSTRG.21024.10	Cs13Chr10040287	cis	1
MSTRG.21024.10	Cs13Chr10040288	cis	1
MSTRG.21024.10	Cs13Chr10040289	cis	1	1
MSTRG.21024.10	Cs13Chr10040290	cis	1	1
MSTRG.21024.10	Cs13Chr10040291	cis	1	1
MSTRG.21024.10	Cs13Chr10040292	cis	1
MSTRG.21024.10	Cs13Chr10040293	cis	1
MSTRG.21024.10	Cs13Chr10040295	cis	1
MSTRG.21024.10	Cs13Chr10040296	cis	1	1
MSTRG.21024.10	Cs13Chr10040297	cis	1
MSTRG.21024.10	Cs13Chr10040298	cis	1	1
MSTRG.21024.10	Cs13Chr10040299	cis	1
MSTRG.21024.10	Cs13Chr10040300	cis	1
MSTRG.21024.10	Cs13Chr10040301	cis	1
MSTRG.21024.10	Cs13Chr10040302	cis
MSTRG.21024.10	Cs13Chr10040303	cis
MSTRG.21024.10	Cs13Chr10040304	cis	1
MSTRG.21024.10	Cs13Chr10040305	cis	1	1
MSTRG.21024.10	Cs13Chr10040306	cis	1	1
MSTRG.28335.2	Cs2Chr10044153	cis	1
MSTRG.28335.2	Cs2Chr10044154	cis	1
MSTRG.28335.2	Cs2Chr10044155	cis	1	1
MSTRG.28335.2	Cs2Chr10044156	cis	1
MSTRG.28335.2	Cs2Chr10044157	cis	1
MSTRG.28335.2	Cs2Chr10044158	cis	1
MSTRG.28335.2	Cs2Chr10044159	cis	1
MSTRG.28335.2	Cs2Chr10044160	cis	1	1
MSTRG.28335.2	Cs2Chr10044161	cis	1
MSTRG.28335.2	Cs2Chr10044162	cis	1	1
MSTRG.28335.2	Cs2Chr10044163	cis	1
MSTRG.28335.2	Cs2Chr10044164	cis	1
MSTRG.28335.2	Cs2Chr10044165	cis	1	1
MSTRG.28335.2	Cs2Chr10044166	cis	1
MSTRG.28335.2	Cs2Chr10044167	cis	1	1
MSTRG.28335.2	Cs2Chr10044168	cis	1
MSTRG.28335.2	Cs2Chr10044169	cis	1	1
MSTRG.28335.2	Cs2Chr10044170	cis	1	1
MSTRG.28335.2	Cs2Chr10044171	cis	1
MSTRG.28335.2	Cs2Chr10044172	cis	1
MSTRG.28335.2	Cs2Chr10044173	cis	1
MSTRG.16522.2	Cs11Chr10033554	cis	1
MSTRG.16522.2	Cs11Chr10033555	cis	1
MSTRG.16522.2	Cs11Chr10033556	cis
MSTRG.16522.2	Cs11Chr10033557	cis	1	1
MSTRG.16522.2	Cs11Chr10033558	cis	1
MSTRG.16522.2	Cs11Chr10033559	cis	1
MSTRG.16522.2	Cs11Chr10033560	cis	1
MSTRG.16522.2	Cs11Chr10033561	cis	1	1
MSTRG.16522.2	Cs11Chr10033562	cis
MSTRG.16522.2	Cs11Chr10033563	cis	1	1
MSTRG.16522.2	Cs11Chr10033564	cis	1
MSTRG.16522.2	Cs11Chr10033565	cis	1
MSTRG.16522.2	Cs11Chr10033566	cis	1
MSTRG.16522.2	Cs11Chr10033567	cis	1	1
MSTRG.16522.2	Cs11Chr10033568	cis	1	1
MSTRG.16522.2	Cs11Chr10033569	cis	1
MSTRG.16522.2	Cs11Chr10033570	cis	1
MSTRG.16522.2	Cs11Chr10033571	cis	1
MSTRG.16522.2	Cs11Chr10033572	cis
MSTRG.16522.2	Cs11Chr10033573	cis	1	1
MSTRG.16522.2	Cs11Chr10033574	cis	1
MSTRG.16522.2	Cs11Chr10033575	cis	1	1
MSTRG.16522.2	Cs11Chr10033576	cis	1
MSTRG.16522.2	Cs11Chr10033577	cis	1
MSTRG.16522.2	Cs11Chr10033578	cis	1
MSTRG.16522.2	Cs11Chr10033579	cis	1
MSTRG.16522.2	Cs11Chr10033580	cis	1
MSTRG.16522.2	Cs11Chr10033581	cis	1	1
MSTRG.43494.1	Cs4Chr10005004	cis	1
MSTRG.43494.1	Cs4Chr10005005	cis	1
MSTRG.43494.1	Cs4Chr10005006	cis	1
MSTRG.43494.1	Cs4Chr10005007	cis	1
MSTRG.43494.1	Cs4Chr10005008	cis	1
MSTRG.43494.1	Cs4Chr10005009	cis	1
MSTRG.43494.1	Cs4Chr10005010	cis	1
MSTRG.43494.1	Cs4Chr10005011	cis	1	1
MSTRG.43494.1	Cs4Chr10005012	cis	1
MSTRG.43494.1	Cs4Chr10005013	cis	1
MSTRG.43494.1	Cs4Chr10005014	cis	1
MSTRG.43494.1	Cs4Chr10005015	cis	1
MSTRG.43494.1	Cs4Chr10005016	cis
MSTRG.43494.1	Cs4Chr10005017	cis
MSTRG.43494.1	Cs4Chr10005018	cis
MSTRG.43494.1	Cs4Chr10005019	cis
MSTRG.2238.2	Cs1Chr10004284	cis	1
MSTRG.2238.2	Cs1Chr10004286	cis
MSTRG.2238.2	Cs1Chr10004290	cis	1
MSTRG.2238.2	Cs1Chr10004291	cis	1
MSTRG.2238.2	Cs1Chr10004292	cis	1
MSTRG.2238.2	Cs1Chr10004293	cis	1
MSTRG.2238.2	Cs1Chr10004294	cis	1	1
MSTRG.2238.2	Cs1Chr10004295	cis
MSTRG.2238.2	Cs1Chr10004296	cis	1
MSTRG.2238.2	Cs1Chr10004297	cis	1
MSTRG.2238.2	Cs1Chr10015181	cis	1
MSTRG.2238.2	Cs1Chr10015182	cis
MSTRG.2238.2	Cs1Chr10015183	cis	1
MSTRG.2238.2	Cs1Chr10015184	cis	1
MSTRG.2238.2	Cs1Chr10015185	cis	1
MSTRG.2238.2	Cs1Chr10015186	cis	1
MSTRG.2238.2	Cs1Chr10015187	cis	1
MSTRG.2238.2	Cs1Chr10015189	cis	1
MSTRG.2238.2	Cs1Chr10015190	cis
MSTRG.2238.2	Cs1Chr10015191	cis	1
MSTRG.2238.2	Cs1Chr10015192	cis
MSTRG.2238.2	Cs1Chr10015193	cis	1
MSTRG.23831.2	Cs14Chr10003246	cis	1
MSTRG.23831.2	Cs14Chr10003247	cis	1	1
MSTRG.23831.2	Cs14Chr10003249	cis	1
MSTRG.23831.2	Cs14Chr10003250	cis	1
MSTRG.23831.2	Cs14Chr10003251	cis	1
MSTRG.23831.2	Cs14Chr10020703	cis
MSTRG.23831.2	Cs14Chr10020704	cis	1
MSTRG.23831.2	Cs14Chr10020705	cis	1
MSTRG.23831.2	Cs14Chr10020706	cis	1
MSTRG.23831.2	Cs14Chr10020707	cis	1
MSTRG.628.1	Cs1Chr10027225	cis	1
MSTRG.628.1	Cs1Chr10027226	cis	1	1
MSTRG.628.1	Cs1Chr10027227	cis	1	1
MSTRG.628.1	Cs1Chr10027228	cis	1
MSTRG.628.1	Cs1Chr10027229	cis	1
MSTRG.628.1	Cs1Chr10027230	cis	1	1
MSTRG.628.1	Cs1Chr10027231	cis	1
MSTRG.628.1	Cs1Chr10027232	cis	1	1
MSTRG.628.1	Cs1Chr10027233	cis	1	1
MSTRG.628.1	Cs1Chr10027234	cis	1
MSTRG.628.1	Cs1Chr10027235	cis	1
MSTRG.628.1	Cs1Chr10027237	cis	1	1
MSTRG.628.1	Cs1Chr10027238	cis	1
MSTRG.628.1	Cs1Chr10027239	cis
MSTRG.628.1	Cs1Chr10027240	cis	1
MSTRG.628.1	Cs1Chr10027241	cis	1
MSTRG.628.1	Cs1Chr10027242	cis	1	1
MSTRG.628.1	Cs1Chr10027243	cis	1	1
MSTRG.628.1	Cs1Chr10027244	cis	1
MSTRG.628.1	Cs1Chr10027245	cis	1	1
MSTRG.628.1	Cs1Chr10027246	cis	1	1
MSTRG.628.1	Cs1Chr10027247	cis	1
MSTRG.628.1	Cs1Chr10027248	cis	1
MSTRG.628.1	Cs1Chr10027249	cis	1
MSTRG.628.1	Cs1Chr10027250	cis	1
MSTRG.628.1	Cs1Chr10027251	cis	1
MSTRG.628.1	Cs1Chr10027252	cis	1
MSTRG.61342.10	Cs9Chr10013432	cis	1	1
MSTRG.61342.10	Cs9Chr10013433	cis	1	1
MSTRG.61342.10	Cs9Chr10013434	cis	1
MSTRG.61342.10	Cs9Chr10013435	cis	1
MSTRG.61342.10	Cs9Chr10013436	cis	1
MSTRG.61342.10	Cs9Chr10013437	cis	1
MSTRG.61342.10	Cs9Chr10013438	cis	1
MSTRG.61342.10	Cs9Chr10013439	cis	1
MSTRG.61342.10	Cs9Chr10013440	cis	1
MSTRG.61342.10	Cs9Chr10013441	cis	1
MSTRG.61342.10	Cs9Chr10013442	cis	1
MSTRG.61342.10	Cs9Chr10013443	cis	1
MSTRG.61342.10	Cs9Chr10013444	cis	1
MSTRG.61342.10	Cs9Chr10013445	cis	1	1
MSTRG.61342.10	Cs9Chr10013446	cis	1
MSTRG.61342.10	Cs9Chr10013447	cis	1	1
MSTRG.61342.10	Cs9Chr10013448	cis	1
MSTRG.61342.10	Cs9Chr10013449	cis	1
MSTRG.61342.10	Cs9Chr10013450	cis	1
MSTRG.61342.10	Cs9Chr10013451	cis	1
MSTRG.61342.10	Cs9Chr10013452	cis
MSTRG.61342.10	Cs9Chr10013453	cis
MSTRG.61342.10	Cs9Chr10013454	cis	1
MSTRG.61342.10	Cs9Chr10013455	cis	1
MSTRG.61342.10	Cs9Chr10013456	cis	1	1
MSTRG.61342.10	Cs9Chr10013457	cis	1
MSTRG.61342.10	Cs9Chr10013458	cis	1
MSTRG.57093.6	Cs8Chr10048587	cis	1
MSTRG.57093.6	Cs8Chr10048588	cis
MSTRG.57093.6	Cs8Chr10048589	cis
MSTRG.57093.6	Cs8Chr10048590	cis
MSTRG.57093.6	Cs8Chr10048591	cis
MSTRG.57093.6	Cs8Chr10048592	cis	1
MSTRG.57093.6	Cs8Chr10048593	cis	1	1
MSTRG.57093.6	Cs8Chr10048594	cis
MSTRG.57093.6	Cs8Chr10048595	cis
MSTRG.57093.6	Cs8Chr10048596	cis
MSTRG.57093.6	Cs8Chr10048597	cis	1
MSTRG.57093.6	Cs8Chr10048598	cis	1
MSTRG.57093.6	Cs8Chr10048599	cis
MSTRG.48410.2	Cs5Chr10007922	cis	1
MSTRG.48410.2	Cs5Chr10030952	cis	1
MSTRG.48410.2	Cs5Chr10030953	cis	1
MSTRG.48410.2	Cs5Chr10030954	cis
MSTRG.48410.2	Cs5Chr10030955	cis
MSTRG.48410.2	Cs5Chr10030957	cis	1
MSTRG.48410.2	Cs5Chr10030958	cis	1	1
MSTRG.48410.2	Cs5Chr10030959	cis	1	1
MSTRG.48410.2	Cs5Chr10030960	cis	1
MSTRG.48410.2	Cs5Chr10030961	cis	1
MSTRG.48410.2	Cs5Chr10030962	cis	1	1
MSTRG.48410.2	Cs5Chr10030963	cis	1
MSTRG.48410.2	Cs5Chr10030964	cis	1
MSTRG.48410.2	Cs5Chr10030965	cis	1
MSTRG.48410.2	Cs5Chr10030966	cis	1
MSTRG.48410.2	Cs5Chr10030967	cis	1
MSTRG.48410.2	Cs5Chr10030968	cis	1
MSTRG.48410.2	Cs5Chr10030969	cis	1
MSTRG.48410.2	Cs5Chr10030970	cis	1	1
MSTRG.48410.2	Cs5Chr10030971	cis	1
MSTRG.48410.2	Cs5Chr10030972	cis	1	1
MSTRG.48410.2	Cs5Chr10030973	cis	1
MSTRG.48410.2	Cs5Chr10030974	cis	1
MSTRG.48410.2	Cs5Chr10030975	cis	1
MSTRG.48410.2	Cs5Chr10030976	cis	1	1
MSTRG.48410.2	Cs5Chr10030977	cis	1
MSTRG.48410.2	Cs5Chr10030978	cis	1
MSTRG.48410.2	Cs5Chr10030979	cis	1
MSTRG.48410.2	Cs5Chr10030980	cis	1	1
MSTRG.48410.2	Cs5Chr10030981	cis	1	1
MSTRG.48410.2	Cs5Chr10030982	cis	1
MSTRG.73697.1	Cs435contig10000955	cis	1
MSTRG.73697.1	Cs435contig10000956	cis	1
MSTRG.73697.1	Cs435contig10000957	cis	1
MSTRG.73697.1	Cs435contig10000959	cis
MSTRG.73697.1	Cs435contig10000960	cis
MSTRG.73697.1	Cs435contig10000961	cis	1
MSTRG.73697.1	Cs435contig10000962	cis	1	1
MSTRG.73697.1	Cs435contig10000964	cis
MSTRG.73697.1	Cs435contig10000965	cis	1
MSTRG.73697.1	Cs435contig10000966	cis	1
MSTRG.73697.1	Cs435contig10000967	cis	1
MSTRG.73697.1	Cs435contig10009037	cis	1
MSTRG.33559.3	Cs2Chr10027978	cis
MSTRG.33559.3	Cs2Chr10027979	cis	1	1
MSTRG.33559.3	Cs2Chr10027980	cis	1	1
MSTRG.33559.3	Cs2Chr10027981	cis	1
MSTRG.33559.3	Cs2Chr10027982	cis	1
MSTRG.33559.3	Cs2Chr10027983	cis	1	1
MSTRG.33559.3	Cs2Chr10027984	cis	1	1
MSTRG.33559.3	Cs2Chr10027985	cis	1	1
MSTRG.33559.3	Cs2Chr10027986	cis
MSTRG.33559.3	Cs2Chr10027987	cis	1	1
MSTRG.33559.3	Cs2Chr10027988	cis	1
MSTRG.33559.3	Cs2Chr10027990	cis	1	1
MSTRG.33559.3	Cs2Chr10027991	cis	1
MSTRG.33559.3	Cs2Chr10027992	cis	1
MSTRG.33559.3	Cs2Chr10027993	cis	1
MSTRG.33559.3	Cs2Chr10027994	cis	1	1
MSTRG.33559.3	Cs2Chr10027995	cis	1
MSTRG.33559.3	Cs2Chr10027996	cis	1	1
MSTRG.33559.3	Cs2Chr10027997	cis	1
MSTRG.33559.3	Cs2Chr10027998	cis	1	1
MSTRG.33559.3	Cs2Chr10027999	cis
MSTRG.33559.3	Cs2Chr10028000	cis	1	1
MSTRG.33559.3	Cs2Chr10028001	cis	1
MSTRG.27878.6	Cs2Chr10032489	cis	1
MSTRG.27878.6	Cs2Chr10032490	cis	1
MSTRG.27878.6	Cs2Chr10032491	cis	1	1
MSTRG.27878.6	Cs2Chr10032492	cis	1
MSTRG.27878.6	Cs2Chr10032493	cis	1
MSTRG.27878.6	Cs2Chr10032494	cis	1	1
MSTRG.27878.6	Cs2Chr10040350	cis	1	1
MSTRG.27878.6	Cs2Chr10040351	cis	1
MSTRG.27878.6	Cs2Chr10040352	cis	1	1
MSTRG.27878.6	Cs2Chr10040353	cis	1
MSTRG.27878.6	Cs2Chr10040354	cis	1
MSTRG.27878.6	Cs2Chr10040355	cis	1
MSTRG.27878.6	Cs2Chr10040356	cis	1
MSTRG.27878.6	Cs2Chr10040357	cis	1	1
MSTRG.27878.6	Cs2Chr10040358	cis	1	1
MSTRG.27878.6	Cs2Chr10040359	cis	1
MSTRG.27878.6	Cs2Chr10040360	cis	1
MSTRG.781.3	Cs1Chr10027346	cis	1
MSTRG.781.3	Cs1Chr10027347	cis	1
MSTRG.781.3	Cs1Chr10027348	cis	1
MSTRG.781.3	Cs1Chr10027349	cis	1	1
MSTRG.781.3	Cs1Chr10027350	cis	1
MSTRG.781.3	Cs1Chr10027351	cis	1
MSTRG.781.3	Cs1Chr10027352	cis	1	1
MSTRG.781.3	Cs1Chr10027353	cis	1
MSTRG.781.3	Cs1Chr10039079	cis	1
MSTRG.781.3	Cs1Chr10039081	cis
MSTRG.781.3	Cs1Chr10039082	cis	1
MSTRG.781.3	Cs1Chr10039084	cis	1	1
MSTRG.781.3	Cs1Chr10039085	cis	1
MSTRG.781.3	Cs1Chr10039086	cis	1
MSTRG.781.3	Cs1Chr10039087	cis	1
MSTRG.781.3	Cs1Chr10039088	cis	1
MSTRG.781.3	Cs1Chr10039089	cis	1	1
MSTRG.781.3	Cs1Chr10039090	cis	1
MSTRG.781.3	Cs1Chr10039091	cis	1
MSTRG.781.3	Cs1Chr10039092	cis
MSTRG.781.3	Cs1Chr10039093	cis	1
MSTRG.781.3	Cs1Chr10039094	cis	1
MSTRG.781.3	Cs1Chr10039095	cis	1	1
MSTRG.781.3	Cs1Chr10039096	cis	1	1
MSTRG.781.3	Cs1Chr10039097	cis	1
MSTRG.781.3	Cs1Chr10039098	cis	1
MSTRG.33386.1	Cs2Chr10008926	cis	1
MSTRG.33386.1	Cs2Chr10008927	cis	1	1
MSTRG.33386.1	Cs2Chr10008928	cis	1	1
MSTRG.33386.1	Cs2Chr10008929	cis	1	1
MSTRG.33386.1	Cs2Chr10008930	cis	1
MSTRG.33386.1	Cs2Chr10008931	cis	1
MSTRG.33386.1	Cs2Chr10008932	cis	1
MSTRG.33386.1	Cs2Chr10008933	cis	1
MSTRG.33386.1	Cs2Chr10008934	cis	1
MSTRG.33386.1	Cs2Chr10008935	cis	1
MSTRG.33386.1	Cs2Chr10008936	cis	1
MSTRG.33386.1	Cs2Chr10008937	cis	1
MSTRG.33386.1	Cs2Chr10008938	cis	1
MSTRG.33386.1	Cs2Chr10008939	cis	1
MSTRG.33386.1	Cs2Chr10008941	cis	1
MSTRG.33386.1	Cs2Chr10008942	cis	1
MSTRG.33386.1	Cs2Chr10008943	cis	1	1
MSTRG.33386.1	Cs2Chr10040280	cis	1	1
MSTRG.33386.1	Cs2Chr10044722	cis	1	1
MSTRG.74131.1	Cs543contig10001517	cis	1	1
MSTRG.74131.1	Cs543contig10001518	cis	1
MSTRG.74131.1	Cs543contig10001519	cis	1	1
MSTRG.74131.1	Cs543contig10001520	cis
MSTRG.74131.1	Cs543contig10001521	cis	1	1
MSTRG.74131.1	Cs543contig10001525	cis	1
MSTRG.74131.1	Cs543contig10001526	cis	1
MSTRG.74131.1	Cs543contig10018743	cis	1
MSTRG.74131.1	Cs543contig10018744	cis	1
MSTRG.74131.1	Cs543contig10018745	cis	1
MSTRG.42716.1	Cs4Chr10044937	cis	1	1
MSTRG.42716.1	Cs4Chr10044938	cis	1
MSTRG.42716.1	Cs4Chr10044939	cis	1
MSTRG.42716.1	Cs4Chr10044940	cis	1
MSTRG.42716.1	Cs4Chr10044941	cis	1
MSTRG.42716.1	Cs4Chr10044942	cis
MSTRG.42716.1	Cs4Chr10044943	cis	1
MSTRG.42716.1	Cs4Chr10044945	cis	1
MSTRG.42716.1	Cs4Chr10044946	cis	1	1
MSTRG.42716.1	Cs4Chr10044947	cis	1
MSTRG.42716.1	Cs4Chr10044948	cis
MSTRG.42716.1	Cs4Chr10044949	cis	1
MSTRG.42716.1	Cs4Chr10044950	cis
MSTRG.42716.1	Cs4Chr10044951	cis
MSTRG.42716.1	Cs4Chr10044952	cis	1
MSTRG.69299.1	Cs9Chr10005145	cis	1
MSTRG.69299.1	Cs9Chr10005146	cis	1	1
MSTRG.69299.1	Cs9Chr10005148	cis	1	1
MSTRG.69299.1	Cs9Chr10005149	cis	1
MSTRG.69299.1	Cs9Chr10005150	cis	1
MSTRG.69299.1	Cs9Chr10005151	cis	1
MSTRG.69299.1	Cs9Chr10005152	cis	1
MSTRG.69299.1	Cs9Chr10005153	cis	1	1
MSTRG.69299.1	Cs9Chr10005154	cis	1	1
MSTRG.69299.1	Cs9Chr10005155	cis	1	1
MSTRG.69299.1	Cs9Chr10005156	cis
MSTRG.69299.1	Cs9Chr10005157	cis	1	1
MSTRG.69299.1	Cs9Chr10005158	cis	1	1
MSTRG.69299.1	Cs9Chr10005159	cis	1
MSTRG.69299.1	Cs9Chr10010777	cis	1
MSTRG.69299.1	Cs9Chr10010778	cis	1
MSTRG.69299.1	Cs9Chr10010779	cis	1	1
MSTRG.69299.1	Cs9Chr10010780	cis	1	1
MSTRG.69299.1	Cs9Chr10010781	cis	1
MSTRG.69299.1	Cs9Chr10010782	cis	1
MSTRG.69299.1	Cs9Chr10010783	cis	1	1
MSTRG.69299.1	Cs9Chr10010784	cis	1
MSTRG.69299.1	Cs9Chr10010785	cis	1
MSTRG.69299.1	Cs9Chr10010786	cis	1
MSTRG.69299.1	Cs9Chr10010787	cis	1
MSTRG.56967.1	Cs8Chr10048501	cis	1
MSTRG.56967.1	Cs8Chr10048502	cis	1	1
MSTRG.56967.1	Cs8Chr10048503	cis	1	1
MSTRG.56967.1	Cs8Chr10048504	cis	1	1
MSTRG.56967.1	Cs8Chr10048505	cis	1
MSTRG.56967.1	Cs8Chr10048510	cis	1	1
MSTRG.56967.1	Cs8Chr10048511	cis	1
MSTRG.56967.1	Cs8Chr10048512	cis	1	1
MSTRG.56967.1	Cs8Chr10048513	cis	1
MSTRG.56967.1	Cs8Chr10048514	cis	1	1
MSTRG.56967.1	Cs8Chr10048515	cis
MSTRG.56967.1	Cs8Chr10048516	cis	1
MSTRG.56967.1	Cs8Chr10048517	cis	1
MSTRG.56967.1	Cs8Chr10048518	cis
MSTRG.56967.1	Cs8Chr10048519	cis	1
MSTRG.56967.1	Cs8Chr10048520	cis	1
MSTRG.1886.1	Cs1Chr10021436	cis
MSTRG.1886.1	Cs1Chr10021437	cis	1
MSTRG.1886.1	Cs1Chr10021438	cis
MSTRG.1886.1	Cs1Chr10021439	cis	1
MSTRG.1886.1	Cs1Chr10021440	cis	1
MSTRG.1886.1	Cs1Chr10021441	cis	1
MSTRG.1886.1	Cs1Chr10021442	cis	1
MSTRG.11779.16	Cs10Chr10007147	cis
MSTRG.11779.16	Cs10Chr10047816	cis
MSTRG.11779.16	Cs10Chr10047817	cis
MSTRG.11779.16	Cs10Chr10047818	cis	1
MSTRG.11779.16	Cs10Chr10047819	cis
MSTRG.11779.16	Cs10Chr10047820	cis
MSTRG.11779.16	Cs10Chr10047821	cis
MSTRG.11779.16	Cs10Chr10047822	cis	1
MSTRG.11779.16	Cs10Chr10047823	cis	1	1
MSTRG.11779.16	Cs10Chr10047824	cis	1
MSTRG.11779.16	Cs10Chr10047825	cis	1	1
MSTRG.11779.16	Cs10Chr10047826	cis	1
MSTRG.11779.16	Cs10Chr10047827	cis
MSTRG.25789.80	Cs14Chr10000780	cis	1
MSTRG.25789.80	Cs14Chr10000781	cis	1
MSTRG.25789.80	Cs14Chr10000782	cis	1
MSTRG.25789.80	Cs14Chr10000783	cis	1
MSTRG.25789.80	Cs14Chr10000784	cis	1
MSTRG.25789.80	Cs14Chr10000785	cis	1
MSTRG.25789.80	Cs14Chr10001845	cis	1
MSTRG.25789.80	Cs14Chr10001846	cis	1	1
MSTRG.25789.80	Cs14Chr10001847	cis	1	1
MSTRG.25789.80	Cs14Chr10001848	cis	1	1
MSTRG.25789.80	Cs14Chr10001849	cis	1
MSTRG.25789.80	Cs14Chr10001850	cis
MSTRG.25789.80	Cs14Chr10001862	cis	1
MSTRG.25789.80	Cs14Chr10001863	cis	1
MSTRG.46896.2	Cs5Chr10007762	cis	1	1
MSTRG.46896.2	Cs5Chr10008768	cis	1
MSTRG.46896.2	Cs5Chr10008769	cis	1	1
MSTRG.46896.2	Cs5Chr10008770	cis	1
MSTRG.46896.2	Cs5Chr10008771	cis	1
MSTRG.46896.2	Cs5Chr10008772	cis	1
MSTRG.46896.2	Cs5Chr10008773	cis
MSTRG.46896.2	Cs5Chr10008774	cis
MSTRG.46896.2	Cs5Chr10008775	cis	1	1
MSTRG.46896.2	Cs5Chr10008776	cis
MSTRG.46896.2	Cs5Chr10008777	cis
MSTRG.46896.2	Cs5Chr10008778	cis	1	1
MSTRG.46896.2	Cs5Chr10008779	cis
MSTRG.23852.1	Cs14Chr10003255	cis	1	1
MSTRG.23852.1	Cs14Chr10003256	cis
MSTRG.23852.1	Cs14Chr10003257	cis	1	1
MSTRG.23852.1	Cs14Chr10036149	cis	1
MSTRG.23852.1	Cs14Chr10036150	cis	1	1
MSTRG.23852.1	Cs14Chr10036151	cis	1	1
MSTRG.23852.1	Cs14Chr10036152	cis
MSTRG.23852.1	Cs14Chr10036153	cis	1
MSTRG.23852.1	Cs14Chr10036154	cis	1	1
MSTRG.23852.1	Cs14Chr10036155	cis	1	1
MSTRG.23852.1	Cs14Chr10036156	cis	1	1
MSTRG.23852.1	Cs14Chr10036157	cis	1
MSTRG.23852.1	Cs14Chr10036158	cis	1
MSTRG.23852.1	Cs14Chr10036159	cis	1
MSTRG.23852.1	Cs14Chr10036160	cis	1
MSTRG.23852.1	Cs14Chr10036161	cis
MSTRG.58481.6	Cs8Chr10038412	cis	1
MSTRG.58481.6	Cs8Chr10038413	cis	1
MSTRG.58481.6	Cs8Chr10038414	cis
MSTRG.58481.6	Cs8Chr10038415	cis	1
MSTRG.58481.6	Cs8Chr10038416	cis	1
MSTRG.58481.6	Cs8Chr10038417	cis	1
MSTRG.58481.6	Cs8Chr10038418	cis	1
MSTRG.58481.6	Cs8Chr10038419	cis	1	1
MSTRG.58481.6	Cs8Chr10038420	cis	1	1
MSTRG.58481.6	Cs8Chr10038421	cis	1	1
MSTRG.58481.6	Cs8Chr10038422	cis	1
MSTRG.58481.6	Cs8Chr10038423	cis	1
MSTRG.58481.6	Cs8Chr10038424	cis	1
MSTRG.58481.6	Cs8Chr10038425	cis	1
MSTRG.58481.6	Cs8Chr10038426	cis	1
MSTRG.58481.6	Cs8Chr10038427	cis	1
MSTRG.58481.6	Cs8Chr10038428	cis	1
MSTRG.58481.6	Cs8Chr10038429	cis	1
MSTRG.58481.6	Cs8Chr10038430	cis	1	1
MSTRG.58481.6	Cs8Chr10038431	cis	1
MSTRG.58481.6	Cs8Chr10038432	cis	1	1
MSTRG.58481.6	Cs8Chr10038433	cis	1	1
MSTRG.58481.6	Cs8Chr10038434	cis	1	1
MSTRG.71052.7	Cs1088contig10001127	cis	1
MSTRG.71052.7	Cs1088contig10001128	cis	1
MSTRG.71052.7	Cs1088contig10001129	cis	1	1
MSTRG.71052.7	Cs1088contig10001130	cis	1
MSTRG.71052.7	Cs1088contig10001131	cis	1	1
MSTRG.14747.4	Cs11Chr10007237	cis	1
MSTRG.14747.4	Cs11Chr10007238	cis
MSTRG.14747.4	Cs11Chr10007239	cis	1	1
MSTRG.14747.4	Cs11Chr10007244	cis	1
MSTRG.14747.4	Cs11Chr10007246	cis	1
MSTRG.14747.4	Cs11Chr10007247	cis	1
MSTRG.14747.4	Cs11Chr10007248	cis	1	1
MSTRG.14747.4	Cs11Chr10007249	cis	1
MSTRG.14747.4	Cs11Chr10007250	cis	1
MSTRG.14747.4	Cs11Chr10007251	cis	1	1
MSTRG.14747.4	Cs11Chr10007252	cis	1	1
MSTRG.14747.4	Cs11Chr10007253	cis
MSTRG.14747.4	Cs11Chr10007254	cis	1
MSTRG.14747.4	Cs11Chr10007255	cis
MSTRG.14747.4	Cs11Chr10007256	cis
MSTRG.14747.4	Cs11Chr10007257	cis	1
MSTRG.14747.4	Cs11Chr10007258	cis	1
MSTRG.25232.3	Cs14Chr10010223	cis	1
MSTRG.25232.3	Cs14Chr10010224	cis	1
MSTRG.25232.3	Cs14Chr10010225	cis
MSTRG.25232.3	Cs14Chr10010226	cis
MSTRG.25232.3	Cs14Chr10010227	cis	1
MSTRG.25232.3	Cs14Chr10010228	cis	1	1
MSTRG.25232.3	Cs14Chr10010229	cis	1
MSTRG.25232.3	Cs14Chr10010230	cis	1
MSTRG.25232.3	Cs14Chr10010231	cis	1
MSTRG.25232.3	Cs14Chr10010232	cis	1
MSTRG.25232.3	Cs14Chr10010233	cis	1	1
MSTRG.25232.3	Cs14Chr10010235	cis
MSTRG.25232.3	Cs14Chr10010236	cis	1
MSTRG.25232.3	Cs14Chr10010237	cis	1
MSTRG.25232.3	Cs14Chr10010238	cis	1
MSTRG.25232.3	Cs14Chr10010239	cis	1
MSTRG.25232.3	Cs14Chr10010240	cis	1	1
MSTRG.25232.3	Cs14Chr10010241	cis	1
MSTRG.25232.3	Cs14Chr10010242	cis	1
MSTRG.25232.3	Cs14Chr10010243	cis	1
MSTRG.59244.1	Cs8Chr10016266	cis	1
MSTRG.59244.1	Cs8Chr10016269	cis	1
MSTRG.59244.1	Cs8Chr10016270	cis	1
MSTRG.59244.1	Cs8Chr10016271	cis
MSTRG.59244.1	Cs8Chr10016272	cis	1
MSTRG.59244.1	Cs8Chr10050299	cis	1
MSTRG.59244.1	Cs8Chr10050300	cis	1	1
MSTRG.59244.1	Cs8Chr10050301	cis
MSTRG.59244.1	Cs8Chr10050303	cis	1	1
MSTRG.59244.1	Cs8Chr10050305	cis	1	1
MSTRG.59244.1	Cs8Chr10050306	cis	1	1
MSTRG.59244.1	Cs8Chr10050307	cis	1	1
MSTRG.59244.1	Cs8Chr10050308	cis
MSTRG.59244.1	Cs8Chr10050309	cis	1	1
MSTRG.59244.1	Cs8Chr10050310	cis	1
MSTRG.59244.1	Cs8Chr10050311	cis	1
MSTRG.20805.1	Cs13Chr10023250	cis	1
MSTRG.20805.1	Cs13Chr10023251	cis	1
MSTRG.20805.1	Cs13Chr10023252	cis	1	1
MSTRG.20805.1	Cs13Chr10023253	cis	1	1
MSTRG.20805.1	Cs13Chr10023254	cis	1
MSTRG.20805.1	Cs13Chr10023255	cis	1
MSTRG.20805.1	Cs13Chr10023256	cis	1
MSTRG.20805.1	Cs13Chr10023257	cis	1	1
MSTRG.20805.1	Cs13Chr10023258	cis	1	1
MSTRG.20805.1	Cs13Chr10023259	cis	1	1
MSTRG.20805.1	Cs13Chr10023260	cis	1	1
MSTRG.20805.1	Cs13Chr10023261	cis	1
MSTRG.20805.1	Cs13Chr10023262	cis	1
MSTRG.20805.1	Cs13Chr10023263	cis	1
MSTRG.20805.1	Cs13Chr10023264	cis	1
MSTRG.20805.1	Cs13Chr10023265	cis	1	1
MSTRG.20805.1	Cs13Chr10023266	cis	1	1
MSTRG.59220.5	Cs8Chr10016266	cis	1
MSTRG.59220.5	Cs8Chr10016269	cis	1
MSTRG.59220.5	Cs8Chr10016270	cis	1
MSTRG.59220.5	Cs8Chr10016271	cis
MSTRG.59220.5	Cs8Chr10016272	cis	1
MSTRG.59220.5	Cs8Chr10016273	cis	1	1
MSTRG.59220.5	Cs8Chr10016274	cis	1
MSTRG.59220.5	Cs8Chr10016275	cis	1	1
MSTRG.59220.5	Cs8Chr10016276	cis
MSTRG.59220.5	Cs8Chr10016277	cis	1	1
MSTRG.59220.5	Cs8Chr10016278	cis	1
MSTRG.59220.5	Cs8Chr10016279	cis	1
MSTRG.59220.5	Cs8Chr10016280	cis	1
MSTRG.59220.5	Cs8Chr10016281	cis	1
MSTRG.59220.5	Cs8Chr10016282	cis	1
MSTRG.59220.5	Cs8Chr10016283	cis	1	1
MSTRG.59220.5	Cs8Chr10016284	cis	1
MSTRG.59220.5	Cs8Chr10016285	cis	1	1
MSTRG.59220.5	Cs8Chr10016286	cis	1	1
MSTRG.59220.5	Cs8Chr10016287	cis	1	1
MSTRG.59220.5	Cs8Chr10016288	cis	1
MSTRG.59220.5	Cs8Chr10016289	cis	1
MSTRG.59220.5	Cs8Chr10016290	cis	1	1
MSTRG.59220.5	Cs8Chr10016291	cis	1	1
MSTRG.59220.5	Cs8Chr10016292	cis	1	1
MSTRG.59220.5	Cs8Chr10016293	cis	1	1
MSTRG.59220.5	Cs8Chr10050299	cis	1
MSTRG.59220.5	Cs8Chr10050301	cis
MSTRG.24924.11	Cs14Chr10023101	cis	1
MSTRG.24924.11	Cs14Chr10023102	cis	1
MSTRG.24924.11	Cs14Chr10023103	cis	1
MSTRG.24924.11	Cs14Chr10023104	cis	1
MSTRG.24924.11	Cs14Chr10023105	cis	1
MSTRG.24924.11	Cs14Chr10023106	cis	1	1
MSTRG.24924.11	Cs14Chr10023107	cis
MSTRG.24924.11	Cs14Chr10023110	cis	1	1
MSTRG.24924.11	Cs14Chr10023111	cis	1	1
MSTRG.24924.11	Cs14Chr10023112	cis	1	1
MSTRG.24924.11	Cs14Chr10023113	cis	1	1
MSTRG.24924.11	Cs14Chr10023114	cis	1
MSTRG.24924.11	Cs14Chr10023115	cis	1
MSTRG.24924.11	Cs14Chr10023116	cis	1	1
MSTRG.24924.11	Cs14Chr10023117	cis	1	1
MSTRG.24924.11	Cs14Chr10023118	cis	1
MSTRG.24924.11	Cs14Chr10023119	cis	1
MSTRG.34949.1	Cs3Chr10008514	cis	1
MSTRG.34949.1	Cs3Chr10008515	cis	1	1
MSTRG.34949.1	Cs3Chr10008516	cis	1
MSTRG.34949.1	Cs3Chr10008517	cis	1	1
MSTRG.34949.1	Cs3Chr10008518	cis	1
MSTRG.34949.1	Cs3Chr10008519	cis	1	1
MSTRG.34949.1	Cs3Chr10008520	cis	1
MSTRG.34949.1	Cs3Chr10008521	cis	1	1
MSTRG.34949.1	Cs3Chr10008522	cis	1	1
MSTRG.34949.1	Cs3Chr10008523	cis	1
MSTRG.34949.1	Cs3Chr10008524	cis	1
MSTRG.34949.1	Cs3Chr10008525	cis	1	1
MSTRG.34949.1	Cs3Chr10008526	cis	1	1
MSTRG.34949.1	Cs3Chr10008527	cis
MSTRG.34949.1	Cs3Chr10008528	cis	1
MSTRG.34949.1	Cs3Chr10024399	cis	1	1
MSTRG.34949.1	Cs3Chr10024400	cis	1
MSTRG.34949.1	Cs3Chr10024401	cis	1
MSTRG.34949.1	Cs3Chr10024402	cis	1
MSTRG.34949.1	Cs3Chr10024403	cis
MSTRG.34949.1	Cs3Chr10024404	cis	1
MSTRG.34949.1	Cs3Chr10024405	cis	1
MSTRG.34949.1	Cs3Chr10024406	cis	1
MSTRG.34949.1	Cs3Chr10024407	cis	1
MSTRG.34949.1	Cs3Chr10024408	cis	1
MSTRG.34949.1	Cs3Chr10024409	cis	1
MSTRG.34949.1	Cs3Chr10024410	cis
MSTRG.34949.1	Cs3Chr10024411	cis
MSTRG.13788.1	Cs10Chr10000519	cis
MSTRG.13788.1	Cs10Chr10002358	cis
MSTRG.13788.1	Cs10Chr10052776	cis
MSTRG.13788.1	Cs10Chr10052777	cis
MSTRG.13788.1	Cs10Chr10052778	cis	1	1
MSTRG.13788.1	Cs10Chr10052779	cis	1
MSTRG.13788.1	Cs10Chr10052780	cis	1
MSTRG.13788.1	Cs10Chr10052781	cis	1
MSTRG.13788.1	Cs10Chr10052782	cis	1
MSTRG.13788.1	Cs10Chr10052783	cis	1	1
MSTRG.13788.1	Cs10Chr10052784	cis	1
MSTRG.13788.1	Cs10Chr10052785	cis	1	1
MSTRG.13788.1	Cs10Chr10052786	cis	1
MSTRG.13788.1	Cs10Chr10052787	cis	1	1
MSTRG.13788.1	Cs10Chr10052788	cis
MSTRG.13788.1	Cs10Chr10052789	cis	1
MSTRG.13788.1	Cs10Chr10052790	cis	1	1
MSTRG.13788.1	Cs10Chr10052791	cis	1	1
MSTRG.13788.1	Cs10Chr10052792	cis	1	1
MSTRG.13788.1	Cs10Chr10052793	cis
MSTRG.13788.1	Cs10Chr10052794	cis
MSTRG.13788.1	Cs10Chr10052795	cis
MSTRG.13788.1	Cs10Chr10052796	cis	1	1
MSTRG.13788.1	Cs10Chr10052798	cis	1
MSTRG.13788.1	Cs10Chr10052799	cis	1
MSTRG.13788.1	Cs10Chr10052800	cis	1
MSTRG.13788.1	Cs10Chr10052801	cis	1
MSTRG.13788.1	Cs10Chr10052802	cis	1	1
MSTRG.13788.1	Cs10Chr10052803	cis	1	1
MSTRG.13788.1	Cs10Chr10052804	cis	1
MSTRG.13788.1	Cs10Chr10052805	cis	1
MSTRG.13788.1	Cs10Chr10052806	cis	1
MSTRG.13788.1	Cs10Chr10052807	cis	1
MSTRG.13788.1	Cs10Chr10052808	cis	1
MSTRG.13788.1	Cs10Chr10052809	cis	1	1
MSTRG.13788.1	Cs10Chr10052810	cis	1
MSTRG.13788.1	Cs10Chr10052811	cis
MSTRG.27356.1	Cs14Chr10036273	cis	1
MSTRG.27356.1	Cs14Chr10036274	cis	1
MSTRG.27356.1	Cs14Chr10036275	cis	1	1
MSTRG.27356.1	Cs14Chr10036276	cis	1
MSTRG.27356.1	Cs14Chr10036277	cis	1
MSTRG.27356.1	Cs14Chr10036278	cis	1	1
MSTRG.27356.1	Cs14Chr10036279	cis	1	1
MSTRG.27356.1	Cs14Chr10036280	cis	1	1
MSTRG.27356.1	Cs14Chr10036281	cis	1
MSTRG.27356.1	Cs14Chr10036282	cis	1	1
MSTRG.27356.1	Cs14Chr10036283	cis	1
MSTRG.27356.1	Cs14Chr10036284	cis	1	1
MSTRG.27356.1	Cs14Chr10036285	cis	1
MSTRG.27356.1	Cs14Chr10036286	cis	1
MSTRG.27356.1	Cs14Chr10036287	cis	1
MSTRG.27356.1	Cs14Chr10036288	cis	1	1
MSTRG.27356.1	Cs14Chr10036289	cis	1
MSTRG.27356.1	Cs14Chr10036290	cis
MSTRG.27356.1	Cs14Chr10036291	cis	1
MSTRG.27356.1	Cs14Chr10036292	cis	1	1
MSTRG.27356.1	Cs14Chr10036293	cis	1
MSTRG.27356.1	Cs14Chr10036294	cis	1	1
MSTRG.27356.1	Cs14Chr10036295	cis
MSTRG.27356.1	Cs14Chr10036296	cis	1	1
MSTRG.27356.1	Cs14Chr10036297	cis	1
MSTRG.27356.1	Cs14Chr10036298	cis	1	1
MSTRG.27356.1	Cs14Chr10036299	cis	1
MSTRG.58481.7	Cs8Chr10038412	cis	1
MSTRG.58481.7	Cs8Chr10038413	cis	1
MSTRG.58481.7	Cs8Chr10038414	cis
MSTRG.58481.7	Cs8Chr10038415	cis	1
MSTRG.58481.7	Cs8Chr10038416	cis	1
MSTRG.58481.7	Cs8Chr10038417	cis	1
MSTRG.58481.7	Cs8Chr10038418	cis	1
MSTRG.58481.7	Cs8Chr10038419	cis	1	1
MSTRG.58481.7	Cs8Chr10038420	cis	1	1
MSTRG.58481.7	Cs8Chr10038421	cis	1	1
MSTRG.58481.7	Cs8Chr10038422	cis	1
MSTRG.58481.7	Cs8Chr10038423	cis	1
MSTRG.58481.7	Cs8Chr10038424	cis	1
MSTRG.58481.7	Cs8Chr10038425	cis	1
MSTRG.58481.7	Cs8Chr10038426	cis	1
MSTRG.58481.7	Cs8Chr10038427	cis	1
MSTRG.58481.7	Cs8Chr10038428	cis	1
MSTRG.58481.7	Cs8Chr10038429	cis	1
MSTRG.58481.7	Cs8Chr10038430	cis	1	1
MSTRG.58481.7	Cs8Chr10038431	cis	1
MSTRG.58481.7	Cs8Chr10038432	cis	1	1
MSTRG.58481.7	Cs8Chr10038433	cis	1	1
MSTRG.58481.7	Cs8Chr10038434	cis	1	1
MSTRG.57047.4	Cs8Chr10048560	cis	1
MSTRG.57047.4	Cs8Chr10048561	cis
MSTRG.57047.4	Cs8Chr10048562	cis	1
MSTRG.57047.4	Cs8Chr10048563	cis	1
MSTRG.57047.4	Cs8Chr10048565	cis	1
MSTRG.57047.4	Cs8Chr10048566	cis	1
MSTRG.57047.4	Cs8Chr10048567	cis	1
MSTRG.57047.4	Cs8Chr10048568	cis	1
MSTRG.57047.4	Cs8Chr10048569	cis	1
MSTRG.74021.1	Cs484contig10019987	cis	1	1
MSTRG.74021.1	Cs484contig10019988	cis	1
MSTRG.74021.1	Cs484contig10019989	cis	1	1
MSTRG.74021.1	Cs484contig10019990	cis	1
MSTRG.74021.1	Cs484contig10019991	cis	1
MSTRG.74021.1	Cs484contig10019992	cis	1
MSTRG.74021.1	Cs484contig10019993	cis
MSTRG.74021.1	Cs484contig10019995	cis
MSTRG.74021.1	Cs484contig10019996	cis
MSTRG.74021.1	Cs484contig10020623	cis	1	1
MSTRG.74021.1	Cs484contig10041015	cis
MSTRG.68259.2	Cs9Chr10036422	cis	1
MSTRG.68259.2	Cs9Chr10036423	cis
MSTRG.68259.2	Cs9Chr10036424	cis	1
MSTRG.68259.2	Cs9Chr10036425	cis	1	1
MSTRG.68259.2	Cs9Chr10036426	cis	1
MSTRG.68259.2	Cs9Chr10036427	cis	1
MSTRG.68259.2	Cs9Chr10036428	cis	1	1
MSTRG.68259.2	Cs9Chr10036429	cis	1
MSTRG.68259.2	Cs9Chr10036430	cis	1	1
MSTRG.68259.2	Cs9Chr10036431	cis	1
MSTRG.68259.2	Cs9Chr10036432	cis	1
MSTRG.68259.2	Cs9Chr10036433	cis	1
MSTRG.68259.2	Cs9Chr10036434	cis	1	1
MSTRG.13180.1	Cs10Chr10033802	cis	1	1
MSTRG.13180.1	Cs10Chr10033803	cis	1
MSTRG.13180.1	Cs10Chr10033804	cis	1
MSTRG.13180.1	Cs10Chr10033805	cis	1
MSTRG.13180.1	Cs10Chr10033806	cis	1
MSTRG.13180.1	Cs10Chr10033807	cis	1
MSTRG.13180.1	Cs10Chr10033808	cis	1	1
MSTRG.13180.1	Cs10Chr10033809	cis	1
MSTRG.13180.1	Cs10Chr10033810	cis	1	1
MSTRG.13180.1	Cs10Chr10033811	cis	1
MSTRG.13180.1	Cs10Chr10033812	cis	1
MSTRG.13180.1	Cs10Chr10033813	cis	1
MSTRG.13180.1	Cs10Chr10033814	cis	1	1
MSTRG.13180.1	Cs10Chr10033815	cis
MSTRG.13180.1	Cs10Chr10033816	cis	1
MSTRG.13180.1	Cs10Chr10033817	cis	1
MSTRG.13180.1	Cs10Chr10033818	cis	1
MSTRG.13180.1	Cs10Chr10033819	cis	1
MSTRG.13180.1	Cs10Chr10033820	cis	1
MSTRG.13180.1	Cs10Chr10033821	cis	1
MSTRG.13180.1	Cs10Chr10033822	cis	1	1
MSTRG.13180.1	Cs10Chr10033823	cis	1
MSTRG.13180.1	Cs10Chr10033824	cis	1	1
MSTRG.13180.1	Cs10Chr10033825	cis	1
MSTRG.25617.1	Cs14Chr10006761	cis	1
MSTRG.25617.1	Cs14Chr10006762	cis	1
MSTRG.25617.1	Cs14Chr10006763	cis	1
MSTRG.25617.1	Cs14Chr10006764	cis	1
MSTRG.25617.1	Cs14Chr10006765	cis	1
MSTRG.25617.1	Cs14Chr10006766	cis	1	1
MSTRG.25617.1	Cs14Chr10006767	cis	1
MSTRG.25617.1	Cs14Chr10006768	cis	1
MSTRG.25617.1	Cs14Chr10006769	cis	1
MSTRG.25617.1	Cs14Chr10006770	cis	1	1
MSTRG.25617.1	Cs14Chr10006771	cis	1	1
MSTRG.25617.1	Cs14Chr10006772	cis
MSTRG.25617.1	Cs14Chr10006773	cis	1	1
MSTRG.25617.1	Cs14Chr10035071	cis	1	1
MSTRG.25617.1	Cs14Chr10035072	cis	1
MSTRG.25617.1	Cs14Chr10035073	cis	1
MSTRG.25617.1	Cs14Chr10035074	cis	1
MSTRG.25617.1	Cs14Chr10035075	cis	1	1
MSTRG.25617.1	Cs14Chr10035076	cis	1	1
MSTRG.25617.1	Cs14Chr10035077	cis	1
MSTRG.25617.1	Cs14Chr10035078	cis
MSTRG.25617.1	Cs14Chr10035079	cis	1
MSTRG.25617.1	Cs14Chr10035080	cis	1
MSTRG.25795.1	Cs14Chr10000780	cis	1
MSTRG.25795.1	Cs14Chr10000781	cis	1
MSTRG.25795.1	Cs14Chr10000782	cis	1
MSTRG.25795.1	Cs14Chr10000783	cis	1
MSTRG.25795.1	Cs14Chr10000784	cis	1
MSTRG.25795.1	Cs14Chr10000785	cis	1
MSTRG.25795.1	Cs14Chr10001845	cis	1
MSTRG.25795.1	Cs14Chr10001846	cis	1	1
MSTRG.25795.1	Cs14Chr10001847	cis	1	1
MSTRG.25795.1	Cs14Chr10001848	cis	1	1
MSTRG.25795.1	Cs14Chr10001849	cis	1
MSTRG.25795.1	Cs14Chr10001850	cis
MSTRG.49195.1	Cs6Chr10020441	cis	1	1
MSTRG.49195.1	Cs6Chr10020442	cis	1	1
MSTRG.49195.1	Cs6Chr10020443	cis	1	1
MSTRG.49195.1	Cs6Chr10020444	cis	1
MSTRG.49195.1	Cs6Chr10020445	cis	1
MSTRG.49195.1	Cs6Chr10020446	cis	1
MSTRG.49195.1	Cs6Chr10020447	cis	1
MSTRG.49195.1	Cs6Chr10020448	cis	1	1
MSTRG.49195.1	Cs6Chr10020449	cis
MSTRG.49195.1	Cs6Chr10020450	cis	1
MSTRG.49195.1	Cs6Chr10020451	cis	1	1
MSTRG.49195.1	Cs6Chr10020453	cis	1	1
MSTRG.49195.1	Cs6Chr10020454	cis	1
MSTRG.49195.1	Cs6Chr10020455	cis	1	1
MSTRG.49195.1	Cs6Chr10020456	cis	1
MSTRG.49195.1	Cs6Chr10020457	cis	1
MSTRG.49195.1	Cs6Chr10020458	cis	1
MSTRG.49195.1	Cs6Chr10020459	cis	1	1
MSTRG.49195.1	Cs6Chr10020460	cis
MSTRG.49195.1	Cs6Chr10020461	cis
MSTRG.49195.1	Cs6Chr10020462	cis	1
MSTRG.49195.1	Cs6Chr10020463	cis	1	1
MSTRG.49195.1	Cs6Chr10020464	cis	1
MSTRG.49195.1	Cs6Chr10020465	cis	1	1
MSTRG.49195.1	Cs6Chr10020466	cis	1
MSTRG.49195.1	Cs6Chr10020467	cis	1	1
MSTRG.9242.2	Cs10Chr10035778	cis	1
MSTRG.9242.2	Cs10Chr10035779	cis	1
MSTRG.9242.2	Cs10Chr10035780	cis	1
MSTRG.9242.2	Cs10Chr10035781	cis	1
MSTRG.9242.2	Cs10Chr10035782	cis	1
MSTRG.9242.2	Cs10Chr10035783	cis	1
MSTRG.9242.2	Cs10Chr10035784	cis	1
MSTRG.9242.2	Cs10Chr10035785	cis	1	1
MSTRG.9242.2	Cs10Chr10035786	cis	1
MSTRG.9242.2	Cs10Chr10035787	cis	1
MSTRG.9242.2	Cs10Chr10035788	cis	1	1
MSTRG.9242.2	Cs10Chr10035789	cis	1
MSTRG.9242.2	Cs10Chr10035790	cis	1
MSTRG.9242.2	Cs10Chr10035792	cis	1	1
MSTRG.9242.2	Cs10Chr10035793	cis	1	1
MSTRG.9242.2	Cs10Chr10035794	cis	1	1
MSTRG.9242.2	Cs10Chr10035795	cis	1
MSTRG.9242.2	Cs10Chr10035796	cis	1
MSTRG.9242.2	Cs10Chr10035797	cis	1
MSTRG.9242.2	Cs10Chr10035798	cis	1
MSTRG.9242.2	Cs10Chr10035799	cis	1
MSTRG.9242.2	Cs10Chr10035800	cis
MSTRG.9242.2	Cs10Chr10035801	cis	1
MSTRG.9242.2	Cs10Chr10035802	cis	1
MSTRG.9242.2	Cs10Chr10035803	cis
MSTRG.29965.5	Cs2Chr10045129	cis	1	1
MSTRG.29965.5	Cs2Chr10045130	cis	1
MSTRG.29965.5	Cs2Chr10045131	cis	1
MSTRG.29965.5	Cs2Chr10045132	cis
MSTRG.29965.5	Cs2Chr10045133	cis	1
MSTRG.29965.5	Cs2Chr10045134	cis	1	1
MSTRG.29965.5	Cs2Chr10045135	cis	1	1
MSTRG.29965.5	Cs2Chr10045136	cis	1	1
MSTRG.29965.5	Cs2Chr10045137	cis	1	1
MSTRG.29965.5	Cs2Chr10045138	cis
MSTRG.29965.5	Cs2Chr10045139	cis
MSTRG.29965.5	Cs2Chr10045140	cis	1
MSTRG.29965.5	Cs2Chr10045141	cis	1
MSTRG.29965.5	Cs2Chr10045142	cis	1
MSTRG.29965.5	Cs2Chr10045143	cis	1
MSTRG.29965.5	Cs2Chr10045144	cis
MSTRG.29965.5	Cs2Chr10045145	cis
MSTRG.29965.5	Cs2Chr10045147	cis	1
MSTRG.29965.5	Cs2Chr10045148	cis	1	1
MSTRG.29965.5	Cs2Chr10045149	cis	1
MSTRG.29965.5	Cs2Chr10045150	cis	1	1
MSTRG.29965.5	Cs2Chr10045151	cis	1
MSTRG.29965.5	Cs2Chr10045152	cis	1	1
MSTRG.29965.5	Cs2Chr10045153	cis	1
MSTRG.29965.5	Cs2Chr10045154	cis	1
MSTRG.29965.5	Cs2Chr10045155	cis	1
MSTRG.29965.5	Cs2Chr10045156	cis	1	1
MSTRG.29965.5	Cs2Chr10045157	cis	1
MSTRG.29965.5	Cs2Chr10045158	cis	1
MSTRG.72393.3	Cs1358contig10000944	cis	1	1
MSTRG.72393.3	Cs1358contig10000949	cis
MSTRG.39701.1	Cs3Chr10024085	cis	1	1
MSTRG.39701.1	Cs3Chr10024086	cis	1	1
MSTRG.39701.1	Cs3Chr10024087	cis	1
MSTRG.39701.1	Cs3Chr10024088	cis	1	1
MSTRG.39701.1	Cs3Chr10024089	cis	1
MSTRG.39701.1	Cs3Chr10024090	cis	1
MSTRG.39701.1	Cs3Chr10024091	cis	1
MSTRG.39701.1	Cs3Chr10024092	cis	1
MSTRG.39701.1	Cs3Chr10024093	cis	1
MSTRG.39701.1	Cs3Chr10024095	cis	1
MSTRG.39701.1	Cs3Chr10024096	cis	1
MSTRG.39701.1	Cs3Chr10024097	cis	1	1
MSTRG.39701.1	Cs3Chr10024098	cis	1
MSTRG.39701.1	Cs3Chr10024099	cis	1
MSTRG.39701.1	Cs3Chr10024100	cis	1	1
MSTRG.39701.1	Cs3Chr10024101	cis	1
MSTRG.39701.1	Cs3Chr10024102	cis	1
MSTRG.39701.1	Cs3Chr10024103	cis	1
MSTRG.39701.1	Cs3Chr10024104	cis	1
MSTRG.34110.1	Cs3Chr10022508	cis	1
MSTRG.34110.1	Cs3Chr10022513	cis
MSTRG.34110.1	Cs3Chr10022514	cis
MSTRG.34110.1	Cs3Chr10022516	cis
MSTRG.34110.1	Cs3Chr10022517	cis
MSTRG.34110.1	Cs3Chr10022519	cis
MSTRG.34110.1	Cs3Chr10022520	cis	1	1
MSTRG.34110.1	Cs3Chr10022521	cis	1	1
MSTRG.34110.1	Cs3Chr10022522	cis	1	1
MSTRG.34110.1	Cs3Chr10022523	cis	1	1
MSTRG.34110.1	Cs3Chr10022524	cis
MSTRG.34110.1	Cs3Chr10022525	cis
MSTRG.34110.1	Cs3Chr10022526	cis
MSTRG.34110.1	Cs3Chr10022527	cis	1
MSTRG.34110.1	Cs3Chr10022528	cis	1
MSTRG.34110.1	Cs3Chr10022529	cis	1	1
MSTRG.34110.1	Cs3Chr10022530	cis	1	1
MSTRG.34110.1	Cs3Chr10022531	cis
MSTRG.34110.1	Cs3Chr10022532	cis	1
MSTRG.34110.1	Cs3Chr10024630	cis
MSTRG.34110.1	Cs3Chr10024631	cis
MSTRG.34110.1	Cs3Chr10024632	cis
MSTRG.34110.1	Cs3Chr10034607	cis	1
MSTRG.34110.1	Cs3Chr10034608	cis	1	1
MSTRG.34110.1	Cs3Chr10034609	cis
MSTRG.34110.1	Cs3Chr10034610	cis	1
MSTRG.25794.11	Cs14Chr10000780	cis	1
MSTRG.25794.11	Cs14Chr10000781	cis	1
MSTRG.25794.11	Cs14Chr10000782	cis	1
MSTRG.25794.11	Cs14Chr10000783	cis	1
MSTRG.25794.11	Cs14Chr10000784	cis	1
MSTRG.25794.11	Cs14Chr10000785	cis	1
MSTRG.25794.11	Cs14Chr10001845	cis	1
MSTRG.25794.11	Cs14Chr10001846	cis	1	1
MSTRG.25794.11	Cs14Chr10001847	cis	1	1
MSTRG.25794.11	Cs14Chr10001848	cis	1	1
MSTRG.25794.11	Cs14Chr10001849	cis	1
MSTRG.25794.11	Cs14Chr10001850	cis
MSTRG.25794.11	Cs14Chr10001862	cis	1
MSTRG.25794.11	Cs14Chr10001863	cis	1
MSTRG.3483.1	Cs1Chr10049822	cis	1	1
MSTRG.3483.1	Cs1Chr10049823	cis	1
MSTRG.3483.1	Cs1Chr10049824	cis	1
MSTRG.3483.1	Cs1Chr10049825	cis	1
MSTRG.3483.1	Cs1Chr10049826	cis	1
MSTRG.3483.1	Cs1Chr10049827	cis	1
MSTRG.3483.1	Cs1Chr10049828	cis	1
MSTRG.3483.1	Cs1Chr10049829	cis	1
MSTRG.3483.1	Cs1Chr10049830	cis	1	1
MSTRG.3483.1	Cs1Chr10049831	cis	1	1
MSTRG.3483.1	Cs1Chr10049832	cis
MSTRG.3483.1	Cs1Chr10049833	cis	1
MSTRG.3483.1	Cs1Chr10049834	cis	1
MSTRG.3483.1	Cs1Chr10049835	cis	1	1
MSTRG.3483.1	Cs1Chr10049836	cis	1
MSTRG.3483.1	Cs1Chr10049837	cis	1
MSTRG.3483.1	Cs1Chr10049838	cis	1
MSTRG.3483.1	Cs1Chr10049839	cis	1
MSTRG.18277.1	Cs12Chr10009974	cis	1	1
MSTRG.18277.1	Cs12Chr10009975	cis	1
MSTRG.18277.1	Cs12Chr10009976	cis
MSTRG.18277.1	Cs12Chr10009977	cis	1
MSTRG.18277.1	Cs12Chr10009978	cis	1
MSTRG.18277.1	Cs12Chr10009979	cis
MSTRG.18277.1	Cs12Chr10009980	cis
MSTRG.18277.1	Cs12Chr10010173	cis	1
MSTRG.18277.1	Cs12Chr10010174	cis
MSTRG.18277.1	Cs12Chr10010175	cis	1
MSTRG.18277.1	Cs12Chr10010176	cis	1
MSTRG.18277.1	Cs12Chr10010177	cis	1
MSTRG.18277.1	Cs12Chr10010178	cis	1
MSTRG.23838.1	Cs14Chr10003248	cis
MSTRG.23838.1	Cs14Chr10003249	cis	1
MSTRG.23838.1	Cs14Chr10003250	cis	1
MSTRG.23838.1	Cs14Chr10003251	cis	1
MSTRG.23838.1	Cs14Chr10003252	cis	1
MSTRG.23838.1	Cs14Chr10003253	cis	1
MSTRG.23838.1	Cs14Chr10003254	cis	1
MSTRG.23838.1	Cs14Chr10003255	cis	1	1
MSTRG.23838.1	Cs14Chr10003256	cis
MSTRG.23838.1	Cs14Chr10003257	cis	1	1
MSTRG.26964.2	Cs14Chr10025864	cis	1	1
MSTRG.26964.2	Cs14Chr10025865	cis	1
MSTRG.26964.2	Cs14Chr10025866	cis	1
MSTRG.26964.2	Cs14Chr10025867	cis	1	1
MSTRG.26964.2	Cs14Chr10025868	cis	1
MSTRG.26964.2	Cs14Chr10025869	cis	1
MSTRG.26964.2	Cs14Chr10025870	cis
MSTRG.26964.2	Cs14Chr10025871	cis	1
MSTRG.26964.2	Cs14Chr10025872	cis	1
MSTRG.26964.2	Cs14Chr10025881	cis	1
MSTRG.26964.2	Cs14Chr10025882	cis	1
MSTRG.26964.2	Cs14Chr10025883	cis	1
MSTRG.26964.2	Cs14Chr10025884	cis	1	1
MSTRG.26964.2	Cs14Chr10025885	cis	1
MSTRG.26964.2	Cs14Chr10025886	cis	1
MSTRG.26964.2	Cs14Chr10025887	cis	1	1
MSTRG.26964.2	Cs14Chr10032047	cis	1
MSTRG.26964.2	Cs14Chr10032048	cis	1
MSTRG.46869.40	Cs5Chr10008776	cis
MSTRG.46869.40	Cs5Chr10008777	cis
MSTRG.46869.40	Cs5Chr10008778	cis	1	1
MSTRG.46869.40	Cs5Chr10008779	cis
MSTRG.46869.40	Cs5Chr10041016	cis	1
MSTRG.46869.40	Cs5Chr10041017	cis	1
MSTRG.46869.40	Cs5Chr10041025	cis	1
MSTRG.46869.40	Cs5Chr10041026	cis	1
MSTRG.46869.40	Cs5Chr10041027	cis	1
MSTRG.46869.40	Cs5Chr10041028	cis	1
MSTRG.46869.40	Cs5Chr10041029	cis	1	1
MSTRG.58197.10	Cs8Chr10024686	cis	1
MSTRG.58197.10	Cs8Chr10024687	cis	1
MSTRG.58197.10	Cs8Chr10024688	cis
MSTRG.58197.10	Cs8Chr10024689	cis
MSTRG.58197.10	Cs8Chr10024690	cis
MSTRG.58197.10	Cs8Chr10024691	cis
MSTRG.58197.10	Cs8Chr10024692	cis	1
MSTRG.58197.10	Cs8Chr10024693	cis
MSTRG.58197.10	Cs8Chr10024694	cis	1	1
MSTRG.58197.10	Cs8Chr10024695	cis	1
MSTRG.58197.10	Cs8Chr10024696	cis	1	1
MSTRG.58197.10	Cs8Chr10024697	cis	1
MSTRG.58197.10	Cs8Chr10024698	cis	1
MSTRG.58197.10	Cs8Chr10024699	cis	1
MSTRG.58197.10	Cs8Chr10024700	cis	1
MSTRG.58197.10	Cs8Chr10024701	cis	1
MSTRG.58197.10	Cs8Chr10024702	cis	1
MSTRG.58197.10	Cs8Chr10024703	cis
MSTRG.58197.10	Cs8Chr10024704	cis	1
MSTRG.58197.10	Cs8Chr10024705	cis	1
MSTRG.58197.10	Cs8Chr10024706	cis	1	1
MSTRG.58197.10	Cs8Chr10024707	cis	1
MSTRG.58197.10	Cs8Chr10024708	cis	1
MSTRG.58197.10	Cs8Chr10050350	cis	1	1
MSTRG.51994.2	Cs6Chr10008640	cis	1
MSTRG.51994.2	Cs6Chr10008641	cis	1
MSTRG.51994.2	Cs6Chr10022122	cis
MSTRG.51994.2	Cs6Chr10022123	cis	1	1
MSTRG.51994.2	Cs6Chr10022124	cis	1
MSTRG.51994.2	Cs6Chr10022125	cis	1
MSTRG.51994.2	Cs6Chr10022126	cis	1
MSTRG.51994.2	Cs6Chr10022127	cis	1	1
MSTRG.51994.2	Cs6Chr10022128	cis	1
MSTRG.51994.2	Cs6Chr10022129	cis	1	1
MSTRG.51994.2	Cs6Chr10022130	cis	1	1
MSTRG.35474.1	Cs3Chr10015195	cis	1
MSTRG.35474.1	Cs3Chr10015196	cis	1	1
MSTRG.35474.1	Cs3Chr10015197	cis	1	1
MSTRG.35474.1	Cs3Chr10015198	cis	1	1
MSTRG.35474.1	Cs3Chr10015199	cis	1
MSTRG.35474.1	Cs3Chr10015200	cis	1
MSTRG.35474.1	Cs3Chr10015201	cis	1
MSTRG.35474.1	Cs3Chr10015202	cis	1	1
MSTRG.35474.1	Cs3Chr10015203	cis	1	1
MSTRG.35474.1	Cs3Chr10015204	cis	1	1
MSTRG.35474.1	Cs3Chr10015205	cis	1	1
MSTRG.35474.1	Cs3Chr10015206	cis	1	1
MSTRG.35474.1	Cs3Chr10015207	cis	1
MSTRG.35474.1	Cs3Chr10015208	cis	1	1
MSTRG.35474.1	Cs3Chr10015209	cis	1	1
MSTRG.35474.1	Cs3Chr10015210	cis	1
MSTRG.35474.1	Cs3Chr10015211	cis	1	1
MSTRG.35474.1	Cs3Chr10015212	cis	1
MSTRG.35474.1	Cs3Chr10017791	cis	1	1
MSTRG.35474.1	Cs3Chr10017792	cis	1
MSTRG.35474.1	Cs3Chr10017793	cis	1
MSTRG.35474.1	Cs3Chr10017794	cis	1
MSTRG.35474.1	Cs3Chr10017795	cis	1
MSTRG.35474.1	Cs3Chr10017796	cis	1
MSTRG.35474.1	Cs3Chr10017797	cis	1	1
MSTRG.35474.1	Cs3Chr10017798	cis	1	1
MSTRG.35474.1	Cs3Chr10017799	cis	1
MSTRG.35474.1	Cs3Chr10017800	cis	1
MSTRG.35474.1	Cs3Chr10017801	cis	1
MSTRG.35474.1	Cs3Chr10017802	cis	1
MSTRG.35474.1	Cs3Chr10017803	cis	1
MSTRG.21092.1	Cs13Chr10040226	cis	1
MSTRG.21092.1	Cs13Chr10040227	cis	1
MSTRG.21092.1	Cs13Chr10040228	cis	1	1
MSTRG.21092.1	Cs13Chr10040229	cis	1	1
MSTRG.21092.1	Cs13Chr10040230	cis	1
MSTRG.21092.1	Cs13Chr10040231	cis	1	1
MSTRG.21092.1	Cs13Chr10040232	cis	1
MSTRG.21092.1	Cs13Chr10040233	cis
MSTRG.21092.1	Cs13Chr10040234	cis	1
MSTRG.21092.1	Cs13Chr10040235	cis	1
MSTRG.21092.1	Cs13Chr10040236	cis	1
MSTRG.21092.1	Cs13Chr10040237	cis	1
MSTRG.21092.1	Cs13Chr10040238	cis	1	1
MSTRG.21092.1	Cs13Chr10040239	cis	1	1
MSTRG.21092.1	Cs13Chr10040240	cis	1
MSTRG.21092.1	Cs13Chr10040241	cis	1
MSTRG.21092.1	Cs13Chr10040242	cis	1
MSTRG.21092.1	Cs13Chr10040243	cis	1
MSTRG.21092.1	Cs13Chr10040244	cis	1
MSTRG.21092.1	Cs13Chr10040245	cis	1	1
MSTRG.21092.1	Cs13Chr10040246	cis	1	1
MSTRG.21092.1	Cs13Chr10040247	cis	1
MSTRG.21092.1	Cs13Chr10040248	cis	1
MSTRG.21092.1	Cs13Chr10040249	cis
MSTRG.21092.1	Cs13Chr10040250	cis	1
MSTRG.21092.1	Cs13Chr10040251	cis	1
MSTRG.21092.1	Cs13Chr10040252	cis	1	1
MSTRG.21092.1	Cs13Chr10040253	cis	1
MSTRG.21092.1	Cs13Chr10040254	cis	1	1
MSTRG.21092.1	Cs13Chr10040255	cis	1
MSTRG.21092.1	Cs13Chr10040256	cis	1
MSTRG.38677.1	Cs3Chr10005458	cis	1	1
MSTRG.38677.1	Cs3Chr10005459	cis	1
MSTRG.38677.1	Cs3Chr10005460	cis
MSTRG.38677.1	Cs3Chr10005461	cis	1
MSTRG.38677.1	Cs3Chr10005462	cis	1
MSTRG.38677.1	Cs3Chr10005463	cis	1	1
MSTRG.38677.1	Cs3Chr10005464	cis	1
MSTRG.38677.1	Cs3Chr10005465	cis	1
MSTRG.38677.1	Cs3Chr10017900	cis
MSTRG.38677.1	Cs3Chr10026985	cis
MSTRG.38677.1	Cs3Chr10026986	cis	1
MSTRG.38677.1	Cs3Chr10026987	cis	1
MSTRG.38677.1	Cs3Chr10026988	cis	1
MSTRG.38677.1	Cs3Chr10026989	cis	1
MSTRG.38677.1	Cs3Chr10026990	cis	1
MSTRG.38677.1	Cs3Chr10026991	cis	1
MSTRG.38677.1	Cs3Chr10026992	cis
MSTRG.44829.1	Cs5Chr10023390	cis	1
MSTRG.44829.1	Cs5Chr10039491	cis	1
MSTRG.44829.1	Cs5Chr10039492	cis	1	1
MSTRG.44829.1	Cs5Chr10039493	cis	1	1
MSTRG.44829.1	Cs5Chr10039494	cis	1
MSTRG.44829.1	Cs5Chr10039495	cis	1
MSTRG.44829.1	Cs5Chr10039496	cis
MSTRG.44829.1	Cs5Chr10039497	cis	1
MSTRG.44829.1	Cs5Chr10039498	cis	1	1
MSTRG.44829.1	Cs5Chr10039499	cis	1
MSTRG.44829.1	Cs5Chr10039500	cis	1
MSTRG.44829.1	Cs5Chr10039501	cis	1
MSTRG.44829.1	Cs5Chr10039502	cis	1
MSTRG.44829.1	Cs5Chr10039503	cis	1	1
MSTRG.44829.1	Cs5Chr10039504	cis	1
MSTRG.44829.1	Cs5Chr10039505	cis	1	1
MSTRG.44829.1	Cs5Chr10039506	cis	1	1
MSTRG.44829.1	Cs5Chr10039508	cis
MSTRG.44829.1	Cs5Chr10039509	cis	1
MSTRG.44829.1	Cs5Chr10039510	cis	1
MSTRG.44829.1	Cs5Chr10039511	cis	1	1
MSTRG.44829.1	Cs5Chr10039512	cis	1	1
MSTRG.44829.1	Cs5Chr10039513	cis	1
MSTRG.44829.1	Cs5Chr10039514	cis	1
MSTRG.44829.1	Cs5Chr10039515	cis	1
MSTRG.44829.1	Cs5Chr10039516	cis	1	1
MSTRG.44829.1	Cs5Chr10039517	cis	1
MSTRG.44829.1	Cs5Chr10039518	cis	1
MSTRG.11759.1	Cs10Chr10047794	cis	1
MSTRG.11759.1	Cs10Chr10047795	cis
MSTRG.11759.1	Cs10Chr10047796	cis
MSTRG.11759.1	Cs10Chr10047797	cis
MSTRG.11759.1	Cs10Chr10047798	cis
MSTRG.11759.1	Cs10Chr10047799	cis	1
MSTRG.11759.1	Cs10Chr10047800	cis	1
MSTRG.11759.1	Cs10Chr10047801	cis
MSTRG.11759.1	Cs10Chr10047802	cis	1
MSTRG.11759.1	Cs10Chr10047803	cis
MSTRG.11759.1	Cs10Chr10047804	cis	1	1
MSTRG.11759.1	Cs10Chr10047805	cis	1
MSTRG.11759.1	Cs10Chr10047807	cis	1
MSTRG.11759.1	Cs10Chr10047808	cis	1	1
MSTRG.11759.1	Cs10Chr10047809	cis	1
MSTRG.11759.1	Cs10Chr10047810	cis
MSTRG.11759.1	Cs10Chr10047811	cis	1	1
MSTRG.11759.1	Cs10Chr10047812	cis	1
MSTRG.11759.1	Cs10Chr10047813	cis	1
MSTRG.11759.1	Cs10Chr10047814	cis	1	1
MSTRG.11759.1	Cs10Chr10047815	cis	1
MSTRG.51399.1	Cs6Chr10011727	cis	1	1
MSTRG.51399.1	Cs6Chr10011728	cis	1
MSTRG.51399.1	Cs6Chr10011729	cis	1
MSTRG.51399.1	Cs6Chr10011730	cis	1	1
MSTRG.51399.1	Cs6Chr10011731	cis	1
MSTRG.51399.1	Cs6Chr10011732	cis	1	1
MSTRG.51399.1	Cs6Chr10011733	cis	1
MSTRG.51399.1	Cs6Chr10011734	cis	1	1
MSTRG.51399.1	Cs6Chr10011735	cis	1
MSTRG.51399.1	Cs6Chr10011736	cis	1
MSTRG.51399.1	Cs6Chr10011737	cis	1
MSTRG.51399.1	Cs6Chr10011738	cis	1
MSTRG.51399.1	Cs6Chr10011739	cis	1	1
MSTRG.51399.1	Cs6Chr10011740	cis	1
MSTRG.51399.1	Cs6Chr10011741	cis	1	1
MSTRG.51399.1	Cs6Chr10011742	cis	1
MSTRG.51399.1	Cs6Chr10011743	cis	1
MSTRG.30042.10	Cs2Chr10045202	cis	1
MSTRG.30042.10	Cs2Chr10045203	cis	1
MSTRG.30042.10	Cs2Chr10045204	cis	1
MSTRG.30042.10	Cs2Chr10045205	cis	1	1
MSTRG.30042.10	Cs2Chr10045206	cis	1
MSTRG.30042.10	Cs2Chr10045207	cis	1	1
MSTRG.30042.10	Cs2Chr10045208	cis	1
MSTRG.30042.10	Cs2Chr10045209	cis
MSTRG.30042.10	Cs2Chr10045210	cis
MSTRG.30042.10	Cs2Chr10045211	cis	1	1
MSTRG.30042.10	Cs2Chr10045212	cis	1
MSTRG.30042.10	Cs2Chr10045213	cis	1	1
MSTRG.30042.10	Cs2Chr10045214	cis	1
MSTRG.30042.10	Cs2Chr10045215	cis	1
MSTRG.30042.10	Cs2Chr10045216	cis	1
MSTRG.30042.10	Cs2Chr10045217	cis	1
MSTRG.30042.10	Cs2Chr10045218	cis	1
MSTRG.30042.10	Cs2Chr10045220	cis	1	1
MSTRG.30042.10	Cs2Chr10045221	cis	1
MSTRG.30042.10	Cs2Chr10045222	cis	1
MSTRG.30042.10	Cs2Chr10045223	cis	1
MSTRG.30042.10	Cs2Chr10045224	cis
MSTRG.30042.10	Cs2Chr10045225	cis	1
MSTRG.30042.10	Cs2Chr10045226	cis	1
MSTRG.30042.10	Cs2Chr10045227	cis	1	1
MSTRG.30042.10	Cs2Chr10045228	cis	1
MSTRG.30042.10	Cs2Chr10045229	cis	1
MSTRG.30042.10	Cs2Chr10045230	cis
MSTRG.30042.10	Cs2Chr10045231	cis	1	1
MSTRG.30042.10	Cs2Chr10045232	cis	1
MSTRG.15294.21	Cs11Chr10003379	cis
MSTRG.15294.21	Cs11Chr10003380	cis
MSTRG.15294.21	Cs11Chr10009793	cis	1
MSTRG.15294.21	Cs11Chr10009794	cis	1
MSTRG.15294.21	Cs11Chr10009795	cis	1
MSTRG.15294.21	Cs11Chr10009796	cis	1
MSTRG.15294.21	Cs11Chr10009797	cis	1
MSTRG.15294.21	Cs11Chr10009798	cis	1
MSTRG.15294.21	Cs11Chr10009799	cis	1
MSTRG.15294.21	Cs11Chr10009800	cis
MSTRG.15294.21	Cs11Chr10009801	cis
MSTRG.34060.1	Cs3Chr10036504	cis	1
MSTRG.34060.1	Cs3Chr10036505	cis	1	1
MSTRG.34060.1	Cs3Chr10036506	cis	1
MSTRG.34060.1	Cs3Chr10036507	cis	1
MSTRG.34060.1	Cs3Chr10036508	cis	1
MSTRG.34060.1	Cs3Chr10036509	cis	1
MSTRG.34060.1	Cs3Chr10036510	cis	1	1
MSTRG.34060.1	Cs3Chr10036511	cis	1
MSTRG.34060.1	Cs3Chr10036512	cis	1
MSTRG.34060.1	Cs3Chr10036513	cis	1
MSTRG.34060.1	Cs3Chr10036515	cis	1	1
MSTRG.34060.1	Cs3Chr10036516	cis	1
MSTRG.34060.1	Cs3Chr10036517	cis
MSTRG.34060.1	Cs3Chr10036518	cis	1	1
MSTRG.34060.1	Cs3Chr10036519	cis	1
MSTRG.34060.1	Cs3Chr10036520	cis	1	1
MSTRG.34060.1	Cs3Chr10036521	cis	1
MSTRG.34060.1	Cs3Chr10036522	cis	1
MSTRG.34060.1	Cs3Chr10036523	cis
MSTRG.34060.1	Cs3Chr10036524	cis	1	1
MSTRG.34060.1	Cs3Chr10036525	cis	1
MSTRG.34060.1	Cs3Chr10036526	cis	1
MSTRG.34060.1	Cs3Chr10036527	cis	1
MSTRG.34060.1	Cs3Chr10036528	cis	1
MSTRG.34060.1	Cs3Chr10036529	cis	1
MSTRG.34060.1	Cs3Chr10036530	cis	1	1
MSTRG.34060.1	Cs3Chr10036531	cis	1
MSTRG.34060.1	Cs3Chr10050749	cis	1
MSTRG.40055.1	Cs3Chr10050796	cis	1	1
MSTRG.40055.1	Cs3Chr10050797	cis	1
MSTRG.40055.1	Cs3Chr10050798	cis	1	1
MSTRG.40055.1	Cs3Chr10050799	cis	1	1
MSTRG.40055.1	Cs3Chr10050800	cis	1	1
MSTRG.40055.1	Cs3Chr10050801	cis	1
MSTRG.40055.1	Cs3Chr10050802	cis	1	1
MSTRG.40055.1	Cs3Chr10050803	cis	1	1
MSTRG.40055.1	Cs3Chr10050804	cis	1	1
MSTRG.40055.1	Cs3Chr10050805	cis	1
MSTRG.40055.1	Cs3Chr10050806	cis	1	1
MSTRG.40055.1	Cs3Chr10050807	cis	1
MSTRG.40055.1	Cs3Chr10050809	cis	1	1
MSTRG.40055.1	Cs3Chr10050810	cis	1
MSTRG.40055.1	Cs3Chr10050811	cis	1	1
MSTRG.40055.1	Cs3Chr10050812	cis
MSTRG.40055.1	Cs3Chr10050813	cis	1	1
MSTRG.40055.1	Cs3Chr10050814	cis	1
MSTRG.40055.1	Cs3Chr10050815	cis	1
MSTRG.40055.1	Cs3Chr10050816	cis	1
MSTRG.40055.1	Cs3Chr10050817	cis	1
MSTRG.61387.2	Cs9Chr10013395	cis	1	1
MSTRG.61387.2	Cs9Chr10013396	cis	1
MSTRG.61387.2	Cs9Chr10013397	cis	1
MSTRG.61387.2	Cs9Chr10013398	cis
MSTRG.61387.2	Cs9Chr10013399	cis	1
MSTRG.61387.2	Cs9Chr10013400	cis	1
MSTRG.61387.2	Cs9Chr10013401	cis	1
MSTRG.61387.2	Cs9Chr10013402	cis	1
MSTRG.61387.2	Cs9Chr10013403	cis	1
MSTRG.61387.2	Cs9Chr10013404	cis
MSTRG.61387.2	Cs9Chr10013405	cis	1
MSTRG.61387.2	Cs9Chr10013406	cis	1
MSTRG.61387.2	Cs9Chr10013407	cis	1	1
MSTRG.61387.2	Cs9Chr10013408	cis	1	1
MSTRG.61387.2	Cs9Chr10013410	cis	1	1
MSTRG.61387.2	Cs9Chr10013411	cis	1	1
MSTRG.61387.2	Cs9Chr10013412	cis	1
MSTRG.61387.2	Cs9Chr10013413	cis	1
MSTRG.61387.2	Cs9Chr10013414	cis	1	1
MSTRG.61387.2	Cs9Chr10013415	cis	1	1
MSTRG.61387.2	Cs9Chr10013416	cis	1
MSTRG.61387.2	Cs9Chr10013417	cis	1	1
MSTRG.61387.2	Cs9Chr10013418	cis	1
MSTRG.61387.2	Cs9Chr10013419	cis	1	1
MSTRG.61387.2	Cs9Chr10013420	cis	1
MSTRG.61387.2	Cs9Chr10013421	cis	1	1
MSTRG.61387.2	Cs9Chr10013422	cis	1	1
MSTRG.61387.2	Cs9Chr10013423	cis	1
MSTRG.61387.2	Cs9Chr10013424	cis	1	1
MSTRG.61387.2	Cs9Chr10013425	cis
MSTRG.61387.2	Cs9Chr10013426	cis	1	1
MSTRG.17873.1	Cs12Chr10010619	cis
MSTRG.17873.1	Cs12Chr10010620	cis	1
MSTRG.17873.1	Cs12Chr10010621	cis	1
MSTRG.17873.1	Cs12Chr10010622	cis	1
MSTRG.17873.1	Cs12Chr10010623	cis	1
MSTRG.17873.1	Cs12Chr10010624	cis	1
MSTRG.60704.1	Cs8Chr10011220	cis	1
MSTRG.60704.1	Cs8Chr10011221	cis	1
MSTRG.60704.1	Cs8Chr10011222	cis	1
MSTRG.60704.1	Cs8Chr10011223	cis	1
MSTRG.60704.1	Cs8Chr10011224	cis	1
MSTRG.60704.1	Cs8Chr10011225	cis	1	1
MSTRG.60704.1	Cs8Chr10011226	cis	1
MSTRG.60704.1	Cs8Chr10011227	cis	1
MSTRG.60704.1	Cs8Chr10011228	cis	1
MSTRG.60704.1	Cs8Chr10011229	cis
MSTRG.60704.1	Cs8Chr10011231	cis	1
MSTRG.60704.1	Cs8Chr10011232	cis	1
MSTRG.60704.1	Cs8Chr10011233	cis	1
MSTRG.60704.1	Cs8Chr10011234	cis	1	1
MSTRG.60704.1	Cs8Chr10011235	cis	1	1
MSTRG.60704.1	Cs8Chr10011236	cis	1
MSTRG.34188.2	Cs3Chr10024566	cis
MSTRG.34188.2	Cs3Chr10024567	cis	1
MSTRG.34188.2	Cs3Chr10024568	cis	1	1
MSTRG.34188.2	Cs3Chr10024569	cis	1
MSTRG.34188.2	Cs3Chr10024570	cis	1	1
MSTRG.34188.2	Cs3Chr10024571	cis	1
MSTRG.34188.2	Cs3Chr10024572	cis	1	1
MSTRG.34188.2	Cs3Chr10024573	cis	1
MSTRG.34188.2	Cs3Chr10024574	cis	1	1
MSTRG.34188.2	Cs3Chr10024575	cis	1
MSTRG.34188.2	Cs3Chr10024576	cis	1
MSTRG.34188.2	Cs3Chr10024578	cis	1
MSTRG.34188.2	Cs3Chr10024579	cis	1
MSTRG.34188.2	Cs3Chr10024580	cis
MSTRG.34188.2	Cs3Chr10024581	cis	1	1
MSTRG.34188.2	Cs3Chr10024582	cis	1
MSTRG.34188.2	Cs3Chr10024583	cis	1
MSTRG.34188.2	Cs3Chr10024584	cis	1
MSTRG.34188.2	Cs3Chr10024585	cis	1
MSTRG.34188.2	Cs3Chr10024586	cis	1
MSTRG.34188.2	Cs3Chr10024587	cis	1
MSTRG.19763.3	Cs12Chr10023617	cis	1
MSTRG.19763.3	Cs12Chr10023618	cis	1	1
MSTRG.19763.3	Cs12Chr10023619	cis	1
MSTRG.19763.3	Cs12Chr10023620	cis
MSTRG.19763.3	Cs12Chr10023621	cis	1
MSTRG.19763.3	Cs12Chr10023622	cis	1
MSTRG.19763.3	Cs12Chr10023623	cis	1	1
MSTRG.19763.3	Cs12Chr10023624	cis	1	1
MSTRG.19763.3	Cs12Chr10023625	cis
MSTRG.19763.3	Cs12Chr10023626	cis	1
MSTRG.19763.3	Cs12Chr10023627	cis	1
MSTRG.19763.3	Cs12Chr10023628	cis	1	1
MSTRG.19763.3	Cs12Chr10023629	cis	1	1
MSTRG.19763.3	Cs12Chr10023630	cis	1
MSTRG.19763.3	Cs12Chr10023631	cis	1
MSTRG.19763.3	Cs12Chr10023632	cis	1
MSTRG.19763.3	Cs12Chr10023633	cis	1	1
MSTRG.19763.3	Cs12Chr10023635	cis	1
MSTRG.19763.3	Cs12Chr10023636	cis	1
MSTRG.19763.3	Cs12Chr10023637	cis	1	1
MSTRG.19763.3	Cs12Chr10023638	cis	1
MSTRG.19763.3	Cs12Chr10023639	cis	1
MSTRG.19763.3	Cs12Chr10023640	cis	1
MSTRG.19763.3	Cs12Chr10023641	cis	1
MSTRG.19763.3	Cs12Chr10023642	cis
MSTRG.19763.3	Cs12Chr10023643	cis	1	1
MSTRG.19763.3	Cs12Chr10023644	cis	1
MSTRG.19763.3	Cs12Chr10023645	cis	1
MSTRG.19763.3	Cs12Chr10023646	cis	1
MSTRG.63542.8	Cs9Chr10028890	cis	1	1
MSTRG.63542.8	Cs9Chr10028891	cis	1
MSTRG.63542.8	Cs9Chr10028892	cis	1
MSTRG.63542.8	Cs9Chr10028893	cis	1
MSTRG.63542.8	Cs9Chr10028894	cis	1	1
MSTRG.63542.8	Cs9Chr10028895	cis	1	1
MSTRG.63542.8	Cs9Chr10028896	cis	1	1
MSTRG.63542.8	Cs9Chr10028897	cis	1
MSTRG.63542.8	Cs9Chr10028898	cis	1	1
MSTRG.63542.8	Cs9Chr10028899	cis	1	1
MSTRG.63542.8	Cs9Chr10028900	cis	1	1
MSTRG.63542.8	Cs9Chr10028901	cis	1	1
MSTRG.63542.8	Cs9Chr10028902	cis
MSTRG.63542.8	Cs9Chr10028903	cis	1	1
MSTRG.63542.8	Cs9Chr10028904	cis	1
MSTRG.63542.8	Cs9Chr10028905	cis	1
MSTRG.63542.8	Cs9Chr10028906	cis	1
MSTRG.63542.8	Cs9Chr10028907	cis	1
MSTRG.63542.8	Cs9Chr10028908	cis	1	1
MSTRG.63542.8	Cs9Chr10028909	cis	1
MSTRG.63542.8	Cs9Chr10028910	cis	1
MSTRG.63542.8	Cs9Chr10028911	cis	1
MSTRG.63542.8	Cs9Chr10028912	cis	1
MSTRG.24853.3	Cs14Chr10023149	cis
MSTRG.24853.3	Cs14Chr10023150	cis
MSTRG.24853.3	Cs14Chr10023151	cis
MSTRG.24853.3	Cs14Chr10023152	cis	1
MSTRG.24853.3	Cs14Chr10023153	cis	1
MSTRG.24853.3	Cs14Chr10023154	cis	1
MSTRG.24853.3	Cs14Chr10023155	cis
MSTRG.24853.3	Cs14Chr10023157	cis	1
MSTRG.24853.3	Cs14Chr10042165	cis	1
MSTRG.24853.3	Cs14Chr10042166	cis	1	1
MSTRG.24853.3	Cs14Chr10042167	cis
MSTRG.24853.3	Cs14Chr10042168	cis	1	1
MSTRG.24853.3	Cs14Chr10042169	cis	1
MSTRG.24853.3	Cs14Chr10042170	cis	1
MSTRG.24853.3	Cs14Chr10042171	cis	1
MSTRG.24853.3	Cs14Chr10042172	cis	1	1
MSTRG.5686.2	Cs1Chr10036796	cis	1
MSTRG.5686.2	Cs1Chr10036797	cis	1
MSTRG.5686.2	Cs1Chr10036798	cis	1
MSTRG.5686.2	Cs1Chr10036799	cis	1	1
MSTRG.5686.2	Cs1Chr10036800	cis	1
MSTRG.5686.2	Cs1Chr10036801	cis	1	1
MSTRG.5686.2	Cs1Chr10036802	cis	1	1
MSTRG.5686.2	Cs1Chr10036803	cis	1
MSTRG.5686.2	Cs1Chr10036804	cis	1	1
MSTRG.5686.2	Cs1Chr10036805	cis	1
MSTRG.5686.2	Cs1Chr10036806	cis	1
MSTRG.5686.2	Cs1Chr10036807	cis	1	1
MSTRG.5686.2	Cs1Chr10036808	cis	1
MSTRG.5686.2	Cs1Chr10036809	cis	1
[truncated: 63,376 more rows]
