# Supplementary material for: Differential co-expression networks of long non-coding RNAs and mRNAs in Cleistogenes songorica under water stress and during recovery
Source: BMC Plant Biol. 2019 Jan 11;19:23. doi: 10.1186/s12870-018-1626-5 (PMC6330494; doi:10.1186/s12870-018-1626-5)
Supplement: Supplementary file 11 — List of over-represented significantly enriched GO terms in common between different combinations of organ/condition comparisons corresponding to the Venn chart in Fig. 4b, c. (XLSX 29 kb) [file 12870_2018_1626_MOESM11_ESM.xlsx]

## Sheet: 差异基因biological
shoot_CS			shoot_SR
#GO_classify1	GO_classify2	GO_ID	#GO_classify1	GO_classify2	GO_ID
biological process	biological adhesion	GO:0022610	biological process	biological adhesion	GO:0022610
biological process	biological phase	GO:0044848	biological process	biological phase	GO:0044848
biological process	biological regulation	GO:0065007	biological process	biological regulation	GO:0065007
biological process	cell killing	GO:0001906	biological process	cell killing	GO:0001906
biological process	cellular component organization or biogenesis	GO:0071840	biological process	cellular component organization or biogenesis	GO:0071840
biological process	cellular process	GO:0009987	biological process	cellular process	GO:0009987
biological process	developmental process	GO:0032502	biological process	developmental process	GO:0032502
biological process	growth	GO:0040007	biological process	growth	GO:0040007
biological process	immune system process	GO:0002376	biological process	immune system process	GO:0002376
biological process	localization	GO:0051179	biological process	localization	GO:0051179
biological process	locomotion	GO:0040011	biological process	locomotion	GO:0040011
biological process	metabolic process	GO:0008152	biological process	metabolic process	GO:0008152
biological process	multi-organism process	GO:0051704	biological process	multi-organism process	GO:0051704
biological process	multicellular organismal process	GO:0032501	biological process	multicellular organismal process	GO:0032501
biological process	reproduction	GO:0000003	biological process	reproduction	GO:0000003
biological process	reproductive process	GO:0022414	biological process	reproductive process	GO:0022414
biological process	response to stimulus	GO:0050896	biological process	response to stimulus	GO:0050896
biological process	rhythmic process	GO:0048511	biological process	rhythmic process	GO:0048511
biological process	signaling	GO:0023052	biological process	signaling	GO:0023052
biological process	single-organism process	GO:0044699	biological process	single-organism process	GO:0044699

## Sheet: Lncrna_Biological Process
List of over-represented Biological Process GO terms in common between different combinations of organ/condition comparisons corresponding to the Venn chart in Fig. 4.
Intersection	total	terms
Shoot-CS_BiolProc Root-CS_BiolProc Root-CR_BiolProc Shoot-CR_BiolProc	7	GO:0006412	translation
		GO:0006468	protein phosphorylation
		GO:0006184	GTP catabolic process
		GO:0042742	defense response to bacterium
		GO:0009617	response to bacterium
		GO:0046165	alcohol biosynthetic process
		GO:0044242	cellular lipid catabolic process
Shoot-CS_BiolProc Root-CR_BiolProc Root-CS_BiolProc	33	GO:0006310	DNA recombination
		GO:0033044	regulation of chromosome organization
		GO:0009635	response to herbicide
		GO:0048575	short-day photoperiodism, flowering
		GO:0019761	glucosinolate biosynthetic process
		GO:0048508	embryonic meristem development
		GO:0007126	meiotic nuclear division
		GO:0048193	Golgi vesicle transport
		GO:0006623	protein targeting to vacuole
		GO:0090421	embryonic meristem initiation
		GO:0022900	electron transport chain
		GO:0080167	response to karrikin
		GO:0010072	primary shoot apical meristem specificat...
		GO:0043094	cellular metabolic compound salvage
		GO:0007030	Golgi organization
		GO:0045132	meiotic chromosome segregation
		GO:0010256	endomembrane system organization
		GO:0010224	response to UV-B
		GO:0009816	defense response to bacterium, incompati...
		GO:0006333	chromatin assembly or disassembly
		GO:0045333	cellular respiration
		GO:0009853	photorespiration
		GO:1901804	beta-glucoside metabolic process
		GO:1901806	beta-glucoside biosynthetic process
		GO:0042341	cyanogenic glycoside metabolic process
		GO:0016138	glycoside biosynthetic process
		GO:0019756	cyanogenic glycoside biosynthetic proces...
		GO:0010132	dhurrin biosynthetic process
		GO:0080028	nitrile biosynthetic process
		GO:0050898	nitrile metabolic process
	4	GO:0015931	nucleobase-containing compound transport
		GO:0015991	ATP hydrolysis coupled proton transport
		GO:0015988	energy coupled proton transmembrane tran...
		GO:1901804	beta-glucoside metabolic process
Shoot-CS_BiolProc Root-CR_BiolProc Shoot-CR_BiolProc	5	GO:0030007	cellular potassium ion homeostasis
		GO:0006000	fructose metabolic process
		GO:0006829	zinc ion transport
		GO:0071577	zinc ion transmembrane transport
		GO:0006003	fructose 2,6-bisphosphate metabolic proc...
Shoot-CS_BiolProc Root-CS_BiolProc Shoot-CR_BiolProc	0
Shoot-CR_BiolProc Root-CR_BiolProc Root-CS_BiolProc	0
Shoot-CR_BiolProc Shoot-CS_BiolProc	0
Root-CR_BiolProc Root-CS_BiolProc	14	GO:0000723	telomere maintenance
		GO:0055072	iron ion homeostasis
		GO:0045039	protein import into mitochondrial inner ...
		GO:0051260	protein homooligomerization
		GO:0019760	glucosinolate metabolic process
		GO:0006071	glycerol metabolic process
		GO:0016144	S-glycoside biosynthetic process
		GO:0019758	glycosinolate biosynthetic process
		GO:0009956	radial pattern formation
		GO:0006749	glutathione metabolic process
		GO:0048366	leaf development
		GO:0007127	meiosis I
		GO:0009817	defense response to fungus, incompatible...
		GO:0007346	regulation of mitotic cell cycle
Shoot-CS_BiolProc Root-CR_BiolProc	37	GO:0010044	response to aluminum ion
		GO:0009772	photosynthetic electron transport in pho...
		GO:0006354	DNA-templated transcription, elongation
		GO:0006527	arginine catabolic process
		GO:0018298	protein-chromophore linkage
		GO:0006915	apoptotic process
		GO:0046352	disaccharide catabolic process
		GO:0015986	ATP synthesis coupled proton transport
		GO:0009084	glutamine family amino acid biosynthetic...
		GO:0030244	cellulose biosynthetic process
		GO:0008615	pyridoxine biosynthetic process
		GO:0006482	protein demethylation
		GO:0070076	histone lysine demethylation
		GO:0016577	histone demethylation
		GO:0008214	protein dealkylation
		GO:0017182	peptidyl-diphthamide metabolic process
		GO:0017183	peptidyl-diphthamide biosynthetic proces...
		GO:0018202	peptidyl-histidine modification
		GO:0010207	photosystem II assembly
		GO:0009445	putrescine metabolic process
		GO:0009446	putrescine biosynthetic process
		GO:0006560	proline metabolic process
		GO:0006561	proline biosynthetic process
		GO:0080129	proteasome core complex assembly
		GO:0009411	response to UV
		GO:0000025	maltose catabolic process
		GO:0006694	steroid biosynthetic process
		GO:0009664	plant-type cell wall organization
		GO:0019722	calcium-mediated signaling
		GO:0009052	pentose-phosphate shunt, non-oxidative b...
		GO:0042138	meiotic DNA double-strand break formatio...
		GO:0022607	cellular component assembly
		GO:0006403	RNA localization
		GO:0050657	nucleic acid transport
		GO:0050658	RNA transport
		GO:0051236	establishment of RNA localization
		GO:0008295	spermidine biosynthetic process
Shoot-CR_BiolProc Root-CR_BiolProc	1	GO:0016042	lipid catabolic process
Shoot-CS_BiolProc Root-CS_BiolProc	5	GO:0000003	reproduction
		GO:0006091	generation of precursor metabolites and ...
		GO:0044764	multi-organism cellular process
		GO:0019048	modulation by virus of host morphology o...
		GO:0010014	meristem initiation
Shoot-CR_BiolProc Root-CS_BiolProc	0
Shoot-CR_BiolProc	1	GO:0006066	alcohol metabolic process
Shoot-CS_BiolProc	25	GO:0007034	vacuolar transport
		GO:0006415	translational termination
		GO:0010189	vitamin E biosynthetic process
		GO:0019953	sexual reproduction
		GO:0072665	protein localization to vacuole
		GO:0072666	establishment of protein localization to...
		GO:0010440	stomatal lineage progression
		GO:0006595	polyamine metabolic process
		GO:0010496	intercellular transport
		GO:0016482	cytoplasmic transport
		GO:0016024	CDP-diacylglycerol biosynthetic process
		GO:0046341	CDP-diacylglycerol metabolic process
		GO:0015992	proton transport
		GO:0045493	xylan catabolic process
		GO:0010497	plasmodesmata-mediated intercellular tra...
		GO:0008612	peptidyl-lysine modification to peptidyl...
		GO:0006818	hydrogen transport
		GO:0006259	DNA metabolic process
		GO:0010506	regulation of autophagy
		GO:0010155	regulation of proton transport
		GO:0009896	positive regulation of catabolic process
		GO:0016192	vesicle-mediated transport
		GO:0009768	photosynthesis, light harvesting in photosystem I
		GO:0017004	cytochrome complex assembly
		GO:0008356	asymmetric cell division
Root-CS_BiolProc	8	GO:0009854	oxidative photosynthetic carbon pathway
		GO:0046654	tetrahydrofolate biosynthetic process
		GO:0031668	cellular response to extracellular stimu...
		GO:0071496	cellular response to external stimulus
		GO:0009991	response to extracellular stimulus
		GO:0006323	DNA packaging
		GO:0060249	anatomical structure homeostasis
		GO:0046653	tetrahydrofolate metabolic process
Root-CR_BiolProc	64	GO:0042773	ATP synthesis coupled electron transport
		GO:0032508	DNA duplex unwinding
		GO:0015786	UDP-glucose transport
		GO:0080027	response to herbivore
		GO:0009704	de-etiolation
		GO:0042823	pyridoxal phosphate biosynthetic process
		GO:0046274	lignin catabolic process
		GO:0015758	glucose transport
		GO:0015884	folic acid transport
		GO:0010167	response to nitrate
		GO:0055067	monovalent inorganic cation homeostasis
		GO:0043247	telomere maintenance in response to DNA ...
		GO:0010675	regulation of cellular carbohydrate meta...
		GO:1901069	guanosine-containing compound catabolic ...
		GO:0032204	regulation of telomere maintenance
		GO:0070206	protein trimerization
		GO:0070207	protein homotrimerization
		GO:0055075	potassium ion homeostasis
		GO:0017006	protein-tetrapyrrole linkage
		GO:0031123	RNA 3'-end processing
		GO:0046039	GTP metabolic process
		GO:0019544	arginine catabolic process to glutamate
		GO:0042777	plasma membrane ATP synthesis coupled pr...
		GO:0016143	S-glycoside metabolic process
		GO:0019757	glycosinolate metabolic process
		GO:1901068	guanosine-containing compound metabolic ...
		GO:0042817	pyridoxal metabolic process
		GO:0010067	procambium histogenesis
		GO:0033169	histone H3-K9 demethylation
		GO:0006591	ornithine metabolic process
		GO:0009625	response to insect
		GO:0006766	vitamin metabolic process
		GO:0051346	negative regulation of hydrolase activit...
		GO:0000103	sulfate assimilation
		GO:0032844	regulation of homeostatic process
		GO:0010065	primary meristem tissue development
		GO:0010322	regulation of isopentenyl diphosphate bi...
		GO:0071071	regulation of phospholipid biosynthetic ...
		GO:0009645	response to low light intensity stimulus
		GO:0042775	mitochondrial ATP synthesis coupled elec...
		GO:0019725	cellular homeostasis
		GO:0022904	respiratory electron transport chain
		GO:0009110	vitamin biosynthetic process
		GO:0015706	nitrate transport
		GO:0030162	regulation of proteolysis
		GO:0010466	negative regulation of peptidase activit...
		GO:0052547	regulation of peptidase activity
		GO:0043628	ncRNA 3'-end processing
		GO:0009073	aromatic amino acid family biosynthetic ...
		GO:0006144	purine nucleobase metabolic process
		GO:0009739	response to gibberellin
		GO:0015770	sucrose transport
		GO:0009553	embryo sac development
		GO:0009751	response to salicylic acid
		GO:0072350	tricarboxylic acid metabolic process
		GO:0035825	reciprocal DNA recombination
		GO:0007005	mitochondrion organization
		GO:0046040	IMP metabolic process
		GO:0006188	IMP biosynthetic process
		GO:0007131	reciprocal meiotic recombination
		GO:0019932	second-messenger-mediated signaling
		GO:0006072	glycerol-3-phosphate metabolic process
		GO:0033523	histone H2B ubiquitination
		GO:0016574	histone ubiquitination
Guide to names:
S: Severe water stress
R: recovery
C: Control condition
E.g: The 3 Biological Process GO terms listed under "Root-CS_BiolProc Root-CR_BiolProc" are those significantly over-represented both in the comparison between control condition and severe stress in root as well as in the comparison between control condition and recovery in root.

## Sheet: Lncrna_Molecular Function
List of over-represented Molecular Function GO terms in common between different combinations of organ/condition comparisons corresponding to the Venn chart in Fig. 4.
Intersection	total	terms
Shoot-CS_MolFunct Root-CS_MolFunct Root-CR_MolFunct Shoot-CR_MolFunct	10	GO:0003676	nucleic acid binding
		GO:0005524	ATP binding
		GO:0003677	DNA binding
		GO:0032550	purine ribonucleoside binding
		GO:0008270	zinc ion binding
		GO:0032559	adenyl ribonucleotide binding
		GO:0005525	GTP binding
		GO:0017111	nucleoside-triphosphatase activity
		GO:0004674	protein serine/threonine kinase activity
		GO:0016817	hydrolase activity, acting on acid anhyd...
Shoot-CS_MolFunct Root-CS_MolFunct Shoot-CR_MolFunct	0
Shoot-CS_MolFunct Root-CR_MolFunct Shoot-CR_MolFunct	5	GO:0003924	GTPase activity
		GO:0030247	polysaccharide binding
		GO:0050308	sugar-phosphatase activity
		GO:0004637	phosphoribosylamine-glycine ligase activ...
		GO:0004331	fructose-2,6-bisphosphate 2-phosphatase ...
		GO:0003873	6-phosphofructo-2-kinase activity
Shoot-CS_MolFunct Root-CR_MolFunct Root-CS_MolFunct	13	GO:0003735	structural constituent of ribosome
		GO:0003723	RNA binding
		GO:0030145	manganese ion binding
		GO:0019843	rRNA binding
		GO:0004713	protein tyrosine kinase activity
		GO:0009055	electron carrier activity
		GO:0016597	amino acid binding
		GO:0020037	heme binding
		GO:0016887	ATPase activity
		GO:0050897	cobalt ion binding
		GO:0047085	hydroxyphenylacetonitrile 2-monooxygenas...
		GO:0050592	4-hydroxyphenylacetaldehyde oxime monoox...
		GO:0072341	modified amino acid binding
Shoot-CR_MolFunct Root-CR_MolFunct Root-CS_MolFunct	1	GO:0016787	hydrolase activity
Shoot-CR_MolFunct Shoot-CS_MolFunct	1	GO:0016884	carbon-nitrogen ligase activity, with gl...
Root-CR_MolFunct Root-CS_MolFunct	14	GO:0048038	quinone binding
		GO:0033907	beta-D-fucosidase activity
	0	GO:0047701	beta-L-arabinosidase activity
	5	GO:0004190	aspartic-type endopeptidase activity
		GO:0004338	glucan exo-1,3-beta-glucosidase activity
		GO:0008131	primary amine oxidase activity
		GO:0008889	glycerophosphodiester phosphodiesterase ...
		GO:0080083	beta-gentiobiose beta-glucosidase activi...
	1	GO:0033218	amide binding
	5	GO:0045430	chalcone isomerase activity
		GO:0047617	acyl-CoA hydrolase activity
		GO:0004683	calmodulin-dependent protein kinase acti...
		GO:0016872	intramolecular lyase activity
		GO:0042277	peptide binding
Shoot-CS_MolFunct Root-CR_MolFunct	12	GO:0016308	1-phosphatidylinositol-4-phosphate 5-kin...
		GO:0003678	DNA helicase activity
		GO:0003899	DNA-directed RNA polymerase activity
		GO:0046906	tetrapyrrole binding
		GO:0043531	ADP binding
		GO:0003913	DNA photolyase activity
		GO:0043138	3'-5' DNA helicase activity
		GO:0004134	4-alpha-glucanotransferase activity
		GO:0031406	carboxylic acid binding
		GO:0043177	organic acid binding
		GO:0004751	ribose-5-phosphate isomerase activity
		GO:0008134	transcription factor binding
Shoot-CR_MolFunct Root-CR_MolFunct	2	GO:0004857	enzyme inhibitor activity
		GO:0016818	hydrolase activity, acting on acid anhyd...
Shoot-CS_MolFunct Root-CS_MolFunct	3	GO:0008891	glycolate oxidase activity
		GO:0004672	protein kinase activity
		GO:0046983	protein dimerization activity
Shoot-CR_MolFunct Root-CS_MolFunct	0
Shoot-CR_MolFunct	1	GO:0008234	cysteine-type peptidase activity
Shoot-CS_MolFunct	14	GO:0003729	mRNA binding
		GO:0016149	translation release factor activity, cod...
		GO:0008466	glycogenin glucosyltransferase activity
		GO:0016682	oxidoreductase activity, acting on diphe...
		GO:0045485	omega-6 fatty acid desaturase activity
		GO:0042972	licheninase activity
		GO:0032440	2-alkenal reductase [NAD(P)] activity
		GO:0043874	acireductone synthase activity
		GO:0004003	ATP-dependent DNA helicase activity
		GO:0052745	inositol phosphate phosphatase activity
		GO:0015036	disulfide oxidoreductase activity
		GO:0004040	amidase activity
		GO:0017025	TBP-class protein binding
		GO:0005384	manganese ion transmembrane transporter ...
Root-CS_MolFunct	5	GO:0004497	monooxygenase activity
		GO:0016773	phosphotransferase activity, alcohol gro...
		GO:0015925	galactosidase activity
		GO:0016706	oxidoreductase activity, acting on paire...
		GO:0004364	glutathione transferase activity
Root-CR_MolFunct	33	GO:0045735	nutrient reservoir activity
		GO:0005460	UDP-glucose transmembrane transporter ac...
		GO:0052716	hydroquinone:oxygen oxidoreductase activ...
		GO:0004733	pyridoxamine-phosphate oxidase activity
		GO:0008517	folic acid transporter activity
		GO:0004096	catalase activity
		GO:0008898	S-adenosylmethionine-homocysteine S-meth...
		GO:0004017	adenylate kinase activity
		GO:0032182	small conjugating protein binding
		GO:0043130	ubiquitin binding
		GO:0015295	solute:proton symporter activity
		GO:0005355	glucose transmembrane transporter activi...
		GO:0016901	oxidoreductase activity, acting on the C...
		GO:0052906	tRNA (guanine(37)-N(1))-methyltransferas...
		GO:0016833	oxo-acid-lyase activity
		GO:0035252	UDP-xylosyltransferase activity
		GO:0061134	peptidase regulator activity
		GO:0030414	peptidase inhibitor activity
		GO:0004386	helicase activity
		GO:0005351	sugar:proton symporter activity
		GO:0005402	cation:sugar symporter activity
		GO:0016462	pyrophosphatase activity
		GO:0004567	beta-mannosidase activity
		GO:0034062	RNA polymerase activity
		GO:0004602	glutathione peroxidase activity
		GO:0000155	phosphorelay sensor kinase activity
		GO:0004867	serine-type endopeptidase inhibitor acti...
		GO:0051539	4 iron, 4 sulfur cluster binding
		GO:0032549	ribonucleoside binding
		GO:0005053	peroxisome matrix targeting signal-2 bin...
		GO:0000268	peroxisome targeting sequence binding
		GO:0016842	amidine-lyase activity
		GO:0005200	structural constituent of cytoskeleton
Guide to names:
S: Severe water stress
R: recovery
C: Control condition
E.g.: The 3 Molecular Function GO terms listed under "Root-CS_MolFunct Root-CR_MolFunct" are those significantly over-represented both in the comparison between control condition and severe stress in root as well as in the comparison between control condition and recovery in root.
