# Supplementary material for: Differential co-expression networks of long non-coding RNAs and mRNAs in Cleistogenes songorica under water stress and during recovery
Source: BMC Plant Biol. 2019 Jan 11;19:23. doi: 10.1186/s12870-018-1626-5 (PMC6330494; doi:10.1186/s12870-018-1626-5)
Supplement: Supplementary file 13 — Summary of differentially expressed TFs identified in C. songorica water-stressed transcriptome. (XLSX 205 kb) [file 12870_2018_1626_MOESM13_ESM.xlsx]

## Sheet: Summary
Summary of differentially expressed TFs identified in C. songorica water-stressed and recovery transcriptome.
	C. songorica genes
TF family	Shoot	Root	Rice homologs
MYB	97	100	88
bHLH	87	113	82
NAC	74	96	60
C2H2	73	81	48
bZIP	70	53	54
ERF	61	72	55
B3	57	82	17
HD-ZIP	48	49	34
WRKY	43	61	53
FAR1	40	46	15
C3H	39	22	21
ARF	35	25	21
G2-like	35	37	25
NF-YC	28	38	7
HSF	19	16	15
Dof	17	23	21
TALE	16	16	12
CO-like	15	15	11
MADS	15	27	22
GRAS	14	18	21
GATA	13	17	12
ARR-B	12	10	5
BES1	12	8	3
Trihelix	12	15	15
AP2	11	13	8
HB-other	11	8	5
LBD	11	15	12
SBP	11	13	11
GRF	10	12	8
TCP	7	9	8
DBB	6	3	5
NF-YA	6	6	5
ZF-HD	5	14	12
LSD	4	4	4
RAV	4	5	3
YABBY	4	11	6
E2F/DP	3	4	5
NF-YB	3	0	2
Whirly	3	0	2
BBR-BPC	2	0	2
CAMTA	2	4	5
CPP	2	2	3
EIL	2	2	3
GeBP	2	3	3
SRS	2	4	4
STAT	1	0	1
WOX	1	5	3
HB-PHD	0	2	1
LFY	0	1	1

## Sheet: Annotation
C. songoricagenes	Rice_id	%identity	alignment_length	q.start	q.end	s.start	s.end	e-value	bit_score	family	DEG in shoot	DEG in root	targed lncRNAs	target type
Cs11Chr10017452	LOC_Os03g56050	68.21	390	251	623	287	652	2e-136	410	AP2	1	1	MSTRG.14179.1	cis
Cs11Chr10039851	LOC_Os07g13170	65.74	359	32	344	42	397	7e-124	361	AP2	0	1
Cs12Chr10016183	LOC_Os04g55560	78.95	57	305	361	178	234	1e-23	100	AP2	1	1
Cs1Chr10018570	LOC_Os03g60430	57.23	477	1	456	1	434	3e-141	408	AP2	1	0
Cs1Chr10018756	LOC_Os03g56050	58.72	671	25	656	23	652	0	558	AP2	1	1
Cs1Chr10038917	LOC_Os03g56050	62.22	622	55	635	63	652	0	551	AP2	0	1
Cs1Chr10042698	LOC_Os03g56050	58.68	380	287	649	289	652	7e-121	370	AP2	1	1
Cs1Chr10049062	LOC_Os03g60430	57.05	149	7	143	1	144	1e-24	94.7	AP2	0	1
Cs1Chr10049822	LOC_Os03g56050	44.16	385	266	588	289	652	5e-71	237	AP2	1	1
Cs2Chr10011105	LOC_Os06g05340	47.51	181	62	212	74	251	2e-34	128	AP2	1	0
Cs5Chr10039711	LOC_Os04g55560	79.23	207	5	191	138	343	8e-75	252	AP2	1	0
Cs5Chr10039737	LOC_Os04g55970	74.13	433	1	418	3	416	6e-163	488	AP2	1	0
Cs6Chr10032001	LOC_Os02g40070	73.94	710	1	659	1	697	0	813	AP2	0	1
Cs8Chr10047300	LOC_Os03g56050	68.54	391	255	630	287	652	4e-143	427	AP2	1	1
Cs9Chr10010761	LOC_Os06g05340	62.6	262	44	301	76	330	9e-92	278	AP2	0	1
Cs9Chr10044525	LOC_Os06g43220	62.38	319	115	426	3	281	7e-105	312	AP2	0	1
Cs9Chr10050495	LOC_Os06g43220	69.2	289	123	405	4	281	7e-106	315	AP2	1	1
Cs10Chr10017131	LOC_Os02g41800	80.92	697	1	692	1	681	0	969	ARF	1	0
Cs10Chr10034430	LOC_Os10g33940	64.96	742	1	666	1	698	0	832	ARF	1	1
Cs11Chr10017224	LOC_Os02g06910	82.06	853	25	877	60	903	0	1308	ARF	1	0
Cs11Chr10033535	LOC_Os01g70270	30.34	89	81	169	695	761	6e-09	52	ARF	0	1	MSTRG.16565.1	cis
Cs11Chr10043173	LOC_Os02g04810	82.16	555	24	568	29	574	0	848	ARF	1	1
Cs12Chr10029557	LOC_Os04g57610	80.93	797	25	786	28	791	0	1108	ARF	0	1
Cs12Chr10037519	LOC_Os04g43910	69.07	708	6	701	2	694	0	839	ARF	1	0
Cs1321contig10004381	LOC_Os01g70270	36.05	86	104	189	695	778	2e-12	61.6	ARF	1	0
Cs14Chr10048114	LOC_Os01g70270	30.7	114	251	361	639	739	2e-10	59.3	ARF	1	1
Cs14Chr10049921	LOC_Os01g70270	33.02	106	208	313	651	739	2e-10	58.2	ARF	0	1
Cs1Chr10021597	LOC_Os06g46410	35.51	107	138	244	719	808	1e-09	54.7	ARF	0	1
Cs1Chr10021598	LOC_Os02g35140	37.5	96	123	218	549	644	5e-12	61.2	ARF	1	1
Cs1Chr10030578	LOC_Os01g70270	36.08	97	112	202	661	750	6e-12	60.8	ARF	1	0
Cs2Chr10034938	LOC_Os05g48870	74.96	667	56	717	35	691	0	931	ARF	1	0
Cs2Chr10043426	LOC_Os05g48870	76.09	690	55	741	35	712	0	1015	ARF	1	1
Cs2Chr10045261	LOC_Os05g43920	57.17	530	93	588	174	699	0	554	ARF	1	1
Cs2Chr10045563	LOC_Os01g70270	30.66	137	123	250	667	795	5e-11	58.9	ARF	1	0
Cs336contig10015706	LOC_Os06g48950	31.25	112	72	183	982	1073	2e-10	55.8	ARF	0	1
Cs3Chr10021808	LOC_Os01g70270	82.25	783	13	792	15	791	0	1290	ARF	1	0
Cs3Chr10036549	LOC_Os01g48060	70.99	724	1	716	1	718	0	988	ARF	1	1	MSTRG.34002.1	cis
Cs3Chr10050770	LOC_Os01g48060	68.24	721	1	688	1	718	0	892	ARF	1	1
Cs3Chr10050803	LOC_Os01g70270	31.19	109	145	253	663	752	9e-10	55.1	ARF	1	0
Cs4Chr10019430	LOC_Os04g36054	40.22	92	128	219	550	636	1e-10	57	ARF	1	0
Cs4Chr10019488	LOC_Os12g41950	90.55	476	1	473	1	475	0	877	ARF	1	1
Cs5Chr10004910	LOC_Os04g56850	68.23	979	1	897	1	946	0	1225	ARF	1	0	MSTRG.44451.1	cis
Cs5Chr10015980	LOC_Os04g36054	36.78	87	97	183	550	626	4e-10	54.7	ARF	1	0
Cs5Chr10027801	LOC_Os12g29520	78.96	385	25	407	28	412	0	634	ARF	0	1
Cs5Chr10037116	LOC_Os08g40900	33.03	109	108	216	938	1021	7e-10	55.1	ARF	1	1
Cs5Chr10038853	LOC_Os04g59430	54.7	479	107	563	39	509	8e-155	451	ARF	0	1
Cs5Chr10051678	LOC_Os04g43910	67.25	684	31	673	15	694	0	786	ARF	1	0
Cs6Chr10007692	LOC_Os02g41800	79.8	703	1	698	1	681	0	944	ARF	1	1
Cs6Chr10035265	LOC_Os04g56850	30.51	118	139	256	842	937	2e-11	60.5	ARF	1	0
Cs6Chr10051927	LOC_Os02g04810	83.68	533	22	544	29	559	0	853	ARF	1	1
Cs7Chr10015516	LOC_Os12g41950	90.71	506	1	506	11	515	0	887	ARF	1	1
Cs7Chr10048906	LOC_Os12g29520	71.14	797	21	803	29	812	0	1153	ARF	0	1
Cs7Chr10051253	LOC_Os04g36054	39.56	91	123	213	551	636	1e-09	53.9	ARF	1	0
Cs8Chr10030176	LOC_Os01g70270	38.95	95	148	242	695	771	9e-14	67	ARF	1	1
Cs9Chr10004866	LOC_Os01g70270	39.13	92	186	277	695	771	1e-13	67.8	ARF	1	1
Cs9Chr10029022	LOC_Os06g09660	77.69	502	1	474	1	475	0	728	ARF	1	0
Cs9Chr10041327	LOC_Os06g47150	84.66	678	1	659	1	678	0	1070	ARF	1	0
Cs9Chr10041369	LOC_Os06g46410	97.87	423	1	423	1	423	0	854	ARF	1	0
Cs9Chr10044320	LOC_Os06g46410	90.31	898	30	925	20	917	0	1513	ARF	1	1
Cs9Chr10052568	LOC_Os01g70270	29.27	123	125	247	675	777	9e-08	50.4	ARF	1	1
Cs10Chr10008815	LOC_Os06g08440	30.77	130	16	145	32	136	5e-11	60.5	ARR-B	1	1	MSTRG.10898.2	cis
Cs13Chr10047891	LOC_Os06g08440	36.89	122	74	195	26	144	4e-20	91.7	ARR-B	0	1
Cs14Chr10042970	LOC_Os01g67770	28.67	143	1	134	1	143	5e-11	57	ARR-B	1	0
Cs1Chr10020152	LOC_Os03g12350	65.71	694	1	635	1	691	0	730	ARR-B	1	0
Cs1Chr10042727	LOC_Os03g12350	76.95	694	1	670	1	691	0	946	ARR-B	1	0
Cs4Chr10035355	LOC_Os01g67770	29.8	151	1	151	1	132	2e-14	67.8	ARR-B	1	1
Cs6Chr10035462	LOC_Os06g08440	31.01	129	18	146	32	136	1e-11	61.2	ARR-B	1	1
Cs6Chr10045797	LOC_Os06g08440	31.93	119	22	139	28	143	3e-12	59.3	ARR-B	0	1
Cs6Chr10051749	LOC_Os02g08500	84.66	176	1	174	117	291	6e-83	253	ARR-B	1	0	MSTRG.53709.4	cis
Cs6Chr10051750	LOC_Os02g08500	74.21	632	21	650	23	626	0	846	ARR-B	0	1	MSTRG.53709.4	cis
Cs7Chr10007223	LOC_Os01g67770	28.68	129	1	120	1	129	2e-09	52.4	ARR-B	0	1
Cs7Chr10053467	LOC_Os02g08500	33.33	96	11	106	31	109	4e-07	43.9	ARR-B	1	1
Cs9Chr10009885	LOC_Os06g08440	70.94	702	1	663	8	696	0	936	ARR-B	1	1
Cs9Chr10025083	LOC_Os01g67770	44	125	40	163	10	130	3e-26	110	ARR-B	1	0
Cs9Chr10028903	LOC_Os01g67770	42.4	125	40	163	10	130	1e-26	111	ARR-B	1	1
Cs9Chr10044484	LOC_Os06g43910	40.51	701	5	622	11	674	2e-120	371	ARR-B	1	0
Cs10Chr10031211	LOC_Os07g17230	28.5	786	116	857	573	1322	2e-69	253	B3	0	1
Cs11Chr10006243	LOC_Os07g17230	25.68	257	69	300	934	1186	2e-07	50.1	B3	0	1
Cs11Chr10007239	LOC_Os07g17230	28.19	564	185	727	555	1066	7e-39	154	B3	1	1
Cs11Chr10032484	LOC_Os07g17230	24.78	569	122	649	553	1083	2e-26	113	B3	0	1
Cs1251contig10045309	LOC_Os07g17230	27.3	293	175	456	579	848	2e-21	94.4	B3	0	1	MSTRG.71739.1	cis
Cs12Chr10034862	LOC_Os07g17230	26.98	378	1111	1466	934	1280	5e-18	87	B3	1	0
Cs12Chr10036249	LOC_Os07g17230	27.93	222	169	377	1063	1264	6e-14	72	B3	0	1
Cs12Chr10037482	LOC_Os07g17230	31.52	165	178	338	572	731	7e-21	92.8	B3	0	1
Cs13Chr10014712	LOC_Os07g17230	25.24	309	43	332	780	1072	1e-11	63.9	B3	1	0
Cs13Chr10035721	LOC_Os07g17230	25.38	528	391	873	813	1321	2e-27	116	B3	0	1
Cs13Chr10040205	LOC_Os07g17230	25.76	132	354	483	934	1052	3e-06	47.4	B3	0	1	MSTRG.21169.2	cis
Cs13Chr10052827	LOC_Os07g17230	27.61	355	29	359	747	1081	1e-24	103	B3	1	0
Cs14Chr10001844	LOC_Os07g17230	28.82	399	210	582	641	1001	5e-26	113	B3	0	1	MSTRG.25798.1	cis
Cs14Chr10001864	LOC_Os07g17230	24.84	918	204	1069	555	1347	1e-53	202	B3	0	1
Cs14Chr10004172	LOC_Os07g17230	29.97	357	121	446	950	1291	2e-31	128	B3	1	1
Cs14Chr10005684	LOC_Os07g17230	27.3	773	306	1048	567	1270	1e-57	215	B3	0	1
Cs14Chr10009269	LOC_Os07g17230	28.45	348	232	561	937	1259	7e-22	98.6	B3	1	0
Cs14Chr10010233	LOC_Os07g17230	22.67	525	226	731	567	1025	4e-15	76.6	B3	1	0
Cs14Chr10011882	LOC_Os07g17230	29.12	522	204	692	588	1073	6e-33	134	B3	1	1
Cs14Chr10015398	LOC_Os07g17230	28.82	739	203	911	580	1270	3e-59	219	B3	1	0
Cs14Chr10015421	LOC_Os07g17230	24.79	730	203	823	580	1270	4e-35	141	B3	0	1
Cs14Chr10023095	LOC_Os07g17230	27.44	266	29	269	951	1212	2e-06	46.2	B3	1	1
Cs14Chr10023133	LOC_Os07g17230	37.14	210	695	902	349	532	2e-18	89	B3	1	1
Cs14Chr10027121	LOC_Os07g17230	22.62	305	201	499	561	847	4e-10	60.1	B3	1	0
Cs14Chr10027694	LOC_Os07g17230	31.99	347	432	765	586	904	6e-31	127	B3	0	1
Cs14Chr10030649	LOC_Os07g17230	27.98	529	180	649	581	1086	1e-36	147	B3	0	1
Cs14Chr10031419	LOC_Os07g17230	32.14	140	131	269	939	1076	2e-07	50.1	B3	0	1
Cs14Chr10032276	LOC_Os07g17230	21.98	596	251	793	782	1329	5e-09	56.2	B3	1	0
Cs14Chr10035101	LOC_Os07g17230	28.45	239	8	234	920	1154	2e-17	81.3	B3	0	1	MSTRG.25661.17	cis
Cs14Chr10036189	LOC_Os07g17230	26.72	741	234	934	653	1340	1e-45	175	B3	0	1	MSTRG.25978.8	cis
Cs14Chr10042898	LOC_Os12g06080	73.45	275	1	260	1	274	6e-115	328	B3	0	1
Cs14Chr10049905	LOC_Os07g17230	26.95	731	187	863	571	1259	8e-43	166	B3	0	1
Cs14Chr10049914	LOC_Os07g17230	22.13	714	373	1047	575	1224	1e-21	98.2	B3	0	1
Cs1Chr10010884	LOC_Os03g08620	81.28	235	1	234	1	235	2e-142	394	B3	1	1
Cs1Chr10020079	LOC_Os07g17230	38.71	93	116	205	963	1053	2e-07	48.5	B3	1	0
Cs1Chr10020084	LOC_Os03g11370	55.83	240	1	218	5	243	5e-79	252	B3	1	0
Cs1Chr10023958	LOC_Os03g42230	50.7	503	5	505	4	493	2e-148	451	B3	1	1
Cs1Chr10024888	LOC_Os07g17230	27.06	728	240	940	581	1261	1e-61	227	B3	0	1
Cs1Chr10024901	LOC_Os07g17230	30.2	500	160	652	553	1018	1e-55	206	B3	0	1
Cs1Chr10027569	LOC_Os07g17230	26.11	157	289	442	685	825	5e-07	50.1	B3	1	1
Cs1Chr10030610	LOC_Os03g42430	49.59	369	1	346	25	378	5e-104	307	B3	0	1
Cs1Chr10030612	LOC_Os03g42230	50.23	428	214	636	118	534	2e-114	350	B3	1	0
Cs1Chr10030614	LOC_Os03g42230	41.95	174	34	202	160	332	9e-33	120	B3	1	1
Cs1Chr10030616	LOC_Os03g42230	51.38	545	5	495	4	534	9e-158	456	B3	0	1
Cs1Chr10036827	LOC_Os07g17230	21.99	382	285	647	685	1025	2e-07	51.6	B3	1	1
Cs1Chr10042795	LOC_Os03g11370	53.39	221	2	199	24	242	4e-64	213	B3	1	0
Cs1Chr10042798	LOC_Os07g17230	34.91	106	116	215	963	1066	1e-06	47	B3	1	0
Cs1Chr10049165	LOC_Os07g17230	31.11	585	2	565	596	1155	6e-77	265	B3	1	0
Cs2Chr10015116	LOC_Os07g17230	24.21	252	360	593	783	1023	4e-06	47	B3	1	0
Cs2Chr10015122	LOC_Os07g17230	29.3	157	96	247	944	1072	3e-06	47.8	B3	1	1
Cs2Chr10035180	LOC_Os03g42230	42.72	213	262	451	160	371	3e-39	149	B3	1	0
Cs2Chr10045070	LOC_Os05g40280	72.02	218	18	220	18	230	1e-107	310	B3	1	0
Cs2Chr10045538	LOC_Os03g42230	30.95	126	427	548	407	528	7e-07	48.5	B3	1	1
Cs314contig10005023	LOC_Os07g17230	23.89	247	249	453	783	1023	4e-11	62.8	B3	0	1
Cs3Chr10005294	LOC_Os07g17230	27.11	343	296	619	725	1050	1e-16	80.9	B3	0	1
Cs3Chr10020865	LOC_Os07g17230	39.25	107	385	486	967	1073	6e-16	78.6	B3	1	1
Cs3Chr10021242	LOC_Os04g31730	73.64	129	58	184	84	212	2e-66	199	B3	0	1
Cs3Chr10032434	LOC_Os01g51610	76.52	230	61	287	172	400	2e-114	347	B3	0	1
Cs3Chr10033214	LOC_Os01g13300	54.02	361	1	307	135	495	1e-130	377	B3	0	1
Cs3Chr10037239	LOC_Os01g67830	41.68	535	102	581	45	544	1e-105	330	B3	0	1
Cs3Chr10041784	LOC_Os07g17230	29.52	227	290	503	852	1072	1e-12	67	B3	0	1
Cs3Chr10041842	LOC_Os07g17230	22.64	561	53	589	587	1090	6e-16	79.3	B3	1	0
Cs3Chr10047732	LOC_Os07g17230	33.33	156	519	672	357	510	5e-07	50.4	B3	1	0
Cs3Chr10049609	LOC_Os07g17230	21.61	472	53	465	587	1040	3e-08	54.7	B3	1	1
Cs462contig10033407	LOC_Os07g17230	34.1	478	423	864	850	1320	1e-68	247	B3	0	1
Cs469contig10015451	LOC_Os11g05740	72.99	274	1	255	3	276	9e-115	327	B3	0	1
Cs485contig10000374	LOC_Os07g17230	21.66	531	186	697	572	1049	4e-17	83.2	B3	0	1
Cs4Chr10006017	LOC_Os07g17230	26.47	831	350	1153	573	1259	6e-51	194	B3	0	1
Cs5Chr10005127	LOC_Os07g17230	25.12	410	236	583	860	1259	1e-17	84	B3	1	1
Cs5Chr10041049	LOC_Os07g17230	25.1	243	374	595	810	1033	1e-12	68.2	B3	1	1
Cs5Chr10043754	LOC_Os07g17230	44.05	84	323	401	379	461	2e-06	46.6	B3	0	1
Cs5Chr10044602	LOC_Os07g17230	34.09	132	515	645	357	486	4e-06	47.8	B3	1	1
Cs5Chr10051643	LOC_Os07g17230	39.72	355	259	574	993	1345	4e-66	231	B3	1	1	MSTRG.45594.1	cis
Cs6Chr10011732	LOC_Os07g17230	29.22	787	162	922	573	1323	4e-74	269	B3	1	0
Cs6Chr10022209	LOC_Os07g17230	29.88	164	191	348	565	718	1e-07	51.6	B3	0	1
Cs6Chr10047942	LOC_Os10g39190	61.31	305	11	278	14	312	8e-80	240	B3	0	1
Cs719contig10000329	LOC_Os07g17230	27.37	285	35	308	772	1049	2e-17	82.4	B3	0	1
Cs74contig10000165	LOC_Os07g17230	22.98	644	322	935	671	1259	2e-22	100	B3	0	1
Cs7Chr10006496	LOC_Os07g17230	28.34	547	268	782	567	1073	6e-31	128	B3	0	1
Cs7Chr10038201	LOC_Os07g17230	21.38	304	261	550	782	1057	1e-08	55.1	B3	1	1
Cs7Chr10053476	LOC_Os07g17230	24.45	274	182	439	553	805	2e-11	63.2	B3	1	0
Cs81contig10007121	LOC_Os01g52514	83.61	122	1	120	1	122	2e-70	214	B3	0	1
Cs8Chr10007098	LOC_Os07g17230	26.45	828	212	1002	589	1353	4e-44	171	B3	1	1
Cs8Chr10007846	LOC_Os07g17230	31.39	137	288	424	369	487	9e-06	44.7	B3	0	1
Cs8Chr10014117	LOC_Os07g17230	37.63	186	571	749	340	525	1e-23	104	B3	1	0
Cs8Chr10022470	LOC_Os08g01090	68.98	274	198	468	52	323	3e-128	372	B3	1	1
Cs8Chr10024813	LOC_Os07g17230	35.23	88	344	425	966	1053	5e-08	52	B3	1	1
Cs8Chr10028660	LOC_Os07g17230	32.35	102	112	205	390	488	5e-06	43.5	B3	1	0
Cs8Chr10030684	LOC_Os07g17230	21.98	414	291	665	634	1002	4e-10	60.5	B3	0	1
Cs8Chr10039542	LOC_Os07g17230	26.32	323	354	662	967	1270	6e-18	86.3	B3	0	1	MSTRG.58899.4	cis
Cs8Chr10041922	LOC_Os06g09420	76.47	136	11	146	102	237	5e-68	202	B3	1	1
Cs8Chr10047261	LOC_Os07g17230	27.97	454	781	1216	650	1073	7e-27	115	B3	1	1
Cs8Chr10047268	LOC_Os07g17230	26.76	598	176	738	554	1073	7e-27	115	B3	0	1	MSTRG.56253.1	cis
Cs8Chr10047274	LOC_Os07g17230	28.43	517	273	747	618	1073	1e-28	120	B3	1	1
Cs8Chr10047305	LOC_Os07g17230	26.36	220	151	350	557	749	1e-08	55.1	B3	0	1
Cs8Chr10051016	LOC_Os07g17230	27.81	507	175	659	860	1323	4e-38	150	B3	1	0
Cs933contig10002436	LOC_Os07g17230	31	200	25	211	649	822	3e-16	77.8	B3	0	1
Cs9Chr10013427	LOC_Os06g01860	65.34	176	29	199	34	199	3e-57	176	B3	1	1
Cs9Chr10014269	LOC_Os07g17230	23.59	585	169	720	557	1088	2e-30	126	B3	1	0
Cs9Chr10019403	LOC_Os07g17230	33.33	102	199	297	1055	1154	6e-06	45.4	B3	0	1	MSTRG.64332.8	cis
Cs9Chr10019404	LOC_Os07g17230	24.32	333	292	598	794	1105	4e-06	47	B3	1	0	MSTRG.64332.8	cis
Cs9Chr10022951	LOC_Os07g17230	21.89	265	137	346	579	841	5e-11	62.8	B3	0	1
Cs9Chr10023472	LOC_Os07g17230	28.24	563	185	727	555	1066	7e-40	157	B3	1	1
Cs9Chr10023483	LOC_Os07g17230	27.65	557	569	1100	555	1056	8e-38	152	B3	1	0
Cs9Chr10038120	LOC_Os07g17230	25.45	554	183	724	570	1081	2e-25	110	B3	0	1
Cs9Chr10038255	LOC_Os07g17230	23.09	498	157	630	559	999	3e-18	87	B3	1	1
Cs9Chr10038257	LOC_Os07g17230	23.21	293	208	484	589	857	7e-12	64.7	B3	1	0
Cs9Chr10041252	LOC_Os07g17230	27.04	318	299	591	776	1073	5e-17	82.4	B3	0	1
Cs9Chr10052461	LOC_Os07g17230	40.28	144	305	446	352	489	1e-16	80.9	B3	0	1
Cs9Chr10052572	LOC_Os07g17230	32.81	128	319	439	949	1073	4e-09	56.2	B3	1	1
Cs9Chr10055089	LOC_Os07g17230	26.01	346	328	669	741	1054	2e-14	74.3	B3	0	1
Cs8Chr10038430	LOC_Os10g02584	87.12	132	381	511	210	341	1e-73	234	BBR-BPC	1	0	MSTRG.58481.7	cis
Cs9Chr10009134	LOC_Os06g04010	86.4	331	280	606	1	331	0	573	BBR-BPC	1	0
Cs10Chr10033846	LOC_Os07g39220	83.47	236	31	265	77	298	4e-79	238	BES1	1	0
Cs10Chr10042522	LOC_Os02g03690	40.92	435	9	440	317	743	1e-115	355	BES1	0	1	MSTRG.12833.1	cis
Cs10Chr10042523	LOC_Os02g03690	43.28	439	120	555	317	743	8e-95	305	BES1	1	0	MSTRG.12833.1	cis
Cs11Chr10021532	LOC_Os02g03690	43.09	434	92	516	318	745	5e-103	325	BES1	0	1
Cs13Chr10024053	LOC_Os07g39220	85.89	319	1	318	1	298	8e-118	338	BES1	1	1
Cs13Chr10031560	LOC_Os02g03690	32.67	450	9	403	317	743	2e-75	248	BES1	1	1
Cs1Chr10012895	LOC_Os02g03690	31.15	443	104	511	352	776	6e-51	182	BES1	1	0
Cs1Chr10017611	LOC_Os02g03690	39	259	88	331	308	561	1e-49	177	BES1	1	1
Cs1Chr10052205	LOC_Os02g03690	40.51	469	85	547	308	763	3e-97	310	BES1	1	1
Cs6Chr10011767	LOC_Os02g03690	41.71	434	68	497	303	725	4e-94	301	BES1	1	1
Cs6Chr10035245	LOC_Os06g35900	42.66	293	2	279	85	353	2e-26	103	BES1	0	1
Cs6Chr10051988	LOC_Os02g03690	66.67	150	63	212	80	215	7e-47	163	BES1	1	0	MSTRG.54030.6	cis
Cs9Chr10003658	LOC_Os06g35900	90.41	271	433	703	85	355	4e-118	355	BES1	1	0	MSTRG.69989.1	cis
Cs9Chr10029601	LOC_Os02g03690	58.07	446	173	617	311	752	0	545	BES1	1	0
Cs9Chr10038140	LOC_Os06g35900	87.87	272	109	375	84	355	7e-130	373	BES1	1	0
Cs10Chr10002404	LOC_Os02g56140	54.21	297	1	286	2	253	1e-79	239	bHLH	0	1	MSTRG.9291.1	cis
Cs10Chr10022012	LOC_Os05g46370	44.68	47	110	156	314	360	3e-06	43.1	bHLH	0	1
Cs10Chr10026673	LOC_Os02g46560	63.36	363	1	342	1	350	3e-87	264	bHLH	1	1
Cs10Chr10027089	LOC_Os02g39140	63.36	262	75	327	66	299	7e-95	280	bHLH	1	0
Cs10Chr10035657	LOC_Os01g64560	26.21	206	14	218	7	202	2e-09	55.5	bHLH	0	1
Cs10Chr10042350	LOC_Os02g52190	67.66	334	1	325	1	331	4e-128	366	bHLH	0	1
Cs10Chr10052090	LOC_Os08g08160	47.29	129	358	478	345	467	1e-25	106	bHLH	0	1
Cs10Chr10052101	LOC_Os01g64560	61.9	210	376	582	663	859	6e-78	262	bHLH	1	0
Cs10Chr10052785	LOC_Os03g04310	27.1	155	90	224	194	345	3e-09	53.1	bHLH	0	1
Cs11Chr10002334	LOC_Os10g42430	91.21	239	169	407	511	748	1e-114	355	bHLH	0	1
Cs11Chr10030098	LOC_Os10g40740	64.27	361	1	346	1	329	1e-109	330	bHLH	1	0
Cs11Chr10049752	LOC_Os03g56950	46.67	390	655	994	2	381	5e-67	227	bHLH	0	1
Cs12Chr10002591	LOC_Os04g28280	77.1	131	211	341	45	170	7e-58	188	bHLH	1	1
Cs12Chr10008180	LOC_Os04g23550	63.37	243	79	300	92	310	5e-82	247	bHLH	1	0
Cs12Chr10011462	LOC_Os04g53990	54.07	455	1	377	1	435	2e-95	288	bHLH	1	1
Cs12Chr10016225	LOC_Os04g54900	90.79	76	26	101	29	104	8e-38	119	bHLH	0	1
Cs12Chr10016374	LOC_Os01g51140	48.65	37	148	184	304	340	4e-07	45.8	bHLH	0	1
Cs12Chr10023614	LOC_Os04g47040	57.57	575	11	560	8	558	0	546	bHLH	1	1
Cs12Chr10031922	LOC_Os04g31290	53.67	313	56	335	43	352	7e-78	239	bHLH	0	1
Cs12Chr10053721	LOC_Os02g46560	49.58	355	2	303	3	348	2e-67	212	bHLH	0	1
Cs1301contig10000389	LOC_Os11g38870	77.78	63	1	63	1	63	1e-21	82.4	bHLH	1	0	MSTRG.72093.2	cis
Cs1358contig10000944	LOC_Os11g25560	47.05	525	1	430	1	508	2e-104	316	bHLH	1	1	MSTRG.72393.4；MSTRG.72391.17；MSTRG.72393.6；MSTRG.72391.16	cis
Cs13Chr10013982	LOC_Os07g43530	63.6	250	1	250	1	249	1e-101	293	bHLH	1	0	MSTRG.22976.13	cis
Cs13Chr10018905	LOC_Os03g04310	28.05	164	11	152	194	351	2e-08	48.9	bHLH	0	1
Cs13Chr10023257	LOC_Os11g06010	38.71	155	466	599	721	873	2e-23	101	bHLH	0	1
Cs13Chr10037373	LOC_Os07g36460	72.69	216	405	614	16	231	1e-70	232	bHLH	1	0
Cs13Chr10046328	LOC_Os01g57580	55.66	106	434	538	243	347	1e-29	116	bHLH	0	1
Cs14Chr10004751	LOC_Os11g25560	46.83	521	1	419	1	508	4e-88	273	bHLH	1	0
Cs14Chr10019313	LOC_Os11g41640	47.06	272	1	265	1	238	5e-62	192	bHLH	0	1	MSTRG.25330.3	cis
Cs14Chr10020640	LOC_Os11g06010	69.5	905	1	893	1	902	0	1212	bHLH	1	0	MSTRG.23722.1	cis
Cs14Chr10027160	LOC_Os11g32100	77.99	309	292	598	223	524	1e-114	348	bHLH	1	0
Cs14Chr10027162	LOC_Os11g32100	64.08	476	65	523	60	524	1e-125	374	bHLH	1	1
Cs14Chr10044724	LOC_Os11g32100	72.18	363	175	525	169	524	3e-129	384	bHLH	1	1
Cs1Chr10003327	LOC_Os03g56950	67.52	431	43	466	1	421	3e-173	489	bHLH	1	0
Cs1Chr10004294	LOC_Os03g27390	69.88	322	45	364	1	315	4e-150	422	bHLH	0	1
Cs1Chr10004789	LOC_Os03g03000	65.65	262	24	270	22	275	2e-70	216	bHLH	1	1
Cs1Chr10008353	LOC_Os03g51910	72.78	327	178	494	1	327	1e-170	480	bHLH	1	0
Cs1Chr10010039	LOC_Os03g43810	57.28	529	1	498	1	479	1e-128	380	bHLH	1	0
Cs1Chr10010910	LOC_Os03g08930	66.77	331	1	320	1	323	5e-116	335	bHLH	1	1	MSTRG.3814.1	cis
Cs1Chr10012012	LOC_Os03g53020	63.67	278	1	256	1	276	7e-101	293	bHLH	1	1
Cs1Chr10016241	LOC_Os03g46860	49.31	361	1	325	1	352	9e-79	242	bHLH	0	1
Cs1Chr10016242	LOC_Os03g46860	51.06	378	1	333	1	364	1e-77	240	bHLH	0	1
Cs1Chr10017649	LOC_Os03g04310	74.65	355	1	337	1	354	2e-144	408	bHLH	0	1
Cs1Chr10018534	LOC_Os03g59670	69.35	261	29	277	25	268	8e-58	182	bHLH	1	1
Cs1Chr10018818	LOC_Os03g56950	66.97	439	93	517	1	421	7e-169	481	bHLH	0	1
Cs1Chr10031139	LOC_Os01g70310	30.61	147	20	152	211	354	2e-08	49.3	bHLH	1	1
Cs1Chr10031280	LOC_Os03g51580	76.11	360	1	348	1	359	0	509	bHLH	1	0
Cs1Chr10032845	LOC_Os03g46860	51.28	392	1	367	1	380	5e-69	219	bHLH	0	1
Cs1Chr10033138	LOC_Os03g08930	67.07	331	1	319	1	323	4e-130	371	bHLH	0	1	MSTRG.4892.1	cis
Cs1Chr10038987	LOC_Os03g55220	64.36	303	111	404	1	277	1e-78	243	bHLH	0	1
Cs1Chr10039096	LOC_Os03g53020	61.09	311	1	299	1	299	2e-97	285	bHLH	1	0	MSTRG.811.1	cis
Cs1Chr10039980	LOC_Os03g04310	27.69	130	14	123	194	322	5e-08	47.8	bHLH	1	1
Cs1Chr10042682	LOC_Os03g12760	56.71	298	1	282	21	312	4e-89	265	bHLH	0	1
Cs1Chr10042696	LOC_Os03g12940	51.11	360	90	429	453	781	5e-99	310	bHLH	1	0
Cs1Chr10042697	LOC_Os03g12940	64.16	385	1	372	1	382	1e-126	384	bHLH	0	1
Cs1Chr10042840	LOC_Os03g10770	63.75	331	1	285	1	323	2e-91	271	bHLH	0	1
Cs1Chr10043156	LOC_Os03g26210	64.17	254	1	244	1	251	2e-100	290	bHLH	1	0
Cs1Chr10046555	LOC_Os03g59670	69.81	265	25	276	21	268	4e-60	189	bHLH	1	0	MSTRG.8691.2	cis
Cs1Chr10052368	LOC_Os10g26460	83.12	77	16	92	15	91	9e-42	129	bHLH	0	1	MSTRG.5029.1	cis
Cs1Chr10053382	LOC_Os03g51910	70.23	346	60	395	1	327	2e-172	481	bHLH	1	0
Cs1Chr10053410	LOC_Os03g51580	74.93	359	1	345	1	359	4e-179	497	bHLH	1	0
Cs1Chr10054301	LOC_Os03g07540	93.59	78	8	85	14	91	6e-38	119	bHLH	0	1	MSTRG.3944.1	cis
Cs1Chr10054304	LOC_Os10g26460	79.22	77	16	92	15	91	2e-39	122	bHLH	0	1	MSTRG.3944.1	cis
Cs234contig10002118	LOC_Os03g58830	73.68	266	1	257	1	265	2e-115	328	bHLH	1	1
Cs2Chr10008884	LOC_Os05g42180	56.47	85	205	285	170	253	2e-20	88.6	bHLH	0	1
Cs2Chr10028145	LOC_Os03g12940	32.02	203	24	224	196	385	5e-08	51.2	bHLH	0	1
Cs2Chr10039922	LOC_Os05g50900	63.74	433	10	398	80	492	7e-141	407	bHLH	0	1
Cs2Chr10044220	LOC_Os05g11070	37.9	409	167	507	1	374	3e-49	171	bHLH	1	1
Cs2Chr10045565	LOC_Os01g57580	29.94	177	223	398	231	352	8e-12	62.4	bHLH	1	1
Cs336contig10015708	LOC_Os05g04740	56.91	188	326	499	285	461	9e-37	140	bHLH	1	1
Cs3Chr10006444	LOC_Os01g72370	65.11	235	1	228	1	221	3e-84	248	bHLH	1	1
Cs3Chr10006445	LOC_Os01g72370	63.64	220	3	210	2	221	1e-87	256	bHLH	0	1
Cs3Chr10015940	LOC_Os01g72370	69.23	221	1	214	1	221	6e-81	239	bHLH	1	1
Cs3Chr10020556	LOC_Os01g09990	46.78	451	3	409	5	438	9e-84	261	bHLH	1	1
Cs3Chr10021262	LOC_Os04g31290	55.46	229	129	340	125	352	5e-60	193	bHLH	0	1
Cs3Chr10021263	LOC_Os04g31290	49.52	313	58	308	43	352	9e-70	217	bHLH	0	1
Cs3Chr10021813	LOC_Os01g70310	66.92	399	9	388	12	381	1e-131	379	bHLH	1	1
Cs3Chr10028603	LOC_Os04g23440	48.57	175	117	262	124	293	4e-26	101	bHLH	0	1
Cs3Chr10028604	LOC_Os04g23550	72.15	219	76	276	92	310	5e-92	271	bHLH	1	1
Cs3Chr10032472	LOC_Os01g50940	62.79	301	105	383	126	412	9e-82	260	bHLH	0	1
Cs3Chr10033307	LOC_Os01g11910	64.1	195	519	710	69	261	1e-60	201	bHLH	1	1
Cs3Chr10034702	LOC_Os01g50940	68.51	489	1	463	1	473	0	522	bHLH	0	1
Cs3Chr10037087	LOC_Os04g28280	67.1	155	208	362	39	164	7e-54	177	bHLH	1	1
Cs3Chr10041799	LOC_Os01g57580	59.55	403	1	376	1	352	8e-120	347	bHLH	0	1
Cs3Chr10049347	LOC_Os01g01600	43.03	423	1	357	1	388	5e-67	213	bHLH	0	1
Cs3Chr10049370	LOC_Os01g01840	57.49	167	46	204	45	211	8e-41	143	bHLH	1	0
Cs3Chr10049390	LOC_Os01g02110	57.14	231	105	299	67	295	2e-65	204	bHLH	0	1
Cs3Chr10050076	LOC_Os01g70310	74.58	299	83	372	103	381	5e-127	367	bHLH	1	1
Cs3Chr10050175	LOC_Os01g68700	83.21	393	1	386	80	469	0	575	bHLH	1	0
Cs3Chr10050964	LOC_Os01g50940	71.16	482	1	458	1	473	0	518	bHLH	1	0	MSTRG.40262.6	cis
Cs3Chr10050976	LOC_Os01g51140	53.64	412	4	377	3	393	5e-84	258	bHLH	1	0
Cs40contig10044559	LOC_Os11g38870	59.36	187	10	194	60	242	2e-66	203	bHLH	1	1
Cs4Chr10007958	LOC_Os12g32400	53.2	203	3	199	1	198	7e-60	182	bHLH	0	1
Cs5Chr10011679	LOC_Os01g11910	64.8	196	48	237	69	261	1e-66	204	bHLH	1	0
Cs5Chr10015976	LOC_Os05g04740	36.79	530	7	498	3	461	7e-48	172	bHLH	1	1
Cs5Chr10020230	LOC_Os05g06520	54.69	64	57	120	28	84	2e-09	47.8	bHLH	0	1
Cs5Chr10023267	LOC_Os02g46560	50	360	2	341	3	357	7e-71	229	bHLH	1	1
Cs5Chr10031074	LOC_Os01g01600	37.76	437	1	369	1	388	1e-44	155	bHLH	0	1
Cs5Chr10033971	LOC_Os01g38610	76.05	167	161	322	307	466	2e-61	199	bHLH	1	0
Cs5Chr10037150	LOC_Os01g09990	44.16	462	3	398	5	438	2e-60	199	bHLH	0	1
Cs5Chr10039616	LOC_Os04g53990	64.71	459	1	420	1	431	1e-133	388	bHLH	1	1
Cs5Chr10039673	LOC_Os04g54900	88	75	26	100	29	103	1e-36	116	bHLH	0	1
Cs5Chr10045883	LOC_Os01g33400	42.11	171	1	170	1	144	2e-15	67.8	bHLH	0	1
Cs6Chr10001677	LOC_Os10g26460	84.42	77	17	93	15	91	4e-43	132	bHLH	0	1
Cs6Chr10015883	LOC_Os02g56140	53.18	299	1	267	2	279	4e-87	258	bHLH	0	1
Cs6Chr10025793	LOC_Os03g08930	56.8	338	1	313	1	323	9e-86	258	bHLH	1	1
Cs6Chr10035302	LOC_Os02g12820	56.22	185	1	169	1	182	2e-40	151	bHLH	0	1
Cs6Chr10035431	LOC_Os02g39140	65.68	236	69	295	66	286	7e-87	259	bHLH	1	1
Cs6Chr10039223	LOC_Os08g08160	47.93	121	375	487	345	461	9e-25	103	bHLH	0	1
Cs6Chr10039236	LOC_Os01g64560	61.9	210	414	620	664	860	7e-77	260	bHLH	1	0
Cs6Chr10039312	LOC_Os02g46560	70.18	285	87	345	78	354	2e-98	293	bHLH	0	1
Cs6Chr10046103	LOC_Os01g64560	26.79	209	14	216	7	202	6e-10	57	bHLH	1	1
Cs6Chr10046948	LOC_Os02g52190	63.34	341	1	322	1	331	6e-121	352	bHLH	1	1
Cs821contig10000910	LOC_Os01g38610	87.04	162	214	373	262	419	3e-60	199	bHLH	1	1
Cs8Chr10011225	LOC_Os08g08160	55.43	451	26	410	24	467	2e-105	317	bHLH	0	1
Cs8Chr10011837	LOC_Os08g33590	58.17	251	110	334	93	336	8e-44	152	bHLH	1	0
Cs8Chr10022448	LOC_Os08g08160	54.81	447	26	379	24	467	4e-95	289	bHLH	0	1
Cs8Chr10028691	LOC_Os08g41320	67.57	404	7	386	7	394	7e-147	419	bHLH	1	1	MSTRG.59089.5	cis
Cs8Chr10028761	LOC_Os08g42470	69.52	292	1	281	1	280	5e-94	278	bHLH	1	1
Cs8Chr10029114	LOC_Os08g37730	74.66	221	111	325	128	348	6e-100	296	bHLH	0	1
Cs8Chr10038421	LOC_Os08g42470	74.92	303	1	297	1	291	1e-120	344	bHLH	1	1	MSTRG.58481.7	cis
Cs8Chr10039547	LOC_Os09g34330	48.41	252	31	264	32	283	3e-59	186	bHLH	1	1	MSTRG.58899.4	cis
Cs8Chr10045352	LOC_Os08g33590	69.5	259	109	367	93	340	1e-62	201	bHLH	1	0	MSTRG.57804.3	cis
Cs8Chr10045671	LOC_Os08g41320	69.05	391	8	380	8	394	2e-139	408	bHLH	1	1
Cs8Chr10050395	LOC_Os08g37730	75	224	117	333	128	348	6e-99	294	bHLH	1	1
Cs8Chr10050413	LOC_Os08g37290	64.29	224	1	211	1	216	3e-57	177	bHLH	0	1
Cs8Chr10051288	LOC_Os12g41650	60.71	420	1	380	1	413	6e-131	381	bHLH	1	1
Cs9Chr10002724	LOC_Os01g51140	54.05	37	191	227	301	337	3e-08	50.1	bHLH	1	0
Cs9Chr10003482	LOC_Os06g09370	50.59	85	296	380	172	256	4e-21	90.5	bHLH	1	0
Cs9Chr10004876	LOC_Os06g06900	75.62	201	61	261	114	311	4e-101	294	bHLH	1	0
Cs9Chr10006986	LOC_Os06g37410	50.68	584	16	544	1	541	1e-120	363	bHLH	1	1	MSTRG.70112.2	cis
Cs9Chr10010798	LOC_Os01g01870	26.32	152	97	222	49	197	8e-06	42.4	bHLH	1	0
Cs9Chr10014295	LOC_Os06g33450	73.11	119	263	380	283	396	2e-49	168	bHLH	0	1
Cs9Chr10015660	LOC_Os01g01870	29.55	176	28	177	49	221	4e-11	56.2	bHLH	1	0
Cs9Chr10022947	LOC_Os02g51320	88.89	72	15	86	16	87	2e-43	132	bHLH	1	1
Cs9Chr10023046	LOC_Os06g50900	68.23	192	1	182	1	187	2e-56	179	bHLH	1	1
Cs9Chr10023510	LOC_Os02g55250	77.52	129	224	350	251	379	2e-49	171	bHLH	1	0
Cs9Chr10025026	LOC_Os03g03000	70.18	275	4	257	1	273	5e-79	247	bHLH	1	1
Cs9Chr10029790	LOC_Os01g64560	26.11	226	14	218	7	202	3e-09	55.1	bHLH	1	1
Cs9Chr10029823	LOC_Os09g29360	63.76	356	1	328	1	351	1e-78	241	bHLH	0	1
Cs9Chr10029842	LOC_Os09g29830	76.35	406	1	395	1	393	0	533	bHLH	1	1
Cs9Chr10032949	LOC_Os09g33580	61.43	293	1	235	1	282	3e-105	302	bHLH	1	1
Cs9Chr10036009	LOC_Os03g04310	56.38	188	111	282	170	353	7e-56	180	bHLH	1	1
Cs9Chr10038899	LOC_Os11g25560	36.7	188	88	272	266	409	2e-20	89	bHLH	1	1
Cs9Chr10040936	LOC_Os09g28210	71.5	207	1	202	1	204	9e-69	208	bHLH	0	1
Cs9Chr10041004	LOC_Os09g29360	66.1	354	1	327	1	350	3e-90	270	bHLH	0	1
Cs9Chr10046882	LOC_Os09g33580	70.95	296	1	283	1	282	2e-124	353	bHLH	1	1
Cs9Chr10050580	LOC_Os09g32510	58.2	122	144	265	55	172	1e-40	140	bHLH	1	1
Cs10Chr10016654	LOC_Os02g33560	71.84	277	375	645	50	326	1e-123	366	bZIP	1	0
Cs10Chr10034448	LOC_Os01g64020	81.21	463	11	452	49	509	0	655	bZIP	1	1
Cs10Chr10042311	LOC_Os02g52780	71.63	215	107	309	144	356	2e-53	176	bZIP	1	1
Cs10Chr10052723	LOC_Os07g48660	64.35	216	107	318	1	214	3e-66	207	bZIP	1	0
Cs10Chr10052928	LOC_Os07g44950	76.74	172	1	170	398	568	2e-79	258	bZIP	1	0
Cs11Chr10013608	LOC_Os10g38820	73.33	360	594	939	53	400	5e-113	350	bZIP	0	1
Cs11Chr10033589	LOC_Os02g14910	84.26	216	49	254	54	269	7e-105	301	bZIP	1	1
Cs11Chr10040582	LOC_Os02g09830	59.06	149	4	144	9	155	4e-40	129	bZIP	1	1
Cs11Chr10043244	LOC_Os02g03580	78.5	107	346	452	241	347	5e-48	165	bZIP	1	0	MSTRG.17203.1	cis
Cs11Chr10048309	LOC_Os02g16680	67.47	292	1	254	1	289	3e-90	278	bZIP	1	0
Cs1254contig10028506	LOC_Os11g05640	78.1	105	222	326	71	170	2e-31	123	bZIP	1	1
Cs1289contig10000321	LOC_Os06g43870	75.36	69	187	255	145	213	9e-27	101	bZIP	1	0
Cs12Chr10011436	LOC_Os04g54474	72.05	390	24	410	20	397	0	534	bZIP	1	1
Cs12Chr10047182	LOC_Os04g41820	76.99	352	32	382	128	469	2e-126	369	bZIP	1	1
Cs13Chr10047848	LOC_Os07g48660	67.35	196	15	204	20	213	2e-59	186	bZIP	0	1
Cs14Chr10024142	LOC_Os05g41540	53.98	176	7	180	3	173	9e-44	142	bZIP	1	1
Cs14Chr10042902	LOC_Os11g05640	63.79	290	40	313	62	335	4e-68	216	bZIP	1	1
Cs1Chr10018524	LOC_Os07g10890	59.03	144	132	275	171	314	4e-46	155	bZIP	1	1
Cs1Chr10018754	LOC_Os03g56010	46.81	47	1	45	1	36	3e-06	42.4	bZIP	1	1
Cs1Chr10031158	LOC_Os03g21800	79.64	275	59	331	44	314	3e-130	372	bZIP	1	0
Cs1Chr10038919	LOC_Os03g56010	52.17	138	1	126	1	127	2e-07	45.4	bZIP	1	0
Cs1Chr10040147	LOC_Os03g19375	58.82	136	27	157	32	167	2e-44	140	bZIP	0	1	MSTRG.6100.1	cis
Cs1Chr10046543	LOC_Os07g10890	60.41	197	148	343	171	366	6e-72	226	bZIP	1	1	MSTRG.8691.2	cis
Cs1Chr10049158	LOC_Os03g20650	59.82	224	6	209	1	212	1e-58	182	bZIP	0	1
Cs2Chr10014919	LOC_Os05g49420	74.28	381	1	378	1	380	3e-172	482	bZIP	1	0	MSTRG.30493.1	cis
Cs2Chr10015336	LOC_Os05g37170	77.16	486	1	480	42	525	0	719	bZIP	1	0
Cs2Chr10019596	LOC_Os05g41540	70.97	217	6	220	3	218	7e-71	213	bZIP	1	1	MSTRG.31496.2	cis
Cs2Chr10027979	LOC_Os05g03865	79.7	133	16	143	16	148	1e-45	142	bZIP	1	0	MSTRG.33559.3	cis
Cs2Chr10032549	LOC_Os05g03865	78.3	106	12	117	14	115	4e-27	95.5	bZIP	1	0
Cs2Chr10034955	LOC_Os01g17260	29.41	119	36	151	143	240	2e-07	47	bZIP	1	0
Cs2Chr10036679	LOC_Os05g37170	75.47	424	1	418	42	463	0	588	bZIP	1	1
Cs2Chr10048131	LOC_Os05g34050	62.65	664	1	616	1	646	0	579	bZIP	0	1
Cs3Chr10004076	LOC_Os08g43090	71.43	42	4	45	169	210	1e-14	69.7	bZIP	1	1
Cs3Chr10009767	LOC_Os01g59760	69.2	263	29	271	24	286	7e-116	333	bZIP	1	0
Cs3Chr10010078	LOC_Os06g10880	70.46	281	1	279	1	275	1e-104	313	bZIP	1	0	MSTRG.39333.1	cis
Cs3Chr10012368	LOC_Os01g07880	93.67	79	5	83	97	173	3e-45	142	bZIP	1	0
Cs3Chr10012775	LOC_Os01g64020	72.18	550	36	563	49	539	0	664	bZIP	1	0
Cs3Chr10022522	LOC_Os01g46970	62.63	380	81	427	1	359	1e-119	349	bZIP	1	1
Cs3Chr10024414	LOC_Os01g55150	68.56	299	1	287	1	265	2e-113	324	bZIP	1	1
Cs3Chr10024438	LOC_Os01g59350	25.78	225	36	256	283	451	6e-10	56.2	bZIP	1	1
Cs3Chr10024796	LOC_Os05g41540	61.75	217	6	220	3	217	8e-70	209	bZIP	1	0
Cs3Chr10025737	LOC_Os01g64730	63.4	235	40	266	37	266	2e-62	194	bZIP	1	1
Cs3Chr10033334	LOC_Os01g11350	74.91	267	1	242	1	267	1e-107	314	bZIP	1	1
Cs3Chr10042106	LOC_Os01g36220	57.52	153	26	155	30	181	2e-07	44.7	bZIP	1	1	MSTRG.38365.1	cis
Cs3Chr10047563	LOC_Os01g55150	75.46	273	1	266	1	265	1e-99	288	bZIP	1	1
Cs3Chr10047653	LOC_Os01g07880	84.15	82	65	146	97	176	2e-38	131	bZIP	1	0
Cs3Chr10047711	LOC_Os01g07880	70.07	137	39	158	40	174	4e-50	157	bZIP	1	0
Cs3Chr10048890	LOC_Os01g64020	79.28	502	11	489	49	539	0	695	bZIP	0	1
Cs3Chr10050702	LOC_Os01g46970	65.9	390	1	384	1	359	9e-144	409	bZIP	1	1
Cs3Chr10054784	LOC_Os01g64730	63.87	274	1	264	1	266	1e-76	230	bZIP	1	0
Cs4Chr10011345	LOC_Os02g10860	34.15	82	28	106	271	346	1e-06	47.8	bZIP	1	0
Cs4Chr10019431	LOC_Os12g40920	50	316	27	339	23	299	3e-75	231	bZIP	1	1
Cs4Chr10048644	LOC_Os11g05480	71.3	460	1	445	1	458	0	538	bZIP	0	1
Cs5Chr10004734	LOC_Os01g11350	71.12	277	1	261	1	275	5e-102	298	bZIP	1	1
Cs5Chr10005348	LOC_Os01g17260	39.47	76	61	136	143	218	1e-13	66.2	bZIP	0	1
Cs5Chr10007760	LOC_Os12g06010	43.53	85	835	918	1076	1159	9e-10	59.3	bZIP	1	0
Cs5Chr10039646	LOC_Os04g54474	70.47	403	95	494	20	397	0	526	bZIP	0	1
Cs639contig10005501	LOC_Os09g29820	73.14	175	1	172	1	169	2e-56	172	bZIP	0	1
Cs6Chr10017024	LOC_Os02g14910	77.88	217	49	249	54	269	2e-100	290	bZIP	1	1
Cs6Chr10026877	LOC_Os09g10840	48.39	434	1	400	46	462	9e-106	317	bZIP	0	1
Cs6Chr10026909	LOC_Os02g09830	57.56	172	1	160	1	170	2e-37	123	bZIP	1	1
Cs6Chr10046988	LOC_Os02g52780	68.75	384	1	368	1	354	3e-113	333	bZIP	1	0
Cs6Chr10051970	LOC_Os02g03960	77.24	145	24	168	27	163	1e-52	162	bZIP	1	1
Cs7Chr10039335	LOC_Os11g05480	75.89	365	36	393	96	459	7e-157	456	bZIP	1	0
Cs7Chr10039348	LOC_Os11g05640	78.91	128	42	164	65	192	2e-53	171	bZIP	1	1
Cs7Chr10051254	LOC_Os12g40920	43.82	283	24	249	23	295	6e-54	173	bZIP	1	0
Cs8Chr10011235	LOC_Os08g07970	48.53	441	99	509	19	417	2e-113	338	bZIP	1	1
Cs8Chr10029163	LOC_Os08g36790	73.72	331	39	365	7	329	1e-97	291	bZIP	1	0
Cs8Chr10032781	LOC_Os08g07970	58.82	85	58	142	95	179	8e-22	92	bZIP	0	1
Cs8Chr10039551	LOC_Os08g43090	86.72	271	128	397	132	399	1e-107	321	bZIP	1	0	MSTRG.58899.4	cis
Cs8Chr10050438	LOC_Os08g36790	70.74	229	1	216	100	327	2e-68	210	bZIP	1	0
Cs9Chr10015628	LOC_Os02g10860	67.77	121	1	121	117	233	2e-38	144	bZIP	1	0
Cs9Chr10016397	LOC_Os06g41770	72.24	281	120	391	100	372	3e-106	314	bZIP	1	1
Cs9Chr10016966	LOC_Os06g15480	64.6	387	2	365	9	369	6e-153	433	bZIP	0	1
Cs9Chr10019693	LOC_Os09g10840	64.97	471	1	450	1	467	0	555	bZIP	0	1
Cs9Chr10022860	LOC_Os06g10880	68.52	305	1	302	1	298	5e-107	313	bZIP	1	0
Cs9Chr10025133	LOC_Os09g36910	60.38	106	132	236	92	195	4e-30	107	bZIP	1	0	MSTRG.68609.1	cis
Cs9Chr10028953	LOC_Os09g36910	58.9	73	105	176	92	164	2e-15	70.5	bZIP	1	0
Cs9Chr10029930	LOC_Os09g31390	84.35	441	50	478	70	504	0	665	bZIP	0	1
Cs9Chr10030482	LOC_Os06g15480	68.6	363	13	361	9	369	7e-158	446	bZIP	0	1
Cs9Chr10036015	LOC_Os06g50600	75.9	166	3	154	2	167	4e-65	193	bZIP	0	1
Cs9Chr10036031	LOC_Os06g50310	76.95	256	157	390	1	255	1e-112	330	bZIP	1	0
Cs9Chr10037773	LOC_Os09g28310	67.71	350	18	352	29	376	2e-105	311	bZIP	1	1
Cs9Chr10040941	LOC_Os06g10880	43.79	306	17	294	3	300	1e-43	151	bZIP	1	1
Cs9Chr10045477	LOC_Os06g45140	63.96	308	1	303	2	295	8e-95	279	bZIP	1	0	MSTRG.65987.2	cis
Cs9Chr10046775	LOC_Os09g31390	78.73	489	24	498	64	504	0	691	bZIP	0	1
Cs9Chr10046903	LOC_Os07g10890	56.76	185	350	527	129	306	2e-23	99	bZIP	0	1
Cs9Chr10050555	LOC_Os06g41770	69.4	268	43	298	107	370	2e-100	296	bZIP	1	0
Cs9Chr10050577	LOC_Os06g41100	64.97	431	17	420	20	445	4e-153	438	bZIP	0	1
Cs9Chr10052519	LOC_Os09g13575	61.44	153	21	165	19	153	1e-38	125	bZIP	1	0
Cs10Chr10009506	LOC_Os07g39970	44.1	161	42	195	50	201	3e-26	98.2	C2H2	1	1
Cs10Chr10009520	LOC_Os03g13600	40	120	56	159	78	193	4e-20	80.9	C2H2	0	1
Cs10Chr10026142	LOC_Os02g57790	62.89	291	1033	1292	38	327	1e-81	267	C2H2	1	0
Cs10Chr10026647	LOC_Os01g67970	40.11	369	51	389	18	381	7e-70	244	C2H2	1	1
Cs10Chr10042255	LOC_Os06g10470	43.28	201	80	264	62	261	3e-26	100	C2H2	1	1
Cs10Chr10052093	LOC_Os02g45054	73.35	544	4	511	76	615	0	568	C2H2	0	1
Cs112contig10002277	LOC_Os06g20020	32.86	493	1	458	1	432	8e-38	139	C2H2	0	1
Cs11Chr10030076	LOC_Os11g06840	27.1	214	111	290	219	428	6e-11	58.9	C2H2	1	0
Cs11Chr10030087	LOC_Os04g46680	42.58	209	207	395	114	310	3e-30	118	C2H2	1	0
Cs11Chr10048316	LOC_Os08g36390	43.17	498	1	392	1	497	3e-65	220	C2H2	0	1
Cs125contig10000553	LOC_Os03g13600	39.17	120	56	159	78	193	4e-20	80.9	C2H2	1	0
Cs12Chr10013860	LOC_Os04g46680	64.76	315	1	302	1	311	2e-106	309	C2H2	0	1
Cs12Chr10021456	LOC_Os04g02510	78.77	292	203	493	213	478	1e-135	397	C2H2	1	0
Cs12Chr10023659	LOC_Os04g47860	76.87	549	44	566	78	613	0	598	C2H2	0	1
Cs12Chr10025405	LOC_Os04g08060	51.16	346	22	326	13	342	1e-70	220	C2H2	1	0
Cs12Chr10043819	LOC_Os04g39050	74.07	108	427	534	222	328	4e-38	139	C2H2	1	0
Cs13Chr10005436	LOC_Os07g39970	41.24	194	39	227	46	223	1e-32	115	C2H2	1	1
Cs13Chr10018933	LOC_Os07g44640	32.33	300	98	369	279	561	4e-29	119	C2H2	1	0
Cs14Chr10006724	LOC_Os07g01180	86.54	52	42	93	41	92	2e-28	106	C2H2	0	1
Cs14Chr10020691	LOC_Os11g06840	71.8	266	165	423	168	431	3e-117	346	C2H2	1	1
Cs14Chr10024153	LOC_Os11g06840	74.17	271	106	371	161	431	5e-140	402	C2H2	0	1
Cs1Chr10004226	LOC_Os03g32230	64	225	1	217	1	219	8e-80	234	C2H2	1	1
Cs1Chr10011948	LOC_Os01g57020	44.57	92	18	108	18	108	3e-20	89.4	C2H2	1	1
Cs1Chr10017725	LOC_Os03g62230	56.1	385	47	421	31	385	2e-123	360	C2H2	0	1
Cs1Chr10018576	LOC_Os05g38620	39.01	182	1	146	1	177	5e-29	102	C2H2	0	1
Cs1Chr10018608	LOC_Os02g08510	58.33	36	47	82	73	108	1e-09	53.5	C2H2	1	1	MSTRG.8445.8	cis
Cs1Chr10018838	LOC_Os02g08510	58.33	36	52	87	73	108	2e-09	53.1	C2H2	1	1	MSTRG.455.2	cis
Cs1Chr10023982	LOC_Os12g39400	54.46	213	29	221	36	247	3e-46	150	C2H2	1	1
Cs1Chr10023993	LOC_Os03g13600	82.61	23	85	107	78	100	8e-09	51.2	C2H2	1	1
Cs1Chr10027226	LOC_Os03g55540	70.15	268	1	262	7	267	5e-71	216	C2H2	1	0
Cs1Chr10032253	LOC_Os09g26210	66.1	59	4	62	56	112	7e-24	86.7	C2H2	1	0
Cs1Chr10033108	LOC_Os01g57020	45.05	91	36	125	19	108	1e-20	89.4	C2H2	1	1
Cs1Chr10036765	LOC_Os03g15790	69.04	436	24	438	23	453	2e-133	388	C2H2	1	1
Cs1Chr10038957	LOC_Os03g55540	72.65	234	30	257	38	267	4e-67	206	C2H2	1	1
Cs1Chr10042632	LOC_Os01g57020	43.33	90	20	108	20	108	4e-19	85.9	C2H2	1	1
Cs1Chr10043140	LOC_Os09g26210	45.67	127	5	131	57	170	2e-22	83.6	C2H2	0	1
Cs1Chr10043141	LOC_Os09g26210	42.22	135	2	136	58	170	1e-18	74.3	C2H2	1	0
Cs1Chr10046604	LOC_Os03g17150	59.79	97	22	118	27	122	1e-29	103	C2H2	0	1
Cs1Chr10046606	LOC_Os03g60560	68.83	154	1	149	1	149	8e-40	129	C2H2	1	1
Cs1Chr10051432	LOC_Os03g17150	65.95	185	1	169	1	184	3e-62	187	C2H2	0	1
Cs1Chr10052243	LOC_Os03g05480	50.07	669	1	623	1	651	0	530	C2H2	1	0
Cs1Chr10053545	LOC_Os12g39400	53.05	213	27	219	36	247	2e-39	133	C2H2	1	1
Cs1Chr10053555	LOC_Os03g13600	82.61	23	91	113	78	100	8e-09	51.2	C2H2	0	1
Cs2Chr10001655	LOC_Os05g02390	77.89	190	1	179	11	198	3e-92	264	C2H2	0	1
Cs2Chr10015335	LOC_Os05g37190	63.89	324	59	368	61	378	1e-121	353	C2H2	1	1
Cs2Chr10030841	LOC_Os05g38620	44.26	183	31	178	41	202	5e-39	129	C2H2	0	1
Cs2Chr10032599	LOC_Os05g02390	75.66	189	1	178	11	198	1e-89	257	C2H2	0	1
Cs2Chr10036678	LOC_Os05g37190	64.81	324	53	363	63	378	4e-119	347	C2H2	0	1
Cs3Chr10004073	LOC_Os04g02510	70.13	385	118	496	124	478	1e-132	390	C2H2	1	1
Cs3Chr10007460	LOC_Os09g26210	77.5	40	18	57	73	112	4e-20	77.4	C2H2	1	1
Cs3Chr10012778	LOC_Os01g63980	67.63	380	1	364	3	376	2e-146	416	C2H2	0	1
Cs3Chr10015568	LOC_Os06g10470	74.29	35	57	91	62	96	2e-13	62	C2H2	0	1
Cs3Chr10017854	LOC_Os01g62190	63.89	144	4	134	44	171	4e-50	154	C2H2	1	1
Cs3Chr10017855	LOC_Os01g57020	37.72	114	17	129	23	107	5e-14	70.1	C2H2	1	1
Cs3Chr10024623	LOC_Os11g25610	43.48	92	603	691	222	312	2e-08	53.9	C2H2	1	1
Cs3Chr10025720	LOC_Os01g65080	79.16	523	1	519	1	522	0	842	C2H2	1	0
Cs3Chr10032369	LOC_Os01g39110	64.12	131	91	206	409	537	2e-19	82.4	C2H2	1	0
Cs3Chr10032370	LOC_Os01g39110	89.53	172	1	172	38	208	2e-90	270	C2H2	1	0
Cs3Chr10041765	LOC_Os01g57020	54.01	337	14	339	17	327	1e-85	262	C2H2	0	1
Cs3Chr10041802	LOC_Os01g57650	81.34	461	25	462	33	484	0	645	C2H2	0	1
Cs3Chr10048773	LOC_Os01g62190	63.7	146	4	138	44	171	4e-50	154	C2H2	1	0	MSTRG.41126.1	cis
Cs3Chr10048774	LOC_Os01g57020	48.84	86	46	130	23	107	4e-19	84.7	C2H2	1	1	MSTRG.41126.1	cis
Cs3Chr10048886	LOC_Os01g63980	68.42	380	1	365	3	376	1e-157	444	C2H2	0	1
Cs3Chr10049572	LOC_Os01g57650	80.91	461	28	473	33	484	0	645	C2H2	1	1
Cs3Chr10050210	LOC_Os05g51830	64.37	87	1472	1558	5	91	3e-29	116	C2H2	1	0
Cs3Chr10050211	LOC_Os05g51830	45	100	298	395	1	100	5e-24	99	C2H2	1	0
Cs3Chr10054765	LOC_Os01g65080	78.67	511	1	505	13	522	0	788	C2H2	1	1	MSTRG.41341.10	cis
Cs4Chr10001194	LOC_Os09g26210	73.33	30	53	82	76	105	2e-10	53.1	C2H2	0	1
Cs4Chr10005993	LOC_Os12g39400	55.84	197	65	245	60	247	2e-46	152	C2H2	1	1	MSTRG.43939.7	cis
Cs5Chr10013520	LOC_Os01g14010	93.55	155	1	155	43	196	4e-109	324	C2H2	0	1
Cs5Chr10019773	LOC_Os04g36650	55.9	161	22	158	18	175	5e-30	104	C2H2	0	1
Cs5Chr10033988	LOC_Os01g39110	64.63	523	8	479	23	537	3e-140	410	C2H2	0	1
Cs5Chr10038765	LOC_Os07g44640	34.07	364	48	391	253	579	2e-54	186	C2H2	1	0
Cs6Chr10017263	LOC_Os02g44120	51.83	465	536	934	142	596	2e-101	327	C2H2	1	1
Cs6Chr10017270	LOC_Os04g59380	30.8	224	123	309	280	476	5e-14	68.6	C2H2	1	1
Cs6Chr10020479	LOC_Os06g10470	42.44	205	81	264	62	261	2e-28	106	C2H2	1	1
Cs6Chr10026456	LOC_Os02g57790	61.28	328	31	305	8	327	2e-86	259	C2H2	1	1
Cs6Chr10038725	LOC_Os01g67970	38.21	369	95	433	18	381	2e-67	246	C2H2	1	0	MSTRG.52382.2	cis
Cs6Chr10039226	LOC_Os02g45054	68.49	549	4	512	76	615	0	526	C2H2	0	1
Cs6Chr10041559	LOC_Os01g67970	42.62	298	216	492	89	381	2e-55	205	C2H2	1	1
Cs6Chr10041678	LOC_Os04g02510	45.31	64	240	294	414	477	8e-07	46.6	C2H2	1	0
Cs7Chr10015493	LOC_Os09g26210	75.86	29	53	81	77	105	3e-10	52.8	C2H2	0	1
Cs7Chr10051183	LOC_Os03g13600	44.44	72	65	130	78	147	4e-15	67.4	C2H2	0	1
Cs7Chr10051193	LOC_Os12g39400	56.99	193	78	257	60	247	2e-43	144	C2H2	1	1
Cs8Chr10001567	LOC_Os08g44050	61.68	561	100	633	47	548	1e-152	448	C2H2	1	0	MSTRG.58573.1	cis
Cs8Chr10006867	LOC_Os01g57020	46.15	91	57	146	20	108	3e-20	89.7	C2H2	1	1
Cs8Chr10010414	LOC_Os01g57020	46.15	91	51	140	20	108	1e-19	88.2	C2H2	1	0
Cs8Chr10016273	LOC_Os08g39390	73.67	319	75	372	89	397	2e-141	407	C2H2	1	1
Cs8Chr10024640	LOC_Os08g39390	74.13	317	70	363	90	397	7e-137	395	C2H2	1	1
Cs8Chr10025944	LOC_Os08g44050	94.07	135	24	158	48	182	2e-92	291	C2H2	0	1	MSTRG.58860.5	cis
Cs8Chr10029189	LOC_Os08g36390	57.06	326	229	518	178	503	5e-42	154	C2H2	1	1
Cs8Chr10049625	LOC_Os09g27650	93.81	97	24	118	23	119	2e-55	191	C2H2	1	0
Cs9Chr10002234	LOC_Os09g31140	96.84	158	200	357	88	245	6e-116	336	C2H2	1	1	MSTRG.64841.2	cis
Cs9Chr10008107	LOC_Os01g57020	39.71	136	9	135	18	145	1e-18	85.5	C2H2	1	1
Cs9Chr10010735	LOC_Os09g26210	58.47	118	24	137	64	170	2e-24	89.4	C2H2	0	1
Cs9Chr10019357	LOC_Os06g10470	44.29	280	1	243	1	261	3e-44	146	C2H2	0	1
Cs9Chr10022335	LOC_Os09g38610	67.61	71	33	100	45	115	2e-22	84.7	C2H2	0	1
Cs9Chr10026103	LOC_Os06g07020	82.47	348	59	405	63	410	4e-168	474	C2H2	1	1
Cs9Chr10029589	LOC_Os01g57020	39.71	136	22	148	18	145	4e-19	86.3	C2H2	1	1
Cs9Chr10029915	LOC_Os08g39390	74.67	229	121	349	171	393	2e-118	348	C2H2	0	1
Cs9Chr10035730	LOC_Os07g44640	39.56	316	61	344	250	562	3e-66	218	C2H2	1	0
Cs9Chr10036428	LOC_Os07g44640	76.9	567	47	598	55	620	0	855	C2H2	1	0
Cs9Chr10037833	LOC_Os06g10470	82.05	39	90	128	62	100	4e-17	75.9	C2H2	1	1
Cs9Chr10038262	LOC_Os07g44640	34.26	394	1	340	175	562	3e-56	191	C2H2	1	0	MSTRG.64332.8	cis
Cs9Chr10038909	LOC_Os06g40960	97.63	169	163	331	250	418	2e-124	363	C2H2	1	1
Cs9Chr10040881	LOC_Os06g10470	82.05	39	92	130	62	100	6e-17	75.5	C2H2	1	1
Cs9Chr10040904	LOC_Os09g27650	90	180	1	179	1	175	3e-110	335	C2H2	1	1
Cs9Chr10050587	LOC_Os06g40960	95.95	173	158	330	246	418	9e-126	366	C2H2	1	1
Cs10Chr10002758	LOC_Os06g21390	30.1	103	108	189	85	184	3e-06	43.5	C3H	1	0
Cs10Chr10012339	LOC_Os02g45480	22.58	217	126	341	153	339	2e-06	45.4	C3H	0	1
Cs11Chr10003873	LOC_Os06g46400	23.94	142	443	580	260	395	1e-09	57.8	C3H	1	0
Cs11Chr10049734	LOC_Os06g32860	55.56	54	103	156	655	708	1e-13	63.9	C3H	0	1
Cs11Chr10053933	LOC_Os02g45480	27.33	172	100	267	142	304	1e-06	48.5	C3H	1	0
Cs12Chr10049958	LOC_Os02g45480	24.51	257	178	391	146	392	2e-11	64.7	C3H	1	0
Cs13Chr10012029	LOC_Os06g32860	38.93	131	1476	1600	348	473	3e-13	71.2	C3H	1	0
Cs13Chr10031776	LOC_Os06g32860	30.52	154	263	413	385	538	7e-18	83.2	C3H	1	1
Cs1Chr10008359	LOC_Os05g03760	84.07	113	2	112	423	535	2e-52	178	C3H	0	1
Cs1Chr10010020	LOC_Os02g45480	25.12	215	161	366	232	425	2e-07	49.7	C3H	1	0
Cs1Chr10021639	LOC_Os02g45480	25.98	204	171	365	243	425	3e-07	48.9	C3H	1	0
Cs1Chr10028307	LOC_Os03g02160	44.83	841	883	1655	1	831	9e-155	491	C3H	1	1	MSTRG.4400.2	cis
Cs1Chr10030587	LOC_Os06g41384	29.87	77	275	351	159	235	3e-07	48.1	C3H	1	0
Cs1Chr10030602	LOC_Os02g45480	28.25	223	198	418	149	344	2e-09	56.2	C3H	0	1
Cs1Chr10040179	LOC_Os03g18950	63.98	211	782	967	239	445	2e-60	210	C3H	1	0
Cs1Chr10042601	LOC_Os02g45480	28.07	114	78	188	235	338	1e-06	47.8	C3H	0	1
Cs1Chr10042604	LOC_Os03g49170	92.23	682	33	714	87	764	0	1064	C3H	1	1
Cs1Chr10048080	LOC_Os02g45480	27.45	153	236	381	286	429	1e-06	47.4	C3H	1	1
Cs1Chr10053408	LOC_Os02g45480	27.06	218	104	317	142	342	6e-15	71.6	C3H	1	0
Cs2Chr10014689	LOC_Os06g46400	26.49	151	358	499	260	395	6e-09	55.5	C3H	1	0	MSTRG.28188.4	cis
Cs2Chr10030886	LOC_Os02g19804	38.89	72	47	118	263	323	8e-08	49.7	C3H	1	0
Cs2Chr10035012	LOC_Os02g45480	26.15	130	201	330	146	263	2e-08	51.6	C3H	1	0
Cs2Chr10043494	LOC_Os02g45480	24.62	130	201	330	146	263	5e-07	47.4	C3H	1	0	MSTRG.31103.5	cis
Cs2Chr10043622	LOC_Os05g45020	82.43	239	15	251	19	255	2e-124	350	C3H	1	1
Cs2Chr10044206	LOC_Os05g10670	76.35	334	1	319	142	464	4e-141	404	C3H	0	1
Cs2Chr10044208	LOC_Os05g10670	68.36	414	1	386	63	464	3e-138	399	C3H	1	1
Cs2Chr10045020	LOC_Os02g19804	38.89	72	233	304	263	323	1e-07	50.1	C3H	1	0
Cs2Chr10054151	LOC_Os05g10670	67.95	390	1	360	63	444	2e-132	384	C3H	1	1
Cs2Chr10054152	LOC_Os05g10670	67.65	408	60	438	69	464	8e-148	426	C3H	1	1
Cs3Chr10005283	LOC_Os06g46400	25.36	138	337	469	260	387	1e-08	54.7	C3H	1	0
Cs3Chr10005458	LOC_Os04g01480	74.73	562	2	546	295	850	0	834	C3H	0	1	MSTRG.38693.1	cis
Cs3Chr10020569	LOC_Os04g01480	38.35	133	353	482	484	614	2e-17	82.4	C3H	1	0
Cs3Chr10020578	LOC_Os01g09620	77.35	393	1	381	1	386	5e-165	464	C3H	1	0
Cs3Chr10024574	LOC_Os01g45730	77.55	343	1	341	1	331	3e-115	334	C3H	1	0
Cs3Chr10035042	LOC_Os10g25220	63.86	83	360	437	85	167	1e-24	103	C3H	1	0
Cs3Chr10050162	LOC_Os01g68860	67.65	439	44	427	55	439	0	557	C3H	1	1
Cs3Chr10050636	LOC_Os01g45730	73.84	237	107	337	99	331	1e-94	281	C3H	1	0
Cs5Chr10013489	LOC_Os02g45480	25.54	231	192	415	149	338	2e-06	46.2	C3H	0	1
Cs5Chr10020218	LOC_Os06g46400	25.36	138	339	471	260	387	1e-08	54.7	C3H	1	0
Cs5Chr10023278	LOC_Os02g45480	23.35	227	46	226	122	338	3e-08	53.5	C3H	1	0
Cs5Chr10033987	LOC_Os01g39100	44.58	489	21	487	25	497	2e-74	254	C3H	0	1
Cs5Chr10038775	LOC_Os02g45480	35.44	79	400	477	264	338	1e-06	48.1	C3H	1	1
Cs6Chr10021170	LOC_Os03g02160	49.61	129	1196	1313	506	633	1e-24	108	C3H	1	0
Cs819contig10008030	LOC_Os02g45480	24.14	290	164	406	146	427	1e-12	65.9	C3H	0	1
Cs911contig10035560	LOC_Os02g45480	24.52	261	19	261	153	385	5e-06	46.2	C3H	1	1
Cs9Chr10009113	LOC_Os12g03554	44.26	61	102	162	138	197	2e-08	50.1	C3H	1	0
Cs9Chr10037731	LOC_Os04g02730	92.25	129	2	130	568	696	3e-85	259	C3H	0	1
Cs9Chr10041342	LOC_Os06g46890	58.47	301	154	434	73	360	3e-82	265	C3H	1	0
Cs9Chr10044301	LOC_Os06g46890	58.37	257	84	316	109	360	1e-72	238	C3H	1	0
Cs9Chr10046161	LOC_Os06g21390	81.71	350	1	345	12	360	0	593	C3H	1	0	MSTRG.62661.1	cis
Cs10Chr10004343	LOC_Os07g30774	60.45	402	87	461	267	659	4e-156	469	CAMTA	0	1
Cs10Chr10018047	LOC_Os10g22950	34.48	87	50	130	643	729	2e-08	48.5	CAMTA	1	0
Cs12Chr10031891	LOC_Os04g31900	74.06	1006	1	983	1	1001	0	1242	CAMTA	1	1
Cs14Chr10044732	LOC_Os03g09100	93.67	79	26	104	14	92	1e-47	159	CAMTA	0	1
Cs3Chr10050118	LOC_Os01g69910	42.14	337	14	247	330	662	9e-59	196	CAMTA	0	1
Cs10Chr10002057	LOC_Os06g19444	75.36	211	421	630	198	408	3e-91	285	CO-like	1	0
Cs10Chr10018013	LOC_Os07g47140	57.39	399	11	397	24	380	1e-116	342	CO-like	1	0	MSTRG.13715.1	cis
Cs11Chr10017164	LOC_Os03g50310	46.81	94	371	460	282	375	2e-14	71.2	CO-like	0	1
Cs11Chr10030112	LOC_Os06g16370	71.43	49	195	243	323	371	1e-09	54.7	CO-like	1	0
Cs11Chr10048317	LOC_Os09g06464	50	54	1	53	11	64	2e-08	50.1	CO-like	1	0
Cs1270contig10013275	LOC_Os02g49880	64.38	452	22	455	20	452	2e-157	450	CO-like	0	1	MSTRG.71865.1；MSTRG.71864.1	cis
Cs12Chr10021498	LOC_Os06g16370	52.44	82	147	222	290	371	1e-08	51.2	CO-like	1	0
Cs12Chr10047199	LOC_Os04g42020	81.82	99	68	158	235	333	6e-29	105	CO-like	1	1
Cs13Chr10052839	LOC_Os07g47140	60.69	379	11	377	24	380	1e-126	366	CO-like	1	1
Cs1Chr10012897	LOC_Os07g47140	54.72	371	36	391	24	380	1e-104	310	CO-like	1	0
Cs1Chr10031359	LOC_Os03g50310	65.93	405	22	406	18	421	3e-151	431	CO-like	1	1
Cs1Chr10054551	LOC_Os03g50310	71.99	407	24	411	18	421	1e-160	455	CO-like	1	1
Cs4Chr10028458	LOC_Os04g42020	52.83	53	75	127	228	280	1e-11	59.3	CO-like	0	1
Cs5Chr10051555	LOC_Os04g42020	79.64	334	1	323	1	333	2e-113	328	CO-like	1	0
Cs6Chr10031968	LOC_Os02g39710	80.32	315	13	323	25	332	1e-98	291	CO-like	0	1	MSTRG.50459.1	cis
Cs6Chr10041636	LOC_Os02g08150	73.58	53	214	266	281	333	2e-09	53.9	CO-like	1	0
Cs6Chr10049654	LOC_Os02g49880	64.07	437	21	447	20	441	1e-137	417	CO-like	0	1
Cs6Chr10051774	LOC_Os02g08150	65.13	347	25	359	25	349	8e-102	301	CO-like	0	1
Cs6Chr10051915	LOC_Os06g15330	70.83	48	392	439	381	428	1e-13	68.9	CO-like	0	1
Cs8Chr10029299	LOC_Os03g50310	37.5	104	173	275	280	374	3e-11	61.2	CO-like	0	1
Cs8Chr10041973	LOC_Os08g15050	50.54	186	111	262	126	303	3e-29	108	CO-like	1	1
Cs8Chr10048571	LOC_Os08g15050	51.33	263	45	284	48	303	2e-36	128	CO-like	1	1
Cs9Chr10030490	LOC_Os06g15330	67.52	351	26	360	21	362	1e-126	369	CO-like	1	1	MSTRG.67424.8	cis
Cs13Chr10040201	LOC_Os07g07974	81.1	328	342	665	456	780	6e-142	430	CPP	1	1	MSTRG.21169.2；MSTRG.21140.7	cis
Cs1Chr10030562	LOC_Os03g43730	48.28	495	130	602	313	755	4e-114	354	CPP	1	0
Cs6Chr10054233	LOC_Os05g43380	43.1	58	164	221	316	373	1e-09	53.5	CPP	0	1
Cs10Chr10027074	LOC_Os02g39360	44.91	216	4	157	56	271	3e-49	156	DBB	1	0
Cs12Chr10037635	LOC_Os04g45690	67.42	264	2	263	1	250	1e-99	288	DBB	1	0
Cs1Chr10049076	LOC_Os05g11510	76.67	30	1	30	129	158	6e-09	50.8	DBB	0	1
Cs2Chr10044234	LOC_Os05g11510	60.68	351	1	318	37	378	2e-80	246	DBB	1	1
Cs3Chr10020833	LOC_Os01g10580	59.5	363	1	339	1	355	1e-113	331	DBB	1	1
Cs6Chr10035441	LOC_Os02g39360	64.69	303	1	291	1	271	6e-124	352	DBB	1	0	MSTRG.50459.1	cis
Cs6Chr10045873	LOC_Os02g43170	81.88	138	1	138	1	135	4e-48	157	DBB	1	0
Cs10Chr10022368	LOC_Os03g07360	58.26	448	1	424	1	440	4e-142	409	Dof	1	1
Cs10Chr10026585	LOC_Os02g47810	81.06	132	1	129	2	117	2e-58	184	Dof	1	0
Cs10Chr10041432	LOC_Os02g49440	84.62	104	1	104	1	99	2e-59	187	Dof	0	1
Cs10Chr10052103	LOC_Os02g45200	73.58	299	52	335	53	347	4e-115	335	Dof	0	1
Cs11Chr10053921	LOC_Os10g35300	55.76	165	95	249	83	247	3e-38	130	Dof	0	1
Cs12Chr10023672	LOC_Os04g47990	68.33	120	56	175	8	126	2e-43	148	Dof	0	1
Cs136contig10046113	LOC_Os10g35300	53.53	170	107	269	83	247	9e-39	132	Dof	1	1
Cs13Chr10014736	LOC_Os07g32510	100	54	38	91	49	102	8e-35	127	Dof	1	0
Cs1Chr10023960	LOC_Os12g39990	91.53	59	78	136	51	109	2e-35	125	Dof	0	1
Cs1Chr10027220	LOC_Os03g55610	70.61	296	63	356	78	359	5e-106	312	Dof	0	1
Cs1Chr10038950	LOC_Os03g55610	69.65	369	1	364	1	359	8e-111	324	Dof	0	1
Cs1Chr10046613	LOC_Os03g60630	73.27	303	61	357	6	306	2e-108	320	Dof	1	0
Cs1Chr10053208	LOC_Os03g16850	61.28	359	1	330	1	355	1e-94	285	Dof	1	0
Cs1Chr10054316	LOC_Os03g07360	74.15	441	1	430	1	440	0	549	Dof	1	0	MSTRG.3944.1	cis
Cs3Chr10020573	LOC_Os01g09720	49.21	189	41	225	32	215	4e-36	123	Dof	1	0
Cs3Chr10025746	LOC_Os01g64590	81.37	322	98	412	1	320	1e-176	492	Dof	0	1
Cs3Chr10036563	LOC_Os01g48290	56.76	111	6	109	16	124	6e-26	93.6	Dof	1	0	MSTRG.34002.1	cis
Cs3Chr10047577	LOC_Os01g55340	52.48	202	1	186	7	186	5e-36	123	Dof	1	0
Cs3Chr10050791	LOC_Os01g48290	97.62	42	75	116	86	127	5e-26	94	Dof	1	0
Cs3Chr10053336	LOC_Os01g15900	65.69	548	5	514	4	551	0	587	Dof	1	1
Cs402contig10001214	LOC_Os05g36900	64.55	330	1	308	1	327	1e-112	326	Dof	1	1
Cs4Chr10006008	LOC_Os12g39990	97.96	49	51	99	50	98	2e-30	111	Dof	1	1	MSTRG.43964.1	cis
Cs4Chr10011360	LOC_Os12g38200	71.24	153	1	153	1	146	7e-57	184	Dof	0	1
Cs5Chr10030943	LOC_Os01g15900	73.46	456	160	600	96	551	0	609	Dof	1	1
Cs5Chr10038776	LOC_Os04g58190	56.07	173	77	241	35	206	4e-46	149	Dof	0	1
Cs640contig10022717	LOC_Os03g07360	60.56	431	63	472	14	440	9e-156	446	Dof	1	1
Cs6Chr10001760	LOC_Os02g49440	88.12	101	1	100	1	99	1e-59	188	Dof	0	1
Cs6Chr10039238	LOC_Os02g45200	70.23	299	53	334	53	347	2e-109	321	Dof	1	1
Cs7Chr10051132	LOC_Os12g38200	98.63	73	82	154	74	146	5e-47	159	Dof	0	1
Cs7Chr10051210	LOC_Os12g39990	97.87	47	58	104	50	96	6e-29	107	Dof	0	1	MSTRG.54388.4	cis
Cs8Chr10050359	LOC_Os08g38220	68.47	111	1	91	1	111	1e-42	143	Dof	0	1
Cs9Chr10029851	LOC_Os09g29960	80.65	93	208	300	1	91	2e-40	141	Dof	0	1
Cs1Chr10052263	LOC_Os03g05760	82.13	207	165	371	25	231	2e-115	332	E2F/DP	1	0
Cs3Chr10004069	LOC_Os04g02140	56.59	387	19	377	134	494	4e-126	369	E2F/DP	0	1
Cs3Chr10050819	LOC_Os01g48700	59.04	293	1	236	1	291	3e-84	249	E2F/DP	1	1
Cs6Chr10035674	LOC_Os02g50630	76.64	411	29	437	33	441	0	646	E2F/DP	1	1
Cs9Chr10039361	LOC_Os12g06200	76.57	478	15	490	16	446	0	682	E2F/DP	0	1
Cs10Chr10052737	LOC_Os07g48630	54.91	621	1	551	1	593	2e-166	482	EIL	0	1
Cs8Chr10016292	LOC_Os08g39830	64.47	622	60	675	1	619	0	707	EIL	1	0
Cs8Chr10049405	LOC_Os03g20780	71.53	137	427	548	149	284	5e-57	199	EIL	1	1
Cs1076contig10043056	LOC_Os03g64260	51.61	62	1169	1225	147	208	2e-09	56.2	ERF	0	1
Cs10Chr10008273	LOC_Os02g43790	68.39	310	129	407	1	303	7e-80	245	ERF	0	1	MSTRG.10353.8	cis
Cs10Chr10018950	LOC_Os10g22600	57.69	208	1	182	1	201	3e-49	162	ERF	1	1	MSTRG.12039.1；MSTRG.12039.2	cis
Cs10Chr10022047	LOC_Os02g55380	75	172	1	157	1	172	3e-57	173	ERF	0	1
Cs10Chr10022665	LOC_Os02g42585	72.46	403	31	413	40	436	2e-126	372	ERF	1	1
Cs10Chr10052115	LOC_Os02g45420	74.15	205	52	252	58	261	8e-68	207	ERF	1	1
Cs10Chr10052790	LOC_Os07g47790	63.3	218	1	193	1	214	5e-57	176	ERF	1	0
Cs10Chr10053119	LOC_Os07g42510	44.48	362	1	306	1	342	4e-59	189	ERF	0	1	MSTRG.13350.1	cis
Cs11Chr10007901	LOC_Os02g10760	84.11	151	1	148	1	151	3e-78	228	ERF	0	1	MSTRG.16728.2	cis
Cs11Chr10018059	LOC_Os02g13710	65.38	208	47	238	43	247	8e-44	144	ERF	0	1
Cs11Chr10021510	LOC_Os10g41330	57	207	4	201	6	194	6e-37	128	ERF	1	1
Cs11Chr10030116	LOC_Os10g41130	95.89	73	35	107	88	160	2e-44	147	ERF	0	1
Cs11Chr10040594	LOC_Os02g09650	64.22	204	1	199	1	199	1e-42	139	ERF	1	0
Cs12Chr10008878	LOC_Os08g42550	32.32	164	222	379	48	210	4e-21	94.4	ERF	1	0
Cs12Chr10014468	LOC_Os04g34970	62.98	208	11	207	1	198	6e-35	126	ERF	1	1	MSTRG.18812.1	cis
Cs12Chr10037691	LOC_Os04g46400	60.96	292	1	265	1	284	4e-63	196	ERF	1	0
Cs12Chr10037694	LOC_Os02g43970	89.29	56	1	56	55	110	9e-29	102	ERF	1	0
Cs12Chr10053819	LOC_Os04g52090	98.33	60	19	78	22	81	4e-28	102	ERF	1	1
Cs13Chr10032201	LOC_Os07g22770	72.33	159	67	216	76	231	1e-33	117	ERF	1	1
Cs13Chr10036308	LOC_Os03g60120	81.82	33	93	125	81	113	2e-13	64.3	ERF	1	1
Cs14Chr10005699	LOC_Os11g06770	64.91	114	148	260	84	189	1e-21	89.4	ERF	1	1
Cs1Chr10008703	LOC_Os03g09170	68.42	304	1	295	1	297	2e-97	285	ERF	0	1
Cs1Chr10010872	LOC_Os03g08500	40	330	1	295	1	316	4e-35	126	ERF	1	1
Cs1Chr10018549	LOC_Os03g60120	61.42	254	1	247	1	241	6e-46	150	ERF	1	0
Cs1Chr10036775	LOC_Os03g15660	63.26	215	31	235	47	258	4e-48	156	ERF	0	1
Cs1Chr10040037	LOC_Os08g42550	34.78	115	96	201	85	199	3e-22	95.9	ERF	0	1
Cs1Chr10052395	LOC_Os03g07940	75.88	311	268	562	126	413	9e-138	402	ERF	0	1
Cs1Chr10052431	LOC_Os03g08470	52.94	119	136	245	209	322	3e-21	88.2	ERF	0	1
Cs1Chr10052432	LOC_Os03g08500	40	235	73	291	94	316	1e-26	103	ERF	0	1
Cs1Chr10054276	LOC_Os03g07940	78.65	281	270	525	134	413	2e-131	385	ERF	0	1	MSTRG.3901.1	cis
Cs1Chr10054345	LOC_Os04g32620	40.68	59	39	97	64	122	6e-08	52	ERF	0	1	MSTRG.3996.1	cis
Cs2Chr10002948	LOC_Os05g27930	48.02	379	1	338	1	372	2e-68	216	ERF	1	0
Cs2Chr10004277	LOC_Os05g29810	52.26	199	1	187	1	197	2e-48	153	ERF	1	0
Cs2Chr10014882	LOC_Os05g25260	57.34	293	1	275	6	281	2e-48	159	ERF	1	0
Cs2Chr10019607	LOC_Os05g41780	71.77	248	1	235	1	235	2e-46	151	ERF	1	1	MSTRG.31489.22	cis
Cs2Chr10021352	LOC_Os05g27930	50.4	379	1	335	1	372	7e-74	229	ERF	1	0
Cs2Chr10025955	LOC_Os01g66270	60.2	98	22	108	27	117	3e-19	77.4	ERF	0	1	MSTRG.29487.3	cis
Cs2Chr10035165	LOC_Os05g25260	55.75	287	1	281	6	281	1e-49	162	ERF	1	0
Cs2Chr10036652	LOC_Os08g42550	37.8	82	106	187	88	169	3e-16	77.8	ERF	0	1
Cs2Chr10048240	LOC_Os05g36100	51.58	316	22	294	40	354	7e-36	129	ERF	0	1
Cs3Chr10007364	LOC_Os08g42550	41.1	73	174	246	88	160	1e-14	73.2	ERF	0	1
Cs3Chr10024388	LOC_Os01g21120	51.16	86	39	118	129	207	6e-13	59.3	ERF	0	1
Cs3Chr10025734	LOC_Os01g64790	61.02	354	41	364	9	340	4e-54	179	ERF	0	1
Cs3Chr10041836	LOC_Os01g58420	73.46	211	25	228	32	235	2e-42	140	ERF	0	1	MSTRG.40823.3	cis
Cs3Chr10048838	LOC_Os08g42550	42.47	73	170	242	88	160	3e-15	75.1	ERF	1	1
Cs3Chr10049602	LOC_Os01g58420	80.38	209	24	229	32	235	1e-52	166	ERF	0	1
Cs451contig10000973	LOC_Os09g26420	69.55	289	108	395	1	285	3e-122	352	ERF	1	0
Cs4Chr10018154	LOC_Os01g46870	76.79	56	76	131	103	158	8e-19	80.1	ERF	1	1	MSTRG.42183.3	cis
Cs4Chr10024959	LOC_Os11g06770	65.71	105	107	210	81	175	2e-20	84.3	ERF	1	1	MSTRG.42483.5	cis
Cs5Chr10011642	LOC_Os01g12440	56.38	392	1	352	3	377	5e-100	297	ERF	1	0	MSTRG.48731.1	cis
Cs5Chr10023377	LOC_Os04g52090	63.68	201	19	203	22	222	6e-29	104	ERF	1	0
Cs5Chr10028372	LOC_Os02g52670	56.37	259	1	236	1	242	7e-62	191	ERF	0	1
Cs5Chr10035915	LOC_Os04g46400	64.95	214	35	233	76	284	3e-57	180	ERF	0	1
Cs5Chr10035916	LOC_Os04g46410	63	200	377	570	51	247	8e-38	137	ERF	0	1
Cs5Chr10035917	LOC_Os02g43970	66.33	196	31	217	37	225	2e-46	150	ERF	1	1
Cs5Chr10037994	LOC_Os04g34970	61.38	189	11	190	1	177	3e-34	120	ERF	1	1	MSTRG.46251.12	cis
Cs6Chr10006132	LOC_Os10g41330	53.7	270	4	269	6	246	4e-31	112	ERF	0	1	MSTRG.52531.3	cis
Cs6Chr10017252	LOC_Os02g43940	59.45	291	1	261	1	287	5e-43	144	ERF	0	1
Cs6Chr10020441	LOC_Os02g54160	68.98	374	1	373	1	365	6e-149	422	ERF	1	0
Cs6Chr10025811	LOC_Os10g22600	59.62	208	1	181	1	201	4e-54	175	ERF	1	1
Cs6Chr10026837	LOC_Os02g10760	79.13	206	1	203	1	205	7e-98	279	ERF	1	0
Cs6Chr10026920	LOC_Os02g09650	70.94	203	1	193	1	199	1e-42	139	ERF	1	1	MSTRG.53709.4	cis
Cs6Chr10035273	LOC_Os02g13710	95.31	64	43	106	40	103	5e-31	112	ERF	0	1
Cs6Chr10039248	LOC_Os02g45420	97.1	69	60	128	59	127	7e-31	112	ERF	1	0
Cs6Chr10041633	LOC_Os10g41130	91.57	83	73	155	78	160	2e-48	159	ERF	1	0
Cs6Chr10046046	LOC_Os02g51670	80.17	232	110	338	108	338	1e-81	248	ERF	0	1
Cs6Chr10046983	LOC_Os02g52670	57.42	256	1	244	1	242	1e-58	182	ERF	0	1
Cs6Chr10046998	LOC_Os06g10780	62.61	222	29	232	70	277	4e-52	167	ERF	0	1
Cs6Chr10051875	LOC_Os08g42550	25.61	82	120	201	130	204	4e-07	48.5	ERF	1	0
Cs7Chr10039407	LOC_Os01g64790	94.34	53	387	439	137	189	4e-19	85.5	ERF	1	1
Cs7Chr10039434	LOC_Os08g42550	39.23	130	190	316	77	200	1e-23	101	ERF	1	0
Cs819contig10008043	LOC_Os01g21120	63.49	63	58	120	150	207	9e-13	58.9	ERF	0	1
Cs8Chr10001566	LOC_Os08g42550	37.5	112	96	207	89	199	4e-18	84	ERF	1	0	MSTRG.58573.1	cis
Cs8Chr10006891	LOC_Os08g45110	59.31	204	26	226	37	221	2e-51	164	ERF	0	1
Cs8Chr10010431	LOC_Os08g45110	55.61	205	13	207	36	221	2e-46	151	ERF	0	1
Cs8Chr10012091	LOC_Os08g31580	62.63	297	1	275	1	279	8e-87	257	ERF	0	1
Cs8Chr10018726	LOC_Os04g52090	86.84	38	26	63	22	59	5e-18	77	ERF	0	1
Cs8Chr10018727	LOC_Os04g52090	86.49	37	29	65	23	59	3e-17	73.9	ERF	1	1
Cs8Chr10028765	LOC_Os04g32620	58.33	120	254	368	67	186	7e-25	99.4	ERF	1	0
Cs8Chr10029157	LOC_Os08g36920	62.32	276	5	270	11	282	2e-62	194	ERF	1	1
Cs8Chr10041955	LOC_Os06g07030	66.67	33	2	34	68	100	9e-08	48.5	ERF	1	1
Cs8Chr10050433	LOC_Os08g36920	67.99	278	1	270	8	282	5e-66	204	ERF	1	0
Cs8Chr10051349	LOC_Os08g34360	52.22	293	117	353	1	288	1e-80	244	ERF	0	1
Cs9Chr10002981	LOC_Os08g42550	24.44	135	401	532	69	203	8e-09	55.1	ERF	1	1
Cs9Chr10009889	LOC_Os06g08340	66.49	185	1	177	1	177	7e-48	150	ERF	0	1
Cs9Chr10012441	LOC_Os06g40150	70.78	243	1	224	1	243	1e-88	258	ERF	1	1
Cs9Chr10012611	LOC_Os06g11860	73.66	205	136	336	159	360	4e-69	217	ERF	1	0
Cs9Chr10015614	LOC_Os06g40150	72.02	243	1	225	1	243	2e-93	271	ERF	0	1
Cs9Chr10022268	LOC_Os08g42550	30.66	137	336	472	89	214	3e-14	72.8	ERF	1	1
Cs9Chr10022932	LOC_Os02g51670	64	200	1	191	145	338	3e-62	193	ERF	1	1
Cs9Chr10023020	LOC_Os08g42550	42.11	76	92	167	85	160	9e-20	87.4	ERF	1	1
Cs9Chr10023570	LOC_Os06g09390	60.22	372	1	369	1	362	1e-144	410	ERF	1	0	MSTRG.67006.1	cis
Cs9Chr10025285	LOC_Os08g42550	40.24	82	73	154	85	166	3e-20	89.4	ERF	1	1
Cs9Chr10025654	LOC_Os06g09390	70.35	199	79	275	86	281	6e-96	283	ERF	1	0
Cs9Chr10026105	LOC_Os06g07030	64.29	70	79	143	118	184	9e-13	59.3	ERF	1	1
Cs9Chr10029000	LOC_Os08g42550	35.38	130	347	476	89	214	5e-20	90.9	ERF	1	1
Cs9Chr10029847	LOC_Os08g42550	37.8	82	90	171	85	166	8e-19	85.5	ERF	1	1
Cs9Chr10033185	LOC_Os06g10780	63.59	217	20	229	70	277	4e-54	172	ERF	0	1
Cs9Chr10034510	LOC_Os09g13940	47.27	330	1	293	1	317	1e-64	202	ERF	1	0
Cs9Chr10040826	LOC_Os09g26420	73.01	289	135	422	1	285	2e-138	394	ERF	1	0
Cs9Chr10046828	LOC_Os08g42550	25.74	136	73	204	69	203	3e-09	55.1	ERF	1	0	MSTRG.65022.1	cis
Cs9Chr10055055	LOC_Os08g42550	39.13	92	65	156	77	166	9e-21	91.7	ERF	1	0
Cs10Chr10022353	LOC_Os11g05340	59.85	259	126	384	42	295	9e-106	343	FAR1	1	0
Cs10Chr10022677	LOC_Os10g34884	64.38	73	248	317	3	74	4e-24	99.8	FAR1	0	1
Cs10Chr10031225	LOC_Os02g29640	53.57	56	34	88	1	56	2e-12	66.6	FAR1	1	1
Cs10Chr10031239	LOC_Os03g41800	38.1	189	258	443	28	216	2e-35	135	FAR1	1	0
Cs10Chr10035641	LOC_Os10g14040	54.55	99	553	647	522	620	6e-26	109	FAR1	0	1
Cs10Chr10052721	LOC_Os05g03800	70.73	41	121	161	38	71	2e-09	52.8	FAR1	1	1
Cs1172contig10000585	LOC_Os10g14040	38.3	94	363	456	511	604	5e-12	64.7	FAR1	0	1
Cs11Chr10007916	LOC_Os11g12490	40.2	393	34	371	28	393	7e-58	217	FAR1	0	1	MSTRG.16728.2	cis
Cs11Chr10039833	LOC_Os06g39090	47.78	90	190	279	632	719	3e-21	89.7	FAR1	0	1
Cs1263contig10000640	LOC_Os11g12490	45.76	118	371	472	6	121	9e-08	51.2	FAR1	1	0
Cs12Chr10037476	LOC_Os02g29640	35.05	97	365	456	5	97	9e-08	52.4	FAR1	1	1
Cs13Chr10014011	LOC_Os11g05340	60.31	257	121	377	43	295	2e-106	343	FAR1	1	1	MSTRG.22976.13	cis
Cs13Chr10032192	LOC_Os10g14040	44.12	68	448	515	537	604	9e-12	65.5	FAR1	1	1
Cs14Chr10036278	LOC_Os11g05340	71.6	419	10	414	21	417	0	591	FAR1	1	0
Cs14Chr10043101	LOC_Os06g39090	36.73	98	534	631	481	578	7e-13	68.9	FAR1	1	1
Cs1Chr10012644	LOC_Os02g39220	32.44	225	98	313	97	315	7e-23	97.4	FAR1	0	1
Cs1Chr10018590	LOC_Os11g05340	50	424	179	590	42	451	4e-127	399	FAR1	0	1
Cs1Chr10020092	LOC_Os11g19030	25.09	291	3	281	51	331	4e-16	77.8	FAR1	1	0
Cs1Chr10023995	LOC_Os02g39220	32.9	231	104	323	92	315	4e-27	110	FAR1	1	1
Cs1Chr10040112	LOC_Os05g03800	55.38	65	130	183	14	71	5e-11	58.2	FAR1	1	1
Cs1Chr10042786	LOC_Os04g22990	24	200	117	306	468	663	2e-10	59.7	FAR1	0	1
Cs1Chr10042819	LOC_Os02g39220	29.02	224	104	293	97	315	7e-17	78.6	FAR1	0	1
Cs1Chr10043128	LOC_Os11g05340	51.23	408	111	516	42	433	2e-127	398	FAR1	1	0
Cs1Chr10049111	LOC_Os05g03800	77.5	40	143	182	39	71	4e-11	58.5	FAR1	0	1
Cs1Chr10052280	LOC_Os10g14040	64.44	45	541	585	1	45	1e-10	61.2	FAR1	0	1
Cs1Chr10053541	LOC_Os11g12490	39.16	332	61	379	72	400	3e-62	213	FAR1	0	1
Cs1Chr10053557	LOC_Os02g39220	32.46	228	113	331	93	315	3e-27	110	FAR1	1	1
Cs2Chr10017479	LOC_Os07g01270	25.15	163	330	492	1307	1459	2e-12	66.6	FAR1	0	1
Cs2Chr10019585	LOC_Os02g39220	28.49	186	211	387	130	315	2e-14	72	FAR1	1	1	MSTRG.31496.2	cis
Cs2Chr10043626	LOC_Os01g16660	53.25	77	58	124	627	703	2e-08	54.3	FAR1	0	1
Cs2Chr10045129	LOC_Os02g39220	28	200	203	390	116	315	3e-14	72	FAR1	1	1	MSTRG.29965.5	cis
Cs2Chr10054141	LOC_Os11g05340	46.96	428	66	488	42	451	2e-113	359	FAR1	0	1
Cs3Chr10020874	LOC_Os02g39220	29.87	154	231	373	134	286	9e-09	54.3	FAR1	1	1
Cs3Chr10024375	LOC_Os04g22990	36.27	204	25	222	464	666	9e-32	125	FAR1	1	1
Cs3Chr10024472	LOC_Os11g12490	33.05	118	782	892	222	338	5e-10	60.1	FAR1	1	1
Cs3Chr10024771	LOC_Os02g39220	31.45	124	1008	1130	194	316	3e-08	54.7	FAR1	1	0
Cs3Chr10047619	LOC_Os11g12490	38.12	383	26	391	47	418	7e-47	168	FAR1	1	1
Cs470contig10000998	LOC_Os02g39220	33.6	125	715	837	194	316	1e-08	55.5	FAR1	1	0
Cs4Chr10048652	LOC_Os11g05340	66.83	398	23	383	41	417	2e-177	523	FAR1	1	0
Cs5Chr10013495	LOC_Os02g39220	34.5	229	229	445	92	315	3e-16	79.7	FAR1	1	0
Cs5Chr10021956	LOC_Os02g39220	29.59	169	181	337	130	296	2e-13	68.9	FAR1	1	1
Cs5Chr10021957	LOC_Os02g39220	28.75	160	182	329	130	287	2e-10	59.3	FAR1	1	1
Cs5Chr10033972	LOC_Os02g39220	34.21	228	220	437	92	315	1e-14	73.6	FAR1	1	1
Cs5Chr10039454	LOC_Os10g14040	42.67	75	1056	1130	523	593	1e-10	62	FAR1	1	1
Cs6Chr10011741	LOC_Os02g29640	51.79	56	76	130	1	56	5e-12	65.5	FAR1	1	1
Cs6Chr10012934	LOC_Os10g34884	54.17	72	42	102	3	74	5e-17	71.2	FAR1	1	0
Cs6Chr10041624	LOC_Os06g39090	25.44	114	8	120	563	673	5e-08	50.8	FAR1	0	1
Cs6Chr10046090	LOC_Os10g14040	53.54	99	710	804	522	620	1e-25	109	FAR1	1	0
Cs6Chr10046448	LOC_Os10g14040	53.54	99	554	648	522	620	1e-25	108	FAR1	0	1
Cs7Chr10020514	LOC_Os12g12380	81.48	54	288	341	655	708	1e-22	95.5	FAR1	0	1
Cs821contig10000909	LOC_Os02g39220	34.21	228	220	436	92	315	1e-14	73.6	FAR1	1	1
Cs8Chr10025419	LOC_Os03g50900	55.79	233	67	298	25	253	3e-77	257	FAR1	0	1
Cs8Chr10050404	LOC_Os02g39220	24.55	167	55	214	94	258	4e-06	45.1	FAR1	1	1
Cs9Chr10005901	LOC_Os04g22990	42.67	150	4	151	553	702	3e-29	122	FAR1	1	1
Cs9Chr10006120	LOC_Os02g39220	35.2	250	216	434	92	338	8e-25	107	FAR1	1	1
Cs9Chr10023063	LOC_Os02g39220	28.38	222	233	439	98	318	1e-09	57	FAR1	1	1
Cs9Chr10026085	LOC_Os10g14040	75	84	514	593	522	605	7e-35	136	FAR1	1	0
Cs9Chr10035988	LOC_Os02g39220	28.37	215	212	411	98	312	9e-10	57.8	FAR1	1	1
Cs9Chr10036072	LOC_Os02g39220	35.4	161	216	365	92	251	6e-14	71.2	FAR1	1	1
Cs10Chr10017501	LOC_Os03g45194	27.1	214	22	212	77	289	6e-10	55.5	G2-like	0	1
Cs11Chr10017427	LOC_Os07g02800	70	370	1	357	1	355	8e-108	317	G2-like	1	0
Cs11Chr10043183	LOC_Os02g04640	62.41	423	1	400	18	430	1e-155	444	G2-like	1	1
Cs11Chr10048302	LOC_Os02g07770	70.05	364	21	344	1	355	2e-140	399	G2-like	1	0
Cs1270contig10013264	LOC_Os07g02800	72.52	222	6	220	141	355	1e-60	191	G2-like	0	1	MSTRG.71865.1；MSTRG.71864.1	cis
Cs12Chr10023663	LOC_Os04g47890	66.01	253	1	230	57	306	1e-87	258	G2-like	1	1
Cs12Chr10053760	LOC_Os02g47190	70.34	263	13	272	26	285	2e-112	322	G2-like	1	0
Cs13Chr10023172	LOC_Os03g45194	27.37	179	71	227	122	299	6e-09	52.8	G2-like	1	0
Cs13Chr10047836	LOC_Os03g45194	28.09	89	109	197	67	155	3e-06	45.4	G2-like	1	0
Cs14Chr10016773	LOC_Os11g01480	54.35	276	66	306	54	321	2e-71	222	G2-like	0	1
Cs14Chr10023142	LOC_Os03g45194	25.32	233	55	261	76	308	1e-06	46.6	G2-like	1	1
Cs14Chr10033381	LOC_Os11g01480	56.97	251	67	291	54	296	6e-62	211	G2-like	1	1
Cs1Chr10014197	LOC_Os03g45194	69.68	554	3	525	2	552	0	679	G2-like	1	0	MSTRG.7493.2	cis
Cs1Chr10027212	LOC_Os03g55760	56.17	397	1	369	1	391	2e-108	320	G2-like	1	1
Cs1Chr10027904	LOC_Os03g03760	45.78	367	7	297	5	363	2e-77	239	G2-like	0	1
Cs1Chr10028181	LOC_Os03g03760	77.18	149	5	150	1	147	1e-72	227	G2-like	0	1
Cs1Chr10028573	LOC_Os03g45194	23.23	254	29	250	55	300	6e-06	44.3	G2-like	0	1	MSTRG.7090.1	cis
Cs1Chr10030607	LOC_Os03g55760	68.18	88	73	160	93	170	1e-29	115	G2-like	1	1
Cs1Chr10038940	LOC_Os03g55760	54.57	394	1	367	1	392	1e-104	310	G2-like	0	1
Cs1Chr10046551	LOC_Os03g45194	28.17	213	23	209	77	287	2e-07	48.1	G2-like	1	0	MSTRG.8691.2	cis
Cs1Chr10049174	LOC_Os03g20900	74.19	341	57	373	15	354	1e-177	494	G2-like	1	0
Cs2Chr10019577	LOC_Os05g41240	83.2	250	32	281	1	242	5e-127	360	G2-like	1	0
Cs2Chr10020743	LOC_Os05g40960	79.44	394	1	389	20	411	0	605	G2-like	1	0
Cs2Chr10045093	LOC_Os05g40960	80.96	394	1	394	20	411	0	611	G2-like	1	1
Cs2Chr10048134	LOC_Os05g34110	88.89	36	1	36	1	36	2e-14	66.2	G2-like	1	1
Cs3Chr10022830	LOC_Os01g74020	74.37	199	1	189	1	194	8e-79	234	G2-like	1	0
Cs409contig10002602	LOC_Os01g13740	61.7	329	128	410	208	535	1e-79	252	G2-like	0	1
Cs4Chr10028483	LOC_Os11g01480	57.41	270	67	306	54	321	8e-78	237	G2-like	0	1
Cs4Chr10035382	LOC_Os07g02800	59.48	116	7	119	142	250	2e-17	79	G2-like	0	1
Cs4Chr10044880	LOC_Os03g45194	26.07	234	3	209	57	286	1e-09	55.1	G2-like	1	0
Cs5Chr10013514	LOC_Os01g13740	50.74	542	1	450	1	535	4e-91	283	G2-like	0	1
Cs5Chr10035823	LOC_Os03g45194	25	188	20	204	62	229	3e-06	45.4	G2-like	1	0
Cs6Chr10013255	LOC_Os03g45194	28.37	215	87	277	77	289	2e-06	45.4	G2-like	0	1
Cs6Chr10051804	LOC_Os02g07770	92.42	66	21	86	1	66	3e-40	132	G2-like	1	1
Cs6Chr10051938	LOC_Os02g04640	60.67	478	285	747	4	458	8e-143	424	G2-like	1	1
Cs75contig10000309	LOC_Os03g55760	77.94	68	90	151	123	190	8e-26	104	G2-like	1	1
Cs7Chr10020773	LOC_Os11g01480	58.71	264	73	309	60	321	2e-78	239	G2-like	1	1
Cs7Chr10051219	LOC_Os03g55760	75.27	93	70	158	100	190	1e-35	131	G2-like	1	1	MSTRG.54388.4	cis
Cs8Chr10011856	LOC_Os08g33750	55.71	280	20	285	22	296	1e-74	227	G2-like	1	0
Cs8Chr10023441	LOC_Os08g33050	50.34	435	47	437	51	464	7e-76	241	G2-like	0	1
Cs8Chr10025450	LOC_Os08g06370	70.34	263	87	328	73	322	2e-72	224	G2-like	0	1
Cs8Chr10026723	LOC_Os08g06370	74.52	259	93	324	73	322	4e-97	286	G2-like	0	1
Cs8Chr10040694	LOC_Os08g33750	50.17	295	69	355	22	296	2e-66	208	G2-like	1	0
Cs8Chr10045314	LOC_Os08g33050	54.45	292	46	296	51	326	3e-65	219	G2-like	0	1
Cs9Chr10010686	LOC_Os09g23200	64.06	448	43	449	95	532	3e-131	386	G2-like	0	1
Cs9Chr10026218	LOC_Os06g49040	73.94	472	1	462	1	470	2e-164	477	G2-like	1	0
Cs9Chr10032688	LOC_Os09g23200	63.07	463	43	473	95	528	5e-109	332	G2-like	0	1
Cs9Chr10034529	LOC_Os09g12750	81.18	255	1	255	1	249	2e-130	366	G2-like	1	1
Cs9Chr10036453	LOC_Os06g24070	67.59	469	1	466	1	455	3e-134	392	G2-like	0	1
Cs9Chr10038169	LOC_Os06g35140	60.88	565	1	526	1	543	1e-148	434	G2-like	0	1
Cs9Chr10041215	LOC_Os06g49040	74.01	481	1	471	1	479	6e-157	451	G2-like	1	0
Cs9Chr10044362	LOC_Os06g45890	65.27	262	1	249	1	256	5e-99	286	G2-like	0	1
Cs9Chr10044393	LOC_Os06g45410	59.06	381	1	370	41	364	1e-106	314	G2-like	1	0
Cs9Chr10044679	LOC_Os06g24070	70.69	464	1	460	1	455	3e-130	381	G2-like	1	0
Cs9Chr10045428	LOC_Os06g45890	64.02	264	1	248	1	256	1e-100	290	G2-like	0	1
Cs9Chr10048969	LOC_Os03g45194	33.82	68	26	93	75	142	6e-07	47	G2-like	1	0
Cs9Chr10052525	LOC_Os09g12750	81.52	184	1	184	68	249	5e-86	250	G2-like	1	1
Cs10Chr10002414	LOC_Os02g56250	92.5	80	166	245	339	418	1e-49	165	GATA	0	1
Cs11Chr10010665	LOC_Os02g12790	64.89	356	1	334	1	353	2e-130	373	GATA	1	1
Cs11Chr10030100	LOC_Os10g40810	70.51	390	1	356	1	386	6e-103	313	GATA	1	1
Cs14contig10000030	LOC_Os01g54210	67.34	395	15	401	18	387	6e-117	342	GATA	1	1
Cs1Chr10017591	LOC_Os03g05160	65.75	181	25	199	21	192	4e-58	180	GATA	0	1
Cs1Chr10017758	LOC_Os03g61570	76.06	142	1	142	1	136	3e-54	164	GATA	1	0
Cs1Chr10022103	LOC_Os03g47970	81.09	238	68	304	79	316	7e-129	367	GATA	1	0
Cs1Chr10031696	LOC_Os10g40810	92.31	78	155	232	272	349	6e-47	157	GATA	1	1
Cs2Chr10006062	LOC_Os05g49280	59.45	254	1	222	1	250	1e-60	187	GATA	0	1
Cs3Chr10036502	LOC_Os01g47360	70.47	254	1	234	1	242	1e-54	172	GATA	0	1
Cs3Chr10047493	LOC_Os01g54210	70.78	373	21	389	26	387	4e-128	370	GATA	1	1
Cs3Chr10050720	LOC_Os01g47360	69.17	253	1	224	1	242	2e-64	196	GATA	0	1
Cs4Chr10033079	LOC_Os12g42970	62.58	310	1	308	1	306	4e-111	321	GATA	1	1
Cs6Chr10035310	LOC_Os02g12790	65.92	355	1	330	1	353	2e-124	357	GATA	1	1
Cs6Chr10041651	LOC_Os10g40810	69.23	390	1	356	1	387	3e-102	303	GATA	1	1
Cs7contig10002518	LOC_Os10g40810	69.91	113	183	275	275	387	2e-46	156	GATA	1	1
Cs9Chr10006981	LOC_Os06g37450	52.91	395	1	335	1	390	1e-89	270	GATA	0	1	MSTRG.70112.2	cis
Cs9Chr10040847	LOC_Os03g52450	39.24	79	124	201	39	113	4e-06	43.1	GATA	1	1
Cs9Chr10048937	LOC_Os06g37450	56.6	394	1	344	1	390	2e-96	288	GATA	1	1
Cs12Chr10054830	LOC_Os02g53150	36.14	83	208	290	234	316	9e-08	48.9	GeBP	1	1
Cs1Chr10054538	LOC_Os03g50110	68.13	251	1	240	129	375	1e-87	261	GeBP	1	0
Cs3Chr10004460	LOC_Os02g53150	34.04	188	36	222	135	311	6e-20	83.2	GeBP	0	1	MSTRG.38120.5	cis
Cs9Chr10043995	LOC_Os01g14720	85.29	34	883	915	32	65	2e-12	65.9	GeBP	0	1
Cs10Chr10009509	LOC_Os07g40020	85.59	472	1	453	1	472	0	706	GRAS	0	1
Cs10Chr10033802	LOC_Os07g39820	86.83	524	76	590	81	602	0	660	GRAS	1	0
Cs10Chr10052138	LOC_Os02g45760	76.21	433	181	613	176	604	0	560	GRAS	1	1	MSTRG.10165.1	cis
Cs12Chr10013141	LOC_Os04g35250	63.96	419	67	467	84	494	5e-141	411	GRAS	0	1
Cs12Chr10023595	LOC_Os04g46860	80.03	606	112	713	115	711	0	785	GRAS	1	0
Cs13Chr10005416	LOC_Os07g39820	83.43	525	76	590	81	602	0	670	GRAS	1	0
Cs13Chr10005440	LOC_Os07g40020	85.51	421	41	456	56	472	0	666	GRAS	1	0
Cs14Chr10006735	LOC_Os11g47890	57.24	608	2	596	4	603	0	611	GRAS	0	1	MSTRG.25585.4	cis
Cs14Chr10027190	LOC_Os11g31100	68.9	611	117	678	196	772	0	681	GRAS	0	1
Cs1Chr10008693	LOC_Os03g09280	78.92	536	1	534	1	534	0	838	GRAS	1	0
Cs1Chr10018360	LOC_Os03g31880	71.21	528	92	604	85	603	0	664	GRAS	1	1
Cs1Chr10021444	LOC_Os03g31880	72.32	531	123	640	86	603	0	649	GRAS	1	0
Cs1Chr10031296	LOC_Os03g51330	85.22	372	148	517	207	578	0	617	GRAS	1	1
Cs1Chr10031707	LOC_Os10g40390	67.39	322	189	490	49	367	5e-128	385	GRAS	1	1
Cs1Chr10046616	LOC_Os04g50060	70.26	649	2	645	1	633	0	881	GRAS	1	0
Cs1Chr10048044	LOC_Os03g29480	70.9	402	143	524	126	523	9e-106	323	GRAS	0	1
Cs1Chr10053198	LOC_Os03g48450	89.8	245	70	310	487	731	3e-155	448	GRAS	0	1
Cs2Chr10020733	LOC_Os05g40710	66.8	497	1	474	1	492	0	525	GRAS	0	1
Cs2Chr10045084	LOC_Os05g40710	60.64	188	1	170	1	183	3e-37	142	GRAS	1	0
Cs2Chr10045177	LOC_Os05g42130	77.36	424	1	409	3	425	0	563	GRAS	0	1
Cs3Chr10037345	LOC_Os01g65900	88.93	506	24	529	51	553	0	915	GRAS	0	1
Cs4Chr10035362	LOC_Os12g04370	77.44	461	29	488	515	971	0	676	GRAS	0	1
Cs6Chr10017276	LOC_Os02g44370	74.07	594	1	557	125	710	0	728	GRAS	0	1
Cs6Chr10026863	LOC_Os02g10360	68.85	382	35	404	40	420	2e-137	396	GRAS	0	1
Cs6Chr10039272	LOC_Os02g45760	70.8	589	49	629	51	618	0	601	GRAS	1	1
Cs800contig10001432	LOC_Os04g46860	81.48	540	28	558	173	711	0	711	GRAS	1	0
Cs9Chr10009111	LOC_Os06g03710	77.27	176	1	174	1	169	3e-54	179	GRAS	0	1
Cs10Chr10026619	LOC_Os02g47280	72.97	381	1	367	1	378	6e-179	500	GRF	1	1
Cs10Chr10042246	LOC_Os02g53690	70.78	397	1	372	2	395	6e-158	446	GRF	1	1
Cs10Chr10052124	LOC_Os02g45570	72.37	228	1	227	1	209	3e-102	294	GRF	1	1
Cs12Chr10053768	LOC_Os04g51190	70.73	287	301	571	102	387	1e-122	363	GRF	0	1
Cs14Chr10023090	LOC_Os11g35030	63.8	326	44	360	96	409	1e-126	366	GRF	1	1
Cs1Chr10008350	LOC_Os03g51970	66.81	455	135	569	1	448	6e-164	472	GRF	1	1
Cs1Chr10016254	LOC_Os03g47140	71.4	430	5	427	2	425	0	526	GRF	1	1	MSTRG.7633.3	cis
Cs1Chr10053375	LOC_Os03g51970	82.14	448	135	580	1	447	0	607	GRF	1	1
Cs5Chr10023334	LOC_Os04g51190	70.44	389	1	366	3	387	2e-171	479	GRF	0	1
Cs6Chr10020471	LOC_Os02g53690	70.57	384	17	379	17	395	5e-145	414	GRF	1	1
Cs6Chr10039256	LOC_Os02g45570	79.55	176	1	176	1	176	2e-95	275	GRF	1	1
Cs9Chr10029044	LOC_Os06g10310	57.23	311	376	659	9	292	9e-81	259	GRF	1	1	MSTRG.67054.5	cis
Cs10Chr10008806	LOC_Os05g48820	40	60	216	275	619	677	3e-07	49.7	HB-other	1	1	MSTRG.10898.2	cis
Cs10Chr10017365	LOC_Os05g25600	36.26	182	74	249	206	385	3e-23	100	HB-other	1	0
Cs13Chr10046303	LOC_Os05g25600	38.74	364	64	352	138	497	2e-68	230	HB-other	1	1
Cs14Chr10000821	LOC_Os08g32990	73.44	64	110	173	72	134	2e-22	87.8	HB-other	0	1
Cs14Chr10003369	LOC_Os05g25600	40.19	107	5	111	208	311	3e-15	75.9	HB-other	1	0
Cs1Chr10042597	LOC_Os05g25600	40.74	54	171	224	447	500	7e-06	43.1	HB-other	1	1	MSTRG.7780.1	cis
Cs3Chr10020588	LOC_Os05g25600	46.32	95	33	124	202	291	3e-18	79.7	HB-other	1	1
Cs3Chr10050776	LOC_Os05g48820	60.87	846	555	1379	936	1775	0	873	HB-other	1	0
Cs430contig10043682	LOC_Os05g25600	40	55	366	420	447	501	8e-07	48.1	HB-other	1	1
Cs6Chr10035453	LOC_Os05g48820	37.36	91	533	614	1191	1280	3e-08	53.5	HB-other	1	1
Cs9Chr10012455	LOC_Os06g39906	76.11	293	40	330	29	316	2e-135	384	HB-other	1	0
Cs9Chr10015630	LOC_Os06g39906	76.83	246	94	339	76	316	5e-104	305	HB-other	1	0
Cs9Chr10019401	LOC_Os06g29020	39.72	282	189	460	16	257	2e-60	198	HB-other	0	1	MSTRG.64332.8	cis
Cs11Chr10043283	LOC_Os06g12400	46.43	56	24	72	243	298	1e-08	53.1	HB-PHD	0	1
Cs6Chr10052035	LOC_Os06g12400	50	52	29	73	247	298	4e-09	54.7	HB-PHD	0	1
Cs1095contig10003817	LOC_Os03g43930	62.97	829	1	826	28	851	0	1075	HD-ZIP	1	1
Cs10Chr10008854	LOC_Os02g35770	50.28	352	1	312	1	349	2e-82	249	HD-ZIP	1	0
Cs10Chr10018962	LOC_Os10g23090	40.94	149	160	288	158	305	2e-13	65.9	HD-ZIP	0	1
Cs10Chr10022377	LOC_Os10g26500	69.23	260	119	359	108	355	9e-77	237	HD-ZIP	1	1
Cs10Chr10022619	LOC_Os02g43330	68.06	191	30	208	71	261	1e-79	235	HD-ZIP	1	1
Cs10Chr10033839	LOC_Os07g39320	69.01	242	1	236	1	240	2e-87	256	HD-ZIP	0	1
Cs10Chr10034429	LOC_Os10g33960	85.55	844	1	841	1	840	0	1439	HD-ZIP	1	1
Cs10Chr10042274	LOC_Os06g10600	63.71	361	217	520	290	618	3e-140	419	HD-ZIP	1	1
Cs10Chr10052107	LOC_Os02g45250	83.38	397	270	666	439	803	0	673	HD-ZIP	0	1
Cs1113contig10049025	LOC_Os10g23090	60.59	236	50	265	47	281	5e-60	188	HD-ZIP	1	0
Cs11Chr10017153	LOC_Os02g05640	50.46	216	10	208	3	214	8e-43	141	HD-ZIP	0	1
Cs11Chr10022153	LOC_Os10g42490	76.8	905	107	983	3	870	0	1174	HD-ZIP	1	1
Cs11Chr10023801	LOC_Os10g01470	94.2	69	90	158	88	156	1e-40	133	HD-ZIP	1	0
Cs11Chr10030125	LOC_Os10g41230	69.3	215	101	302	76	280	3e-66	208	HD-ZIP	1	1
Cs12Chr10011489	LOC_Os04g53540	85.41	788	1	761	8	784	0	1211	HD-ZIP	0	1
Cs12Chr10037641	LOC_Os04g45810	74.13	201	53	250	77	276	2e-89	262	HD-ZIP	1	1
Cs13Chr10032195	LOC_Os04g48070	31.56	789	100	784	102	813	9e-101	327	HD-ZIP	1	0
Cs1Chr10010022	LOC_Os03g43930	85.99	307	18	292	25	331	1e-178	530	HD-ZIP	1	0
Cs1Chr10012697	LOC_Os03g10210	67.77	242	1	233	1	239	7e-90	261	HD-ZIP	0	1
Cs1Chr10042692	LOC_Os03g12860	67.69	294	1	281	1	292	1e-76	231	HD-ZIP	1	0
Cs1Chr10042877	LOC_Os03g10210	70.78	243	1	230	1	239	6e-91	264	HD-ZIP	0	1
Cs1Chr10052365	LOC_Os03g07450	82.19	146	52	197	79	221	3e-74	234	HD-ZIP	1	1	MSTRG.5029.1	cis
Cs1Chr10054308	LOC_Os03g07450	84.74	190	52	241	79	263	2e-101	300	HD-ZIP	1	1	MSTRG.3944.1	cis
Cs3Chr10018411	LOC_Os01g45570	83.98	231	1	226	2	229	2e-109	310	HD-ZIP	0	1
Cs3Chr10020850	LOC_Os03g43930	62.83	834	1	832	28	859	0	1095	HD-ZIP	1	1
Cs3Chr10024447	LOC_Os01g55549	60.63	762	305	1010	55	812	0	773	HD-ZIP	0	1
Cs3Chr10024565	LOC_Os01g45570	82.83	233	1	230	2	229	1e-103	296	HD-ZIP	0	1
Cs3Chr10050784	LOC_Os04g48070	80.74	135	453	587	100	234	7e-69	235	HD-ZIP	0	1
Cs4Chr10019483	LOC_Os12g41860	75.76	363	2	320	4	365	0	535	HD-ZIP	1	0
Cs5Chr10035872	LOC_Os04g45810	75.85	207	56	258	72	276	9e-93	271	HD-ZIP	1	1
Cs5Chr10035910	LOC_Os04g46350	71.89	249	1	218	1	247	6e-102	292	HD-ZIP	1	1
Cs6Chr10001673	LOC_Os10g26500	66.8	247	20	248	115	355	7e-84	251	HD-ZIP	1	1
Cs6Chr10016618	LOC_Os10g42490	79.19	865	12	851	32	878	0	1165	HD-ZIP	1	1
Cs6Chr10018219	LOC_Os10g33960	83.06	844	1	816	1	840	0	1399	HD-ZIP	1	1
Cs6Chr10035503	LOC_Os02g35770	53.65	274	1	264	1	250	8e-69	213	HD-ZIP	1	0
Cs6Chr10039241	LOC_Os02g45250	78.76	824	18	834	15	803	0	1228	HD-ZIP	1	1
Cs6Chr10041625	LOC_Os10g41230	67.93	237	169	394	55	275	3e-67	213	HD-ZIP	1	0
Cs6Chr10047971	LOC_Os06g10600	62.23	736	1	662	1	693	0	815	HD-ZIP	1	1
Cs6Chr10051907	LOC_Os02g05640	80.26	76	107	182	106	181	5e-39	131	HD-ZIP	1	1
Cs7Chr10015520	LOC_Os12g41860	79.23	337	2	299	3	338	0	530	HD-ZIP	1	0
Cs7Chr10039418	LOC_Os02g05640	40.14	147	9	145	3	144	1e-11	58.9	HD-ZIP	0	1
Cs822contig10020544	LOC_Os02g43330	61.07	262	79	315	1	261	1e-80	242	HD-ZIP	1	1
Cs8Chr10007842	LOC_Os08g04190	78.15	691	73	748	85	734	0	960	HD-ZIP	0	1
Cs8Chr10022487	LOC_Os08g08820	82.09	804	1	773	1	784	0	1205	HD-ZIP	0	1
Cs8Chr10029105	LOC_Os08g37580	75.49	204	96	293	27	229	2e-68	226	HD-ZIP	1	1
Cs8Chr10029198	LOC_Os08g36220	57.63	354	53	397	66	339	2e-85	261	HD-ZIP	1	1
Cs8Chr10029352	LOC_Os04g53540	68.48	682	99	745	100	773	0	846	HD-ZIP	1	1
Cs8Chr10049633	LOC_Os08g36220	68.61	309	56	355	66	339	2e-100	298	HD-ZIP	0	1
Cs8Chr10050385	LOC_Os08g37580	70.48	227	146	338	42	267	6e-70	216	HD-ZIP	1	1
Cs8Chr10051057	LOC_Os08g08820	83.27	789	1	758	7	784	0	1206	HD-ZIP	0	1
Cs9Chr10019346	LOC_Os06g10600	67.24	751	1	715	1	692	0	941	HD-ZIP	1	1
Cs9Chr10025059	LOC_Os09g35910	68.5	254	1	233	1	248	1e-92	269	HD-ZIP	1	0
Cs9Chr10029626	LOC_Os09g35910	84.03	119	14	131	38	152	3e-58	190	HD-ZIP	1	0
Cs9Chr10029829	LOC_Os09g29460	71.94	139	833	968	139	277	5e-21	90.9	HD-ZIP	1	0
Cs9Chr10032659	LOC_Os09g21180	41.1	73	191	247	261	333	4e-06	43.5	HD-ZIP	1	1
Cs9Chr10033170	LOC_Os06g10600	71.13	284	182	448	275	557	2e-140	422	HD-ZIP	1	1
Cs9Chr10037825	LOC_Os09g27450	66.67	351	1	323	11	350	3e-77	237	HD-ZIP	1	1
Cs9Chr10038333	LOC_Os09g21180	53.09	275	49	297	61	333	7e-59	188	HD-ZIP	1	1
Cs9Chr10038522	LOC_Os06g04850	66.25	160	80	239	94	232	2e-52	168	HD-ZIP	1	1	MSTRG.66665.1	cis
Cs9Chr10038524	LOC_Os06g04870	67.61	284	35	286	36	308	2e-89	265	HD-ZIP	1	0	MSTRG.66665.1	cis
Cs9Chr10040893	LOC_Os09g27450	65.93	361	1	336	1	350	2e-98	292	HD-ZIP	1	1
Cs9Chr10041013	LOC_Os09g29460	72.66	278	1	266	1	277	4e-88	259	HD-ZIP	1	0
Cs9Chr10043968	LOC_Os06g04850	62.28	167	78	244	94	232	1e-52	168	HD-ZIP	1	1
Cs9Chr10043969	LOC_Os06g04870	58.18	318	33	329	36	308	4e-77	235	HD-ZIP	1	0
Cs9Chr10045919	LOC_Os09g35760	81.11	879	1	865	1	871	0	1243	HD-ZIP	0	1
Cs10Chr10034253	LOC_Os02g32590	71.46	410	70	461	87	493	0	527	HSF	0	1
Cs10Chr10052952	LOC_Os03g25120	42.11	342	1	334	1	304	8e-34	123	HSF	0	1
Cs1Chr10018668	LOC_Os03g58160	69.87	156	1	155	186	340	5e-54	171	HSF	1	0
Cs1Chr10030407	LOC_Os03g25120	57.21	201	3	170	96	294	1e-39	136	HSF	1	1
Cs1Chr10052635	LOC_Os03g63750	75.73	309	1	301	199	506	9e-163	459	HSF	1	1
Cs2Chr10021059	LOC_Os05g45410	57.25	393	33	404	80	455	1e-126	370	HSF	1	0
Cs2Chr10030895	LOC_Os01g53220	71.9	153	56	205	104	249	2e-47	166	HSF	1	1
Cs2Chr10043603	LOC_Os05g45410	59.17	338	39	355	80	411	1e-111	330	HSF	1	0
Cs337contig10000131	LOC_Os07g44690	59.05	232	13	237	94	310	4e-45	150	HSF	1	1
Cs3Chr10008167	LOC_Os02g13800	85	40	432	471	152	191	1e-14	71.6	HSF	0	1
Cs3Chr10024075	LOC_Os01g43590	54.3	256	6	217	86	339	5e-54	173	HSF	1	1
Cs3Chr10028613	LOC_Os02g13800	56.82	44	24	64	70	113	6e-08	48.9	HSF	1	0
Cs3Chr10032372	LOC_Os01g39020	56.09	271	162	432	145	402	2e-89	274	HSF	1	1
Cs3Chr10047440	LOC_Os01g53220	73.14	175	46	217	82	247	2e-62	196	HSF	1	1
Cs5Chr10033986	LOC_Os01g39020	55.88	272	137	396	142	402	2e-92	280	HSF	1	1
Cs6Chr10031806	LOC_Os10g28340	76.06	259	4	262	102	358	2e-128	365	HSF	1	0
Cs6Chr10034166	LOC_Os02g32590	72.63	369	49	388	126	493	5e-150	431	HSF	1	0
Cs8Chr10007180	LOC_Os08g43334	51.88	133	353	475	242	365	4e-22	95.1	HSF	1	1
Cs8Chr10039570	LOC_Os08g43334	54.12	170	1	150	229	389	7e-33	119	HSF	1	1
Cs9Chr10003662	LOC_Os06g35960	66.06	165	6	153	61	225	2e-52	166	HSF	0	1
Cs9Chr10037770	LOC_Os09g28354	79.5	278	22	292	28	302	2e-133	377	HSF	1	1
Cs9Chr10037780	LOC_Os09g28200	74.18	213	3	203	156	366	2e-58	186	HSF	1	1
Cs9Chr10040943	LOC_Os09g28354	68.66	217	153	357	90	302	4e-72	223	HSF	1	0
Cs10Chr10026175	LOC_Os02g57490	76.92	195	27	202	26	215	1e-71	213	LBD	0	1
Cs11Chr10049691	LOC_Os03g41600	50	100	53	152	14	112	8e-26	100	LBD	0	1
Cs13Chr10005438	LOC_Os07g40000	68.97	232	1	216	1	226	1e-77	229	LBD	1	0
Cs13Chr10040271	LOC_Os03g41600	50	106	713	818	8	112	3e-25	103	LBD	1	1
Cs1Chr10004637	LOC_Os03g57670	51.61	62	192	250	9	67	9e-11	55.8	LBD	0	1
Cs1Chr10015012	LOC_Os03g45750	70.29	175	32	199	45	214	1e-64	195	LBD	1	1
Cs1Chr10023987	LOC_Os03g41330	71.79	234	1	229	1	232	1e-105	301	LBD	1	1
Cs1Chr10032901	LOC_Os03g45750	69.7	165	38	195	55	214	2e-57	177	LBD	0	1	MSTRG.1318.2	cis
Cs1Chr10051375	LOC_Os03g17810	71.5	200	39	227	42	239	7e-75	223	LBD	1	0
Cs1Chr10052247	LOC_Os03g05510	71.6	257	1	233	1	257	2e-101	292	LBD	0	1
Cs1Chr10053549	LOC_Os03g41330	70.94	234	1	230	1	232	1e-101	291	LBD	1	1
Cs1Chr10054427	LOC_Os03g05510	73.85	260	1	232	1	257	1e-90	265	LBD	0	1
Cs2Chr10004613	LOC_Os01g32770	75.71	140	1	140	1	136	9e-71	218	LBD	1	0
Cs2Chr10010500	LOC_Os01g32770	75.71	140	1	140	1	137	8e-73	223	LBD	1	0
Cs2Chr10025967	LOC_Os01g66590	64.43	253	134	382	38	269	2e-83	252	LBD	1	0
Cs3Chr10037310	LOC_Os01g66590	75.78	256	11	253	14	269	7e-125	352	LBD	0	1
Cs3Chr10048684	LOC_Os01g60960	71.77	248	1	241	1	245	2e-97	293	LBD	1	0
Cs3Chr10050296	LOC_Os01g66590	77.22	237	24	251	33	269	6e-124	350	LBD	1	1
Cs4Chr10028488	LOC_Os05g27980	67.42	132	17	148	11	120	2e-48	154	LBD	0	1
Cs645contig10002883	LOC_Os02g57490	76.41	195	28	203	25	215	1e-72	216	LBD	0	1
Cs7Chr10020777	LOC_Os05g27980	83.48	115	15	129	6	120	7e-60	182	LBD	0	1
Cs12Chr10053752	LOC_Os04g51000	75.32	393	1	377	1	377	7e-175	489	LFY	0	1
Cs1Chr10030551	LOC_Os03g43840	74.59	185	154	326	1	185	2e-87	257	LSD	1	0
Cs8Chr10015535	LOC_Os12g41700	66.44	149	1	128	40	172	5e-61	182	LSD	0	1
Cs8Chr10025455	LOC_Os08g06280	97.47	79	19	97	19	97	4e-36	117	LSD	1	1
Cs8Chr10026717	LOC_Os08g06280	85.42	48	59	106	33	80	8e-09	48.5	LSD	1	1
Cs8Chr10030274	LOC_Os08g03610	69.77	129	7	134	28	147	4e-57	171	LSD	1	1
Cs10Chr10018293	LOC_Os07g41370	68.98	187	1	186	63	246	2e-56	175	MADS	1	0
Cs10Chr10042337	LOC_Os02g52340	75.35	142	189	316	62	201	7e-57	181	MADS	1	0
Cs11Chr10043379	LOC_Os02g01355	70.18	114	163	276	104	215	3e-28	107	MADS	1	1
Cs1255contig10037183	LOC_Os02g36924	80.8	125	1	125	111	235	2e-72	213	MADS	0	1
Cs12Chr10021649	LOC_Os08g02070	50.42	119	54	172	66	180	2e-33	115	MADS	1	1
Cs12Chr10049993	LOC_Os04g52410	72.07	179	13	184	64	240	1e-74	221	MADS	0	1
Cs14Chr10013301	LOC_Os11g12360	28.26	184	57	212	1581	1761	1e-10	61.2	MADS	0	1
Cs1Chr10010016	LOC_Os01g69850	59.26	54	1	54	142	195	5e-16	67.8	MADS	0	1
Cs1Chr10027289	LOC_Os03g54160	85.41	185	1	183	63	246	4e-78	230	MADS	1	0
Cs1Chr10039021	LOC_Os03g54160	87.57	185	132	314	63	246	3e-82	246	MADS	0	1
Cs1Chr10053496	LOC_Os02g01355	60.66	61	295	355	103	163	2e-18	81.3	MADS	1	0
Cs2Chr10037006	LOC_Os05g34940	70.83	168	349	516	58	213	8e-80	245	MADS	1	1
Cs3Chr10014240	LOC_Os01g52680	82.31	130	18	147	65	194	7e-75	221	MADS	1	1	MSTRG.34847.1	cis
Cs3Chr10016055	LOC_Os01g66030	79.21	101	65	155	64	164	3e-49	154	MADS	0	1
Cs3Chr10037338	LOC_Os01g66030	82.95	129	74	192	81	209	2e-71	212	MADS	0	1
Cs3Chr10047410	LOC_Os01g52680	81.82	132	201	332	65	196	5e-75	226	MADS	1	1
Cs5Chr10003417	LOC_Os04g23910	65.81	117	22	137	87	201	2e-29	112	MADS	0	1
Cs5Chr10012569	LOC_Os01g10504	73.23	198	82	275	77	272	4e-93	278	MADS	0	1
Cs5Chr10023835	LOC_Os11g12360	27.05	207	161	356	1353	1556	1e-17	84	MADS	0	1
Cs6Chr10006334	LOC_Os02g36924	77.89	95	60	154	141	235	2e-51	160	MADS	0	1
Cs6Chr10006336	LOC_Os02g36924	85.19	27	106	132	62	88	2e-10	53.5	MADS	0	1
Cs6Chr10047920	LOC_Os01g68560	30.7	228	48	272	90	289	9e-10	58.5	MADS	1	0
Cs6Chr10049658	LOC_Os02g49840	73.64	129	23	151	107	235	5e-61	185	MADS	0	1
Cs8Chr10011833	LOC_Os02g36924	53.45	174	1	172	62	235	3e-56	175	MADS	0	1
Cs8Chr10024685	LOC_Os08g38590	50.76	264	642	852	79	337	2e-62	211	MADS	1	1
Cs8Chr10029248	LOC_Os08g02070	64.2	162	1	130	63	222	4e-64	191	MADS	1	1	MSTRG.56316.1	cis
Cs8Chr10030198	LOC_Os08g02070	75.51	196	7	202	57	222	3e-97	278	MADS	1	1	MSTRG.61102.3	cis
Cs8Chr10045349	LOC_Os02g36924	50.38	131	285	412	106	235	4e-34	124	MADS	0	1	MSTRG.57804.3	cis
Cs8Chr10047249	LOC_Os07g01820	95.45	110	1	110	63	172	6e-53	166	MADS	1	1
Cs9Chr10006112	LOC_Os06g49840	81.1	164	175	332	64	224	4e-83	248	MADS	0	1
Cs9Chr10014319	LOC_Os06g30810	45.28	159	60	216	29	185	6e-27	99.8	MADS	0	1
Cs9Chr10021425	LOC_Os11g43740	53.57	84	116	198	157	229	2e-19	82	MADS	1	0	MSTRG.67733.3	cis
Cs9Chr10044099	LOC_Os06g06750	69.6	125	36	145	91	215	1e-52	163	MADS	0	1
Cs10Chr10010591	LOC_Os07g37210	73.9	249	1	244	1	248	3e-106	314	MYB	1	0
Cs10Chr10022647	LOC_Os02g42870	61.06	113	46	156	191	300	5e-31	120	MYB	1	1
Cs10Chr10026593	LOC_Os12g33950	75	60	1	60	1	60	4e-28	98.2	MYB	1	1
Cs10Chr10026655	LOC_Os02g46780	55.91	127	26	150	223	339	1e-36	125	MYB	0	1
Cs10Chr10030690	LOC_Os05g37060	33.82	204	2	200	28	182	5e-25	94.7	MYB	0	1
Cs10Chr10042375	LOC_Os06g11780	82.53	166	1	166	1	166	6e-105	307	MYB	0	1
Cs10Chr10052131	LOC_Os02g45670	85.12	289	1	285	1	289	2e-162	452	MYB	1	1
Cs10Chr10052153	LOC_Os02g46030	55.15	524	1	482	11	491	4e-129	380	MYB	1	1	MSTRG.10165.1	cis
Cs10Chr10052996	LOC_Os07g44090	57.69	78	117	185	241	318	9e-19	82.8	MYB	1	1
Cs10Chr10053032	LOC_Os07g43580	63.37	344	1	309	1	341	6e-112	324	MYB	0	1
Cs10Chr10053039	LOC_Os07g43420	64.67	433	1	427	1	413	7e-157	459	MYB	1	0
Cs1190contig10001783	LOC_Os01g03720	96.15	78	1	78	26	103	5e-52	164	MYB	1	0
Cs11Chr10022165	LOC_Os01g09760	52.15	163	397	558	711	872	3e-45	167	MYB	0	1
Cs11Chr10030123	LOC_Os10g41200	78.64	337	1	333	1	318	2e-161	450	MYB	1	0
Cs1255contig10037182	LOC_Os02g36890	72.21	331	1	314	1	328	2e-106	311	MYB	1	1
Cs1270contig10013281	LOC_Os02g49986	68.98	274	1	270	1	255	1e-102	296	MYB	1	0	MSTRG.71865.1；MSTRG.71864.1	cis
Cs12Chr10027826	LOC_Os04g30890	74.44	266	699	954	1	266	3e-105	324	MYB	1	0
Cs12Chr10029520	LOC_Os04g58020	83.27	257	62	313	162	418	9e-133	383	MYB	1	0
Cs12Chr10037505	LOC_Os04g43680	62.64	91	3	86	173	257	2e-27	97.1	MYB	0	1
Cs12Chr10043836	LOC_Os04g38740	75.14	350	501	836	1	345	3e-121	366	MYB	1	1
Cs12Chr10049006	LOC_Os08g15020	81.98	111	1	111	1	111	3e-67	210	MYB	0	1
Cs12Chr10053737	LOC_Os04g50770	48.1	210	18	198	161	367	7e-15	68.6	MYB	1	1
Cs1364contig10009490	LOC_Os02g40530	49.02	51	89	131	241	289	5e-06	40.8	MYB	0	1
Cs13Chr10001982	LOC_Os07g44090	45.25	221	52	240	120	315	2e-23	93.6	MYB	1	1
Cs13Chr10005576	LOC_Os08g39980	33.33	75	690	756	330	404	2e-07	51.6	MYB	1	0
Cs13Chr10012046	LOC_Os07g37210	47.76	379	1	323	1	368	2e-62	199	MYB	1	1
Cs13Chr10013980	LOC_Os07g43580	47.03	185	1	164	161	341	3e-14	65.5	MYB	0	1
Cs13Chr10013984	LOC_Os07g43420	58.73	584	27	601	25	538	0	604	MYB	1	0	MSTRG.22976.13	cis
Cs13Chr10046422	LOC_Os07g31470	63.7	416	1	381	1	400	1e-135	390	MYB	0	1
Cs13Chr10047843	LOC_Os07g48870	75	56	1	56	2	53	3e-20	85.9	MYB	0	1
Cs13Chr10047846	LOC_Os01g63680	42.79	229	519	709	20	248	8e-33	129	MYB	1	1
Cs14Chr10006773	LOC_Os11g47460	59.09	198	13	173	1	198	6e-68	202	MYB	1	1	MSTRG.25585.13	cis
Cs14Chr10015374	LOC_Os11g45740	61.45	275	46	318	29	285	6e-101	295	MYB	1	1	MSTRG.25484.1	cis
Cs14Chr10015388	LOC_Os11g47460	59.77	87	3	86	78	164	1e-32	108	MYB	0	1	MSTRG.25503.5	cis
Cs14Chr10032279	LOC_Os11g10130	56.79	287	1	271	1	267	4e-67	206	MYB	0	1
Cs14Chr10035081	LOC_Os12g37690	60	265	12	275	56	300	2e-96	282	MYB	0	1
Cs14Chr10035087	LOC_Os11g45740	79.49	39	44	82	23	61	1e-16	70.9	MYB	1	1
Cs14Chr10035088	LOC_Os11g45740	30.77	143	1	140	149	275	3e-07	44.7	MYB	1	1
Cs14Chr10054464	LOC_Os11g10130	59.58	287	1	270	1	267	3e-75	227	MYB	0	1
Cs1Chr10004517	LOC_Os03g56090	64.47	152	1	147	173	321	2e-54	170	MYB	0	1
Cs1Chr10017608	LOC_Os03g04900	88.89	45	1	45	1	45	9e-24	88.6	MYB	1	1
Cs1Chr10021642	LOC_Os12g41920	57.84	185	1	182	1	178	4e-74	222	MYB	0	1
Cs1Chr10027641	LOC_Os03g13790	76.23	669	1	668	1	660	0	1013	MYB	1	0
Cs1Chr10033741	LOC_Os03g31230	54.36	528	1	522	1	502	2e-160	463	MYB	1	0
Cs1Chr10036839	LOC_Os07g44090	82.5	160	1	160	1	158	3e-87	261	MYB	1	1
Cs1Chr10039037	LOC_Os03g53960	90.88	570	1	569	1	570	0	992	MYB	1	0
Cs1Chr10040102	LOC_Os03g20090	57.22	194	1	179	140	328	2e-37	128	MYB	0	1
Cs1Chr10043122	LOC_Os03g25550	52.83	407	1	319	1	398	2e-104	308	MYB	1	1
Cs1Chr10049124	LOC_Os03g20090	74.1	332	1	318	3	327	9e-145	408	MYB	0	1
Cs1Chr10052201	LOC_Os03g04900	84	100	1	100	1	88	7e-53	165	MYB	0	1
Cs2Chr10001651	LOC_Os05g02420	56.82	220	33	250	7	207	2e-60	186	MYB	1	1
Cs2Chr10006857	LOC_Os10g20990	88.24	102	3	104	74	175	5e-58	185	MYB	1	0
Cs2Chr10008889	LOC_Os01g12860	47.68	969	32	944	38	972	0	763	MYB	1	0
Cs2Chr10010464	LOC_Os05g51160	48.29	292	1	271	1	270	1e-57	182	MYB	1	1	MSTRG.30649.1	cis
Cs2Chr10012732	LOC_Os05g04820	85.55	256	1	256	175	427	3e-137	389	MYB	1	1
Cs2Chr10013352	LOC_Os05g04820	85.94	256	1	256	175	427	2e-140	397	MYB	1	1
Cs2Chr10014976	LOC_Os05g50340	76.67	90	6	92	1	90	2e-48	145	MYB	0	1
Cs2Chr10027990	LOC_Os03g20090	93.23	133	39	171	20	152	4e-90	269	MYB	0	1	MSTRG.33559.3	cis
Cs2Chr10028148	LOC_Os04g47750	38.16	152	99	249	2	151	9e-20	80.5	MYB	0	1
Cs2Chr10030776	LOC_Os05g37730	73.29	322	1	308	1	315	1e-145	409	MYB	1	0
Cs2Chr10032530	LOC_Os05g03550	59.52	1329	318	1585	286	1580	0	1376	MYB	1	0
Cs2Chr10032531	LOC_Os03g62379	36.63	172	472	586	33	204	3e-23	95.1	MYB	1	0
Cs2Chr10036687	LOC_Os05g37060	76.51	166	25	190	20	182	1e-83	242	MYB	1	1
Cs2Chr10039894	LOC_Os05g50340	79.52	83	6	85	1	83	2e-45	140	MYB	0	1	MSTRG.30851.20	cis
Cs2Chr10045573	LOC_Os01g12860	49.52	931	3	882	38	942	0	757	MYB	1	1
Cs321contig10001954	LOC_Os06g14670	55.81	43	613	653	211	253	9e-08	50.8	MYB	0	1
Cs343contig10000667	LOC_Os07g31470	48.62	218	3	190	184	400	1e-22	90.1	MYB	0	1
Cs3Chr10004061	LOC_Os03g53960	36.36	77	278	352	51	126	6e-07	48.9	MYB	1	0
Cs3Chr10004480	LOC_Os05g50340	69.32	88	12	98	8	90	8e-41	126	MYB	1	1	MSTRG.34253.6	cis
Cs3Chr10005442	LOC_Os07g43420	71.76	170	33	196	36	205	3e-83	253	MYB	0	1
Cs3Chr10007458	LOC_Os03g13790	38.03	305	143	399	274	576	6e-48	173	MYB	1	0
Cs3Chr10009475	LOC_Os08g15020	83.78	111	1	111	1	111	1e-68	214	MYB	0	1
Cs3Chr10012391	LOC_Os01g34060	70.99	293	12	287	18	306	4e-84	251	MYB	1	0	MSTRG.38296.1	cis
Cs3Chr10015306	LOC_Os01g41900	49.85	323	1	291	1	301	4e-50	164	MYB	1	0
Cs3Chr10017823	LOC_Os10g20990	89.22	102	3	104	74	175	3e-58	188	MYB	1	1
Cs3Chr10020577	LOC_Os01g09640	69.6	125	1	119	1	123	2e-30	113	MYB	1	0
Cs3Chr10020581	LOC_Os01g09590	57.63	262	1	242	1	260	2e-77	231	MYB	1	0
Cs3Chr10020860	LOC_Os01g18240	69.41	304	107	403	125	428	1e-112	333	MYB	0	1
Cs3Chr10020917	LOC_Os01g16810	71.28	195	27	218	45	218	1e-70	217	MYB	0	1
Cs3Chr10021226	LOC_Os02g46030	58.16	521	1	482	11	491	2e-134	394	MYB	1	1
Cs3Chr10021295	LOC_Os04g30890	74.5	251	350	590	1	251	3e-109	326	MYB	1	0
Cs3Chr10024100	LOC_Os01g43180	80	55	1	55	51	105	1e-28	94.4	MYB	1	0
Cs3Chr10025757	LOC_Os01g64360	72.5	160	22	181	18	173	5e-76	222	MYB	1	1
Cs3Chr10034793	LOC_Os01g49160	93.48	46	1	46	1	46	6e-25	96.7	MYB	1	0
Cs3Chr10040452	LOC_Os01g04930	76.92	234	1	233	2	231	5e-111	323	MYB	0	1
Cs3Chr10041603	LOC_Os05g50340	68.82	93	7	98	3	90	5e-44	134	MYB	1	1
Cs3Chr10042091	LOC_Os01g36460	66.2	358	1	313	1	357	4e-132	377	MYB	1	0
Cs3Chr10046590	LOC_Os10g20990	90.72	97	1	97	78	174	3e-56	180	MYB	1	1
Cs3Chr10047393	LOC_Os01g52410	70.85	199	1	199	1	197	5e-79	251	MYB	0	1
Cs3Chr10048815	LOC_Os01g63680	43.02	179	11	188	22	190	6e-39	145	MYB	0	1	MSTRG.41165.1	cis
Cs3Chr10048852	LOC_Os01g63460	61.81	309	1	287	1	294	1e-121	347	MYB	1	0
Cs3Chr10048862	LOC_Os01g63680	42.67	464	594	1035	1	439	2e-68	234	MYB	1	1
Cs3Chr10054800	LOC_Os01g64360	73.58	159	14	172	16	171	2e-77	225	MYB	1	1
Cs434contig10031773	LOC_Os03g51110	68.52	270	1	255	1	245	2e-101	292	MYB	0	1
Cs458contig10000296	LOC_Os01g09280	74.91	279	86	363	88	366	3e-144	409	MYB	1	0
Cs4Chr10044901	LOC_Os07g43420	66.54	260	1	259	1	238	2e-112	331	MYB	0	1
Cs4Chr10051095	LOC_Os12g37690	53.79	277	39	307	54	300	4e-73	224	MYB	1	0
Cs5Chr10005356	LOC_Os12g41920	58.7	184	1	181	1	177	8e-74	224	MYB	1	0
Cs5Chr10007758	LOC_Os01g34060	66.89	293	12	287	18	306	6e-89	264	MYB	1	0
Cs5Chr10013477	LOC_Os12g13570	58.95	626	3	567	114	736	0	687	MYB	1	1	MSTRG.48762.1	cis
Cs5Chr10020332	LOC_Os01g19970	61.77	327	1	321	1	317	4e-111	322	MYB	1	1
Cs5Chr10020362	LOC_Os01g19330	59.51	284	23	293	21	288	5e-100	292	MYB	0	1
Cs5Chr10023289	LOC_Os04g50770	62.67	375	1	352	1	367	2e-110	324	MYB	1	1
Cs5Chr10023759	LOC_Os01g41900	76.73	202	1	196	1	198	3e-77	231	MYB	1	0
Cs5Chr10037127	LOC_Os01g09640	61.63	331	1	320	1	310	2e-116	335	MYB	1	1
Cs5Chr10038764	LOC_Os04g58020	83.66	257	17	268	162	418	8e-134	384	MYB	1	0
Cs5Chr10041062	LOC_Os01g36460	69.36	359	1	311	1	357	5e-139	394	MYB	1	0
Cs5Chr10045634	LOC_Os03g62379	55.22	67	87	152	22	84	4e-16	74.7	MYB	1	0
Cs6Chr10006141	LOC_Os10g41260	54.81	104	178	280	172	265	6e-19	80.9	MYB	1	0	MSTRG.52531.3	cis
Cs6Chr10008055	LOC_Os02g17190	48.42	190	258	444	1	174	2e-47	169	MYB	1	0
Cs6Chr10017086	LOC_Os02g40530	52.94	51	88	133	241	289	6e-07	43.5	MYB	0	1
Cs6Chr10020429	LOC_Os02g54520	46.36	220	28	239	365	563	4e-33	122	MYB	0	1
Cs6Chr10039267	LOC_Os02g45670	89.02	264	24	283	24	287	2e-162	450	MYB	1	1
Cs6Chr10039288	LOC_Os02g46030	55.75	504	1	459	11	491	3e-142	413	MYB	1	1
Cs6Chr10041569	LOC_Os02g46780	64.97	354	1	348	1	339	2e-132	378	MYB	0	1
Cs6Chr10041627	LOC_Os10g41200	85.78	232	149	379	4	235	4e-125	357	MYB	1	0
Cs6Chr10045851	LOC_Os02g42870	75.16	306	1	294	1	300	3e-131	371	MYB	0	1
Cs6Chr10046033	LOC_Os06g11780	72.73	55	1	55	124	178	5e-22	87.8	MYB	0	1
Cs7Chr10003509	LOC_Os11g45740	80.25	157	18	174	4	159	2e-89	265	MYB	1	1
Cs8Chr10002799	LOC_Os08g43550	57.29	96	1	83	152	243	3e-22	87.8	MYB	0	1
Cs8Chr10006799	LOC_Os08g05520	57.82	377	1	334	1	358	7e-121	349	MYB	1	0
Cs8Chr10011845	LOC_Os08g33660	74.86	362	1	361	1	357	4e-180	500	MYB	1	1
Cs8Chr10011854	LOC_Os08g33800	60	315	68	363	79	369	4e-87	264	MYB	1	1
Cs8Chr10014153	LOC_Os08g34960	63.93	61	1	61	1	61	1e-14	64.3	MYB	1	0
Cs8Chr10024715	LOC_Os08g37970	52.13	94	24	108	264	357	2e-14	64.3	MYB	0	1
Cs8Chr10025468	LOC_Os08g06110	71.17	732	1	729	1	719	0	839	MYB	1	1
Cs8Chr10025523	LOC_Os08g05520	61.58	367	1	337	1	358	4e-125	360	MYB	1	0
Cs8Chr10026705	LOC_Os08g06110	73.15	745	319	1062	4	719	0	877	MYB	1	1
Cs8Chr10029398	LOC_Os08g04840	75.32	154	26	165	19	172	2e-67	216	MYB	1	0
Cs8Chr10040696	LOC_Os08g33800	97.5	40	71	110	79	118	6e-20	83.2	MYB	1	1
Cs8Chr10045326	LOC_Os08g33150	75.62	201	347	547	1	186	5e-97	298	MYB	0	1
Cs9Chr10005830	LOC_Os08g15020	84.75	118	1	118	1	118	1e-74	229	MYB	1	1
Cs9Chr10005847	LOC_Os02g47744	63.77	69	1	68	1	69	4e-28	97.1	MYB	0	1
Cs9Chr10010740	LOC_Os09g26170	43.75	80	130	194	291	370	3e-11	57.8	MYB	0	1
Cs9Chr10013415	LOC_Os06g01670	76.78	267	44	299	30	294	1e-118	348	MYB	1	1
Cs9Chr10015834	LOC_Os06g51260	59.47	417	48	448	41	451	6e-129	377	MYB	1	1
Cs9Chr10030453	LOC_Os04g42950	63.87	191	1	188	6	146	1e-76	229	MYB	0	1
Cs9Chr10035974	LOC_Os06g51260	56.8	412	34	410	41	451	3e-131	382	MYB	1	1
Cs9Chr10036442	LOC_Os09g01960	63.85	213	5	215	4	189	2e-78	239	MYB	1	1
Cs9Chr10044667	LOC_Os09g01960	79.45	146	19	164	12	141	2e-76	234	MYB	1	1	MSTRG.63221.33	cis
Cs9Chr10045437	LOC_Os06g45840	80.43	276	13	283	63	337	6e-145	407	MYB	1	1
Cs9Chr10046255	LOC_Os12g33950	87.5	40	1	40	1	40	1e-20	75.5	MYB	1	1	MSTRG.62521.1	cis
Cs9Chr10046784	LOC_Os09g31454	71.65	194	1	187	1	194	3e-44	163	MYB	1	0
Cs9Chr10050449	LOC_Os04g47750	37.18	78	183	258	58	135	5e-10	54.7	MYB	1	1
Cs10Chr10008801	LOC_Os02g34970	73.74	198	1	198	1	198	7e-99	283	NAC	0	1	MSTRG.10898.2	cis
Cs10Chr10017114	LOC_Os04g43560	90.77	65	1	65	1	65	8e-38	129	NAC	0	1
Cs10Chr10018285	LOC_Os11g04360	35.56	239	36	244	38	265	8e-12	62.4	NAC	1	0
Cs10Chr10026154	LOC_Os02g57650	68.5	654	3	643	2	632	0	750	NAC	1	0
Cs10Chr10033930	LOC_Os07g37920	67.05	434	1	400	1	424	2e-163	462	NAC	1	0
Cs10Chr10034296	LOC_Os11g04360	35.91	181	46	210	62	240	4e-10	57	NAC	1	1
Cs10Chr10035512	LOC_Os11g04360	36.57	216	31	224	34	240	2e-15	73.2	NAC	0	1
Cs10Chr10035812	LOC_Os02g56600	61.65	339	1	279	1	331	2e-117	337	NAC	0	1
Cs10Chr10036941	LOC_Os02g38130	71.05	373	433	804	5	376	2e-169	503	NAC	1	0
Cs10Chr10042423	LOC_Os08g33910	81.65	109	20	128	58	165	2e-60	194	NAC	1	0
Cs10Chr10052743	LOC_Os07g48550	58.16	337	2	334	4	300	2e-107	312	NAC	1	0
Cs10Chr10052745	LOC_Os07g48450	64.29	364	18	376	12	342	3e-137	392	NAC	1	1
Cs1172contig10000583	LOC_Os06g04090	56.77	229	182	395	181	395	4e-44	154	NAC	0	1
Cs11Chr10003566	LOC_Os11g04360	36.43	269	3	257	4	259	2e-27	108	NAC	1	1
Cs11Chr10003573	LOC_Os11g04360	39.47	152	109	246	108	259	6e-15	71.6	NAC	1	0
Cs11Chr10008607	LOC_Os07g12340	65.94	276	14	280	15	276	7e-112	321	NAC	1	0
Cs11Chr10016476	LOC_Os11g04360	36.67	240	15	239	34	263	5e-13	69.3	NAC	1	0
Cs11Chr10016477	LOC_Os11g04360	38.82	152	109	246	108	259	2e-14	70.5	NAC	1	0
Cs11Chr10033411	LOC_Os11g04360	51.98	252	23	263	24	269	2e-57	189	NAC	0	1
Cs11Chr10033608	LOC_Os02g15340	70.15	325	1	299	1	320	7e-137	391	NAC	0	1
Cs11Chr10049770	LOC_Os07g04560	62.42	314	45	334	33	343	7e-117	338	NAC	0	1
Cs11Chr10054877	LOC_Os02g18460	46.86	175	1	166	1	174	2e-40	145	NAC	0	1
Cs1254contig10028508	LOC_Os11g05614	60.3	267	5	253	13	274	1e-98	287	NAC	0	1
Cs12Chr10037500	LOC_Os04g43560	75.35	284	1	273	1	277	2e-140	393	NAC	1	1
Cs12Chr10037618	LOC_Os02g42970	85.94	192	1	190	1	192	6e-102	301	NAC	0	1
Cs12Chr10049962	LOC_Os06g46270	68	75	1	66	4	78	3e-21	87.8	NAC	0	1
Cs13Chr10002541	LOC_Os03g21030	59.66	295	22	300	25	317	7e-111	323	NAC	0	1
Cs13Chr10002543	LOC_Os07g48450	60.74	326	1	319	57	342	2e-105	309	NAC	0	1
Cs13Chr10005583	LOC_Os07g37920	60.57	454	1	422	1	424	1e-158	451	NAC	1	1
Cs13Chr10017969	LOC_Os11g04360	39.2	176	65	227	64	237	5e-18	81.3	NAC	0	1
Cs13Chr10029071	LOC_Os11g04360	36.46	181	97	268	66	238	1e-13	68.2	NAC	1	0
Cs13Chr10040260	LOC_Os11g04360	38.78	245	19	249	26	259	3e-31	119	NAC	0	1
Cs14Chr10003765	LOC_Os12g03050	52.22	383	1	342	1	379	2e-100	300	NAC	1	0
Cs14Chr10003766	LOC_Os11g03300	60.1	386	1	359	1	382	1e-141	404	NAC	1	1
Cs14Chr10006571	LOC_Os11g03300	66.51	215	11	223	11	207	2e-93	279	NAC	0	1
Cs14Chr10008580	LOC_Os11g04360	33.76	234	33	249	38	263	8e-12	62.4	NAC	0	1
Cs14Chr10049885	LOC_Os11g04360	36.25	251	22	245	26	263	2e-12	64.3	NAC	1	1
Cs14Chr10049932	LOC_Os11g04360	40.08	242	9	232	26	259	8e-31	117	NAC	1	1
Cs14Chr10054435	LOC_Os11g04360	35.18	199	15	200	34	227	1e-14	70.5	NAC	0	1
Cs1Chr10004551	LOC_Os03g56580	64.75	366	1	338	2	362	3e-141	401	NAC	1	1
Cs1Chr10008651	LOC_Os03g04070	50.28	177	156	320	160	315	5e-30	113	NAC	0	1
Cs1Chr10009184	LOC_Os03g02800	74.85	676	1	633	1	646	0	961	NAC	1	0
Cs1Chr10016933	LOC_Os03g21060	53.36	268	121	370	126	392	3e-56	185	NAC	1	1
Cs1Chr10016934	LOC_Os03g21030	51.89	370	1	336	1	358	2e-93	279	NAC	1	0
Cs1Chr10017663	LOC_Os03g04070	64.33	328	3	311	11	315	7e-118	338	NAC	0	1
Cs1Chr10018545	LOC_Os03g60080	77.26	321	1	301	1	316	1e-156	436	NAC	1	1
Cs1Chr10018794	LOC_Os03g56580	66.12	363	4	337	5	362	6e-140	397	NAC	1	1
Cs1Chr10023942	LOC_Os03g42630	63.88	335	1	323	1	323	1e-132	377	NAC	0	1
Cs1Chr10027580	LOC_Os11g04360	36	100	44	142	61	156	4e-08	50.8	NAC	0	1
Cs1Chr10028210	LOC_Os03g03540	99.3	142	1	142	1	142	3e-107	307	NAC	0	1
Cs1Chr10028211	LOC_Os03g03540	56.57	175	35	192	192	366	1e-45	150	NAC	0	1
Cs1Chr10028263	LOC_Os03g02800	79.13	642	40	675	11	622	0	967	NAC	1	1
Cs1Chr10030604	LOC_Os03g42630	62.39	335	1	322	1	323	5e-122	350	NAC	0	1
Cs1Chr10036802	LOC_Os11g04360	39.17	240	30	264	26	259	2e-31	119	NAC	0	1
Cs1Chr10040039	LOC_Os03g21060	67.44	390	1	366	3	392	4e-155	438	NAC	1	1
Cs1Chr10040042	LOC_Os03g21030	69.27	371	1	351	1	358	2e-160	450	NAC	1	0
Cs1Chr10046566	LOC_Os03g60080	80	315	4	300	7	316	2e-154	431	NAC	1	1
Cs2Chr10001534	LOC_Os11g04360	47.81	251	22	270	24	269	2e-48	165	NAC	0	1	MSTRG.29402.8	cis
Cs2Chr10010254	LOC_Os11g04360	35.1	245	111	330	1	227	2e-18	83.6	NAC	0	1	MSTRG.32703.1	cis
Cs2Chr10025946	LOC_Os05g34830	52.94	170	158	316	92	257	2e-36	128	NAC	1	1	MSTRG.29487.3	cis
Cs2Chr10034940	LOC_Os05g48850	76.42	318	1	309	1	312	9e-150	419	NAC	1	0
Cs2Chr10036686	LOC_Os05g37080	71.36	199	1	195	1	181	2e-90	266	NAC	0	1
Cs2Chr10036863	LOC_Os11g04360	32.7	159	132	265	113	269	1e-08	52.8	NAC	0	1
Cs2Chr10043428	LOC_Os05g48850	66.98	318	1	309	1	312	5e-122	349	NAC	1	1
Cs2Chr10045412	LOC_Os11g04360	32.48	157	139	272	113	269	4e-10	57.4	NAC	1	1
Cs2Chr10048121	LOC_Os11g04360	50.79	252	23	263	24	269	1e-53	179	NAC	0	1
Cs2Chr10048179	LOC_Os05g34830	57.31	171	155	314	92	257	9e-42	142	NAC	0	1
Cs2Chr10054162	LOC_Os01g09550	75.73	206	17	221	8	209	3e-114	336	NAC	0	1
Cs328contig10000614	LOC_Os11g04360	36.19	210	31	220	34	240	2e-17	79	NAC	1	1
Cs3Chr10002647	LOC_Os01g71790	67.88	165	22	178	11	172	8e-74	233	NAC	1	0
Cs3Chr10009758	LOC_Os01g59640	48.85	174	292	464	106	271	6e-36	136	NAC	1	1
Cs3Chr10016061	LOC_Os01g66120	70.44	159	158	297	92	247	2e-60	189	NAC	1	1
Cs3Chr10020585	LOC_Os01g09550	74.94	431	176	596	53	458	0	551	NAC	0	1
Cs3Chr10021792	LOC_Os01g70110	88.89	45	16	60	22	66	6e-22	87	NAC	0	1
Cs3Chr10025759	LOC_Os01g64310	71.09	256	7	256	10	256	6e-98	284	NAC	1	1
Cs3Chr10036579	LOC_Os01g48446	52.98	168	4	171	2	165	1e-49	165	NAC	1	1
Cs3Chr10037246	LOC_Os11g04360	30.61	196	57	244	65	249	4e-11	60.5	NAC	0	1
Cs3Chr10037317	LOC_Os01g66490	69.15	402	28	395	55	452	8e-157	446	NAC	1	1
Cs3Chr10037334	LOC_Os01g66120	65.84	161	222	358	88	247	1e-54	176	NAC	1	1
Cs3Chr10049340	LOC_Os03g21060	74.86	175	29	202	13	185	2e-87	265	NAC	1	1
Cs3Chr10050096	LOC_Os01g70110	88.89	45	16	60	22	66	8e-22	87	NAC	1	0
Cs3Chr10050772	LOC_Os01g48130	83.93	336	1	311	1	335	2e-175	485	NAC	0	1
Cs3Chr10050804	LOC_Os01g48446	53.12	160	14	173	11	167	1e-49	165	NAC	1	0
Cs430contig10043685	LOC_Os10g33760	53.37	326	1	283	7	324	2e-97	286	NAC	1	1
Cs4Chr10018125	LOC_Os11g03300	62.11	351	11	335	11	356	1e-134	385	NAC	0	1
Cs4Chr10019470	LOC_Os12g41680	61.48	379	125	485	1	333	2e-128	373	NAC	1	0
Cs4Chr10026388	LOC_Os12g29330	81.11	180	1	178	1	178	8e-89	261	NAC	1	1	MSTRG.43365.2	cis
Cs5Chr10001926	LOC_Os04g38720	64.58	144	199	331	209	343	1e-42	147	NAC	0	1
Cs5Chr10019776	LOC_Os06g04090	75.68	111	555	665	31	141	9e-58	202	NAC	1	0
Cs5Chr10030958	LOC_Os01g15640	50.2	498	63	538	1	482	1e-144	422	NAC	1	0
Cs5Chr10031069	LOC_Os07g48450	61.13	247	5	237	12	246	5e-89	267	NAC	1	1
Cs5Chr10037121	LOC_Os01g09550	79	438	1	431	54	463	0	567	NAC	0	1
Cs5Chr10038880	LOC_Os05g35170	54.2	238	61	297	1	233	7e-90	273	NAC	1	0
Cs5Chr10051658	LOC_Os04g43560	73.59	284	1	272	1	278	7e-138	386	NAC	0	1
Cs6Chr10002382	LOC_Os02g34970	73.37	199	1	199	1	199	2e-99	283	NAC	1	1
Cs6Chr10006337	LOC_Os02g36880	65.63	355	1	340	16	346	4e-129	377	NAC	1	0
Cs6Chr10007673	LOC_Os04g43560	65.96	285	1	280	1	278	5e-125	354	NAC	0	1
Cs6Chr10015861	LOC_Os02g56600	57.44	336	1	279	1	331	1e-116	335	NAC	1	0
Cs6Chr10017043	LOC_Os02g15340	66.48	355	16	337	13	356	2e-123	358	NAC	0	1	MSTRG.53283.5	cis
Cs6Chr10018203	LOC_Os10g33760	55.52	326	1	287	7	324	8e-108	312	NAC	1	1
Cs6Chr10045859	LOC_Os02g42970	69.84	378	1	342	1	370	3e-159	447	NAC	0	1
Cs7Chr10014398	LOC_Os12g03050	53.25	385	6	351	9	383	4e-107	317	NAC	0	1
Cs7Chr10014399	LOC_Os12g03040	60.97	392	11	373	11	393	4e-146	416	NAC	1	1
Cs7Chr10015733	LOC_Os03g56580	59.07	215	2	203	10	208	5e-84	254	NAC	1	0	MSTRG.54645.4	cis
Cs7Chr10048919	LOC_Os12g29330	67.72	254	5	258	2	250	2e-92	270	NAC	0	1
Cs8Chr10007173	LOC_Os11g04360	34.34	198	59	241	77	270	2e-17	79.3	NAC	1	1
Cs8Chr10008449	LOC_Os06g01480	68.92	370	14	353	17	364	5e-150	424	NAC	1	0
Cs8Chr10025463	LOC_Os08g06140	58.21	725	1	646	1	710	0	753	NAC	1	0
Cs8Chr10026709	LOC_Os08g06140	60.53	750	1	692	1	730	0	828	NAC	1	0
Cs8Chr10029149	LOC_Os11g04360	44.9	98	40	130	105	200	1e-10	58.2	NAC	1	0
Cs8Chr10029258	LOC_Os08g02160	87.25	204	15	209	26	229	3e-130	370	NAC	0	1
Cs8Chr10029271	LOC_Os08g02300	55.72	201	201	381	212	400	1e-47	163	NAC	1	1
Cs8Chr10030216	LOC_Os08g02300	54.27	199	181	364	211	400	2e-38	138	NAC	1	1	MSTRG.61102.3	cis
Cs8Chr10034616	LOC_Os08g10080	49.85	333	1	309	7	289	2e-94	278	NAC	1	1
Cs8Chr10038419	LOC_Os08g42400	57.03	249	1	234	1	231	9e-61	187	NAC	1	0	MSTRG.58481.7	cis
Cs8Chr10039580	LOC_Os11g04360	33.5	206	58	240	77	270	9e-19	82.8	NAC	0	1
Cs8Chr10045355	LOC_Os08g33670	75.93	54	2	55	5	58	4e-21	89.4	NAC	0	1	MSTRG.57804.3	cis
Cs8Chr10050427	LOC_Os11g04360	34.98	223	117	310	34	240	1e-12	65.5	NAC	1	0
Cs8Chr10051020	LOC_Os08g10080	57.28	309	1	285	7	292	3e-108	312	NAC	1	1
Cs9Chr10002972	LOC_Os09g32260	73.62	345	76	417	19	352	3e-152	432	NAC	0	1
Cs9Chr10013407	LOC_Os06g01480	70.14	355	16	339	17	364	3e-151	426	NAC	0	1
Cs9Chr10016936	LOC_Os08g06140	61.21	727	1	669	1	710	0	809	NAC	1	0
Cs9Chr10022296	LOC_Os09g38000	87.45	255	510	753	111	365	4e-150	439	NAC	0	1	MSTRG.68540.14	cis
Cs9Chr10022881	LOC_Os11g04360	42.72	103	5	97	128	227	1e-08	51.2	NAC	1	0
Cs9Chr10034549	LOC_Os06g23650	67.81	351	22	365	27	373	7e-124	358	NAC	0	1
Cs9Chr10041378	LOC_Os06g46270	80.07	306	1	299	1	304	5e-170	470	NAC	0	1
Cs9Chr10043925	LOC_Os06g04090	58.7	230	178	390	179	394	2e-36	134	NAC	0	1
Cs9Chr10044292	LOC_Os05g26049	37.41	147	43	188	145	288	6e-13	62.8	NAC	1	1
Cs9Chr10046823	LOC_Os09g32260	87.55	249	25	273	19	263	5e-160	447	NAC	0	1	MSTRG.65022.1	cis
Cs9Chr10046875	LOC_Os09g33490	82.69	52	15	66	6	57	2e-23	93.2	NAC	1	1
Cs9Chr10046877	LOC_Os09g33490	58.79	199	15	195	6	196	2e-51	174	NAC	1	0
Cs10Chr10042251	LOC_Os02g53620	59.34	273	1	248	1	270	3e-89	262	NF-YA	0	1
Cs13Chr10040289	LOC_Os08g09690	61.84	76	93	164	85	160	3e-18	75.9	NF-YA	1	1
Cs1Chr10011930	LOC_Os03g48970	64.91	265	1	257	1	257	4e-99	286	NF-YA	0	1
Cs1Chr10042612	LOC_Os03g48970	79.43	175	60	231	83	257	3e-84	248	NF-YA	0	1
Cs1Chr10054281	LOC_Os03g07880	78.85	227	15	241	6	230	2e-114	325	NF-YA	1	1
Cs4Chr10019484	LOC_Os12g41880	77	200	5	204	10	209	7e-82	239	NF-YA	1	1
Cs7Chr10015519	LOC_Os12g41880	85.62	146	69	214	64	209	3e-80	236	NF-YA	1	0
Cs1Chr10011196	LOC_Os03g29970	98.28	116	1	115	1	116	4e-81	238	NF-YB	1	0
Cs1Chr10048024	LOC_Os03g29970	99.15	118	706	822	1	118	5e-77	247	NF-YB	1	0
Cs2Chr10030859	LOC_Os05g38820	76.79	56	31	84	36	91	6e-23	85.9	NF-YB	1	0
Cs10Chr10008247	LOC_Os08g10560	39.08	87	202	282	69	137	7e-10	55.8	NF-YC	1	1
Cs10Chr10008248	LOC_Os08g10560	40.23	87	126	206	69	137	6e-12	60.8	NF-YC	1	1
Cs10Chr10037445	LOC_Os08g10560	37.65	85	227	305	69	137	1e-09	55.8	NF-YC	1	1
Cs10Chr10037446	LOC_Os08g10560	37.65	85	213	291	69	137	5e-10	56.6	NF-YC	1	1
Cs11Chr10030089	LOC_Os08g10560	44.58	83	181	257	71	137	7e-13	64.7	NF-YC	1	1
Cs11Chr10030090	LOC_Os08g10560	41.3	92	191	276	63	137	5e-12	62.4	NF-YC	0	1
Cs11Chr10030092	LOC_Os08g10560	44.21	95	160	254	63	140	6e-16	73.9	NF-YC	0	1
Cs11Chr10030093	LOC_Os08g10560	48.81	84	217	294	70	137	2e-15	72.8	NF-YC	0	1
Cs11Chr10030094	LOC_Os08g10560	37.5	152	109	254	55	138	1e-17	78.6	NF-YC	1	1
Cs11Chr10030097	LOC_Os08g10560	55.42	83	206	288	71	137	9e-20	85.9	NF-YC	1	1
Cs12Chr10013864	LOC_Os08g10560	35.63	87	198	278	70	138	4e-09	53.5	NF-YC	0	1
Cs12Chr10013866	LOC_Os08g10560	36.9	84	171	249	70	137	7e-10	55.5	NF-YC	0	1
Cs12Chr10037520	LOC_Os08g10560	38.1	84	160	238	70	137	4e-11	58.9	NF-YC	0	1
Cs13Chr10025616	LOC_Os08g10560	36.47	85	190	268	69	137	1e-09	55.1	NF-YC	1	1
Cs13Chr10025617	LOC_Os08g10560	37.65	85	128	206	69	137	5e-10	55.1	NF-YC	1	1
Cs13Chr10025618	LOC_Os08g10560	37.65	85	210	288	69	137	2e-10	57.4	NF-YC	1	1
Cs1Chr10010006	LOC_Os08g10560	38.37	86	176	258	69	138	4e-11	60.8	NF-YC	1	1
Cs1Chr10010008	LOC_Os08g10560	39.53	86	629	711	69	138	6e-10	58.5	NF-YC	1	1
Cs1Chr10020031	LOC_Os08g10560	40.7	86	179	261	69	138	4e-11	60.1	NF-YC	1	1
Cs1Chr10022439	LOC_Os08g10560	47.06	85	204	288	69	137	1e-16	76.6	NF-YC	1	1
Cs1Chr10024208	LOC_Os03g14669	76.37	182	46	225	49	225	2e-80	238	NF-YC	1	0
Cs1Chr10027586	LOC_Os03g14669	76.52	230	1	228	1	225	2e-82	244	NF-YC	1	0
Cs1Chr10031699	LOC_Os08g10560	47.06	85	120	204	69	137	2e-16	73.9	NF-YC	1	1
Cs1Chr10046745	LOC_Os03g63530	43.41	205	72	274	64	246	1e-22	94	NF-YC	1	0
Cs2Chr10019589	LOC_Os05g41450	62.86	280	1	270	1	280	1e-95	280	NF-YC	1	0	MSTRG.31496.2	cis
Cs2Chr10045135	LOC_Os05g41450	59.39	293	1	285	1	280	3e-97	285	NF-YC	1	0	MSTRG.29965.5	cis
Cs484contig10019989	LOC_Os01g08790	70	130	42	171	113	238	7e-17	72	NF-YC	0	1
Cs4Chr10007027	LOC_Os01g39850	35.29	425	1	413	1	412	2e-67	219	NF-YC	0	1	MSTRG.43717.3	cis
Cs4Chr10024978	LOC_Os08g10560	46.15	91	189	273	64	137	8e-15	70.9	NF-YC	1	1
Cs5Chr10027777	LOC_Os01g08790	70.77	130	167	296	116	238	2e-16	73.9	NF-YC	1	1	MSTRG.47723.15	cis
Cs5Chr10035930	LOC_Os08g10560	40.48	84	171	249	70	137	9e-12	61.2	NF-YC	0	1
Cs5Chr10035933	LOC_Os08g10560	35.63	87	198	278	70	138	3e-09	53.9	NF-YC	0	1
Cs6Chr10017262	LOC_Os08g10560	42.86	84	173	251	70	137	4e-11	59.3	NF-YC	1	1
Cs6Chr10017264	LOC_Os08g10560	39.08	87	201	281	69	137	6e-10	56.2	NF-YC	1	1
Cs6Chr10041657	LOC_Os08g10560	54.12	85	194	278	69	137	5e-20	86.3	NF-YC	1	1	MSTRG.52596.1	cis
Cs6Chr10041658	LOC_Os08g10560	36.18	152	109	254	55	138	5e-17	77	NF-YC	1	1	MSTRG.52596.1	cis
Cs6Chr10041661	LOC_Os08g10560	44.19	86	183	262	70	139	4e-13	65.5	NF-YC	0	1	MSTRG.52596.1	cis
Cs6Chr10041662	LOC_Os08g10560	46.74	92	160	251	63	137	2e-16	75.1	NF-YC	0	1	MSTRG.52596.1	cis
Cs6Chr10041663	LOC_Os08g10560	41.3	92	190	275	63	137	2e-11	61.6	NF-YC	0	1	MSTRG.52596.1	cis
Cs6Chr10041664	LOC_Os08g10560	45.78	83	180	256	71	137	2e-13	66.2	NF-YC	1	1	MSTRG.52596.1	cis
Cs7Chr10039425	LOC_Os08g10560	43.96	91	184	268	64	137	4e-13	65.5	NF-YC	0	1
Cs9Chr10008097	LOC_Os03g63530	75.76	66	73	138	205	270	4e-32	112	NF-YC	1	1
Cs9Chr10022987	LOC_Os09g30310	87.13	202	1	200	1	197	1e-84	245	NF-YC	0	1
Cs2Chr10012280	LOC_Os01g04750	55.19	212	708	912	127	313	8e-57	195	RAV	0	1
Cs2Chr10035031	LOC_Os05g47650	70.07	401	1	372	1	394	3e-172	482	RAV	1	1	MSTRG.30290.2	cis
Cs2Chr10043516	LOC_Os05g47650	69.48	403	39	408	1	394	9e-158	447	RAV	1	1
Cs3Chr10040462	LOC_Os01g04800	86.32	234	47	273	47	280	1e-106	310	RAV	1	1
Cs4Chr10049207	LOC_Os01g04800	78.64	323	44	354	47	365	5e-129	370	RAV	1	1
Cs11Chr10043180	LOC_Os02g04680	61.71	444	1	437	6	445	2e-156	449	SBP	1	1
Cs12Chr10016354	LOC_Os04g56170	65.06	415	1	382	1	415	6e-130	376	SBP	0	1
Cs3Chr10042462	LOC_Os01g69830	57.77	367	1	312	1	362	5e-93	279	SBP	1	0
Cs5Chr10035925	LOC_Os04g46580	60.05	378	112	480	11	360	5e-90	275	SBP	0	1
Cs5Chr10039749	LOC_Os04g56170	70.73	369	1	344	1	369	2e-132	380	SBP	1	1
Cs6Chr10051784	LOC_Os02g08070	48.54	239	56	256	149	373	8e-30	114	SBP	1	1
Cs8Chr10016296	LOC_Os08g39890	69.5	318	78	386	103	417	7e-121	353	SBP	0	1
Cs8Chr10028027	LOC_Os08g39890	70.89	316	323	630	104	417	7e-131	387	SBP	1	0
Cs8Chr10028724	LOC_Os08g41940	58.99	356	123	446	115	436	9e-97	302	SBP	1	1
Cs9Chr10029934	LOC_Os09g31438	64.74	156	12	147	17	172	1e-55	183	SBP	1	1
Cs9Chr10032966	LOC_Os09g32944	60.04	493	1	442	7	472	2e-117	348	SBP	1	1
Cs9Chr10038501	LOC_Os01g18850	59.6	99	34	131	606	703	4e-29	107	SBP	0	1	MSTRG.66665.1	cis
Cs9Chr10044426	LOC_Os06g44860	55.61	437	1	411	1	426	3e-85	263	SBP	1	1
Cs9Chr10045500	LOC_Os06g44860	49.43	348	1	324	1	335	9e-40	144	SBP	1	1
Cs9Chr10046779	LOC_Os09g31438	69.79	384	12	377	17	400	4e-158	447	SBP	1	1
Cs2Chr10011117	LOC_Os05g32070	64.82	253	27	258	67	311	7e-81	243	SRS	1	0
Cs8Chr10007174	LOC_Os08g43410	67.79	267	46	293	40	302	6e-84	251	SRS	0	1
Cs9Chr10006113	LOC_Os06g49830	80	325	24	334	37	359	2e-112	327	SRS	1	1
Cs9Chr10025077	LOC_Os09g36160	77.43	319	1	319	1	314	5e-121	347	SRS	0	1
Cs9Chr10028898	LOC_Os09g36160	73.48	328	191	518	1	314	4e-94	286	SRS	0	1
Cs11Chr10021546	LOC_Os10g41770	68.38	702	1	671	1	700	0	964	STAT	1	0
Cs11Chr10013595	LOC_Os10g39030	62.05	527	70	572	81	584	2e-156	457	TALE	1	1
Cs11Chr10017457	LOC_Os07g03770	86.38	257	90	340	98	354	3e-135	385	TALE	1	1	MSTRG.14179.1	cis
Cs13Chr10023217	LOC_Os07g03770	89.05	274	74	340	82	355	2e-155	436	TALE	1	1
Cs1Chr10004518	LOC_Os07g03770	61.95	318	74	382	82	355	7e-100	297	TALE	1	1
Cs1Chr10004775	LOC_Os03g03260	66.18	618	1	593	1	591	0	591	TALE	1	0
Cs1Chr10008336	LOC_Os03g52239	66.04	851	1	803	1	790	0	669	TALE	1	0	MSTRG.8027.2	cis
Cs1Chr10016251	LOC_Os03g51690	59.29	226	56	275	100	325	1e-80	246	TALE	1	1	MSTRG.7633.3	cis
Cs1Chr10018763	LOC_Os07g03770	70.32	283	165	438	82	355	2e-107	318	TALE	0	1
Cs1Chr10028234	LOC_Os03g03164	93.96	265	139	402	50	314	6e-176	491	TALE	1	0
Cs1Chr10031269	LOC_Os03g51690	74.54	377	1	364	1	361	5e-142	404	TALE	1	1
Cs1Chr10032817	LOC_Os03g47730	56.31	309	37	340	33	330	5e-66	209	TALE	0	1
Cs1Chr10053362	LOC_Os03g52239	64.03	848	170	963	10	790	0	609	TALE	1	0
Cs1Chr10053397	LOC_Os03g51690	77.75	373	1	352	1	361	2e-156	440	TALE	1	1
Cs2Chr10027980	LOC_Os01g19694	77.27	308	1	300	1	301	3e-142	399	TALE	1	0	MSTRG.33559.3	cis
Cs2Chr10030796	LOC_Os05g38120	74.35	577	30	595	37	580	0	613	TALE	0	1
Cs2Chr10032551	LOC_Os01g19694	72.19	151	1	149	1	146	3e-54	171	TALE	1	0
Cs3Chr10007381	LOC_Os01g62920	76.88	493	99	580	122	612	0	623	TALE	0	1
Cs3Chr10024353	LOC_Os01g19694	84.39	301	1	295	1	301	2e-163	453	TALE	0	1
Cs6Chr10035284	LOC_Os02g13310	53.72	551	1	509	1	530	3e-146	427	TALE	0	1
Cs8Chr10008424	LOC_Os06g01934	64.43	343	56	389	64	381	7e-118	359	TALE	1	1
Cs9Chr10005481	LOC_Os02g13310	50.7	284	210	464	241	523	3e-65	216	TALE	1	1
Cs9Chr10038098	LOC_Os02g13310	48.11	291	201	465	237	523	4e-73	237	TALE	1	1
Cs10Chr10042416	LOC_Os02g51280	86.18	369	1	358	3	367	2e-132	382	TCP	1	0
Cs13Chr10040311	LOC_Os07g05720	57.62	328	44	341	103	412	6e-52	176	TCP	0	1
Cs14Chr10002049	LOC_Os11g07460	50.39	129	1	109	285	410	4e-21	84.7	TCP	1	1	MSTRG.27195.1	cis
Cs1Chr10018600	LOC_Os03g57190	61.05	190	194	370	174	357	5e-47	160	TCP	1	1	MSTRG.8445.8	cis
Cs1Chr10018832	LOC_Os03g57190	62.31	329	51	365	40	357	6e-94	281	TCP	1	1	MSTRG.455.2	cis
Cs2Chr10042050	LOC_Os05g43760	59.81	311	300	575	1	293	2e-90	277	TCP	1	1
Cs2Chr10045243	LOC_Os05g43760	53.82	288	117	366	1	268	4e-68	219	TCP	1	1
Cs4Chr10000248	LOC_Os12g42190	62.78	317	1	291	1	297	4e-78	236	TCP	1	1
Cs8Chr10010389	LOC_Os08g43160	56.45	186	37	164	168	353	2e-39	134	TCP	0	1
Cs9Chr10010728	LOC_Os09g24480	62.44	213	13	213	16	219	1e-68	208	TCP	0	1
Cs10Chr10016665	LOC_Os02g33770	65.95	370	1	358	1	364	3e-147	429	Trihelix	0	1
Cs12Chr10018398	LOC_Os02g31160	63.31	139	18	148	26	162	8e-43	149	Trihelix	1	0
Cs12Chr10029565	LOC_Os04g57530	76.92	143	53	188	60	202	1e-63	204	Trihelix	0	1
Cs12Chr10037639	LOC_Os04g45750	68.21	431	262	667	71	499	5e-91	290	Trihelix	1	1
Cs12Chr10037654	LOC_Os04g45940	68.88	196	17	206	16	205	2e-27	100	Trihelix	0	1
Cs14Chr10015412	LOC_Os11g06410	66.39	360	1	352	1	354	5e-147	419	Trihelix	0	1
Cs1Chr10009144	LOC_Os03g02240	63.09	298	270	561	250	539	5e-92	298	Trihelix	1	1
Cs1Chr10015037	LOC_Os03g46350	57.95	302	24	285	34	334	1e-83	254	Trihelix	0	1
Cs1Chr10028304	LOC_Os03g02240	65.13	304	255	553	250	539	2e-89	292	Trihelix	1	1	MSTRG.4400.2	cis
Cs1Chr10053494	LOC_Os02g01380	63.49	367	327	644	8	367	3e-83	264	Trihelix	1	1
Cs2Chr10027974	LOC_Os05g03740	64.2	162	1	147	1	162	1e-42	146	Trihelix	1	1
Cs3Chr10005447	LOC_Os04g51320	82.61	23	202	224	86	108	2e-08	49.7	Trihelix	0	1
Cs3Chr10047371	LOC_Os01g52090	59.36	251	73	319	70	293	5e-67	211	Trihelix	1	0
Cs5Chr10035882	LOC_Os04g45940	66.33	196	17	198	16	205	3e-35	120	Trihelix	1	1
Cs6Chr10007702	LOC_Os04g51320	57.89	38	55	92	202	239	2e-09	50.4	Trihelix	1	1
Cs6Chr10034200	LOC_Os02g31160	58.06	391	1	343	1	374	3e-91	274	Trihelix	1	0	MSTRG.50976.1	cis
Cs822contig10020545	LOC_Os02g43300	58.38	370	257	616	259	593	1e-88	285	Trihelix	1	1
Cs9Chr10010698	LOC_Os02g33610	30.59	85	3	81	81	157	1e-06	47.8	Trihelix	1	0
Cs9Chr10022332	LOC_Os09g38570	79.37	315	20	329	22	334	5e-152	427	Trihelix	0	1
Cs1012contig10023409	LOC_Os06g05350	83.33	234	37	265	40	272	3e-131	370	Whirly	1	0
Cs11Chr10017194	LOC_Os02g06370	83.48	230	1	229	1	228	1e-136	379	Whirly	1	0
Cs9Chr10044009	LOC_Os06g05350	83.63	226	44	263	47	272	5e-128	365	Whirly	1	0
Cs10Chr10052741	LOC_Os07g48560	82.83	99	160	256	163	261	3e-43	144	WOX	0	1
Cs12Chr10016181	LOC_Os04g55590	56.96	237	1	179	1	236	1e-70	210	WOX	0	1
Cs13Chr10002537	LOC_Os07g48560	83.67	98	125	221	163	260	6e-44	145	WOX	1	1
Cs1Chr10049175	LOC_Os03g20910	61.62	383	1	370	1	331	6e-73	228	WOX	0	1
Cs5Chr10039709	LOC_Os04g55590	64.83	236	1	220	1	236	5e-77	228	WOX	0	1
Cs1001contig10001093	LOC_Os01g53260	61.57	216	37	231	42	254	2e-67	205	WRKY	0	1
Cs107contig10000405	LOC_Os07g02060	45.98	174	95	262	145	288	8e-26	99.8	WRKY	0	1
Cs10Chr10022603	LOC_Os02g43560	69.29	127	1	119	58	184	5e-53	162	WRKY	0	1
Cs10Chr10026637	LOC_Os02g47060	59.55	356	126	446	155	485	1e-112	338	WRKY	0	1
Cs10Chr10052761	LOC_Os07g48260	44.44	297	12	289	13	298	3e-47	159	WRKY	1	1
Cs1202contig10014894	LOC_Os09g16510	55.8	319	1	295	1	318	1e-87	264	WRKY	1	1
Cs1202contig10014895	LOC_Os09g16510	57.2	264	1	245	1	256	5e-79	239	WRKY	1	1
Cs1202contig10014896	LOC_Os09g16510	62.64	273	1	251	1	270	9e-99	292	WRKY	1	0
Cs12Chr10021737	LOC_Os01g60520	65.38	52	34	85	80	131	9e-19	79.3	WRKY	0	1
Cs12Chr10047055	LOC_Os04g39570	47.46	335	1	302	1	302	1e-59	207	WRKY	1	1
Cs14Chr10006521	LOC_Os11g02540	34.33	335	1	307	8	327	5e-40	140	WRKY	0	1
Cs14Chr10006525	LOC_Os11g02480	68.14	226	1	226	1	224	2e-88	257	WRKY	0	1
Cs14Chr10020823	LOC_Os11g02480	72.4	221	1	218	1	218	8e-107	309	WRKY	1	0
Cs14Chr10020825	LOC_Os11g02540	44.78	230	1	223	8	215	3e-39	138	WRKY	0	1
Cs14Chr10025873	LOC_Os05g27730	56.1	123	462	580	188	309	1e-30	123	WRKY	1	1
Cs14Chr10037706	LOC_Os11g29870	96.88	32	83	114	125	156	2e-17	73.6	WRKY	1	0
Cs1Chr10003947	LOC_Os03g58420	75	116	31	136	210	324	2e-19	82	WRKY	0	1
Cs1Chr10008334	LOC_Os08g09800	25.42	531	105	603	223	720	5e-44	168	WRKY	1	0	MSTRG.8027.2	cis
Cs1Chr10012011	LOC_Os03g53050	82.9	345	1	342	1	342	2e-169	478	WRKY	1	0
Cs1Chr10015006	LOC_Os03g45450	68.48	92	1	91	52	142	5e-36	116	WRKY	1	0
Cs1Chr10027261	LOC_Os03g55164	73	426	33	414	21	443	0	590	WRKY	1	0
Cs1Chr10027268	LOC_Os03g55080	56.02	166	102	265	156	314	3e-25	98.6	WRKY	0	1
Cs1Chr10039095	LOC_Os03g53050	83.29	347	71	414	1	343	1e-171	482	WRKY	0	1	MSTRG.811.1	cis
Cs1Chr10039999	LOC_Os03g21710	55.68	185	109	278	125	301	8e-49	163	WRKY	0	1
Cs1Chr10046728	LOC_Os03g63810	52.43	309	64	350	91	387	2e-78	242	WRKY	1	1
Cs1Chr10049152	LOC_Os03g20550	72.08	197	19	208	8	194	1e-93	269	WRKY	1	0
Cs1Chr10052631	LOC_Os03g63810	54.55	308	66	352	91	387	4e-78	241	WRKY	0	1
Cs2Chr10001941	LOC_Os05g49100	47.26	201	160	329	222	402	7e-27	106	WRKY	1	1
Cs2Chr10006047	LOC_Os05g49620	51.09	274	6	241	3	274	1e-67	207	WRKY	0	1	MSTRG.30893.4	cis
Cs2Chr10012742	LOC_Os05g04640	69.53	233	231	456	224	442	8e-85	268	WRKY	0	1	MSTRG.33426.2	cis
Cs2Chr10013368	LOC_Os05g04640	70.46	237	239	468	232	453	2e-74	241	WRKY	1	1
Cs2Chr10014927	LOC_Os05g49620	52.69	260	5	257	15	256	3e-69	218	WRKY	1	0
Cs2Chr10015127	LOC_Os05g27730	59.84	376	1	318	1	364	1e-85	263	WRKY	1	0
Cs2Chr10030928	LOC_Os05g40070	59.29	113	121	233	121	231	4e-38	131	WRKY	0	1
Cs3Chr10002702	LOC_Os01g60600	60.98	164	19	173	34	197	3e-58	187	WRKY	1	1
Cs3Chr10002705	LOC_Os01g60520	62.66	158	1	156	1	158	5e-48	156	WRKY	0	1
Cs3Chr10005060	LOC_Os01g43550	61.45	262	220	463	1	249	2e-85	266	WRKY	0	1
Cs3Chr10005070	LOC_Os01g43650	62.18	357	26	347	23	377	2e-100	298	WRKY	0	1
Cs3Chr10013619	LOC_Os01g60640	48.23	282	3	255	4	278	1e-60	190	WRKY	0	1
Cs3Chr10013621	LOC_Os01g60600	62.8	164	20	174	34	197	4e-44	150	WRKY	1	0
Cs3Chr10015209	LOC_Os01g61080	68.99	358	1	335	1	350	5e-118	352	WRKY	1	0
Cs3Chr10017876	LOC_Os01g62514	62.9	62	66	122	83	144	8e-17	71.6	WRKY	1	1
Cs3Chr10020605	LOC_Os01g09080	57.8	519	1	490	1	496	2e-120	360	WRKY	0	1
Cs3Chr10022834	LOC_Os01g74140	70.08	127	47	166	65	189	5e-41	143	WRKY	1	0
Cs3Chr10024077	LOC_Os01g43550	63.64	264	1	247	1	251	8e-80	244	WRKY	1	1
Cs3Chr10024626	LOC_Os01g46800	50.16	307	38	337	6	274	2e-77	235	WRKY	0	1
Cs3Chr10036518	LOC_Os01g47560	61.76	68	4	71	197	260	2e-17	78.6	WRKY	0	1
Cs3Chr10048795	LOC_Os01g62510	83.33	42	133	174	19	60	2e-18	78.6	WRKY	0	1	MSTRG.41126.1	cis
Cs3Chr10050737	LOC_Os01g47560	46.08	102	2	88	476	575	1e-11	55.8	WRKY	1	0
Cs3Chr10055033	LOC_Os01g74140	72.13	122	39	152	61	180	2e-48	161	WRKY	0	1
Cs409contig10002625	LOC_Os01g14440	64.41	472	57	437	17	485	2e-137	406	WRKY	1	1
Cs4Chr10018158	LOC_Os11g02540	43.3	224	1	223	8	215	2e-37	133	WRKY	0	1	MSTRG.42183.3	cis
Cs4Chr10018159	LOC_Os11g02480	72.25	227	1	224	1	224	1e-101	290	WRKY	1	1	MSTRG.42183.3	cis
Cs569contig10001036	LOC_Os01g18584	67.78	329	244	555	281	602	2e-96	302	WRKY	1	0
Cs5Chr10002478	LOC_Os08g29660	65.08	63	114	173	130	192	8e-24	93.6	WRKY	1	0
Cs5Chr10013535	LOC_Os01g14440	66.1	525	188	609	17	541	2e-151	447	WRKY	1	0
Cs5Chr10015989	LOC_Os01g18584	54.69	512	59	537	65	549	2e-107	332	WRKY	0	1
Cs5Chr10023346	LOC_Os04g51560	79.1	201	1	198	1	201	1e-62	199	WRKY	0	1
Cs5Chr10034035	LOC_Os01g40430	53.85	182	468	640	132	309	1e-47	166	WRKY	1	1
Cs5Chr10035893	LOC_Os04g46060	48.1	210	460	603	43	250	2e-30	116	WRKY	0	1
Cs5Chr10043782	LOC_Os04g39570	48.94	331	1	304	1	303	4e-58	202	WRKY	1	1	MSTRG.45904.1	cis
Cs6Chr10008071	LOC_Os02g16540	37.21	172	1	162	1	162	1e-07	47	WRKY	1	0
Cs6Chr10013032	LOC_Os02g26430	42.86	147	23	167	21	143	3e-09	53.1	WRKY	0	1
Cs6Chr10017226	LOC_Os02g43560	64.52	186	1	174	1	186	2e-63	191	WRKY	1	1
Cs6Chr10038710	LOC_Os10g42850	79.81	104	157	260	121	216	7e-51	170	WRKY	0	1	MSTRG.52382.2	cis
Cs6Chr10041548	LOC_Os02g47060	72.03	118	115	228	150	258	1e-42	147	WRKY	0	1
Cs6Chr10051754	LOC_Os02g08440	67.96	362	1	338	1	348	9e-140	397	WRKY	1	0
Cs714contig10000400	LOC_Os10g42850	78.38	74	153	226	124	189	5e-30	112	WRKY	0	1
Cs7Chr10010313	LOC_Os12g32250	74.05	524	18	486	21	540	0	670	WRKY	1	0	MSTRG.54862.2	cis
Cs7Chr10014428	LOC_Os11g02540	39.01	223	91	309	111	311	2e-36	130	WRKY	1	1
Cs7Chr10014430	LOC_Os11g02480	70.48	227	1	225	1	224	3e-92	266	WRKY	0	1
Cs8Chr10011214	LOC_Os09g25060	65.66	166	37	193	53	215	4e-65	201	WRKY	0	1
Cs8Chr10034603	LOC_Os12g01180	48.36	213	52	253	240	446	1e-45	157	WRKY	0	1
Cs8Chr10034626	LOC_Os08g09800	48.99	745	1	677	42	780	0	653	WRKY	0	1
Cs8Chr10048491	LOC_Os04g51560	48.15	297	1	272	1	275	4e-57	182	WRKY	1	0
Cs8Chr10050324	LOC_Os08g38990	63.99	486	1	483	1	478	0	555	WRKY	1	1
Cs908contig10001119	LOC_Os08g09800	36.59	82	217	298	767	848	2e-13	67.8	WRKY	0	1	MSTRG.74749.6	cis
Cs9Chr10005148	LOC_Os09g25070	62.21	172	81	237	101	272	2e-58	183	WRKY	0	1
Cs9Chr10014316	LOC_Os06g30860	42.99	314	1	270	1	300	2e-48	165	WRKY	0	1
Cs9Chr10019375	LOC_Os09g16510	60.48	248	1	228	1	248	5e-76	233	WRKY	1	1
Cs9Chr10019376	LOC_Os09g16510	56.93	267	1	244	1	256	3e-79	240	WRKY	1	0
Cs9Chr10019377	LOC_Os09g16510	56.71	365	1	327	1	360	2e-98	291	WRKY	1	0
Cs9Chr10044010	LOC_Os06g05380	71.55	239	85	321	1	236	2e-103	321	WRKY	0	1
Cs9Chr10046016	LOC_Os06g30860	42.12	311	1	268	1	290	1e-44	155	WRKY	1	1
Cs10Chr10022641	LOC_Os02g42950	64.5	262	12	268	11	256	4e-84	249	YABBY	1	1
Cs11Chr10049695	LOC_Os07g06620	82.81	128	1	127	34	161	2e-72	211	YABBY	1	1
Cs11Chr10053980	LOC_Os10g36420	49.1	279	50	318	58	288	1e-41	144	YABBY	0	1
Cs12Chr10037617	LOC_Os04g45330	71.27	268	1	250	1	266	2e-105	303	YABBY	0	1
Cs1Chr10014179	LOC_Os03g44710	77.71	166	141	304	24	186	5e-87	255	YABBY	0	1	MSTRG.7464.1	cis
Cs2Chr10010046	LOC_Os10g36420	45.92	196	198	385	149	313	3e-31	117	YABBY	0	1
Cs2Chr10040280	LOC_Os07g06620	84.17	139	9	146	23	161	2e-85	244	YABBY	1	1
Cs4Chr10033085	LOC_Os12g42610	74.16	209	109	306	1	206	6e-102	294	YABBY	0	1
Cs5Chr10035844	LOC_Os04g45330	52.06	267	1	194	1	266	2e-65	199	YABBY	1	1
Cs6Chr10045857	LOC_Os02g42950	82.1	257	1	255	1	256	7e-122	344	YABBY	0	1
Cs7Chr10006480	LOC_Os12g42610	45.54	202	12	199	23	206	3e-39	130	YABBY	0	1
Cs12Chr10013126	LOC_Os04g35500	66.2	216	1157	1342	1	216	2e-67	225	ZF-HD	0	1	MSTRG.18854.28	cis
Cs1374contig10013912	LOC_Os09g29130	77.37	190	1	186	13	198	7e-86	254	ZF-HD	0	1	MSTRG.72546.1	cis
Cs14Chr10025853	LOC_Os11g13930	55.01	369	1	339	1	365	1e-83	259	ZF-HD	1	1
Cs1Chr10031320	LOC_Os03g50920	72.13	183	1	180	1	181	3e-76	227	ZF-HD	0	1
Cs1Chr10054589	LOC_Os03g50920	89.23	65	1	65	1	63	3e-36	125	ZF-HD	0	1
Cs2Chr10039892	LOC_Os05g50310	63.1	187	26	212	42	228	5e-63	194	ZF-HD	1	1	MSTRG.30851.20	cis
Cs4Chr10018119	LOC_Os11g03420	58.04	112	1	101	1	103	4e-25	93.6	ZF-HD	0	1
Cs4Chr10044931	LOC_Os12g10630	63.04	257	1	254	1	242	1e-73	225	ZF-HD	1	0
Cs6Chr10007726	LOC_Os02g47770	49.69	163	118	250	107	268	8e-20	86.3	ZF-HD	0	1
Cs7Chr10014392	LOC_Os11g03420	67	100	1	87	1	100	3e-32	105	ZF-HD	1	1
Cs8Chr10029121	LOC_Os08g37400	68.53	251	13	253	15	257	1e-73	224	ZF-HD	0	1
Cs8Chr10040676	LOC_Os08g34010	47.26	292	1	262	1	292	7e-50	166	ZF-HD	0	1
Cs8Chr10050402	LOC_Os08g37400	69.23	286	13	282	15	288	2e-98	287	ZF-HD	0	1
Cs9Chr10005160	LOC_Os09g24820	48.97	292	1	283	1	266	4e-56	184	ZF-HD	1	1
Cs9Chr10032745	LOC_Os09g24810	67.9	81	157	226	12	91	2e-27	98.6	ZF-HD	0	1

## Sheet: Ray et al,2011
Summary of rice homologs of the differentially expressed TFs identified in C. songorica water-stressed transcriptome previously associated to drought according to the Modulation analysis by Ray S, Dansana PK, Giri J, Deveshwar P, Arora R, Agarwal P, Khurana JP, Kapoor S, Tyagi AK: Modulation of transcription factor and metabolic pathway genes in response to water-deficit stress in rice. Functiona…
Rice genes homologs to C. songorica differentially expressed TF genes	Family	Regulation of matching drought rice gene	Matching C. songorica genes
LOC_Os07g13170	AP2	up	1
LOC_Os06g43220	AP2	up	2
LOC_Os06g05340	AP2	up	2
LOC_Os04g55970	AP2	up	1
LOC_Os04g55560	AP2	up	2
LOC_Os03g60430	AP2	down	2
LOC_Os03g56050	AP2	down	6
LOC_Os02g40070	AP2		1
LOC_Os12g41950	ARF	down	2
LOC_Os12g29520	ARF	down	2
LOC_Os10g33940	ARF	down	1
LOC_Os08g40900	ARF	down	1
LOC_Os06g48950	ARF	up	1
LOC_Os06g47150	ARF	up	1
LOC_Os06g46410	ARF	up	3
LOC_Os06g09660	ARF	up	1
LOC_Os05g48870	ARF	up	2
LOC_Os05g43920	ARF	up	1
LOC_Os04g59430	ARF	up	1
LOC_Os04g57610	ARF	up	1
LOC_Os04g56850	ARF	up	2
LOC_Os04g43910	ARF	up	2
LOC_Os04g36054	ARF	up	3
LOC_Os02g41800	ARF		2
LOC_Os02g35140	ARF		1
LOC_Os02g06910	ARF		1
LOC_Os02g04810	ARF		2
LOC_Os01g70270	ARF		11
LOC_Os01g48060	ARF		2
LOC_Os06g43910	ARR-B	up	1
LOC_Os06g08440	ARR-B	up	5
LOC_Os03g12350	ARR-B		2
LOC_Os02g08500	ARR-B		3
LOC_Os01g67770	ARR-B		5
LOC_Os12g06080	B3	down	1
LOC_Os11g05740	B3	down	1
LOC_Os10g39190	B3	down	1
LOC_Os08g01090	B3	down	1
LOC_Os07g17230	B3	up	89
LOC_Os06g09420	B3	up	1
LOC_Os06g01860	B3	up	1
LOC_Os05g40280	B3	up	1
LOC_Os04g31730	B3	up	1
LOC_Os03g42430	B3		1
LOC_Os03g42230	B3		6
LOC_Os03g11370	B3		2
LOC_Os03g08620	B3		1
LOC_Os01g67830	B3		1
LOC_Os01g52514	B3		1
LOC_Os01g51610	B3		1
LOC_Os01g13300	B3		1
LOC_Os10g02584	BBR-BPC	down	1
LOC_Os06g04010	BBR-BPC	up	1
LOC_Os07g39220	BES1	up	2
LOC_Os06g35900	BES1	up	3
LOC_Os02g03690	BES1		10
LOC_Os12g41650	bHLH	down	1
LOC_Os12g32400	bHLH	down	1
LOC_Os11g41640	bHLH	down	1
LOC_Os11g38870	bHLH	down	2
LOC_Os11g32100	bHLH	down	3
LOC_Os11g25560	bHLH	down	3
LOC_Os11g06010	bHLH	down	2
LOC_Os10g42430	bHLH	down	1
LOC_Os10g40740	bHLH	down	1
LOC_Os10g26460	bHLH	down	3
LOC_Os09g34330	bHLH	down	1
LOC_Os09g33580	bHLH	down	2
LOC_Os09g32510	bHLH	down	1
LOC_Os09g29830	bHLH	down	1
LOC_Os09g29360	bHLH	down	2
LOC_Os09g28210	bHLH	down	1
LOC_Os08g42470	bHLH	down	2
LOC_Os08g41320	bHLH	down	2
LOC_Os08g37730	bHLH	down	2
LOC_Os08g37290	bHLH	down	1
LOC_Os08g33590	bHLH	down	2
LOC_Os08g08160	bHLH	down	4
LOC_Os07g43530	bHLH	down	1
LOC_Os07g36460	bHLH	up	1
LOC_Os06g50900	bHLH	up	1
LOC_Os06g37410	bHLH	up	1
LOC_Os06g33450	bHLH	up	1
LOC_Os06g09370	bHLH	up	1
LOC_Os06g06900	bHLH	up	1
LOC_Os05g50900	bHLH	up	1
LOC_Os05g46370	bHLH	up	1
LOC_Os05g42180	bHLH	up	1
LOC_Os05g11070	bHLH	up	1
LOC_Os05g06520	bHLH	up	1
LOC_Os05g04740	bHLH	up	2
LOC_Os04g54900	bHLH	up	2
LOC_Os04g53990	bHLH	up	2
LOC_Os04g47040	bHLH	up	1
LOC_Os04g31290	bHLH	up	3
LOC_Os04g28280	bHLH	up	2
LOC_Os04g23550	bHLH	up	2
LOC_Os04g23440	bHLH	up	1
LOC_Os03g59670	bHLH	down	2
LOC_Os03g58830	bHLH	down	1
LOC_Os03g56950	bHLH	down	3
LOC_Os03g55220	bHLH	down	1
LOC_Os03g53020	bHLH	down	2
LOC_Os03g51910	bHLH	down	2
LOC_Os03g51580	bHLH	down	2
LOC_Os03g46860	bHLH	down	3
LOC_Os03g43810	bHLH		1
LOC_Os03g27390	bHLH		1
LOC_Os03g26210	bHLH		1
LOC_Os03g12940	bHLH		3
LOC_Os03g12760	bHLH		1
LOC_Os03g10770	bHLH		1
LOC_Os03g08930	bHLH		3
LOC_Os03g07540	bHLH		1
LOC_Os03g04310	bHLH		5
LOC_Os03g03000	bHLH		2
LOC_Os02g56140	bHLH		2
LOC_Os02g55250	bHLH		1
LOC_Os02g52190	bHLH		2
LOC_Os02g51320	bHLH		1
LOC_Os02g46560	bHLH		4
LOC_Os02g39140	bHLH		2
LOC_Os02g12820	bHLH		1
LOC_Os01g72370	bHLH		3
LOC_Os01g70310	bHLH		3
LOC_Os01g68700	bHLH		1
LOC_Os01g64560	bHLH		5
LOC_Os01g57580	bHLH		3
LOC_Os01g51140	bHLH		3
LOC_Os01g50940	bHLH		3
LOC_Os01g38610	bHLH		2
LOC_Os01g33400	bHLH		1
LOC_Os01g11910	bHLH		2
LOC_Os01g09990	bHLH		2
LOC_Os01g02110	bHLH		1
LOC_Os01g01870	bHLH		2
LOC_Os01g01840	bHLH		1
LOC_Os01g01600	bHLH		2
LOC_Os12g40920	bZIP	down	2
LOC_Os12g06010	bZIP	down	1
LOC_Os11g05640	bZIP	down	3
LOC_Os11g05480	bZIP	down	2
LOC_Os10g38820	bZIP	down	1
LOC_Os09g36910	bZIP	down	2
LOC_Os09g31390	bZIP	down	2
LOC_Os09g29820	bZIP	down	1
LOC_Os09g28310	bZIP	down	1
LOC_Os09g13575	bZIP	down	1
LOC_Os09g10840	bZIP	down	2
LOC_Os08g43090	bZIP	down	2
LOC_Os08g36790	bZIP	down	2
LOC_Os08g07970	bZIP	down	2
LOC_Os07g48660	bZIP	down	2
LOC_Os07g44950	bZIP	down	1
LOC_Os07g10890	bZIP	up	3
LOC_Os06g50600	bZIP	up	1
LOC_Os06g50310	bZIP	up	1
LOC_Os06g45140	bZIP	up	1
LOC_Os06g43870	bZIP	up	1
LOC_Os06g41770	bZIP	up	2
LOC_Os06g41100	bZIP	up	1
LOC_Os06g15480	bZIP	up	2
LOC_Os06g10880	bZIP	up	3
LOC_Os05g49420	bZIP	up	1
LOC_Os05g41540	bZIP	up	3
LOC_Os05g37170	bZIP	up	2
LOC_Os05g34050	bZIP	up	1
LOC_Os05g03865	bZIP	up	2
LOC_Os04g54474	bZIP	up	2
LOC_Os04g41820	bZIP	up	1
LOC_Os03g56010	bZIP	down	2
LOC_Os03g21800	bZIP		1
LOC_Os03g20650	bZIP		1
LOC_Os03g19375	bZIP		1
LOC_Os02g52780	bZIP		2
LOC_Os02g33560	bZIP		1
LOC_Os02g16680	bZIP		1
LOC_Os02g14910	bZIP		2
LOC_Os02g10860	bZIP		2
LOC_Os02g09830	bZIP		2
LOC_Os02g03960	bZIP		1
LOC_Os02g03580	bZIP		1
LOC_Os01g64730	bZIP		2
LOC_Os01g64020	bZIP		3
LOC_Os01g59760	bZIP		1
LOC_Os01g59350	bZIP		1
LOC_Os01g55150	bZIP		2
LOC_Os01g46970	bZIP		2
LOC_Os01g36220	bZIP		1
LOC_Os01g17260	bZIP		2
LOC_Os01g11350	bZIP		2
LOC_Os01g07880	bZIP		3
LOC_Os12g39400	C2H2	down	4
LOC_Os11g25610	C2H2	down	1
LOC_Os11g06840	C2H2	down	3
LOC_Os09g38610	C2H2	down	1
LOC_Os09g31140	C2H2	down	1
LOC_Os09g27650	C2H2	down	2
LOC_Os09g26210	C2H2	down	7
LOC_Os08g44050	C2H2	down	2
LOC_Os08g39390	C2H2	down	3
LOC_Os08g36390	C2H2	down	2
LOC_Os07g44640	C2H2	down	5
LOC_Os07g39970	C2H2	up	2
LOC_Os07g01180	C2H2	up	1
LOC_Os06g40960	C2H2	up	2
LOC_Os06g20020	C2H2	up	1
LOC_Os06g10470	C2H2	up	6
LOC_Os06g07020	C2H2	up	1
LOC_Os05g51830	C2H2	up	2
LOC_Os05g38620	C2H2	up	2
LOC_Os05g37190	C2H2	up	2
LOC_Os05g02390	C2H2	up	2
LOC_Os04g59380	C2H2	up	1
LOC_Os04g47860	C2H2	up	1
LOC_Os04g46680	C2H2	up	2
LOC_Os04g39050	C2H2	up	1
LOC_Os04g36650	C2H2	up	1
LOC_Os04g08060	C2H2	down	1
LOC_Os04g02510	C2H2	down	3
LOC_Os03g62230	C2H2	down	1
LOC_Os03g60560	C2H2	down	1
LOC_Os03g55540	C2H2	down	2
LOC_Os03g32230	C2H2		1
LOC_Os03g17150	C2H2		2
LOC_Os03g15790	C2H2		1
LOC_Os03g13600	C2H2		5
LOC_Os03g05480	C2H2		1
LOC_Os02g57790	C2H2		2
LOC_Os02g45054	C2H2		2
LOC_Os02g44120	C2H2		1
LOC_Os02g08510	C2H2		2
LOC_Os01g67970	C2H2		3
LOC_Os01g65080	C2H2		2
LOC_Os01g63980	C2H2		2
LOC_Os01g62190	C2H2		2
LOC_Os01g57650	C2H2		2
LOC_Os01g57020	C2H2		10
LOC_Os01g39110	C2H2		3
LOC_Os01g14010	C2H2		1
LOC_Os12g03554	C3H	down	1
LOC_Os10g25220	C3H	down	1
LOC_Os06g46890	C3H	up	2
LOC_Os06g46400	C3H	up	4
LOC_Os06g41384	C3H	up	1
LOC_Os06g32860	C3H	up	3
LOC_Os06g21390	C3H	up	2
LOC_Os05g45020	C3H	up	1
LOC_Os05g10670	C3H	up	4
LOC_Os05g03760	C3H	up	1
LOC_Os04g02730	C3H	down	1
LOC_Os04g01480	C3H	down	2
LOC_Os03g49170	C3H	down	1
LOC_Os03g18950	C3H		1
LOC_Os03g02160	C3H		2
LOC_Os02g45480	C3H		16
LOC_Os02g19804	C3H		2
LOC_Os01g68860	C3H		1
LOC_Os01g45730	C3H		2
LOC_Os01g39100	C3H		1
LOC_Os01g09620	C3H		1
LOC_Os10g22950	CAMTA	down	1
LOC_Os07g30774	CAMTA	up	1
LOC_Os04g31900	CAMTA	up	1
LOC_Os03g09100	CAMTA		1
LOC_Os01g69910	CAMTA		1
LOC_Os09g06464	CO-like	down	1
LOC_Os08g15050	CO-like	down	2
LOC_Os07g47140	CO-like	down	3
LOC_Os06g19444	CO-like	up	1
LOC_Os06g16370	CO-like	up	2
LOC_Os06g15330	CO-like	up	2
LOC_Os04g42020	CO-like	up	3
LOC_Os03g50310	CO-like	down	4
LOC_Os02g49880	CO-like		2
LOC_Os02g39710	CO-like		1
LOC_Os02g08150	CO-like		2
LOC_Os07g07974	CPP	up	1
LOC_Os05g43380	CPP	up	1
LOC_Os03g43730	CPP		1
LOC_Os05g11510	DBB	up	2
LOC_Os04g45690	DBB	up	1
LOC_Os02g43170	DBB		1
LOC_Os02g39360	DBB		2
LOC_Os01g10580	DBB		1
LOC_Os12g39990	Dof	down	3
LOC_Os12g38200	Dof	down	2
LOC_Os10g35300	Dof	down	2
LOC_Os09g29960	Dof	down	1
LOC_Os08g38220	Dof	down	1
LOC_Os07g32510	Dof	up	1
LOC_Os05g36900	Dof	up	1
LOC_Os04g58190	Dof	up	1
LOC_Os04g47990	Dof	up	1
LOC_Os03g60630	Dof	down	1
LOC_Os03g55610	Dof	down	2
LOC_Os03g16850	Dof		1
LOC_Os03g07360	Dof		3
LOC_Os02g49440	Dof		2
LOC_Os02g47810	Dof		1
LOC_Os02g45200	Dof		2
LOC_Os01g64590	Dof		1
LOC_Os01g55340	Dof		1
LOC_Os01g48290	Dof		2
LOC_Os01g15900	Dof		2
LOC_Os01g09720	Dof		1
LOC_Os12g06200	E2F/DP	down	1
LOC_Os04g02140	E2F/DP	down	1
LOC_Os03g05760	E2F/DP		1
LOC_Os02g50630	E2F/DP		1
LOC_Os01g48700	E2F/DP		1
LOC_Os08g39830	EIL	down	1
LOC_Os07g48630	EIL	down	1
LOC_Os03g20780	EIL		1
LOC_Os11g06770	ERF	down	2
LOC_Os10g41330	ERF	down	2
LOC_Os10g41130	ERF	down	2
LOC_Os10g22600	ERF	down	2
LOC_Os09g26420	ERF	down	2
LOC_Os09g13940	ERF	down	1
LOC_Os08g45110	ERF	down	2
LOC_Os08g42550	ERF	down	16
LOC_Os08g36920	ERF	down	2
LOC_Os08g34360	ERF	down	1
LOC_Os08g31580	ERF	down	1
LOC_Os07g47790	ERF	down	1
LOC_Os07g42510	ERF	up	1
LOC_Os07g22770	ERF	up	1
LOC_Os06g40150	ERF	up	2
LOC_Os06g11860	ERF	up	1
LOC_Os06g10780	ERF	up	2
LOC_Os06g09390	ERF	up	2
LOC_Os06g08340	ERF	up	1
LOC_Os06g07030	ERF	up	2
LOC_Os05g41780	ERF	up	1
LOC_Os05g36100	ERF	up	1
LOC_Os05g29810	ERF	up	1
LOC_Os05g27930	ERF	up	2
LOC_Os05g25260	ERF	up	2
LOC_Os04g52090	ERF	up	4
LOC_Os04g46410	ERF	up	1
LOC_Os04g46400	ERF	up	2
LOC_Os04g34970	ERF	up	2
LOC_Os04g32620	ERF	up	2
LOC_Os03g64260	ERF	down	1
LOC_Os03g60120	ERF	down	2
LOC_Os03g15660	ERF		1
LOC_Os03g09170	ERF		1
LOC_Os03g08500	ERF		2
LOC_Os03g08470	ERF		1
LOC_Os03g07940	ERF		2
LOC_Os02g55380	ERF		1
LOC_Os02g54160	ERF		1
LOC_Os02g52670	ERF		2
LOC_Os02g51670	ERF		2
LOC_Os02g45420	ERF		2
LOC_Os02g43970	ERF		2
LOC_Os02g43940	ERF		1
LOC_Os02g43790	ERF		1
LOC_Os02g42585	ERF		1
LOC_Os02g13710	ERF		2
LOC_Os02g10760	ERF		2
LOC_Os02g09650	ERF		2
LOC_Os01g66270	ERF		1
LOC_Os01g64790	ERF		2
LOC_Os01g58420	ERF		2
LOC_Os01g46870	ERF		1
LOC_Os01g21120	ERF		2
LOC_Os01g12440	ERF		1
LOC_Os12g12380	FAR1	down	1
LOC_Os11g19030	FAR1	down	1
LOC_Os11g12490	FAR1	down	5
LOC_Os11g05340	FAR1	down	7
LOC_Os10g34884	FAR1	down	2
LOC_Os10g14040	FAR1	down	8
LOC_Os07g01270	FAR1	up	1
LOC_Os06g39090	FAR1	up	3
LOC_Os05g03800	FAR1	up	3
LOC_Os04g22990	FAR1	up	3
LOC_Os03g50900	FAR1	down	1
LOC_Os03g41800	FAR1		1
LOC_Os02g39220	FAR1		19
LOC_Os02g29640	FAR1		3
LOC_Os01g16660	FAR1		1
LOC_Os11g01480	G2-like	down	4
LOC_Os09g23200	G2-like	down	2
LOC_Os09g12750	G2-like	down	2
LOC_Os08g33750	G2-like	down	2
LOC_Os08g33050	G2-like	down	2
LOC_Os08g06370	G2-like	down	2
LOC_Os07g02800	G2-like	up	3
LOC_Os06g49040	G2-like	up	2
LOC_Os06g45890	G2-like	up	2
LOC_Os06g45410	G2-like	up	1
LOC_Os06g35140	G2-like	up	1
LOC_Os06g24070	G2-like	up	2
LOC_Os05g41240	G2-like	up	1
LOC_Os05g40960	G2-like	up	2
LOC_Os05g34110	G2-like	up	1
LOC_Os04g47890	G2-like	up	1
LOC_Os03g55760	G2-like	down	5
LOC_Os03g45194	G2-like		11
LOC_Os03g20900	G2-like		1
LOC_Os03g03760	G2-like		2
LOC_Os02g47190	G2-like		1
LOC_Os02g07770	G2-like		2
LOC_Os02g04640	G2-like		2
LOC_Os01g74020	G2-like		1
LOC_Os01g13740	G2-like		2
LOC_Os12g42970	GATA	down	1
LOC_Os10g40810	GATA	down	4
LOC_Os06g37450	GATA	up	2
LOC_Os05g49280	GATA	up	1
LOC_Os03g61570	GATA	down	1
LOC_Os03g52450	GATA	down	1
LOC_Os03g47970	GATA	down	1
LOC_Os03g05160	GATA		1
LOC_Os02g56250	GATA		1
LOC_Os02g12790	GATA		2
LOC_Os01g54210	GATA		2
LOC_Os01g47360	GATA		2
LOC_Os03g50110	GeBP	down	1
LOC_Os02g53150	GeBP		2
LOC_Os01g14720	GeBP		1
LOC_Os12g04370	GRAS	down	1
LOC_Os11g47890	GRAS	down	1
LOC_Os11g31100	GRAS	down	1
LOC_Os10g40390	GRAS	down	1
LOC_Os07g40020	GRAS	up	2
LOC_Os07g39820	GRAS	up	2
LOC_Os06g03710	GRAS	up	1
LOC_Os05g42130	GRAS	up	1
LOC_Os05g40710	GRAS	up	2
LOC_Os04g50060	GRAS	up	1
LOC_Os04g46860	GRAS	up	2
LOC_Os04g35250	GRAS	up	1
LOC_Os03g51330	GRAS	down	1
LOC_Os03g48450	GRAS	down	1
LOC_Os03g31880	GRAS		2
LOC_Os03g29480	GRAS		1
LOC_Os03g09280	GRAS		1
LOC_Os02g45760	GRAS		2
LOC_Os02g44370	GRAS		1
LOC_Os02g10360	GRAS		1
LOC_Os01g65900	GRAS		1
LOC_Os11g35030	GRF	down	1
LOC_Os06g10310	GRF	up	1
LOC_Os04g51190	GRF	up	2
LOC_Os03g51970	GRF	down	2
LOC_Os03g47140	GRF	down	1
LOC_Os02g53690	GRF		2
LOC_Os02g47280	GRF		1
LOC_Os02g45570	GRF		2
LOC_Os08g32990	HB-other	down	1
LOC_Os06g39906	HB-other	up	2
LOC_Os06g29020	HB-other	up	1
LOC_Os05g48820	HB-other	up	3
LOC_Os05g25600	HB-other	up	6
LOC_Os06g12400	HB-PHD	up	2
LOC_Os12g41860	HD-ZIP	down	2
LOC_Os10g42490	HD-ZIP	down	2
LOC_Os10g41230	HD-ZIP	down	2
LOC_Os10g33960	HD-ZIP	down	2
LOC_Os10g26500	HD-ZIP	down	2
LOC_Os10g23090	HD-ZIP	down	2
LOC_Os10g01470	HD-ZIP	down	1
LOC_Os09g35910	HD-ZIP	down	2
LOC_Os09g35760	HD-ZIP	down	1
LOC_Os09g29460	HD-ZIP	down	2
LOC_Os09g27450	HD-ZIP	down	2
LOC_Os09g21180	HD-ZIP	down	2
LOC_Os08g37580	HD-ZIP	down	2
LOC_Os08g36220	HD-ZIP	down	2
LOC_Os08g08820	HD-ZIP	down	2
LOC_Os08g04190	HD-ZIP	down	1
LOC_Os07g39320	HD-ZIP	up	1
LOC_Os06g10600	HD-ZIP	up	4
LOC_Os06g04870	HD-ZIP	up	2
LOC_Os06g04850	HD-ZIP	up	2
LOC_Os04g53540	HD-ZIP	up	2
LOC_Os04g48070	HD-ZIP	up	2
LOC_Os04g46350	HD-ZIP	up	1
LOC_Os04g45810	HD-ZIP	up	2
LOC_Os03g43930	HD-ZIP		3
LOC_Os03g12860	HD-ZIP		1
LOC_Os03g10210	HD-ZIP		2
LOC_Os03g07450	HD-ZIP		2
LOC_Os02g45250	HD-ZIP		2
LOC_Os02g43330	HD-ZIP		2
LOC_Os02g35770	HD-ZIP		2
LOC_Os02g05640	HD-ZIP		3
LOC_Os01g55549	HD-ZIP		1
LOC_Os01g45570	HD-ZIP		2
LOC_Os10g28340	HSF	down	1
LOC_Os09g28354	HSF	down	2
LOC_Os09g28200	HSF	down	1
LOC_Os08g43334	HSF	down	2
LOC_Os07g44690	HSF	down	1
LOC_Os06g35960	HSF	up	1
LOC_Os05g45410	HSF	up	2
LOC_Os03g63750	HSF	down	1
LOC_Os03g58160	HSF	down	1
LOC_Os03g25120	HSF		2
LOC_Os02g32590	HSF		2
LOC_Os02g13800	HSF		2
LOC_Os01g53220	HSF		2
LOC_Os01g43590	HSF		1
LOC_Os01g39020	HSF		2
LOC_Os07g40000	LBD	up	1
LOC_Os05g27980	LBD	up	2
LOC_Os03g57670	LBD	down	1
LOC_Os03g45750	LBD	down	2
LOC_Os03g41600	LBD		2
LOC_Os03g41330	LBD		2
LOC_Os03g17810	LBD		1
LOC_Os03g05510	LBD		2
LOC_Os02g57490	LBD		2
LOC_Os01g66590	LBD		3
LOC_Os01g60960	LBD		1
LOC_Os01g32770	LBD		2
LOC_Os04g51000	LFY	up	1
LOC_Os12g41700	LSD	down	1
LOC_Os08g06280	LSD	down	2
LOC_Os08g03610	LSD	down	1
LOC_Os03g43840	LSD		1
LOC_Os11g43740	MADS	down	1
LOC_Os11g12360	MADS	down	2
LOC_Os08g38590	MADS	down	1
LOC_Os08g02070	MADS	down	3
LOC_Os07g41370	MADS	up	1
LOC_Os07g01820	MADS	up	1
LOC_Os06g49840	MADS	up	1
LOC_Os06g30810	MADS	up	1
LOC_Os06g06750	MADS	up	1
LOC_Os05g34940	MADS	up	1
LOC_Os04g52410	MADS	up	1
LOC_Os04g23910	MADS	up	1
LOC_Os03g54160	MADS	down	2
LOC_Os02g52340	MADS		1
LOC_Os02g49840	MADS		1
LOC_Os02g36924	MADS		5
LOC_Os02g01355	MADS		2
LOC_Os01g69850	MADS		1
LOC_Os01g68560	MADS		1
LOC_Os01g66030	MADS		2
LOC_Os01g52680	MADS		2
LOC_Os01g10504	MADS		1
LOC_Os12g41920	MYB	down	2
LOC_Os12g37690	MYB	down	2
LOC_Os12g33950	MYB	down	2
LOC_Os12g13570	MYB	down	1
LOC_Os11g47460	MYB	down	2
LOC_Os11g45740	MYB	down	4
LOC_Os11g10130	MYB	down	2
LOC_Os10g41260	MYB	down	1
LOC_Os10g41200	MYB	down	2
LOC_Os10g20990	MYB	down	3
LOC_Os09g31454	MYB	down	1
LOC_Os09g26170	MYB	down	1
LOC_Os09g01960	MYB	down	2
LOC_Os08g43550	MYB	down	1
LOC_Os08g39980	MYB	down	1
LOC_Os08g37970	MYB	down	1
LOC_Os08g34960	MYB	down	1
LOC_Os08g33800	MYB	down	2
LOC_Os08g33660	MYB	down	1
LOC_Os08g33150	MYB	down	1
LOC_Os08g15020	MYB	down	3
LOC_Os08g06110	MYB	down	2
LOC_Os08g05520	MYB	down	2
LOC_Os08g04840	MYB	down	1
LOC_Os07g48870	MYB	down	1
LOC_Os07g44090	MYB	down	3
LOC_Os07g43580	MYB	down	2
LOC_Os07g43420	MYB	down	4
LOC_Os07g37210	MYB	up	2
LOC_Os07g31470	MYB	up	2
LOC_Os06g51260	MYB	up	2
LOC_Os06g45840	MYB	up	1
LOC_Os06g14670	MYB	up	1
LOC_Os06g11780	MYB	up	2
LOC_Os06g01670	MYB	up	1
LOC_Os05g51160	MYB	up	1
LOC_Os05g50340	MYB	up	4
LOC_Os05g37730	MYB	up	1
LOC_Os05g37060	MYB	up	2
LOC_Os05g04820	MYB	up	2
LOC_Os05g03550	MYB	up	1
LOC_Os05g02420	MYB	up	1
LOC_Os04g58020	MYB	up	2
LOC_Os04g50770	MYB	up	2
LOC_Os04g47750	MYB	up	2
LOC_Os04g43680	MYB	up	1
LOC_Os04g42950	MYB	up	1
LOC_Os04g38740	MYB	up	1
LOC_Os04g30890	MYB	up	2
LOC_Os03g62379	MYB	down	2
LOC_Os03g56090	MYB	down	1
LOC_Os03g53960	MYB	down	2
LOC_Os03g51110	MYB	down	1
LOC_Os03g31230	MYB		1
LOC_Os03g25550	MYB		1
LOC_Os03g20090	MYB		3
LOC_Os03g13790	MYB		2
LOC_Os03g04900	MYB		2
LOC_Os02g54520	MYB		1
LOC_Os02g49986	MYB		1
LOC_Os02g47744	MYB		1
LOC_Os02g46780	MYB		2
LOC_Os02g46030	MYB		3
LOC_Os02g45670	MYB		2
LOC_Os02g42870	MYB		2
LOC_Os02g40530	MYB		2
LOC_Os02g36890	MYB		1
LOC_Os02g17190	MYB		1
LOC_Os01g64360	MYB		2
LOC_Os01g63680	MYB		3
LOC_Os01g63460	MYB		1
LOC_Os01g52410	MYB		1
LOC_Os01g49160	MYB		1
LOC_Os01g43180	MYB		1
LOC_Os01g41900	MYB		2
LOC_Os01g36460	MYB		2
LOC_Os01g34060	MYB		2
LOC_Os01g19970	MYB		1
LOC_Os01g19330	MYB		1
LOC_Os01g18240	MYB		1
LOC_Os01g16810	MYB		1
LOC_Os01g12860	MYB		2
LOC_Os01g09760	MYB		1
LOC_Os01g09640	MYB		2
LOC_Os01g09590	MYB		1
LOC_Os01g09280	MYB		1
LOC_Os01g04930	MYB		1
LOC_Os01g03720	MYB		1
LOC_Os12g41680	NAC	down	1
LOC_Os12g29330	NAC	down	2
LOC_Os12g03050	NAC	down	2
LOC_Os12g03040	NAC	down	1
LOC_Os11g05614	NAC	down	1
LOC_Os11g04360	NAC	down	29
LOC_Os11g03300	NAC	down	3
LOC_Os10g33760	NAC	down	2
LOC_Os09g38000	NAC	down	1
LOC_Os09g33490	NAC	down	2
LOC_Os09g32260	NAC	down	2
LOC_Os08g42400	NAC	down	1
LOC_Os08g33910	NAC	down	1
LOC_Os08g33670	NAC	down	1
LOC_Os08g10080	NAC	down	2
LOC_Os08g06140	NAC	down	3
LOC_Os08g02300	NAC	down	2
LOC_Os08g02160	NAC	down	1
LOC_Os07g48550	NAC	down	1
LOC_Os07g48450	NAC	down	3
LOC_Os07g37920	NAC	up	2
LOC_Os07g12340	NAC	up	1
LOC_Os07g04560	NAC	up	1
LOC_Os06g46270	NAC	up	2
LOC_Os06g23650	NAC	up	1
LOC_Os06g04090	NAC	up	3
LOC_Os06g01480	NAC	up	2
LOC_Os05g48850	NAC	up	2
LOC_Os05g37080	NAC	up	1
LOC_Os05g35170	NAC	up	1
LOC_Os05g34830	NAC	up	2
LOC_Os05g26049	NAC	up	1
LOC_Os04g43560	NAC	up	4
LOC_Os04g38720	NAC	up	1
LOC_Os03g60080	NAC	down	2
LOC_Os03g56580	NAC	down	3
LOC_Os03g42630	NAC		2
LOC_Os03g21060	NAC		3
LOC_Os03g21030	NAC		3
LOC_Os03g04070	NAC		2
LOC_Os03g03540	NAC		2
LOC_Os03g02800	NAC		2
LOC_Os02g57650	NAC		1
LOC_Os02g56600	NAC		2
LOC_Os02g42970	NAC		2
LOC_Os02g38130	NAC		1
LOC_Os02g36880	NAC		1
LOC_Os02g34970	NAC		2
LOC_Os02g18460	NAC		1
LOC_Os02g15340	NAC		2
LOC_Os01g71790	NAC		1
LOC_Os01g70110	NAC		2
LOC_Os01g66490	NAC		1
LOC_Os01g66120	NAC		2
LOC_Os01g64310	NAC		1
LOC_Os01g59640	NAC		1
LOC_Os01g48446	NAC		2
LOC_Os01g48130	NAC		1
LOC_Os01g15640	NAC		1
LOC_Os01g09550	NAC		3
LOC_Os12g41880	NF-YA	down	2
LOC_Os08g09690	NF-YA	down	1
LOC_Os03g48970	NF-YA	down	2
LOC_Os03g07880	NF-YA		1
LOC_Os02g53620	NF-YA		1
LOC_Os05g38820	NF-YB	up	1
LOC_Os03g29970	NF-YB		2
LOC_Os09g30310	NF-YC	down	1
LOC_Os08g10560	NF-YC	down	33
LOC_Os05g41450	NF-YC	up	2
LOC_Os03g63530	NF-YC	down	2
LOC_Os03g14669	NF-YC		2
LOC_Os01g39850	NF-YC		1
LOC_Os01g08790	NF-YC		2
LOC_Os05g47650	RAV	up	2
LOC_Os01g04800	RAV		2
LOC_Os01g04750	RAV		1
LOC_Os09g32944	SBP	down	1
LOC_Os09g31438	SBP	down	2
LOC_Os08g41940	SBP	down	1
LOC_Os08g39890	SBP	down	2
LOC_Os06g44860	SBP	up	2
LOC_Os04g56170	SBP	up	2
LOC_Os04g46580	SBP	up	1
LOC_Os02g08070	SBP		1
LOC_Os02g04680	SBP		1
LOC_Os01g69830	SBP		1
LOC_Os01g18850	SBP		1
LOC_Os09g36160	SRS	down	2
LOC_Os08g43410	SRS	down	1
LOC_Os06g49830	SRS	up	1
LOC_Os05g32070	SRS	up	1
LOC_Os10g41770	STAT	down	1
LOC_Os10g39030	TALE	down	1
LOC_Os07g03770	TALE	up	4
LOC_Os06g01934	TALE	up	1
LOC_Os05g38120	TALE	up	1
LOC_Os03g52239	TALE	down	2
LOC_Os03g51690	TALE	down	3
LOC_Os03g47730	TALE	down	1
LOC_Os03g03260	TALE		1
LOC_Os03g03164	TALE		1
LOC_Os02g13310	TALE		3
LOC_Os01g62920	TALE		1
LOC_Os01g19694	TALE		3
LOC_Os12g42190	TCP	down	1
LOC_Os11g07460	TCP	down	1
LOC_Os09g24480	TCP	down	1
LOC_Os08g43160	TCP	down	1
LOC_Os07g05720	TCP	up	1
LOC_Os05g43760	TCP	up	2
LOC_Os03g57190	TCP	down	2
LOC_Os02g51280	TCP		1
LOC_Os11g06410	Trihelix	down	1
LOC_Os09g38570	Trihelix	down	1
LOC_Os05g03740	Trihelix	up	1
LOC_Os04g57530	Trihelix	up	1
LOC_Os04g51320	Trihelix	up	2
LOC_Os04g45940	Trihelix	up	2
LOC_Os04g45750	Trihelix	up	1
LOC_Os03g46350	Trihelix	down	1
LOC_Os03g02240	Trihelix		2
LOC_Os02g43300	Trihelix		1
LOC_Os02g33770	Trihelix		1
LOC_Os02g33610	Trihelix		1
LOC_Os02g31160	Trihelix		2
LOC_Os02g01380	Trihelix		1
LOC_Os01g52090	Trihelix		1
LOC_Os06g05350	Whirly	up	2
LOC_Os02g06370	Whirly		1
LOC_Os07g48560	WOX	down	2
LOC_Os04g55590	WOX	up	2
LOC_Os03g20910	WOX		1
LOC_Os12g32250	WRKY	down	1
LOC_Os12g01180	WRKY	up	1
LOC_Os11g29870	WRKY	down	1
LOC_Os11g02540	WRKY	down	4
LOC_Os11g02480	WRKY	down	4
LOC_Os10g42850	WRKY	down	2
LOC_Os09g25070	WRKY	down	1
LOC_Os09g25060	WRKY	down	1
LOC_Os09g16510	WRKY	down	6
LOC_Os08g38990	WRKY	down	1
LOC_Os08g29660	WRKY	down	1
LOC_Os08g09800	WRKY	down	3
LOC_Os07g48260	WRKY	down	1
LOC_Os07g02060	WRKY	up	1
LOC_Os06g30860	WRKY	up	2
LOC_Os06g05380	WRKY	up	1
LOC_Os05g49620	WRKY	up	2
LOC_Os05g49100	WRKY	up	1
LOC_Os05g40070	WRKY	up	1
LOC_Os05g27730	WRKY	up	2
LOC_Os05g04640	WRKY	up	2
LOC_Os04g51560	WRKY	up	2
LOC_Os04g46060	WRKY	up	1
LOC_Os04g39570	WRKY	up	2
LOC_Os03g63810	WRKY	down	2
LOC_Os03g58420	WRKY	down	1
LOC_Os03g55164	WRKY	down	1
LOC_Os03g55080	WRKY	down	1
LOC_Os03g53050	WRKY	down	2
LOC_Os03g45450	WRKY		1
LOC_Os03g21710	WRKY		1
LOC_Os03g20550	WRKY		1
LOC_Os02g47060	WRKY		2
LOC_Os02g43560	WRKY		2
LOC_Os02g26430	WRKY		1
LOC_Os02g16540	WRKY		1
LOC_Os02g08440	WRKY		1
LOC_Os01g74140	WRKY		2
LOC_Os01g62514	WRKY		1
LOC_Os01g62510	WRKY		1
LOC_Os01g61080	WRKY		1
LOC_Os01g60640	WRKY		1
LOC_Os01g60600	WRKY		2
LOC_Os01g60520	WRKY		2
LOC_Os01g53260	WRKY		1
LOC_Os01g47560	WRKY		2
LOC_Os01g46800	WRKY		1
LOC_Os01g43650	WRKY		1
LOC_Os01g43550	WRKY		2
LOC_Os01g40430	WRKY		1
LOC_Os01g18584	WRKY		2
LOC_Os01g14440	WRKY		2
LOC_Os01g09080	WRKY		1
LOC_Os12g42610	YABBY	down	2
LOC_Os10g36420	YABBY	down	2
LOC_Os07g06620	YABBY	up	2
LOC_Os04g45330	YABBY	up	2
LOC_Os03g44710	YABBY		1
LOC_Os02g42950	YABBY		2
LOC_Os12g10630	ZF-HD	down	1
LOC_Os11g13930	ZF-HD	down	1
LOC_Os11g03420	ZF-HD	down	2
LOC_Os09g29130	ZF-HD	down	1
LOC_Os09g24820	ZF-HD	down	1
LOC_Os09g24810	ZF-HD	down	1
LOC_Os08g37400	ZF-HD	down	2
LOC_Os08g34010	ZF-HD	down	1
LOC_Os05g50310	ZF-HD	up	1
LOC_Os04g35500	ZF-HD	up	1
LOC_Os03g50920	ZF-HD	down	2
LOC_Os02g47770	ZF-HD		1
