# Supplementary material for: Differential co-expression networks of long non-coding RNAs and mRNAs in Cleistogenes songorica under water stress and during recovery
Source: BMC Plant Biol. 2019 Jan 11;19:23. doi: 10.1186/s12870-018-1626-5 (PMC6330494; doi:10.1186/s12870-018-1626-5)
Supplement: Supplementary file 14 — List of putative orthologues or rice genes in shoot and root of C. songorica. (XLSX 113 kb) [file 12870_2018_1626_MOESM14_ESM.xlsx]

## Sheet: Root
Module	C. songorica genes	Rice genes	target gene of DE_lncRNAs(1:target genes of DE_lncRNAs
Module 1	Cs3Chr10048769	LOC_Os01g62110.1	1
Module 1	Cs5Chr10030948	LOC_Os01g15810.1	0
Module 1	Cs2Chr10044810	LOC_Os03g45920.1	0
Module 1	Cs2Chr10025982	LOC_Os03g45920.1	0
Module 1	Cs10Chr10016653	LOC_Os02g33550.1	0
Module 1	Cs10Chr10026636	LOC_Os04g50950.1	0
Module 1	Cs8Chr10048502	LOC_Os08g13920.1	0
Module 1	Cs1Chr10031348	LOC_Os03g12290.1	0
Module 1	Cs1Chr10039984	LOC_Os03g22020.1	0
Module 1	Cs3Chr10054744	LOC_Os05g35460.1	1
Module 1	Cs2Chr10019621	LOC_Os05g41990.1	0
Module 1	Cs9Chr10016418	LOC_Os08g24790.1	0
Module 1	Cs5Chr10051675	LOC_Os02g41780.1	0
Module 1	Cs12Chr10021688	LOC_Os04g37550.1	0
Module 1	Cs1Chr10031720	LOC_Os03g01700.1	0
Module 1	Cs9Chr10041224	LOC_Os01g72140.1	0
Module 1	Cs6Chr10041668	LOC_Os10g40620.1;LOC_Os10g32980.1	1
Module 1	Cs11Chr10030093	LOC_Os10g40710.1	0
Module 1	Cs12Chr10029491	LOC_Os04g58570.1	0
Module 1	Cs1Chr10018665	LOC_Os03g58110.1	0
Module 1	Cs8Chr10053167	LOC_Os08g15060.1	0
Module 1	Cs1372contig10016519	LOC_Os03g25330.1	0
Module 1	Cs3Chr10054723	LOC_Os06g50340.1;LOC_Os12g43660.1;LOC_Os08g38560.1	0
Module 1	Cs1001contig10001093	LOC_Os01g53260.1	0
Module 1	Cs3Chr10048699	LOC_Os01g61160.1;LOC_Os01g62490.1	0
Module 1	Cs3Chr10032402	LOC_Os01g52160.1	0
Module 1	Cs2Chr10019596	LOC_Os05g41540.1	1
Module 1	Cs5Chr10030515	LOC_Os01g08090.1	0
Module 1	Cs2Chr10032578	LOC_Os01g61940.1	0
Module 1	Cs6Chr10010336	LOC_Os01g50820.1	0
Module 1	Cs10Chr10022599	LOC_Os02g43660.1	1
Module 1	Cs3Chr10018402	LOC_Os01g45720.1	0
Module 1	Cs7Chr10028863	LOC_Os09g29660.1	0
Module 1	Cs1Chr10031402	LOC_Os10g17650.1	0
Module 1	Cs6Chr10006631	LOC_Os10g30290.1	1
Module 1	Cs3Chr10054994	LOC_Os10g01640.1	0
Module 1	Cs2Chr10028156	LOC_Os10g08319.1	0
Module 1	Cs6Chr10039161	LOC_Os02g48450.1	0
Module 1	Cs1Chr10027665	LOC_Os03g13390.2	0
Module 1	Cs5Chr10030980	LOC_Os01g15340.1	1
Module 1	Cs4Chr10048644	LOC_Os11g05480.1;LOC_Os12g05680.1	0
Module 1	Cs10Chr10052761	LOC_Os07g48260.1	0
Module 1	Cs3Chr10048857	LOC_Os01g63540.1	0
Module 1	Cs9Chr10009231	LOC_Os09g07350.1	0
Module 1	Cs10Chr10026589	LOC_Os02g47780.1	0
Module 1	Cs6Chr10020459	LOC_Os02g53870.1	0
Module 1	Cs14Chr10028536	LOC_Os11g11780.1	0
Module 1	Cs1Chr10030604	LOC_Os03g42630.1	0
Module 1	Cs8Chr10026759	LOC_Os06g11720.1	0
Module 1	Cs11Chr10040579	LOC_Os02g09850.1	0
Module 1	Cs2Chr10021314	LOC_Os05g28780.1	0
Module 1	Cs10Chr10009520	LOC_Os07g40300.1	0
Module 1	Cs6Chr10026802	LOC_Os06g38950.1	1
Module 1	Cs6Chr10051779	LOC_Os08g14760.1	0
Module 1	Cs8Chr10026755	LOC_Os04g09920.1	0
Module 1	Cs10Chr10032022	LOC_Os11g37700.1	0
Module 1	Cs10Chr10026637	LOC_Os02g47060.1	0
Module 1	Cs6Chr10047002	LOC_Os02g52930.1	0
Module 1	Cs6Chr10010323	LOC_Os02g01890.1	0
Module 1	Cs2Chr10043428	LOC_Os05g48850.1	0
Module 1	Cs9Chr10029919	LOC_Os09g31210.1	0
Module 1	Cs5Chr10023738	LOC_Os01g42200.1	0
Module 1	Cs2Chr10013328	LOC_Os05g49840.1	0
Module 1	Cs7Chr10051164	LOC_Os12g38810.1	0
Module 1	Cs13Chr10018912	LOC_Os07g47760.1	0
Module 1	Cs12Chr10034864	LOC_Os04g57130.1	0
Module 1	Cs2Chr10036702	LOC_Os05g36310.1	0
Module 1	Cs7Chr10038216	LOC_Os12g10740.1	1
Module 1	Cs4Chr10028482	LOC_Os12g01480.1	0
Module 1	Cs4Chr10049258	LOC_Os12g24490.1	0
Module 1	Cs1Chr10028197	LOC_Os03g03600.1	0
Module 1	Cs12Chr10033714	LOC_Os04g11030.1	1
Module 1	Cs10Chr10035805	LOC_Os02g56510.1	0
Module 1	Cs6Chr10041684	LOC_Os10g40510.1	0
Module 1	Cs11Chr10010656	LOC_Os02g12690.1	0
Module 1	Cs12Chr10037565	LOC_Os04g44510.1	0
Module 1	Cs1Chr10030567	LOC_Os03g43650.1	0
Module 1	Cs11Chr10054881	LOC_Os02g20360.1	0
Module 1	Cs13Chr10025609	LOC_Os07g26630.1	0
Module 1	Cs1Chr10053310	LOC_Os03g18140.1	0
Module 1	Cs1372contig10016506	LOC_Os02g09490.1	0
Module 1	Cs14Chr10054628	LOC_Os11g38010.1	0
Module 1	Cs1Chr10015029	LOC_Os03g46180.1	0
Module 1	Cs2Chr10043434	LOC_Os05g48730.1	0
Module 1	Cs13Chr10031592	LOC_Os07g34850.1	0
Module 1	Cs1Chr10054421	LOC_Os03g05570.1	0
Module 1	Cs1Chr10049800	LOC_Os09g20500.1	1
Module 1	Cs7Chr10051225	LOC_Os12g40330.1	0
Module 1	Cs10Chr10021991	LOC_Os02g54570.1	0
Module 1	Cs6Chr10017236	LOC_Os02g43770.1	0
Module 1	Cs12Chr10033713	LOC_Os04g11040.1	1
Module 1	Cs11Chr10033546	LOC_Os05g16930.1	1
Module 1	Cs9Chr10038171	LOC_Os06g35060.1	0
Module 1	Cs8Chr10030172	LOC_Os08g01710.1	0
Module 1	Cs6Chr10039280	LOC_Os02g45890.1	0
Module 1	Cs9Chr10046895	LOC_Os09g33830.1	0
Module 1	Cs14Chr10041907	LOC_Os11g07770.1	0
Module 1	Cs12Chr10011487	LOC_Os04g53560.1	0
Module 1	Cs3Chr10017849	LOC_Os01g62110.1	0
Module 1	Cs6Chr10034124	LOC_Os02g33550.1	0
Module 1	Cs1332contig10001579	LOC_Os07g18750.1;LOC_Os10g31660.1	0
Module 1	Cs1Chr10020148	LOC_Os03g12290.1	0
Module 1	Cs9Chr10025030	LOC_Os03g02939.1	1
Module 1	Cs3Chr10016010	LOC_Os05g35460.1	0
Module 1	Cs2Chr10045171	LOC_Os05g41990.1	0
Module 1	Cs9Chr10050533	LOC_Os08g24790.1	0
Module 1	Cs10Chr10036982	LOC_Os02g37160.1	0
Module 1	Cs12Chr10021689	LOC_Os04g37550.1	0
Module 1	Cs11Chr10030048	LOC_Os03g01700.1	0
Module 1	Cs2Chr10019587	LOC_Os01g58910.1;LOC_Os05g41420.1	1
Module 1	Cs5Chr10012482	LOC_Os05g51780.1	0
Module 1	Cs6Chr10041661	LOC_Os10g40710.1	1
Module 1	Cs8Chr10041974	LOC_Os08g15060.1	0
Module 1	Cs6Chr10039148	LOC_Os06g22290.1;LOC_Os02g48210.1	0
Module 1	Cs3Chr10037260	LOC_Os01g67390.1	0
Module 1	Cs1372contig10016520	LOC_Os03g25330.1	0
Module 1	Cs5Chr10007320	LOC_Os01g20160.1	0
Module 1	Cs11Chr10033537	LOC_Os06g50340.1;LOC_Os12g43660.1;LOC_Os08g38560.1	1
Module 1	Cs6Chr10010337	LOC_Os01g50820.1	0
Module 1	Cs6Chr10017230	LOC_Os02g43660.1	0
Module 1	Cs8Chr10045318	LOC_Os11g03290.1	0
Module 1	Cs7Chr10028866	LOC_Os09g29660.1	0
Module 1	Cs1Chr10031403	LOC_Os10g17650.1	0
Module 1	Cs6Chr10014013	LOC_Os10g08319.1	0
Module 1	Cs12Chr10023590	LOC_Os04g46810.1	0
Module 1	Cs2Chr10017984	LOC_Os05g19910.1	0
Module 1	Cs639contig10005501	LOC_Os09g29820.1	0
Module 1	Cs10Chr10052064	LOC_Os01g63540.1	0
Module 1	Cs6Chr10007727	LOC_Os02g47780.1	0
Module 1	Cs9Chr10025661	LOC_Os02g54180.1;LOC_Os06g09350.1	0
Module 1	Cs14Chr10015793	LOC_Os11g11780.1	0
Module 1	Cs1Chr10023942	LOC_Os03g42630.1	0
Module 1	Cs13Chr10014087	LOC_Os07g40910.1	0
Module 1	Cs2Chr10036883	LOC_Os05g28780.1	1
Module 1	Cs9Chr10014253	LOC_Os09g34320.1	0
Module 1	Cs9Chr10002223	LOC_Os09g30486.1	1
Module 1	Cs13Chr10005190	LOC_Os04g03980.1	0
Module 1	Cs10Chr10040332	LOC_Os04g09920.1	0
Module 1	Cs1Chr10024737	LOC_Os03g42830.1	0
Module 1	Cs7Chr10014412	LOC_Os12g02760.1	0
Module 1	Cs8Chr10024635	LOC_Os09g31210.1	0
Module 1	Cs3Chr10019834	LOC_Os01g42200.1	0
Module 1	Cs2Chr10013329	LOC_Os05g49840.1	0
Module 1	Cs5Chr10051557	LOC_Os04g42040.1	0
Module 1	Cs7Chr10020772	LOC_Os12g01480.1	0
Module 1	Cs3Chr10025751	LOC_Os01g64490.1	0
Module 1	Cs12Chr10033720	LOC_Os04g11030.1	0
Module 1	Cs10Chr10053029	LOC_Os07g43670.1	0
Module 1	Cs6Chr10015854	LOC_Os02g56510.1	0
Module 1	Cs3Chr10022832	LOC_Os01g74110.1	0
Module 1	Cs11Chr10010657	LOC_Os02g12690.1	0
Module 1	Cs10Chr10005098	LOC_Os02g30810.1	0
Module 1	Cs1Chr10021607	LOC_Os03g43650.1	0
Module 1	Cs13Chr10025611	LOC_Os07g26630.1	0
Module 1	Cs11Chr10040607	LOC_Os02g09490.1	0
Module 1	Cs2Chr10036866	LOC_Os05g29710.1	0
Module 1	Cs8Chr10024810	LOC_Os09g20500.1	0
Module 1	Cs963contig10001321	LOC_Os08g01710.1	0
Module 1	Cs14Chr10036154	LOC_Os11g07770.1	0
Module 1	Cs14Chr10015780	LOC_Os11g20160.1	0
Module 1	Cs5Chr10039590	LOC_Os04g53560.1	0
Module 1	Cs12Chr10016367	LOC_Os03g12290.1	0
Module 1	Cs3Chr10047694	LOC_Os05g51780.1	0
Module 1	Cs14Chr10024131	LOC_Os11g04020.1	0
Module 1	Cs3Chr10048793	LOC_Os01g61160.1;LOC_Os01g62490.1	1
Module 1	Cs1Chr10053253	LOC_Os01g61940.1	0
Module 1	Cs6Chr10010338	LOC_Os01g50820.1	0
Module 1	Cs1250contig10004818	LOC_Os01g72740.1	0
Module 1	Cs7Chr10025544	LOC_Os09g29660.1	0
Module 1	Cs1Chr10031405	LOC_Os10g17650.1	0
Module 1	Cs1Chr10022432	LOC_Os04g46810.1	0
Module 1	Cs12Chr10023628	LOC_Os01g63540.1	0
Module 1	Cs2Chr10021319	LOC_Os06g37750.1	0
Module 1	Cs12Chr10036202	LOC_Os11g11780.1	0
Module 1	Cs9Chr10012603	LOC_Os06g11720.1	0
Module 1	Cs5Chr10027736	LOC_Os11g37700.1	0
Module 1	Cs10Chr10042299	LOC_Os02g52930.1	0
Module 1	Cs11Chr10043361	LOC_Os02g01890.1	1
Module 1	Cs2Chr10013331	LOC_Os05g49840.1	0
Module 1	Cs321contig10001954	LOC_Os06g14630.1	0
Module 1	Cs8Chr10029244	LOC_Os08g01950.1	1
Module 1	Cs402contig10001211	LOC_Os01g64490.1	0
Module 1	Cs6Chr10034217	LOC_Os02g30810.1	0
Module 1	Cs9Chr10052540	LOC_Os02g20360.1;LOC_Os11g35040.1	0
Module 1	Cs5Chr10051685	LOC_Os07g26630.1	0
Module 1	Cs1Chr10011321	LOC_Os03g18140.1	0
Module 1	Cs9Chr10050505	LOC_Os02g09490.1	0
Module 1	Cs8Chr10014115	LOC_Os08g34280.1	0
Module 1	Cs14Chr10036155	LOC_Os11g07770.1	0
Module 1	Cs12Chr10037517	LOC_Os02g41780.1	0
Module 1	Cs5Chr10019742	LOC_Os04g37550.1	0
Module 1	Cs921contig10024529	LOC_Os03g01700.1	0
Module 1	Cs12Chr10023604	LOC_Os04g46940.1	0
Module 1	Cs3Chr10020850	LOC_Os01g10320.1	0
Module 1	Cs3Chr10048797	LOC_Os01g61160.1;LOC_Os01g62490.1	1
Module 1	Cs1Chr10051411	LOC_Os01g61940.1	0
Module 1	Cs14Chr10003769	LOC_Os11g03290.1	0
Module 1	Cs14Chr10013209	LOC_Os10g08319.1	0
Module 1	Cs632contig10000223	LOC_Os04g46810.1	0
Module 1	Cs9Chr10048965	LOC_Os06g38950.1	0
Module 1	Cs3Chr10047625	LOC_Os03g42830.1	0
Module 1	Cs9Chr10029878	LOC_Os03g40830.1	0
Module 1	Cs2Chr10001641	LOC_Os05g49840.1	0
Module 1	Cs3Chr10047374	LOC_Os03g09980.1	0
Module 1	Cs9Chr10010191	LOC_Os02g56510.1	0
Module 1	Cs10Chr10042528	LOC_Os07g35510.1	1
Module 1	Cs14Chr10023089	LOC_Os02g20360.1;LOC_Os11g35040.1	0
Module 1	Cs10Chr10017135	LOC_Os07g26630.1	0
Module 1	Cs9Chr10046212	LOC_Os09g12240.1	0
Module 1	Cs2Chr10013369	LOC_Os01g44130.1	0
Module 1	Cs1Chr10022418	LOC_Os03g01700.1	0
Module 1	Cs3Chr10015260	LOC_Os01g40870.1	0
Module 1	Cs9Chr10009908	LOC_Os02g55870.1	0
Module 1	Cs3Chr10017835	LOC_Os01g61940.1	0
Module 1	Cs9Chr10029932	LOC_Os10g17650.1	0
Module 1	Cs8Chr10037167	LOC_Os06g38950.1	0
Module 1	Cs8Chr10014149	LOC_Os08g14760.1	0
Module 1	Cs6Chr10048436	LOC_Os03g42830.1	0
Module 1	Cs11Chr10043891	LOC_Os02g03900.1	0
Module 1	Cs2Chr10001643	LOC_Os05g49840.1	0
Module 1	Cs12Chr10016167	LOC_Os03g09980.1	0
Module 1	Cs6Chr10003915	LOC_Os08g01950.1	0
Module 1	Cs10Chr10042529	LOC_Os07g35510.1	1
Module 1	Cs6Chr10003235	LOC_Os02g20360.1;LOC_Os11g35040.1	1
Module 1	Cs12Chr10037528	LOC_Os07g26630.1	0
Module 1	Cs8Chr10012097	LOC_Os09g20500.1	0
Module 1	Cs5Chr10039761	LOC_Os03g12290.1	0
Module 1	Cs1Chr10052233	LOC_Os03g01700.1	0
Module 1	Cs2Chr10043624	LOC_Os01g59570.1	0
Module 1	Cs9Chr10048980	LOC_Os01g40870.1	0
Module 1	Cs7Chr10051170	LOC_Os02g55870.1	0
Module 1	Cs8Chr10026724	LOC_Os09g25490.1;LOC_Os07g36750.1	0
Module 1	Cs3Chr10020885	LOC_Os11g04020.1	1
Module 1	Cs6Chr10018219	LOC_Os01g10320.1	0
Module 1	Cs10Chr10031234	LOC_Os06g50340.1;LOC_Os12g43660.1 ;LOC_Os08g38560.1	0
Module 1	Cs8Chr10042001	LOC_Os08g14760.1	0
Module 1	Cs9Chr10028894	LOC_Os03g40830.1	0
Module 1	Cs9Chr10043995	LOC_Os03g09980.1	0
Module 1	Cs3Chr10049379	LOC_Os02g56510.1	0
Module 1	Cs10Chr10042531	LOC_Os07g35510.1	1
Module 1	Cs1Chr10042725	LOC_Os09g20500.1	0
Module 1	Cs1Chr10017580	LOC_Os03g01700.1	0
Module 1	Cs7Chr10012152	LOC_Os11g04020.1	0
Module 1	Cs10Chr10031235	LOC_Os06g50340.1;LOC_Os12g43660.1 ;LOC_Os08g38560.1	0
Module 1	Cs2Chr10030818	LOC_Os01g61160.1;LOC_Os01g62490.1	0
Module 1	Cs2Chr10045579	LOC_Os09g29660.1	0
Module 1	Cs4Chr10026370	LOC_Os10g17650.1	0
Module 1	Cs3Chr10009745	LOC_Os12g10740.1	0
Module 1	Cs8Chr10012086	LOC_Os03g09980.1	0
Module 1	Cs10Chr10042536	LOC_Os07g35510.1	1
Module 1	Cs10Chr10037456	LOC_Os07g26630.1	0
Module 1	Cs9Chr10038306	LOC_Os09g20500.1	1
Module 1	Cs8Chr10005224	LOC_Os05g16930.1	0
Module 1	Cs9Chr10033026	LOC_Os09g12240.1	0
Module 1	Cs3Chr10004497	LOC_Os01g44130.1	0
Module 1	Cs1Chr10054564	LOC_Os03g12290.1	0
Module 1	Cs4Chr10011375	LOC_Os01g59570.1	0
Module 1	Cs6Chr10037928	LOC_Os02g55870.1	0
Module 1	Cs11Chr10043348	LOC_Os01g50820.1	1
Module 1	Cs10Chr10042538	LOC_Os07g35510.1	1
Module 1	Cs331contig10001473	LOC_Os07g26630.1	0
Module 1	Cs3Chr10032412	LOC_Os09g12240.1	1
Module 1	Cs6Chr10010356	LOC_Os06g47700.1	0
Module 1	Cs7Chr10051115	LOC_Os01g59570.1	0
Module 1	Cs800contig10001440	LOC_Os04g46940.1	0
Module 1	Cs10Chr10034429	LOC_Os01g10320.1	0
Module 1	Cs14Chr10048099	LOC_Os06g50340.1;LOC_Os12g43660.1 ;LOC_Os08g38560.1	0
Module 1	Cs15contig10001014	LOC_Os01g61160.1;LOC_Os01g62490.1	0
Module 1	Cs7Chr10020501	LOC_Os10g17650.1	0
Module 1	Cs1Chr10008671	LOC_Os03g09980.1	0
Module 1	Cs10Chr10042542	LOC_Os07g35510.1	1
Module 1	Cs9Chr10032628	LOC_Os09g20500.1	0
Module 1	Cs1Chr10053195	LOC_Os01g61160.1;LOC_Os01g62490.1	0
Module 1	Cs5Chr10044856	LOC_Os10g17650.1	0
Module 1	Cs1Chr10018441	LOC_Os11g37700.1	0
Module 1	Cs3Chr10025576	LOC_Os03g40830.1	1
Module 1	Cs5Chr10039696	LOC_Os03g09980.1	0
Module 1	Cs1Chr10049835	LOC_Os06g50340.1;LOC_Os12g43660.1 ;LOC_Os08g38560.1	1
Module 1	Cs13Chr10017936	LOC_Os10g17650.1	0
Module 1	Cs1Chr10024003	LOC_Os04g37990.1;LOC_Os02g36414.1;LOC_Os04g37980.1	0
Module 1	Cs3Chr10015206	LOC_Os01g61160.1;LOC_Os01g62490.1	0
Module 1	Cs8Chr10010390	LOC_Os11g37700.1	0
Module 1	Cs3Chr10032404	LOC_Os03g09980.1	1
Module 1	Cs9Chr10022997	LOC_Os06g50340.1;LOC_Os12g43660.1 ;LOC_Os08g38560.1	0
Module 1	Cs1Chr10011281	LOC_Os01g61160.1;LOC_Os01g62490.1	0
Module 1	Cs9Chr10004873	LOC_Os06g37750.1	0
Module 1	Cs10Chr10042403	LOC_Os01g61160.1;LOC_Os01g62490.1	0
Module 1	Cs3Chr10007429	LOC_Os11g37700.1	0
Module 1	Cs9Chr10022993	LOC_Os03g40830.1	0
Module 1	Cs13Chr10024060	LOC_Os03g40830.1	0
Module 1	Cs3Chr10007369	LOC_Os01g61160.1;LOC_Os01g62490.1	0
Module 1	Cs1Chr10007275	LOC_Os01g61160.1;LOC_Os01g62490.1	0
Module 1	Cs2Chr10021089	LOC_Os06g50340.1;LOC_Os12g43660.1 ;LOC_Os08g38560.1	0
Module 1	Cs3Chr10041597	LOC_Os01g61160.1;LOC_Os01g62490.1	0
Module 1	Cs10Chr10038439	LOC_Os10g17650.1	0
Module 1	Cs1Chr10054397	LOC_Os06g37750.1	0
Module 1	Cs1Chr10052290	LOC_Os03g40830.1	0
Module 1	Cs2Chr10020941	LOC_Os06g50340.1;LOC_Os12g43660.1 ;LOC_Os08g38560.1	1
Module 1	Cs2Chr10006842	LOC_Os01g61160.1;LOC_Os01g62490.1	0
Module 1	Cs1Chr10054497	LOC_Os10g17650.1	0
Module 1	Cs3Chr10020887	LOC_Os03g40830.1	1
Module 1	Cs13Chr10012022	LOC_Os09g25490.1;LOC_Os07g36750.1	0
Module 1	Cs1Chr10054499	LOC_Os10g17650.1	0
Module 1	Cs3Chr10004486	LOC_Os01g61160.1;LOC_Os01g62490.1	1
Module 1	Cs1Chr10054501	LOC_Os10g17650.1	0
Module 1	Cs9Chr10010771	LOC_Os09g25490.1;LOC_Os07g36750.1	0
Module 1	Cs3Chr10016031	LOC_Os06g50340.1;LOC_Os12g43660.1 ;LOC_Os08g38560.1	0
Module 1	Cs1Chr10017603	LOC_Os03g40830.1	0
Module 1	Cs4Chr10007037	LOC_Os09g25490.1;LOC_Os07g36750.1	0
Module 1	Cs9Chr10040780	LOC_Os09g25490.1;LOC_Os07g36750.1	0
Module 1	Cs5Chr10044602	LOC_Os06g50340.1;LOC_Os12g43660.1 ;LOC_Os08g38560.1	0
Module 1	Cs6Chr10017037	LOC_Os06g50340.1;LOC_Os12g43660.1 ;LOC_Os08g38560.1	0
Module 1	Cs8Chr10014158	LOC_Os03g40830.1	0
Module 1	Cs919contig10014167	LOC_Os06g50340.1;LOC_Os12g43660.1 ;LOC_Os08g38560.1	0
Module 1	Cs6Chr10038719	LOC_Os09g25490.1;LOC_Os07g36750.1	1
Module 1	Cs2Chr10044110	LOC_Os06g50340.1;LOC_Os12g43660.1 ;LOC_Os08g38560.1	0
Module 1	Cs13Chr10013167	LOC_Os03g40830.1	0
Module 1	Cs10Chr10037002	LOC_Os09g25490.1;LOC_Os07g36750.1	0
Module 1	Cs3Chr10050933	LOC_Os03g40830.1	0
Module 1	Cs6Chr10011747	LOC_Os06g50340.1;LOC_Os12g43660.1 ;LOC_Os08g38560.1	0
Module 1	Cs1Chr10009357	LOC_Os03g40830.1	1
Module 1	Cs10Chr10037196	LOC_Os09g25490.1;LOC_Os07g36750.1	1
Module 1	Cs6Chr10011749	LOC_Os06g50340.1;LOC_Os12g43660.1 ;LOC_Os08g38560.1	0
Module 1	Cs11Chr10007882	LOC_Os03g40830.1	0
Module 1	Cs1Chr10042681	LOC_Os06g50340.1;LOC_Os12g43660.1 ;LOC_Os08g38560.1	0
Module 1	Cs2Chr10009438	LOC_Os06g50340.1;LOC_Os12g43660.1 ;LOC_Os08g38560.1	0
Module 1	Cs8Chr10051305	LOC_Os03g40830.1	0
Module 1	Cs13Chr10037388	LOC_Os09g25490.1;LOC_Os07g36750.1	0
Module 1	Cs2Chr10009442	LOC_Os06g50340.1;LOC_Os12g43660.1 ;LOC_Os08g38560.1	0
Module 1	Cs1Chr10038973	LOC_Os03g40830.1	0
Module 1	Cs1Chr10043105	LOC_Os06g50340.1;LOC_Os12g43660.1 ;LOC_Os08g38560.1	0
Module 1	Cs6Chr10003909	LOC_Os09g25490.1;LOC_Os07g36750.1	1
Module 1	Cs1191contig10049796	LOC_Os09g25490.1;LOC_Os07g36750.1	0
Module 1	Cs8Chr10006807	LOC_Os06g50340.1;LOC_Os12g43660.1 ;LOC_Os08g38560.1	0
Module 1	Cs10Chr10002778	LOC_Os03g40830.1	0
Module 1	Cs13Chr10040310	LOC_Os06g50340.1;LOC_Os12g43660.1 ;LOC_Os08g38560.1	0
Module 1	Cs8Chr10050346	LOC_Os06g50340.1;LOC_Os12g43660.1 ;LOC_Os08g38560.1	0
Module 1	Cs11Chr10003146	LOC_Os06g50340.1;LOC_Os12g43660.1 ;LOC_Os08g38560.1	0
Module 1	Cs911contig10035572	LOC_Os06g50340.1;LOC_Os12g43660.1 ;LOC_Os08g38560.1	0
Module 1	Cs12Chr10036243	LOC_Os06g50340.1;LOC_Os12g43660.1 ;LOC_Os08g38560.1	0
Module 1	Cs118contig10000235	LOC_Os06g50340.1;LOC_Os12g43660.1 ;LOC_Os08g38560.1	0
Module 2	Cs7Chr10010285	LOC_Os12g32760.1	0
Module 2	Cs10Chr10052120	LOC_Os04g48390.1	0
Module 2	Cs13Chr10014045	LOC_Os07g42730.1	0
Module 2	Cs5Chr10035872	LOC_Os04g45810.1	0
Module 2	Cs12Chr10047155	LOC_Os04g41340.1	0
Module 2	Cs12Chr10026931	LOC_Os04g33830.1	0
Module 2	Cs3Chr10048845	LOC_Os04g16680.1	0
Module 2	Cs11Chr10049763	LOC_Os07g04840.1	0
Module 2	Cs9Chr10029696	LOC_Os08g29170.1	0
Module 2	Cs4Chr10018165	LOC_Os11g02424.1	1
Module 2	Cs9Chr10037773	LOC_Os09g28310.1	0
Module 2	Cs3Chr10050285	LOC_Os02g10120.1	0
Module 2	Cs1Chr10028159	LOC_Os03g03990.1	0
Module 2	Cs3Chr10050150	LOC_Os01g69060.1	0
Module 2	Cs1Chr10031359	LOC_Os03g50310.1	0
Module 2	Cs9Chr10019689	LOC_Os09g10750.1	0
Module 2	Cs2Chr10045263	LOC_Os12g25490.1	0
Module 2	Cs9Chr10026210	LOC_Os06g49160.1	0
Module 2	Cs4Chr10025001	LOC_Os12g07810.1	1
Module 2	Cs1Chr10015171	LOC_Os03g27120.1	0
Module 2	Cs6Chr10034156	LOC_Os02g32780.1	0
Module 2	Cs12Chr10029569	LOC_Os04g57500.1	0
Module 2	Cs11Chr10003874	LOC_Os07g07540.1	0
Module 2	Cs3Chr10015933	LOC_Os01g72460.1	0
Module 2	Cs4Chr10023886	LOC_Os03g56280.1	0
Module 2	Cs1Chr10031374	LOC_Os03g50070.1	1
Module 2	Cs6Chr10051774	LOC_Os02g08150.1	0
Module 2	Cs10Chr10035646	LOC_Os02g51020.1	0
Module 2	Cs1190contig10001788	LOC_Os01g03310.1	0
Module 2	Cs8Chr10026746	LOC_Os08g06630.1	0
Module 2	Cs3Chr10049387	LOC_Os01g02080.1	0
Module 2	Cs5Chr10035821	LOC_Os04g44924.1	0
Module 2	Cs10Chr10026639	LOC_Os02g47020.1	0
Module 2	Cs10Chr10035199	LOC_Os07g25430.1	0
Module 2	Cs11Chr10009806	LOC_Os10g05130.1	1
Module 2	Cs7Chr10028863	LOC_Os07g18874.1	0
Module 2	Cs13Chr10017933	LOC_Os07g46330.1	0
Module 2	Cs3Chr10049522	LOC_Os05g43310.1	0
Module 2	Cs10Chr10035805	LOC_Os06g29790.1	0
Module 2	Cs2Chr10045306	LOC_Os05g44420.1	0
Module 2	Cs12Chr10047104	LOC_Os04g40530.1	0
Module 2	Cs9Chr10016436	LOC_Os06g42850.1	0
Module 2	Cs10Chr10022642	LOC_Os02g42940.1	0
Module 2	Cs11Chr10043353	LOC_Os02g02000.1	1
Module 2	Cs9Chr10030467	LOC_Os06g30930.1	0
Module 2	Cs6Chr10049675	LOC_Os02g49680.1	0
Module 2	Cs1Chr10018500	LOC_Os08g44680.1	0
Module 2	Cs11Chr10054019	LOC_Os10g37180.1	1
Module 2	Cs6Chr10046981	LOC_Os02g52650.1	0
Module 2	Cs2Chr10014833	LOC_Os05g01290.1	0
Module 2	Cs3Chr10050193	LOC_Os01g68480.1	0
Module 2	Cs10Chr10032022	LOC_Os02g21340.1	0
Module 2	Cs6Chr10018192	LOC_Os10g33460.1	0
Module 2	Cs2Chr10039877	LOC_Os12g01449.1	1
Module 2	Cs3Chr10041851	LOC_Os01g58640.1	0
Module 2	Cs4Chr10007977	LOC_Os12g32760.1	0
Module 2	Cs9Chr10046162	LOC_Os06g21380.1	1
Module 2	Cs12Chr10037641	LOC_Os04g45810.1	0
Module 2	Cs8Chr10028025	LOC_Os02g10120.1	0
Module 2	Cs1Chr10017672	LOC_Os03g03990.1	0
Module 2	Cs1Chr10054551	LOC_Os03g50310.1	0
Module 2	Cs9Chr10005919	LOC_Os09g10750.1	0
Module 2	Cs9Chr10052529	LOC_Os03g52460.1	0
Module 2	Cs14Chr10041879	LOC_Os12g07810.1	0
Module 2	Cs9Chr10028998	LOC_Os09g37620.1	0
Module 2	Cs3Chr10022725	LOC_Os01g72460.1	0
Module 2	Cs2Chr10030903	LOC_Os01g61120.1	0
Module 2	Cs3Chr10024499	LOC_Os01g48874.1	0
Module 2	Cs6Chr10007712	LOC_Os02g47510.1	0
Module 2	Cs5Chr10039659	LOC_Os04g54790.1	0
Module 2	Cs11Chr10019565	LOC_Os01g53330.1	1
Module 2	Cs8Chr10025423	LOC_Os08g06630.1	0
Module 2	Cs7Chr10028866	LOC_Os07g18874.1	0
Module 2	Cs6Chr10015854	LOC_Os06g29790.1	0
Module 2	Cs1Chr10027300	LOC_Os06g03560.1	0
Module 2	Cs9Chr10050514	LOC_Os06g42850.1	0
Module 2	Cs2Chr10030910	LOC_Os05g39800.1	0
Module 2	Cs10Chr10042318	LOC_Os02g52650.1	0
Module 2	Cs8Chr10003200	LOC_Os05g01290.1	1
Module 2	Cs8Chr10008424	LOC_Os06g01934.1	0
Module 2	Cs14Chr10042939	LOC_Os11g05260.1	0
Module 2	Cs2Chr10045093	LOC_Os05g40960.1	0
Module 2	Cs9Chr10027357	LOC_Os06g12320.1	0
Module 2	Cs6Chr10018194	LOC_Os10g33460.1	0
Module 2	Cs5Chr10021909	LOC_Os04g48390.1	0
Module 2	Cs637contig10004949	LOC_Os01g26039.1	1
Module 2	Cs1Chr10036417	LOC_Os03g27120.1	0
Module 2	Cs9Chr10022270	LOC_Os09g37620.1	0
Module 2	Cs6Chr10007714	LOC_Os02g47510.1	0
Module 2	Cs3Chr10024420	LOC_Os02g14840.1	0
Module 2	Cs5Chr10035824	LOC_Os04g44924.1	0
Module 2	Cs7Chr10025544	LOC_Os07g18874.1	0
Module 2	Cs10Chr10026650	LOC_Os06g03560.1	0
Module 2	Cs2Chr10045041	LOC_Os05g39800.1	0
Module 2	Cs9Chr10016983	LOC_Os06g30930.1	0
Module 2	Cs5Chr10027736	LOC_Os02g21340.1	0
Module 2	Cs9Chr10026478	LOC_Os04g48390.1	0
Module 2	Cs9Chr10041211	LOC_Os02g04510.1	0
Module 2	Cs637contig10004950	LOC_Os01g26039.1	1
Module 2	Cs2Chr10014981	LOC_Os03g52460.1	0
Module 2	Cs1Chr10049482	LOC_Os11g41710.1	0
Module 2	Cs9Chr10041191	LOC_Os06g49520.1	0
Module 2	Cs9Chr10022271	LOC_Os09g37620.1	0
Module 2	Cs3Chr10050832	LOC_Os01g48874.1	0
Module 2	Cs9Chr10015690	LOC_Os01g53330.1	0
Module 2	Cs3Chr10047567	LOC_Os02g14840.1	0
Module 2	Cs12Chr10037596	LOC_Os04g44924.1	0
Module 2	Cs12Chr10053745	LOC_Os02g47020.1	0
Module 2	Cs9Chr10010191	LOC_Os06g29790.1	0
Module 2	Cs8Chr10024696	LOC_Os06g03560.1	1
Module 2	Cs3Chr10015217	LOC_Os05g39800.1	0
Module 2	Cs3Chr10047374	LOC_Os04g55800.1	0
Module 2	Cs5Chr10023729	LOC_Os05g51070.1	0
Module 2	Cs13Chr10040271	LOC_Os03g44740.1	0
Module 2	Cs12Chr10021675	LOC_Os02g10120.1	0
Module 2	Cs2Chr10045035	LOC_Os01g61120.1	0
Module 2	Cs12Chr10016167	LOC_Os04g55800.1	0
Module 2	Cs1308contig10000599	LOC_Os10g33460.1	0
Module 2	Cs6Chr10039253	LOC_Os04g48390.1	0
Module 2	Cs9Chr10044518	LOC_Os11g41710.1	0
Module 2	Cs3Chr10050646	LOC_Os02g14840.1	0
Module 2	Cs3Chr10049379	LOC_Os06g29790.1	0
Module 2	Cs9Chr10043995	LOC_Os04g55800.1	0
Module 2	Cs8Chr10016293	LOC_Os02g10120.1	0
Module 2	Cs2Chr10039898	LOC_Os03g52460.1	1
Module 2	Cs9Chr10044519	LOC_Os11g41710.1	0
Module 2	Cs2Chr10045579	LOC_Os07g18874.1	0
Module 2	Cs8Chr10012086	LOC_Os04g55800.1	0
Module 2	Cs1Chr10011914	LOC_Os02g10120.1	0
Module 2	Cs9Chr10044520	LOC_Os11g41710.1	0
Module 2	Cs2Chr10008893	LOC_Os07g18874.1	0
Module 2	Cs8Chr10050353	LOC_Os06g03560.1	0
Module 2	Cs5Chr10011645	LOC_Os05g51070.1	1
Module 2	Cs3Chr10019845	LOC_Os02g21340.1	0
Module 2	Cs1Chr10040161	LOC_Os03g19240.1	0
Module 2	Cs9Chr10034536	LOC_Os03g52460.1	0
Module 2	Cs2Chr10036748	LOC_Os02g14840.1	1
Module 2	Cs1Chr10008671	LOC_Os04g55800.1	0
Module 2	Cs1Chr10040162	LOC_Os03g19240.1	0
Module 2	Cs3Chr10008562	LOC_Os01g53330.1	0
Module 2	Cs5Chr10012827	LOC_Os07g18874.1	0
Module 2	Cs1Chr10008675	LOC_Os04g55800.1	0
Module 2	Cs9Chr10050490	LOC_Os11g41710.1	0
Module 2	Cs2Chr10048207	LOC_Os02g14840.1	0
Module 2	Cs5Chr10039696	LOC_Os04g55800.1	0
Module 2	Cs1Chr10018441	LOC_Os02g21340.1	0
Module 2	Cs9Chr10050491	LOC_Os11g41710.1	0
Module 2	Cs12Chr10037573	LOC_Os07g18874.1	0
Module 2	Cs9Chr10003074	LOC_Os04g55800.1	0
Module 2	Cs10Chr10052756	LOC_Os05g51070.1	0
Module 2	Cs11Chr10040553	LOC_Os02g10120.1	0
Module 2	Cs6Chr10003233	LOC_Os11g41710.1	1
Module 2	Cs14Chr10005550	LOC_Os02g41710.1	1
Module 2	Cs9Chr10038892	LOC_Os02g10120.1	0
Module 2	Cs8Chr10010926	LOC_Os02g21340.1	0
Module 2	Cs3Chr10037297	LOC_Os02g10120.1	0
Module 2	Cs3Chr10032404	LOC_Os04g55800.1	1
Module 2	Cs8Chr10010390	LOC_Os02g21340.1	0
Module 2	Cs2Chr10034638	LOC_Os02g10120.1	0
Module 2	Cs3Chr10007429	LOC_Os02g21340.1	0
Module 3	Cs3Chr10054723	LOC_Os08g28870.1	0
Module 3	Cs11Chr10033537	LOC_Os08g28870.1	1
Module 3	Cs10Chr10031234	LOC_Os08g28870.1	0
Module 3	Cs10Chr10031235	LOC_Os08g28870.1	0
Module 3	Cs14Chr10048096	LOC_Os08g28870.1	0
Module 3	Cs14Chr10048099	LOC_Os08g28870.1	0
Module 3	Cs8Chr10029233	LOC_Os08g28870.1	0
Module 3	Cs11Chr10049724	LOC_Os08g28870.1	0
Module 3	Cs1Chr10049835	LOC_Os08g28870.1	1
Module 3	Cs14Chr10049900	LOC_Os08g28870.1	0
Module 3	Cs9Chr10022997	LOC_Os08g28870.1	0
Module 3	Cs2Chr10021089	LOC_Os08g28870.1	0
Module 3	Cs2Chr10020941	LOC_Os08g28870.1	1
Module 3	Cs3Chr10016031	LOC_Os08g28870.1	0
Module 3	Cs5Chr10044602	LOC_Os08g28870.1	0
Module 3	Cs6Chr10017037	LOC_Os08g28870.1	0
Module 3	Cs2Chr10044110	LOC_Os08g28870.1	0
Module 3	Cs6Chr10011747	LOC_Os08g28870.1	0
Module 3	Cs6Chr10011749	LOC_Os08g28870.1	0
Module 3	Cs1Chr10042681	LOC_Os08g28870.1	0
Module 3	Cs2Chr10009438	LOC_Os08g28870.1	0
Module 3	Cs2Chr10009442	LOC_Os08g28870.1	0
Module 3	Cs1Chr10043105	LOC_Os08g28870.1	0
Module 3	Cs8Chr10006807	LOC_Os08g28870.1	0
Module 3	Cs13Chr10040310	LOC_Os08g28870.1	0
Module 3	Cs8Chr10050346	LOC_Os08g28870.1	0
Module 3	Cs11Chr10003146	LOC_Os08g28870.1	0
Module 3	Cs911contig10035572	LOC_Os08g28870.1	0
Module 3	Cs12Chr10036243	LOC_Os08g28870.1	0
Module 3	Cs118contig10000235	LOC_Os08g28870.1	0
Module 3	Cs9Chr10029878	LOC_Os10g25450.1	0
Module 3	Cs9Chr10028894	LOC_Os10g25450.1	0
Module 3	Cs3Chr10025576	LOC_Os10g25450.1	1
Module 3	Cs1Chr10024003	LOC_Os10g25450.1	0
Module 3	Cs9Chr10022993	LOC_Os10g25450.1	0
Module 3	Cs13Chr10024060	LOC_Os10g25450.1	0
Module 3	Cs1Chr10052290	LOC_Os10g25450.1	0
Module 3	Cs3Chr10020887	LOC_Os10g25450.1	1
Module 3	Cs1Chr10017603	LOC_Os10g25450.1	0
Module 3	Cs8Chr10014158	LOC_Os10g25450.1	0
Module 3	Cs919contig10014167	LOC_Os10g25450.1	0
Module 3	Cs13Chr10013167	LOC_Os10g25450.1	0
Module 3	Cs3Chr10050933	LOC_Os10g25450.1	0
Module 3	Cs1Chr10009357	LOC_Os10g25450.1	1
Module 3	Cs11Chr10007882	LOC_Os10g25450.1	0
Module 3	Cs8Chr10051305	LOC_Os10g25450.1	0
Module 3	Cs1Chr10038973	LOC_Os10g25450.1	0
Module 3	Cs6Chr10003909	LOC_Os10g25450.1	1
Module 3	Cs10Chr10002778	LOC_Os10g25450.1	0
Module 3	Cs1Chr10018759	LOC_Os03g56070.1	0
Module 3	Cs14Chr10023112	LOC_Os11g29380.1	1
Module 3	Cs1Chr10020099	LOC_Os03g11540.1	0
Module 3	Cs4Chr10024953	LOC_Os12g06980.1	1
Module 3	Cs9Chr10010689	LOC_Os10g02770.1	0
Module 3	Cs1Chr10031143	LOC_Os03g22040.1	0
Module 3	Cs14Chr10027167	LOC_Os11g31980.1	0
Module 3	Cs9Chr10029042	LOC_Os06g10230.1	1
Module 3	Cs12Chr10013543	LOC_Os04g15800.1	0
Module 3	Cs2Chr10030828	LOC_Os05g38480.1	0
Module 3	Cs12Chr10047115	LOC_Os12g19180.1	0
Module 3	Cs7Chr10015765	LOC_Os12g44090.1	0
Module 3	Cs5Chr10023832	LOC_Os12g24550.1	0
Module 3	Cs5Chr10054847	LOC_Os01g16650.1	0
Module 3	Cs2Chr10019585	LOC_Os05g41390.1	1
Module 3	Cs9Chr10023063	LOC_Os06g51110.2	0
Module 3	Cs9Chr10025685	LOC_Os06g08790.1	0
Module 3	Cs10Chr10018041	LOC_Os07g46560.1	1
Module 3	Cs2Chr10030923	LOC_Os01g60670.1	0
Module 3	Cs13Chr10013160	LOC_Os07g22580.1	0
Module 3	Cs8Chr10023461	LOC_Os08g32600.1	0
Module 3	Cs13Chr10023162	LOC_Os07g05190.1	0
Module 3	Cs3Chr10050855	LOC_Os01g49200.1	1
Module 3	Cs3Chr10020566	LOC_Os01g09790.1	0
Module 3	Cs6Chr10026420	LOC_Os02g58470.1	0
Module 3	Cs1Chr10027916	LOC_Os03g03630.1	0
Module 3	Cs3Chr10040496	LOC_Os01g04230.1	0
Module 3	Cs2Chr10010467	LOC_Os10g35450.1	1
Module 3	Cs10Chr10017514	LOC_Os10g31930.1	0
Module 3	Cs9Chr10044651	LOC_Os09g02360.1	1
Module 3	Cs3Chr10042101	LOC_Os01g36390.1	0
Module 3	Cs1Chr10016244	LOC_Os03g46920.1	1
Module 3	Cs3Chr10040502	LOC_Os01g04170.1	0
Module 3	Cs8Chr10029175	LOC_Os09g28120.1	0
Module 3	Cs9Chr10022323	LOC_Os09g38450.1	0
Module 3	Cs1198contig10001539	LOC_Os08g44420.1	0
Module 3	Cs1Chr10054541	LOC_Os03g50140.1	0
Module 3	Cs9Chr10028991	LOC_Os09g37510.1	0
Module 3	Cs7Chr10038469	LOC_Os12g17530.1	0
Module 3	Cs6Chr10046436	LOC_Os02g50910.1	0
Module 3	Cs8Chr10041922	LOC_Os06g09420.1	0
Module 3	Cs9Chr10028940	LOC_Os09g36740.1	0
Module 3	Cs1Chr10049472	LOC_Os03g39020.1	0
Module 3	Cs1Chr10048011	LOC_Os03g30260.1	0
Module 3	Cs1Chr10015013	LOC_Os03g45760.1	0
Module 3	Cs10Chr10008826	LOC_Os02g35230.1	1
Module 3	Cs3Chr10024472	LOC_Os01g56020.1	0
Module 3	Cs9Chr10055066	LOC_Os06g17490.1	0
Module 3	Cs10Chr10034372	LOC_Os05g13630.1	0
Module 3	Cs1Chr10046494	LOC_Os07g09690.1	1
Module 3	Cs9Chr10029017	LOC_Os09g38710.2	0
Module 3	Cs8Chr10030211	LOC_Os02g50040.1	1
Module 3	Cs7Chr10038490	LOC_Os12g16210.1	0
Module 3	Cs2Chr10045545	LOC_Os05g14590.1	0
Module 3	Cs5Chr10051639	LOC_Os04g43300.1	1
Module 3	Cs1Chr10046547	LOC_Os03g59550.1	1
Module 3	Cs1Chr10031352	LOC_Os03g50420.1	0
Module 3	Cs5Chr10051589	LOC_Os04g42540.1	0
Module 3	Cs8Chr10029986	LOC_Os08g01100.1	0
Module 3	Cs1Chr10052317	LOC_Os03g06670.1	1
Module 3	Cs1Chr10027618	LOC_Os03g14140.1	0
Module 3	Cs10Chr10035808	LOC_Os02g56540.1	0
Module 3	Cs2Chr10032587	LOC_Os05g02580.1	0
Module 3	Cs9Chr10029704	LOC_Os06g03720.1	0
Module 3	Cs11Chr10033466	LOC_Os06g02530.1	0
Module 3	Cs5Chr10031102	LOC_Os01g01890.1	0
Module 3	Cs1190contig10001801	LOC_Os01g03490.1	0
Module 3	Cs10Chr10053033	LOC_Os07g43540.1	0
Module 3	Cs8Chr10028019	LOC_Os08g39590.1	0
Module 3	Cs5Chr10023748	LOC_Os01g42070.1	0
Module 3	Cs6Chr10046959	LOC_Os02g10490.1	0
Module 3	Cs3Chr10048753	LOC_Os02g45940.1	0
Module 3	Cs10Chr10035806	LOC_Os02g56520.1	0
Module 3	Cs1Chr10053557	LOC_Os03g41100.1	0
Module 3	Cs1Chr10027310	LOC_Os03g53920.1	0
Module 3	Cs1Chr10027510	LOC_Os03g52650.1	0
Module 3	Cs12Chr10053749	LOC_Os04g50960.1	0
Module 3	Cs9Chr10048254	LOC_Os05g36280.1	0
Module 3	Cs1Chr10004515	LOC_Os03g56070.1	0
Module 3	Cs1Chr10023998	LOC_Os03g41060.1	0
Module 3	Cs6Chr10038728	LOC_Os10g42660.1	1
Module 3	Cs14Chr10011876	LOC_Os11g29380.1	0
Module 3	Cs1Chr10042779	LOC_Os03g11540.1	0
Module 3	Cs13Chr10018897	LOC_Os03g22040.1	0
Module 3	Cs12Chr10018395	LOC_Os11g31980.1	0
Module 3	Cs6Chr10020469	LOC_Os06g10230.1	0
Module 3	Cs3Chr10009482	LOC_Os04g15800.1	0
Module 3	Cs5Chr10017563	LOC_Os12g19180.1	0
Module 3	Cs10Chr10017369	LOC_Os07g32390.1	0
Module 3	Cs13Chr10047859	LOC_Os12g24550.1	0
Module 3	Cs8Chr10030268	LOC_Os02g33420.1	1
Module 3	Cs2Chr10045129	LOC_Os05g41390.1	1
Module 3	Cs9Chr10035988	LOC_Os06g51110.2	0
Module 3	Cs9Chr10023537	LOC_Os06g08790.1	1
Module 3	Cs9Chr10035720	LOC_Os09g17850.1	1
Module 3	Cs1Chr10031161	LOC_Os01g60670.1	0
Module 3	Cs10Chr10010116	LOC_Os07g22580.1	0
Module 3	Cs8Chr10016864	LOC_Os08g32600.1	0
Module 3	Cs11Chr10049748	LOC_Os07g05190.1	0
Module 3	Cs3Chr10034790	LOC_Os01g49200.1	0
Module 3	Cs9Chr10046801	LOC_Os02g56130.1	0
Module 3	Cs2Chr10032601	LOC_Os05g02300.1	0
Module 3	Cs10Chr10002110	LOC_Os02g58470.1	0
Module 3	Cs6Chr10013241	LOC_Os10g31930.1	0
Module 3	Cs9Chr10036425	LOC_Os09g02360.1	0
Module 3	Cs5Chr10041058	LOC_Os01g36390.1	0
Module 3	Cs1Chr10032842	LOC_Os03g46920.1	0
Module 3	Cs3Chr10021834	LOC_Os01g70560.1	0
Module 3	Cs9Chr10040930	LOC_Os09g28120.1	0
Module 3	Cs1165contig10001180	LOC_Os09g38450.1	1
Module 3	Cs4Chr10028460	LOC_Os08g44420.1	0
Module 3	Cs9Chr10022260	LOC_Os09g37510.1	0
Module 3	Cs4Chr10036105	LOC_Os12g17530.1	0
Module 3	Cs10Chr10041452	LOC_Os04g10650.1	0
Module 3	Cs1Chr10013897	LOC_Os03g39020.1	0
Module 3	Cs1Chr10048012	LOC_Os03g30260.1	0
Module 3	Cs11Chr10040566	LOC_Os02g10020.1	0
Module 3	Cs1Chr10032900	LOC_Os03g45760.1	1
Module 3	Cs6Chr10035469	LOC_Os02g35230.1	0
Module 3	Cs8Chr10049629	LOC_Os05g06840.1	0
Module 3	Cs9Chr10024248	LOC_Os09g38710.2	0
Module 3	Cs9Chr10029708	LOC_Os02g50040.1	0
Module 3	Cs4Chr10036083	LOC_Os12g16210.1	1
Module 3	Cs2Chr10006700	LOC_Os05g14590.1	0
Module 3	Cs12Chr10037477	LOC_Os04g43300.1	0
Module 3	Cs12Chr10010972	LOC_Os04g42540.1	0
Module 3	Cs6Chr10009591	LOC_Os10g35580.1	0
Module 3	Cs13Chr10046296	LOC_Os02g56540.1	0
Module 3	Cs2Chr10005727	LOC_Os05g02580.1	0
Module 3	Cs13Chr10046335	LOC_Os07g29190.1	0
Module 3	Cs321contig10001955	LOC_Os06g03720.1	0
Module 3	Cs5Chr10001701	LOC_Os01g01890.1	0
Module 3	Cs8Chr10016286	LOC_Os08g39590.1	0
Module 3	Cs3Chr10015319	LOC_Os01g42070.1	0
Module 3	Cs6Chr10026856	LOC_Os02g10490.1	0
Module 3	Cs1Chr10023995	LOC_Os03g41100.1	0
Module 3	Cs4Chr10006006	LOC_Os03g53920.1	1
Module 3	Cs145contig10032136	LOC_Os03g52650.1	0
Module 3	Cs14Chr10037725	LOC_Os11g29380.1	0
Module 3	Cs2Chr10003263	LOC_Os03g11540.1	0
Module 3	Cs1Chr10039985	LOC_Os03g22040.1	0
Module 3	Cs3Chr10009298	LOC_Os11g31980.1	0
Module 3	Cs9Chr10019367	LOC_Os06g10230.1	0
Module 3	Cs10Chr10052709	LOC_Os12g24550.1	0
Module 3	Cs11Chr10017192	LOC_Os02g06340.1	0
Module 3	Cs3Chr10004579	LOC_Os01g16650.1	0
Module 3	Cs9Chr10032216	LOC_Os09g17850.1	0
Module 3	Cs2Chr10045055	LOC_Os01g60670.1	0
Module 3	Cs1Chr10049144	LOC_Os07g05190.1	0
Module 3	Cs1Chr10053226	LOC_Os05g02300.1	0
Module 3	Cs10Chr10002400	LOC_Os06g07210.1	1
Module 3	Cs8Chr10050447	LOC_Os09g28120.1	0
Module 3	Cs2Chr10027940	LOC_Os08g44420.1	0
Module 3	Cs9Chr10041331	LOC_Os06g46990.1	0
Module 3	Cs9Chr10025298	LOC_Os06g17490.1	0
Module 3	Cs4Chr10033081	LOC_Os12g42700.1	0
Module 3	Cs8Chr10029264	LOC_Os02g50040.1	0
Module 3	Cs4Chr10053930	LOC_Os10g35580.1	0
Module 3	Cs5Chr10021956	LOC_Os04g47580.1	0
Module 3	Cs3Chr10049373	LOC_Os01g01890.1	0
Module 3	Cs10Chr10042341	LOC_Os02g10490.1	0
Module 3	Cs12Chr10047948	LOC_Os02g45940.1	0
Module 3	Cs7Chr10051209	LOC_Os03g53920.1	1
Module 3	Cs3Chr10013616	LOC_Os01g60670.1;LOC_Os03g21730.1	0
Module 3	Cs1Chr10040084	LOC_Os07g05190.1	0
Module 3	Cs1Chr10053231	LOC_Os08g44420.1	0
Module 3	Cs10Chr10018302	LOC_Os03g30260.1	0
Module 3	Cs9Chr10025066	LOC_Os02g50040.1	0
Module 3	Cs13Chr10002002	LOC_Os03g53920.1	0
Module 3	Cs9Chr10009132	LOC_Os06g10230.1	0
Module 3	Cs2Chr10001657	LOC_Os05g02300.1	0
Module 3	Cs1Chr10051431	LOC_Os08g44420.1	0
Module 3	Cs10Chr10035655	LOC_Os02g50910.1	0
Module 3	Cs13Chr10014062	LOC_Os03g30260.1	0
Module 3	Cs3Chr10024387	LOC_Os02g50040.1	0
Module 3	Cs8Chr10037157	LOC_Os09g19930.1	0
Module 3	Cs1Chr10039996	LOC_Os01g60670.1;LOC_Os03g21730.1	0
Module 3	Cs3Chr10041589	LOC_Os10g35450.1	0
Module 3	Cs13Chr10014063	LOC_Os03g30260.1	0
Module 3	Cs10Chr10052974	LOC_Os03g53920.1	0
Module 3	Cs3Chr10004499	LOC_Os10g35450.1	0
Module 3	Cs8Chr10007558	LOC_Os08g44420.1	0
Module 3	Cs1Chr10011175	LOC_Os03g30260.1	0
Module 3	Cs10Chr10012285	LOC_Os02g50040.1	0
Module 3	Cs2Chr10045297	LOC_Os02g33420.1	0
Module 3	Cs74contig10000167	LOC_Os01g60670.1;LOC_Os03g21730.1	0
Module 3	Cs13Chr10001972	LOC_Os10g35450.1	1
Module 3	Cs14Chr10016792	LOC_Os08g44420.1	0
Module 3	Cs11Chr10043277	LOC_Os02g50040.1	0
Module 3	Cs2Chr10040375	LOC_Os08g44420.1	0
Module 3	Cs5Chr10007340	LOC_Os02g50040.1	0
Module 3	Cs9Chr10032607	LOC_Os09g19930.1	0
Module 3	Cs12Chr10016148	LOC_Os02g33420.1	1
Module 4	Cs1Chr10028176	LOC_Os03g03810.1	0
Module 4	Cs5Chr10011628	LOC_Os01g12580.1	1
Module 4	Cs2Chr10021332	LOC_Os05g28210.1	0
Module 4	Cs13Chr10031943	LOC_Os07g24000.1	1
Module 4	Cs6Chr10051929	LOC_Os02g04780.1	0
Module 4	Cs2Chr10034910	LOC_Os05g49170.1	0
Module 4	Cs3Chr10048827	LOC_Os01g63010.1	1
Module 4	Cs11Chr10033622	LOC_Os02g15740.1	0
Module 4	Cs9Chr10010209	LOC_Os06g30370.1	0
Module 4	Cs5Chr10038785	LOC_Os04g58310.1	0
Module 4	Cs9Chr10029054	LOC_Os06g10530.1	0
Module 4	Cs6Chr10007482	LOC_Os10g09850.1	0
Module 4	Cs12Chr10028592	LOC_Os04g19740.1	0
Module 4	Cs1Chr10031752	LOC_Os03g02050.1	0
Module 4	Cs6Chr10004116	LOC_Os10g35050.1	0
Module 4	Cs3Chr10024773	LOC_Os01g59100.1	0
Module 4	Cs3Chr10054975	LOC_Os01g73110.1	0
Module 4	Cs3Chr10041594	LOC_Os01g44250.1	0
Module 4	Cs8Chr10006891	LOC_Os08g45110.1	0
Module 4	Cs152contig10001349	LOC_Os01g56610.1	0
Module 4	Cs11Chr10030052	LOC_Os10g40040.1	0
Module 4	Cs7Chr10025548	LOC_Os12g27830.1	0
Module 4	Cs6Chr10051981	LOC_Os02g03790.1	1
Module 4	Cs6Chr10009553	LOC_Os10g36180.1	0
Module 4	Cs9Chr10021420	LOC_Os06g21910.1	1
Module 4	Cs8Chr10011861	LOC_Os03g57900.1	0
Module 4	Cs10Chr10022601	LOC_Os02g43620.1	0
Module 4	Cs14Chr10022571	LOC_Os11g26780.1	0
Module 4	Cs1189contig10022972	LOC_Os03g42520.1	0
Module 4	Cs10Chr10052787	LOC_Os07g47840.1	0
Module 4	Cs5Chr10033986	LOC_Os01g39020.1	0
Module 4	Cs8Chr10028419	LOC_Os08g23870.1	0
Module 4	Cs5Chr10023380	LOC_Os04g52110.1	0
Module 4	Cs9Chr10027425	LOC_Os06g13720.1	1
Module 4	Cs8Chr10024652	LOC_Os08g39270.1	0
Module 4	Cs9Chr10022922	LOC_Os06g11730.1	0
Module 4	Cs9Chr10034565	LOC_Os06g23350.1	0
Module 4	Cs1Chr10043165	LOC_Os03g26490.1	0
Module 4	Cs6Chr10051874	LOC_Os02g06410.1	0
Module 4	Cs10Chr10042384	LOC_Os06g11812.1	0
Module 4	Cs9Chr10043938	LOC_Os06g04380.1	0
Module 4	Cs1Chr10042885	LOC_Os03g10110.1	0
Module 4	Cs5Chr10002575	LOC_Os04g49980.1	0
Module 4	Cs3Chr10047422	LOC_Os01g52830.1	0
Module 4	Cs14Chr10013193	LOC_Os11g32890.1	0
Module 4	Cs9Chr10026332	LOC_Os02g06530.1	0
Module 4	Cs1Chr10040067	LOC_Os03g20680.1	0
Module 4	Cs9Chr10026265	LOC_Os06g48170.1	1
Module 4	Cs8Chr10028708	LOC_Os08g41750.1	0
Module 4	Cs3Chr10024356	LOC_Os01g19770.1	0
Module 4	Cs9Chr10029591	LOC_Os09g39730.1	0
Module 4	Cs14Chr10022566	LOC_Os11g26570.1	0
Module 4	Cs12Chr10031903	LOC_Os04g31710.1	0
Module 4	Cs1Chr10016920	LOC_Os03g21260.1	1
Module 4	Cs2Chr10045015	LOC_Os05g39250.1	0
Module 4	Cs10Chr10036978	LOC_Os12g43140.1	0
Module 4	Cs1Chr10027899	LOC_Os03g03810.1	0
Module 4	Cs3Chr10033263	LOC_Os01g12580.1	0
Module 4	Cs2Chr10036909	LOC_Os05g28210.1	1
Module 4	Cs454contig10052594	LOC_Os07g24000.1	0
Module 4	Cs3Chr10007376	LOC_Os01g63010.1	0
Module 4	Cs6Chr10017059	LOC_Os02g15740.1	1
Module 4	Cs1Chr10053545	LOC_Os12g39400.1	0
Module 4	Cs3Chr10017854	LOC_Os01g62190.1	0
Module 4	Cs11Chr10038659	LOC_Os10g09850.1	0
Module 4	Cs1Chr10032833	LOC_Os03g47120.1	0
Module 4	Cs6Chr10009555	LOC_Os03g02050.1	0
Module 4	Cs11Chr10053906	LOC_Os10g35050.1	0
Module 4	Cs14Chr10042939	LOC_Os12g05330.1	0
Module 4	Cs9Chr10026201	LOC_Os01g45460.1	0
Module 4	Cs8Chr10010431	LOC_Os08g45110.1	0
Module 4	Cs8Chr10037160	LOC_Os08g30820.1	0
Module 4	Cs4Chr10049299	LOC_Os12g27830.1	1
Module 4	Cs5Chr10003000	LOC_Os04g33150.1	0
Module 4	Cs8Chr10040686	LOC_Os03g57900.1	0
Module 4	Cs6Chr10017229	LOC_Os02g43620.1	0
Module 4	Cs3Chr10032372	LOC_Os01g39020.1	0
Module 4	Cs6Chr10013041	LOC_Os02g26720.1	0
Module 4	Cs12Chr10053821	LOC_Os04g52110.1	0
Module 4	Cs10Chr10034267	LOC_Os02g32860.1	0
Module 4	Cs9Chr10012604	LOC_Os06g11730.1	0
Module 4	Cs1Chr10032233	LOC_Os03g26490.1	0
Module 4	Cs5Chr10051632	LOC_Os04g43170.1	1
Module 4	Cs2Chr10030903	LOC_Os05g39690.1	0
Module 4	Cs9Chr10041330	LOC_Os02g06530.1	0
Module 4	Cs9Chr10041268	LOC_Os06g48170.1	1
Module 4	Cs8Chr10028709	LOC_Os08g41750.1	0
Module 4	Cs14Chr10022574	LOC_Os11g26570.1	0
Module 4	Cs3Chr10021245	LOC_Os04g31710.1	0
Module 4	Cs1076contig10043058	LOC_Os07g24000.1	0
Module 4	Cs1Chr10023982	LOC_Os12g39400.1	0
Module 4	Cs3Chr10024558	LOC_Os01g45460.1	1
Module 4	Cs14Chr10022575	LOC_Os11g26780.1;LOC_Os11g26760.1	0
Module 4	Cs2Chr10040722	LOC_Os05g31020.1	0
Module 4	Cs2Chr10044165	LOC_Os05g08970.1	0
Module 4	Cs451contig10000970	LOC_Os09g26380.1	0
Module 4	Cs409contig10002614	LOC_Os02g20970.1	0
Module 4	Cs14Chr10043078	LOC_Os11g26570.1	1
Module 4	Cs1Chr10040020	LOC_Os03g21260.1	0
Module 4	Cs1Chr10038957	LOC_Os12g39400.1	0
Module 4	Cs12Chr10053614	LOC_Os04g19740.1	0
Module 4	Cs1Chr10036766	LOC_Os03g61120.1	0
Module 4	Cs14Chr10043079	LOC_Os11g26780.1;LOC_Os11g26760.1	1
Module 4	Cs11Chr10035582	LOC_Os02g20970.1	0
Module 4	Cs1Chr10049482	LOC_Os02g09320.1	0
Module 4	Cs14Chr10043083	LOC_Os11g26570.1	1
Module 4	Cs2Chr10045035	LOC_Os05g39690.1	0
Module 4	Cs9Chr10044518	LOC_Os02g09320.1	0
Module 4	Cs13Chr10040314	LOC_Os04g43170.1	0
Module 4	Cs9Chr10044519	LOC_Os02g09320.1	0
Module 4	Cs12Chr10037473	LOC_Os04g43170.1	0
Module 4	Cs9Chr10044520	LOC_Os02g09320.1	0
Module 4	Cs9Chr10050490	LOC_Os02g09320.1	0
Module 4	Cs9Chr10050491	LOC_Os02g09320.1	0
Module 5	Cs10Chr10005102	LOC_Os05g04410.1	0
Module 5	Cs4Chr10019429	LOC_Os12g40890.1	0
Module 5	Cs1Chr10053282	LOC_Os03g17760.1	0
Module 5	Cs2Chr10045273	LOC_Os05g44070.1	0
Module 5	Cs8Chr10030201	LOC_Os08g02120.1	1
Module 5	Cs3Chr10050097	LOC_Os01g70100.1	0
Module 5	Cs5Chr10044604	LOC_Os01g07570.1	0
Module 5	Cs5Chr10012836	LOC_Os02g42660.1	0
Module 5	Cs2Chr10020734	LOC_Os07g48370.1	0
Module 5	Cs8Chr10029214	LOC_Os08g35710.1	0
Module 5	Cs9Chr10030436	LOC_Os06g16290.1	0
Module 5	Cs1Chr10028295	LOC_Os03g02400.1	1
Module 5	Cs9Chr10025062	LOC_Os01g33040.1	0
Module 5	Cs13Chr10023162	LOC_Os07g43350.1	0
Module 5	Cs6Chr10041684	LOC_Os10g40530.1	0
Module 5	Cs8Chr10028699	LOC_Os03g14540.1	1
Module 5	Cs14Chr10043084	LOC_Os03g19990.1	0
Module 5	Cs3Chr10020589	LOC_Os01g09470.1	0
Module 5	Cs2Chr10025982	LOC_Os03g01530.1	0
Module 5	Cs2Chr10028111	LOC_Os05g32350.1	0
Module 5	Cs9Chr10010764	LOC_Os09g25570.1	0
Module 5	Cs5Chr10023356	LOC_Os04g51710.1	0
Module 5	Cs10Chr10042324	LOC_Os02g52550.1	0
Module 5	Cs1Chr10018493	LOC_Os03g59200.1	0
Module 5	Cs3Chr10055010	LOC_Os02g01920.1	0
Module 5	Cs12Chr10016355	LOC_Os04g56180.1	0
Module 5	Cs12Chr10016366	LOC_Os04g56390.1	0
Module 5	Cs3Chr10048865	LOC_Os10g05690.1	0
Module 5	Cs13Chr10014751	LOC_Os05g03060.1	0
Module 5	Cs6Chr10051746	LOC_Os05g25540.1	1
Module 5	Cs3Chr10024414	LOC_Os01g55150.1	0
Module 5	Cs4Chr10011354	LOC_Os12g38320.1	0
Module 5	Cs6Chr10039255	LOC_Os02g45540.1	0
Module 5	Cs1Chr10010895	LOC_Os03g08790.1	1
Module 5	Cs11Chr10006652	LOC_Os02g18410.1	0
Module 5	Cs3Chr10054791	LOC_Os12g06660.1	0
Module 5	Cs4Chr10009601	LOC_Os12g35670.1	0
Module 5	Cs8Chr10019111	LOC_Os09g09980.1	0
Module 5	Cs11Chr10033499	LOC_Os07g02200.1	0
Module 5	Cs1Chr10015031	LOC_Os03g46260.1	0
Module 5	Cs1Chr10015048	LOC_Os03g46640.1	0
Module 5	Cs8Chr10006883	LOC_Os01g50160.1	0
Module 5	Cs1Chr10054308	LOC_Os03g07450.1	1
Module 5	Cs8Chr10028735	LOC_Os08g42080.1	0
Module 5	Cs3Chr10024572	LOC_Os01g45700.1	0
Module 5	Cs6Chr10051836	LOC_Os02g07190.1	0
Module 5	Cs11Chr10033589	LOC_Os02g14910.1	0
Module 5	Cs2Chr10028000	LOC_Os05g04470.1	1
Module 5	Cs9Chr10027455	LOC_Os06g14280.1	1
Module 5	Cs3Chr10033258	LOC_Os01g12650.1	0
Module 5	Cs14Chr10044727	LOC_Os11g32240.1	0
Module 5	Cs1Chr10051379	LOC_Os03g17760.1	0
Module 5	Cs10Chr10042380	LOC_Os06g11800.1	0
Module 5	Cs8Chr10029252	LOC_Os08g02120.1	1
Module 5	Cs9Chr10046239	LOC_Os01g07570.1	1
Module 5	Cs12Chr10037584	LOC_Os02g42660.1	0
Module 5	Cs1Chr10009155	LOC_Os03g02400.1	0
Module 5	Cs11Chr10049748	LOC_Os07g43350.1	0
Module 5	Cs14Chr10043092	LOC_Os03g19990.1	0
Module 5	Cs5Chr10037119	LOC_Os01g09470.1	0
Module 5	Cs2Chr10011099	LOC_Os05g32350.1	0
Module 5	Cs9Chr10040784	LOC_Os09g25570.1	0
Module 5	Cs5Chr10039760	LOC_Os04g56390.1	0
Module 5	Cs2Chr10030766	LOC_Os10g05690.1	0
Module 5	Cs13Chr10042518	LOC_Os12g25120.1	0
Module 5	Cs3Chr10047563	LOC_Os01g55150.1	0
Module 5	Cs1Chr10033150	LOC_Os03g08790.1	1
Module 5	Cs6Chr10054235	LOC_Os02g18410.1	1
Module 5	Cs10Chr10036999	LOC_Os02g39300.1	0
Module 5	Cs1Chr10032853	LOC_Os03g46640.1	0
Module 5	Cs9Chr10043935	LOC_Os03g14530.1	0
Module 5	Cs1Chr10021598	LOC_Os03g43410.1	0
Module 5	Cs8Chr10038403	LOC_Os08g42080.1	0
Module 5	Cs3Chr10050822	LOC_Os05g48330.1	0
Module 5	Cs3Chr10047731	LOC_Os01g07570.1	0
Module 5	Cs9Chr10045897	LOC_Os01g33040.1	0
Module 5	Cs1Chr10049144	LOC_Os07g43350.1	0
Module 5	Cs14Chr10043104	LOC_Os03g19990.1	0
Module 5	Cs2Chr10002300	LOC_Os05g50910.1	1
Module 5	Cs1Chr10027624	LOC_Os10g05690.1	0
Module 5	Cs9Chr10050458	LOC_Os05g25540.1	0
Module 5	Cs1Chr10039106	LOC_Os03g55830.1	1
Module 5	Cs1Chr10031322	LOC_Os12g06660.1	0
Module 5	Cs6Chr10014024	LOC_Os10g07480.1	0
Module 5	Cs3Chr10019930	LOC_Os01g43380.1	0
Module 5	Cs1286contig10003958	LOC_Os03g14530.1	0
Module 5	Cs3Chr10001383	LOC_Os05g48330.1	0
Module 5	Cs5Chr10023729	LOC_Os01g12390.1	0
Module 5	Cs2Chr10039923	LOC_Os05g50910.1	0
Module 5	Cs14Chr10024150	LOC_Os10g05690.1	0
Module 5	Cs10Chr10026661	LOC_Os01g50160.1	0
Module 5	Cs7Chr10014404	LOC_Os07g48370.1	0
Module 5	Cs3Chr10012359	LOC_Os01g33040.1	0
Module 5	Cs1Chr10040084	LOC_Os07g43350.1	0
Module 5	Cs5Chr10025336	LOC_Os01g02930.1	0
Module 5	Cs11Chr10017428	LOC_Os06g46500.1	0
Module 5	Cs14Chr10020690	LOC_Os10g05690.1	0
Module 5	Cs7Chr10003512	LOC_Os12g37780.1	0
Module 5	Cs11Chr10038631	LOC_Os10g07480.1	0
Module 5	Cs9Chr10032166	LOC_Os01g07570.1	0
Module 5	Cs14Chr10006567	LOC_Os07g48370.1	0
Module 5	Cs13Chr10014745	LOC_Os06g46500.1	0
Module 5	Cs6Chr10049011	LOC_Os10g05690.1	0
Module 5	Cs1Chr10046702	LOC_Os12g06660.1	0
Module 5	Cs3Chr10019141	LOC_Os01g02930.1	0
Module 5	Cs9Chr10044316	LOC_Os06g46500.1	0
Module 5	Cs9Chr10013408	LOC_Os06g46500.1	0
Module 5	Cs1Chr10002548	LOC_Os07g48370.1	0
Module 5	Cs5Chr10011645	LOC_Os01g12390.1	1
Module 5	Cs5Chr10034895	LOC_Os01g33040.1	0
Module 5	Cs3Chr10019145	LOC_Os01g02930.1	0
Module 5	Cs3Chr10047403	LOC_Os01g50160.1	0
Module 5	Cs10Chr10052756	LOC_Os01g12390.1	0
Module 5	Cs6Chr10009545	LOC_Os06g46500.1	0
Module 5	Cs8Chr10008448	LOC_Os06g46500.1	0
Module 5	Cs9Chr10041362	LOC_Os06g46500.1	0
Module 5	Cs11Chr10053978	LOC_Os06g46500.1	0
Module 5	Cs2Chr10036703	LOC_Os12g06660.1	0
Module 5	Cs11Chr10001218	LOC_Os12g06660.1	0
Module 5	Cs1Chr10054588	LOC_Os12g06660.1	0
Module 5	Cs10Chr10016689	LOC_Os01g50160.1	0
Module 5	Cs5Chr10015995	LOC_Os01g50160.1	0
Module 5	Cs2Chr10013373	LOC_Os01g50160.1	0
Module 5	Cs320contig10043852	LOC_Os01g50160.1	0
Module 5	Cs8Chr10010425	LOC_Os01g50160.1	0
Module 5	Cs3Chr10050909	LOC_Os01g50160.1	0
Module 5	Cs3Chr10050914	LOC_Os01g50160.1	0
Module 5	Cs81contig10007124	LOC_Os01g50160.1	0
Module 5	Cs6Chr10039321	LOC_Os01g50160.1	0
Module 5	Cs11Chr10035615	LOC_Os01g50160.1	0
Module 5	Cs320contig10000669	Cs320contig10000669	0
Module 5	Cs3Chr10034743	Cs320contig10000669	0
Module 5	Cs3Chr10034744	Cs320contig10000669	0
Module 5	Cs716contig10000629	Cs320contig10000669	1
Module 6	Cs1Chr10018794	LOC_Os03g56580.1	0
Module 6	Cs8Chr10028058	LOC_Os08g41090.1	0
Module 6	Cs3Chr10021801	LOC_Os01g70210.1	0
Module 6	Cs9Chr10005170	LOC_Os09g24620.1	0
Module 6	Cs9Chr10046875	LOC_Os09g33490.1	0
Module 6	Cs5Chr10031041	LOC_Os01g41820.1	0
Module 6	Cs3Chr10050295	LOC_Os01g12400.2	0
Module 6	Cs5Chr10028376	LOC_Os01g37750.1	0
Module 6	Cs5Chr10027796	LOC_Os01g09190.1	0
Module 6	Cs6Chr10031509	LOC_Os10g02480.1	0
Module 6	Cs10Chr10047748	LOC_Os10g30410.1	0
Module 6	Cs5Chr10023306	LOC_Os04g51030.1	0
Module 6	Cs6Chr10049639	LOC_Os02g51900.1	0
Module 6	Cs7Chr10015495	LOC_Os12g42220.1	0
Module 6	Cs8Chr10026751	LOC_Os03g06139.1	0
Module 6	Cs3Chr10054723	LOC_Os01g33110.1	0
Module 6	Cs1Chr10004551	LOC_Os03g56580.1	0
Module 6	Cs11Chr10013595	LOC_Os10g39030.1	0
Module 6	Cs14Chr10032057	LOC_Os10g39030.1;LOC_Os03g03260.1	1
Module 6	Cs2Chr10025974	LOC_Os01g12400.2	0
Module 6	Cs2Chr10019659	LOC_Os05g43170.1	1
Module 6	Cs3Chr10032381	LOC_Os04g54070.1;LOC_Os04g15580.1	0
Module 6	Cs10Chr10047749	LOC_Os10g30410.1	0
Module 6	Cs12Chr10021721	LOC_Os02g51900.1	0
Module 6	Cs9Chr10023552	LOC_Os07g44130.1	0
Module 6	Cs4Chr10001192	LOC_Os12g42220.1	0
Module 6	Cs11Chr10033537	LOC_Os01g33110.1	0
Module 6	Cs9Chr10006997	LOC_Os06g37150.1	0
Module 6	Cs9Chr10029597	LOC_Os09g39620.1	0
Module 6	Cs3Chr10024068	LOC_Os01g41820.1	0
Module 6	Cs1Chr10052280	LOC_Os03g06139.1	0
Module 6	Cs9Chr10044355	LOC_Os06g45970.1	0
Module 6	Cs9Chr10006998	LOC_Os06g37150.1	0
Module 6	Cs2Chr10021319	LOC_Os06g06960.1	0
Module 6	Cs2Chr10045573	LOC_Os05g13770.1	0
Module 6	Cs9Chr10008111	LOC_Os09g39620.1	0
Module 6	Cs9Chr10029663	LOC_Os04g15580.1	0
Module 6	Cs3Chr10024070	LOC_Os01g41820.1	0
Module 6	Cs9Chr10029878	LOC_Os01g58280.1	0
Module 6	Cs1Chr10036845	LOC_Os07g44130.1	0
Module 6	Cs1067contig10000702	LOC_Os04g27540.1	0
Module 6	Cs1293contig10002465	LOC_Os06g37150.1	0
Module 6	Cs10Chr10045531	LOC_Os04g21820.1	0
Module 6	Cs5Chr10045648	;LOC_Os01g65030.1;LOC_Os01g66680.1	0
Module 6	Cs13Chr10001986	LOC_Os07g44130.1	0
Module 6	Cs9Chr10038288	LOC_Os06g37150.1	0
Module 6	Cs3Chr10016715	LOC_Os04g21820.1	1
Module 6	Cs9Chr10028894	LOC_Os01g58280.1	0
Module 6	Cs10Chr10052992	LOC_Os07g44130.1	0
Module 6	Cs1268contig10012637	LOC_Os03g06139.1	0
Module 6	Cs10Chr10031234	LOC_Os01g33110.1;LOC_Os02g13430.1	0
Module 6	Cs3Chr10033285	LOC_Os06g37150.1	0
Module 6	Cs9Chr10022289	LOC_Os04g15580.1;LOC_Os04g54070.1	0
Module 6	Cs3Chr10041571	LOC_Os01g41820.1	0
Module 6	Cs10Chr10052993	LOC_Os07g44130.1	0
Module 6	Cs14Chr10005556	LOC_Os03g06139.1	0
Module 6	Cs9Chr10044711	LOC_Os11g39370.1	0
Module 6	Cs10Chr10031235	LOC_Os01g33110.1;LOC_Os02g13430.1	0
Module 6	Cs9Chr10032616	LOC_Os06g37150.1	0
Module 6	Cs12Chr10025370	LOC_Os07g38810.1;LOC_Os03g56160.1 ;LOC_Os07g03880.1;LOC_Os07g18240.1 ;LOC_Os09g09510.1 ;LOC_Os07g03890.1;LOC_Os09g09500.1	0
Module 6	Cs3Chr10049562	LOC_Os04g15580.1;LOC_Os04g54070.1	0
Module 6	Cs10Chr10053013	LOC_Os07g44130.1	0
Module 6	Cs8Chr10014129	LOC_Os11g39370.1	0
Module 6	Cs11Chr10032475	LOC_Os10g04720.1;LOC_Os07g34980.1	0
Module 6	Cs3Chr10041575	LOC_Os01g41820.1	0
Module 6	Cs11Chr10017187	LOC_Os02g06200.1	0
Module 6	Cs14Chr10048096	LOC_Os01g33110.1;LOC_Os02g13430.1	0
Module 6	Cs2Chr10019583	LOC_Os10g04720.1;LOC_Os07g34980.1	0
Module 6	Cs3Chr10037309	LOC_Os01g12400.2;LOC_Os01g65030.1;LOC_Os01g66680.1	0
Module 6	Cs10Chr10042367	LOC_Os02g51900.1	0
Module 6	Cs6Chr10010356	LOC_Os02g06200.1	1
Module 6	Cs14Chr10048099	LOC_Os01g33110.1;LOC_Os02g13430.1	0
Module 6	Cs2Chr10019632	LOC_Os04g15580.1;LOC_Os04g54070.1	0
Module 6	Cs3Chr10033276	LOC_Os01g12400.2;LOC_Os01g65030.1;LOC_Os01g66680.1	0
Module 6	Cs8Chr10029233	LOC_Os01g33110.1;LOC_Os02g13430.1	0
Module 6	Cs2Chr10045122	LOC_Os10g04720.1;LOC_Os07g34980.1	0
Module 6	Cs3Chr10025576	LOC_Os01g58280.1	1
Module 6	Cs2Chr10014875	LOC_Os05g25370.1	0
Module 6	Cs3Chr10010086	LOC_Os02g51900.1	0
Module 6	Cs2Chr10045554	LOC_Os10g04720.1;LOC_Os07g34980.1	0
Module 6	Cs1Chr10044747	LOC_Os04g15580.1;LOC_Os04g54070.1	0
Module 6	Cs2Chr10014876	LOC_Os05g25370.1	1
Module 6	Cs14Chr10010250	LOC_Os11g39370.1	0
Module 6	Cs11Chr10049724	LOC_Os01g33110.1;LOC_Os02g13430.1	0
Module 6	Cs12Chr10011456	LOC_Os04g15580.1;LOC_Os04g54070.1	0
Module 6	Cs1Chr10024003	LOC_Os01g58280.1	0
Module 6	Cs10Chr10040321	LOC_Os02g51900.1	0
Module 6	Cs1Chr10049835	LOC_Os01g33110.1;LOC_Os02g13430.1	0
Module 6	Cs2Chr10045557	LOC_Os10g04720.1;LOC_Os07g34980.1	1
Module 6	Cs12Chr10011458	LOC_Os04g15580.1;LOC_Os04g54070.1	0
Module 6	Cs13Chr10012587	LOC_Os04g15580.1;LOC_Os04g54070.1	0
Module 6	Cs14Chr10049900	LOC_Os01g33110.1;LOC_Os02g13430.1	0
Module 6	Cs3Chr10050766	LOC_Os06g06960.1	1
Module 6	Cs10Chr10035553	LOC_Os02g51900.1	0
Module 6	Cs10Chr10042527	LOC_Os10g04720.1;LOC_Os07g34980.1	0
Module 6	Cs2Chr10009406	LOC_Os05g25370.1	0
Module 6	Cs10Chr10035554	LOC_Os02g51900.1	1
Module 6	Cs8Chr10051347	LOC_Os11g39370.1	0
Module 6	Cs10Chr10042533	LOC_Os10g04720.1;LOC_Os07g34980.1	0
Module 6	Cs14Chr10001853	LOC_Os11g39370.1	0
Module 6	Cs9Chr10022997	LOC_Os01g33110.1;LOC_Os02g13430.1	0
Module 6	Cs9Chr10004873	LOC_Os06g06960.1	0
Module 6	Cs10Chr10042534	LOC_Os10g04720.1;LOC_Os07g34980.1	0
Module 6	Cs9Chr10022993	LOC_Os01g58280.1	0
Module 6	Cs3Chr10041794	LOC_Os04g15580.1;LOC_Os04g54070.1	0
Module 6	Cs13Chr10024060	LOC_Os01g58280.1	1
Module 6	Cs3Chr10040404	LOC_Os05g25370.1	0
Module 6	Cs10Chr10042550	LOC_Os10g04720.1;LOC_Os07g34980.1	1
Module 6	Cs1Chr10052290	LOC_Os01g58280.1	0
Module 6	Cs2Chr10021089	LOC_Os01g33110.1;LOC_Os02g13430.1	0
Module 6	Cs1Chr10054397	LOC_Os06g06960.1	0
Module 6	Cs2Chr10020941	LOC_Os01g33110.1;LOC_Os02g13430.1	0
Module 6	Cs2Chr10008957	LOC_Os10g04720.1;LOC_Os07g34980.1	0
Module 6	Cs3Chr10020887	LOC_Os01g58280.1	0
Module 6	Cs1Chr10004773	LOC_Os05g25370.1	0
Module 6	Cs1Chr10038988	LOC_Os05g25370.1	0
Module 6	Cs5Chr10039623	LOC_Os04g15580.1;LOC_Os04g54070.1	0
Module 6	Cs5Chr10039624	LOC_Os04g15580.1;LOC_Os04g54070.1	1
Module 6	Cs13Chr10037379	LOC_Os04g15580.1;LOC_Os04g54070.1	0
Module 6	Cs8Chr10014158	LOC_Os01g58280.1	0
Module 6	Cs919contig10014167	LOC_Os01g58280.1	0
Module 6	Cs13Chr10013167	LOC_Os01g58280.1	1
Module 6	Cs3Chr10050933	LOC_Os01g58280.1	0
Module 6	Cs1Chr10009357	LOC_Os01g58280.1	0
Module 6	Cs11Chr10007882	LOC_Os01g58280.1	0
Module 6	Cs8Chr10051305	LOC_Os01g58280.1	0
Module 6	Cs1Chr10038973	LOC_Os01g58280.1	0
Module 6	Cs6Chr10003909	LOC_Os01g58280.1	0
Module 6	Cs10Chr10002778	LOC_Os01g58280.1	0
Module 6	Cs3Chr10016031	LOC_Os01g33110.1;LOC_Os02g13430.1	0
Module 6	Cs5Chr10044602	LOC_Os01g33110.1;LOC_Os02g13430.1	0
Module 6	Cs6Chr10017037	LOC_Os01g33110.1;LOC_Os02g13430.1	0
Module 6	Cs2Chr10044110	LOC_Os01g33110.1;LOC_Os02g13430.1	0
Module 6	Cs6Chr10011747	LOC_Os01g33110.1;LOC_Os02g13430.1	0
Module 6	Cs6Chr10011749	LOC_Os01g33110.1;LOC_Os02g13430.1	0
Module 6	Cs1Chr10042681	LOC_Os01g33110.1;LOC_Os02g13430.1	0
Module 6	Cs2Chr10009438	LOC_Os01g33110.1;LOC_Os02g13430.1	0
Module 6	Cs2Chr10009442	LOC_Os01g33110.1;LOC_Os02g13430.1	0
Module 6	Cs1Chr10043105	LOC_Os01g33110.1;LOC_Os02g13430.1	0
Module 6	Cs8Chr10006807	LOC_Os01g33110.1;LOC_Os02g13430.1	0
Module 6	Cs13Chr10040310	LOC_Os01g33110.1;LOC_Os02g13430.1	0
Module 6	Cs8Chr10050346	LOC_Os01g33110.1;LOC_Os02g13430.1	0
Module 6	Cs11Chr10003146	LOC_Os01g33110.1;LOC_Os02g13430.1	0
Module 6	Cs911contig10035572	LOC_Os01g33110.1;LOC_Os02g13430.1	0
Module 6	Cs12Chr10036243	LOC_Os01g33110.1;LOC_Os02g13430.1	0
Module 6	Cs118contig10000235	LOC_Os01g33110.1;LOC_Os02g13430.1	0
Module 7	Cs12Chr10049950	LOC_Os04g57550.1	0
Module 7	Cs7Chr10020510	LOC_Os04g41960.1	0
Module 7	Cs2Chr10040702	LOC_Os05g31620.1	1
Module 7	Cs9Chr10029690	LOC_Os09g38320.1	0
Module 7	Cs2Chr10019607	LOC_Os05g41780.1	1
Module 7	Cs10Chr10036952	LOC_Os02g37930.1	0
Module 7	Cs3Chr10050923	LOC_Os01g50420.1	0
Module 7	Cs5Chr10053143	LOC_Os01g04330.1	0
Module 7	Cs3Chr10049602	LOC_Os01g58420.1	0
Module 7	Cs9Chr10043928	LOC_Os06g04230.1	0
Module 7	Cs5Chr10038768	LOC_Os04g58090.1	0
Module 7	Cs3Chr10054800	LOC_Os01g64360.1	0
Module 7	Cs3Chr10050922	LOC_Os01g50400.1	0
Module 7	Cs1Chr10004226	LOC_Os03g32230.1	0
Module 7	Cs12Chr10026932	LOC_Os04g33820.1	0
Module 7	Cs2Chr10043631	LOC_Os05g44900.1	0
Module 7	Cs13Chr10012059	LOC_Os07g37400.1	0
Module 7	Cs2Chr10043489	LOC_Os05g47960.1	1
Module 7	Cs5Chr10027798	LOC_Os01g40070.1	0
Module 7	Cs3Chr10036579	LOC_Os01g48446.1	0
Module 7	Cs5Chr10035882	LOC_Os04g45940.1	0
Module 7	Cs12Chr10029560	LOC_Os04g57550.1	0
Module 7	Cs10Chr10002796	LOC_Os10g25290.1	0
Module 7	Cs6Chr10039212	LOC_Os02g44870.1	1
Module 7	Cs3Chr10048880	LOC_Os11g05380.1	0
Module 7	Cs91contig10000192	LOC_Os05g31620.1	0
Module 7	Cs14Chr10003036	LOC_Os04g39080.1	0
Module 7	Cs3Chr10050924	LOC_Os01g50420.1	0
Module 7	Cs9Chr10037770	LOC_Os09g28354.1	0
Module 7	Cs3Chr10025757	LOC_Os01g64360.1	0
Module 7	Cs331contig10001475	LOC_Os02g41840.1	0
Module 7	Cs10Chr10010579	LOC_Os07g37400.1	0
Module 7	Cs12Chr10037654	LOC_Os04g45940.1	0
Module 7	Cs3Chr10024329	LOC_Os01g19130.1	0
Module 7	Cs3Chr10047429	LOC_Os08g34580.1	0
Module 7	Cs2Chr10015332	LOC_Os11g05380.1	0
Module 7	Cs5Chr10020370	LOC_Os01g19130.1	0
Module 7	Cs1Chr10017727	LOC_Os03g62200.1	0
Module 8	Cs1Chr10046585	LOC_Os03g60370.1	0
Module 8	Cs2Chr10045150	LOC_Os05g41620.1	1
Module 8	Cs8Chr10030233	LOC_Os08g02460.1	0
Module 8	Cs3Chr10047619	LOC_Os01g56010.1	0
Module 8	Cs3Chr10040485	LOC_Os01g04370.1	0
Module 8	Cs2Chr10014931	LOC_Os05g49730.1	0
Module 8	Cs11Chr10033633	LOC_Os02g15930.1	0
Module 8	Cs4Chr10019424	LOC_Os12g40780.1	0
Module 8	Cs10Chr10009515	LOC_Os07g40250.1	0
Module 8	Cs3Chr10049348	LOC_Os01g01610.1	0
Module 8	Cs1Chr10027615	LOC_Os03g14180.1	0
Module 8	Cs14Chr10042947	LOC_Os11g05170.1	0
Module 8	Cs1Chr10018588	LOC_Os07g43950.1	0
Module 8	Cs9Chr10023574	LOC_Os06g09560.1	1
Module 8	Cs14Chr10054433	LOC_Os11g17610.1	0
Module 8	Cs142contig10004395	LOC_Os07g44950.1	0
Module 8	Cs3Chr10040488	LOC_Os01g04370.1	0
Module 8	Cs14Chr10032057	LOC_Os07g35300.1	0
Module 8	Cs2Chr10006041	LOC_Os05g49730.1	1
Module 8	Cs6Chr10017069	LOC_Os02g15930.1	0
Module 8	Cs8Chr10030268	LOC_Os02g08490.1	1
Module 8	Cs1087contig10001289	LOC_Os08g04810.1	0
Module 8	Cs14Chr10036264	LOC_Os11g05170.1	0
Module 8	Cs3Chr10034761	LOC_Os08g27050.1	0
Module 8	Cs1276contig10000884	LOC_Os02g15930.1	0
Module 8	Cs8Chr10039566	LOC_Os08g43300.1	0
Module 8	Cs5Chr10053135	LOC_Os01g04370.1;LOC_Os01g04360.1 ;LOC_Os01g04380.1	0
Module 8	Cs6Chr10026800	LOC_Os10g19160.1	1
Module 8	Cs412contig10017478	LOC_Os03g41460.1	0
Module 8	Cs1Chr10015180	LOC_Os03g41460.1	0
Module 8	Cs9Chr10040852	LOC_Os05g38530.1;LOC_Os03g50250.1	0
Module 8	Cs2Chr10036733	LOC_Os03g41460.1	0
Module 8	Cs11Chr10032475	LOC_Os07g35300.1	0
Module 8	Cs2Chr10019583	LOC_Os07g35300.1	0
Module 8	Cs2Chr10045122	LOC_Os07g35300.1	0
Module 8	Cs2Chr10045554	LOC_Os07g35300.1	0
Module 8	Cs2Chr10045557	LOC_Os07g35300.1	0
Module 8	Cs10Chr10042527	LOC_Os07g35300.1	1
Module 8	Cs10Chr10042533	LOC_Os07g35300.1	1
Module 8	Cs10Chr10042534	LOC_Os07g35300.1	1
Module 8	Cs10Chr10042550	LOC_Os07g35300.1	0
Module 8	Cs2Chr10008957	LOC_Os07g35300.1	0
Module 8	Cs2Chr10045297	LOC_Os02g08490.1;LOC_Os05g44340.1	0
Module 8	Cs12Chr10016148	LOC_Os05g44340.1	1
Module 8	Cs2Chr10044239	LOC_Os10g19160.1	1
Module 8	Cs3Chr10013666	LOC_Os10g19160.1	1
Module 8	Cs364contig10010147	LOC_Os10g19160.1	0
Module 8	Cs14Chr10042172	LOC_Os10g19160.1	1
Module 8	Cs2Chr10054111	LOC_Os10g19160.1	1
Module 9	Cs1Chr10052205	LOC_Os03g04770.1	0
Module 9	Cs6Chr10031849	LOC_Os02g17780.1	0
Module 9	Cs2Chr10008492	LOC_Os05g06670.1	0
Module 9	Cs5Chr10004734	LOC_Os01g11350.1	0
Module 9	Cs6Chr10048435	LOC_Os10g11980.1	0
Module 9	Cs10Chr10031226	LOC_Os10g33240.1	0
Module 9	Cs13Chr10023207	LOC_Os04g39489.1	0
Module 9	Cs8Chr10028699	LOC_Os02g54890.1	1
Module 9	Cs1Chr10012685	LOC_Os03g10390.1	0
Module 9	Cs11Chr10021532	LOC_Os03g04770.1	0
Module 9	Cs8Chr10029971	LOC_Os06g02019.1	0
Module 9	Cs8Chr10010929	LOC_Os02g17780.1	0
Module 9	Cs1Chr10021606	LOC_Os07g08000.1	0
Module 9	Cs3Chr10033334	LOC_Os01g11350.1	0
Module 9	Cs14Chr10030016	LOC_Os04g39489.1	0
Module 9	Cs1Chr10017611	LOC_Os03g04770.1	0
Module 9	Cs3Chr10012366	LOC_Os02g48740.1	0
Module 9	Cs4Chr10019439	LOC_Os07g08000.1	0
Module 9	Cs3Chr10049554	LOC_Os05g26660.1	0
Module 9	Cs14Chr10047020	LOC_Os04g39489.1	0
Module 9	Cs6Chr10011767	;LOC_Os10g32810.1	0
Module 9	Cs11Chr10006082	LOC_Os02g17780.1	0
Module 9	Cs1Chr10014385	LOC_Os07g08000.1	0
Module 9	Cs5Chr10027803	LOC_Os05g14750.1	0
Module 9	Cs9Chr10041329	LOC_Os05g26660.1	0
Module 9	Cs7Chr10051269	LOC_Os07g08000.1	0
Module 9	Cs5Chr10034888	LOC_Os02g48740.1	0
Module 9	Cs11Chr10021513	LOC_Os05g14750.1	0
Module 9	Cs9Chr10020252	LOC_Os05g14750.1	0
Module 9	Cs8Chr10050355	LOC_Os04g39489.1	0
Module 9	Cs6Chr10002847	LOC_Os04g39489.1	0
Module 9	Cs9Chr10002026	LOC_Os04g39489.1	0
Module 9	Cs5Chr10043787	LOC_Os04g39489.1	1
Module 9	Cs6Chr10002839	LOC_Os04g39489.1	0
Module 9	Cs10Chr10002065	LOC_Os04g39489.1	0
Module 9	Cs964contig10001319	LOC_Os04g39489.1	0
Module 9	Cs135contig10000291	LOC_Os04g39489.1	0
Module 10	Cs8Chr10006880	LOC_Os03g05620.1	0
Module 10	Cs10Chr10053119	LOC_Os07g42510.1	1
Module 10	Cs2Chr10025976	LOC_Os05g34270.1	0
Module 10	Cs10Chr10012291	LOC_Os02g50130.1	0
Module 10	Cs14Chr10032057	LOC_Os07g35810.1	0
Module 10	Cs3Chr10050062	LOC_Os01g70490.1	0
Module 10	Cs6Chr10035706	LOC_Os02g50130.1	0
Module 10	Cs5Chr10021926	LOC_Os04g48130.1	1
Module 10	Cs13Chr10024037	LOC_Os07g39350.1	0
Module 10	Cs13Chr10023253	LOC_Os01g70490.1	0
Module 10	Cs13Chr10024039	LOC_Os07g39350.1	0
Module 10	Cs14Chr10049905	LOC_Os11g12330.1	0
Module 10	Cs10Chr10002098	LOC_Os12g17880.1	0
Module 10	Cs1Chr10031146	LOC_Os01g70490.1	0
Module 10	Cs9Chr10029663	LOC_Os04g53998.1	0
Module 10	Cs13Chr10024041	LOC_Os07g39350.1	0
Module 10	Cs1Chr10052254	LOC_Os03g05620.1	0
Module 10	Cs3Chr10033344	LOC_Os01g11160.1	0
Module 10	Cs6Chr10020418	LOC_Os09g26144.1	0
Module 10	Cs1Chr10011177	LOC_Os07g39350.1	0
Module 10	Cs9Chr10052562	LOC_Os03g05620.1	0
Module 10	Cs8Chr10029193	LOC_Os01g70490.1	0
Module 10	Cs454contig10052600	LOC_Os03g05620.1	0
Module 10	Cs9Chr10044711	LOC_Os04g38480.1;LOC_Os06g12120.1	0
Module 10	Cs9Chr10022289	LOC_Os04g53998.1	1
Module 10	Cs9Chr10040808	LOC_Os09g26144.1	1
Module 10	Cs9Chr10041252	LOC_Os11g12330.1	0
Module 10	Cs8Chr10014129	LOC_Os04g38480.1;LOC_Os06g12120.1	0
Module 10	Cs3Chr10049562	LOC_Os04g53998.1	0
Module 10	Cs1Chr10008661	LOC_Os07g39350.1	0
Module 10	Cs12Chr10025370	LOC_Os02g19530.1	0
Module 10	Cs9Chr10021427	LOC_Os03g05620.1	1
Module 10	Cs11Chr10032475	LOC_Os07g35810.1	0
Module 10	Cs11Chr10017187	LOC_Os02g05960.1	0
Module 10	Cs1Chr10008663	LOC_Os07g39350.1	0
Module 10	Cs2Chr10019583	LOC_Os07g35810.1	0
Module 10	Cs6Chr10010356	LOC_Os02g05960.1	0
Module 10	Cs10Chr10040336	LOC_Os07g39350.1	0
Module 10	Cs2Chr10045554	LOC_Os07g35810.1	0
Module 10	Cs14Chr10010250	LOC_Os04g38480.1;LOC_Os06g12120.1	1
Module 10	Cs1Chr10044747	LOC_Os04g53998.1	0
Module 10	Cs12Chr10011456	LOC_Os04g53998.1	0
Module 10	Cs12Chr10003133	LOC_Os03g05620.1	0
Module 10	Cs10Chr10042527	LOC_Os07g35810.1	1
Module 10	Cs8Chr10051347	LOC_Os04g38480.1;LOC_Os06g12120.1	0
Module 10	Cs9Chr10034570	LOC_Os09g24924.1	0
Module 10	Cs10Chr10042533	LOC_Os03g05620.1	1
Module 10	Cs14Chr10001853	LOC_Os04g38480.1;LOC_Os06g12120.1	0
Module 10	Cs10Chr10042534	LOC_Os07g35810.1	1
Module 10	Cs3Chr10041794	LOC_Os04g53998.1	0
Module 10	Cs10Chr10042550	LOC_Os07g35810.1	0
Module 10	Cs9Chr10016986	#N/A	0
Module 10	Cs2Chr10008957	LOC_Os07g35810.1	0
Module 10	Cs5Chr10039623	LOC_Os04g53998.1	0
Module 10	Cs5Chr10039624	LOC_Os01g70490.1	0
Module 10	Cs1270contig10013266	LOC_Os01g70490.1	1
Module 10	Cs1Chr10039988	LOC_Os01g70490.1	0
Module 10	Cs13Chr10037379	LOC_Os04g53998.1	0
Module 10	Cs9Chr10003648	LOC_Os01g70490.1	0
Module 10	Cs9Chr10050534	LOC_Os01g70490.1	0
Module 10	Cs11Chr10003181	LOC_Os01g70490.1	0
Module 10	Cs823contig10000359	LOC_Os01g70490.1	0
Module 10	Cs10Chr10034231	LOC_Os01g70490.1	0
Module 10	Cs9Chr10032655	LOC_Os01g70490.1	0
Module 11	Cs9Chr10006097	LOC_Os06g50080.1	0
Module 11	Cs13Chr10031599	LOC_Os07g34640.1	0
Module 11	Cs14Chr10027116	LOC_Os11g33270.1	0
Module 11	Cs3Chr10050017	LOC_Os01g71090.1	0
Module 11	Cs2Chr10006778	LOC_Os05g15530.1	1
Module 11	Cs8Chr10028699	LOC_Os09g32670.1	1
Module 11	Cs9Chr10045484	LOC_Os06g45060.1	1
Module 11	Cs10Chr10032022	LOC_Os02g11760.1	0
Module 11	Cs3Chr10050148	LOC_Os01g65830.1	0
Module 11	Cs8Chr10028719	LOC_Os12g38770.1	0
Module 11	Cs8Chr10024685	LOC_Os08g38600.1	0
Module 11	Cs10Chr10042565	LOC_Os07g34640.1	0
Module 11	Cs14Chr10013208	LOC_Os11g33270.1	0
Module 11	Cs10Chr10030708	LOC_Os01g65830.1	0
Module 11	Cs6Chr10039322	LOC_Os02g46690.1	0
Module 11	Cs5Chr10027736	LOC_Os02g11760.1	0
Module 11	Cs3Chr10049569	LOC_Os07g40290.1	0
Module 11	Cs3Chr10008519	LOC_Os05g09440.1	0
Module 11	Cs3Chr10021272	LOC_Os01g65830.1	0
Module 11	Cs2Chr10019629	LOC_Os07g40290.1	0
Module 11	Cs3Chr10008521	LOC_Os05g09440.1	0
Module 11	Cs14Chr10013183	LOC_Os07g40290.1	0
Module 11	Cs81contig10007120	LOC_Os05g09440.1	0
Module 11	Cs3Chr10037351	LOC_Os01g65830.1	0
Module 11	Cs8Chr10038390	LOC_Os12g38770.1	0
Module 11	Cs3Chr10019845	LOC_Os02g11760.1	0
Module 11	Cs1Chr10040161	LOC_Os03g03790.1	0
Module 11	Cs1Chr10040162	LOC_Os03g03790.1	0
Module 11	Cs1Chr10018441	LOC_Os02g11760.1	0
Module 11	Cs8Chr10010926	LOC_Os02g11760.1	0
Module 11	Cs8Chr10010390	LOC_Os02g11760.1	0
Module 11	Cs3Chr10007429	LOC_Os02g11760.1	0
Module 12	Cs9Chr10006118	LOC_Os06g49760.1	0
Module 12	Cs3Chr10054735	LOC_Os03g06940.1	0
Module 12	Cs1Chr10053517	LOC_Os03g30950.1	1
Module 12	Cs8Chr10028691	LOC_Os08g41320.1	1
Module 12	Cs7Chr10003509	LOC_Os12g37690.1	0
Module 12	Cs13Chr10017973	LOC_Os07g44830.1	0
Module 12	Cs9Chr10043968	LOC_Os06g04850.1	0
Module 12	Cs9Chr10044644	LOC_Os07g01860.1	0
Module 12	Cs2Chr10030923	LOC_Os01g72700.1	0
Module 12	Cs12Chr10016212	LOC_Os04g55120.1	0
Module 12	Cs3Chr10027716	LOC_Os11g04600.1	0
Module 12	Cs3Chr10054723	LOC_Os07g04190.1	0
Module 12	Cs1Chr10027652	LOC_Os03g13570.1	0
Module 12	Cs2Chr10028078	LOC_Os05g32960.1	0
Module 12	Cs10Chr10032022	LOC_Os08g43120.1	0
Module 12	Cs13Chr10031777	LOC_Os07g10530.1	0
Module 12	Cs13Chr10023214	LOC_Os07g04020.1	0
Module 12	Cs11Chr10043400	LOC_Os02g01140.1	0
Module 12	Cs8Chr10029375	LOC_Os08g04560.1	0
Module 12	Cs1Chr10033734	LOC_Os03g30950.1	0
Module 12	Cs3Chr10042491	LOC_Os01g68140.1	0
Module 12	Cs13Chr10014074	LOC_Os07g41200.1	0
Module 12	Cs5Chr10012217	LOC_Os03g43670.1	0
Module 12	Cs5Chr10011617	LOC_Os07g44830.1	1
Module 12	Cs9Chr10038522	LOC_Os06g04850.1	1
Module 12	Cs9Chr10036434	LOC_Os07g01860.1	0
Module 12	Cs14Chr10028534	LOC_Os02g51620.1	0
Module 12	Cs1Chr10031161	LOC_Os01g72700.1	0
Module 12	Cs7Chr10012185	LOC_Os11g04600.1	0
Module 12	Cs11Chr10033537	LOC_Os07g04190.1	1
Module 12	Cs5Chr10023872	LOC_Os04g38910.1	0
Module 12	Cs1Chr10009340	LOC_Os03g13570.1	0
Module 12	Cs1Chr10040080	LOC_Os03g20500.1	0
Module 12	Cs14Chr10028549	LOC_Os07g10530.1	0
Module 12	Cs11Chr10017460	LOC_Os07g04020.1	0
Module 12	Cs332contig10000460	LOC_Os02g01140.1	1
Module 12	Cs1Chr10027300	LOC_Os08g38400.1	0
Module 12	Cs8Chr10029378	LOC_Os08g04560.1	0
Module 12	Cs9Chr10028945	LOC_Os03g06940.1	0
Module 12	Cs3Chr10024335	LOC_Os02g51620.1	0
Module 12	Cs3Chr10012366	LOC_Os01g33080.1	0
Module 12	Cs2Chr10045055	LOC_Os01g72700.1	0
Module 12	Cs14Chr10042977	LOC_Os11g04600.1	0
Module 12	Cs10Chr10009514	LOC_Os12g39160.1	0
Module 12	Cs1Chr10020146	LOC_Os04g38910.1	0
Module 12	Cs5Chr10027736	LOC_Os08g43120.1	0
Module 12	Cs9Chr10004896	LOC_Os06g41910.1	1
Module 12	Cs1Chr10046519	LOC_Os07g10530.1	0
Module 12	Cs10Chr10026650	LOC_Os08g38400.1	0
Module 12	Cs14Chr10006410	LOC_Os11g04600.1	0
Module 12	Cs7Chr10051181	LOC_Os12g39160.1	0
Module 12	Cs12Chr10043827	LOC_Os04g38910.1	0
Module 12	Cs6Chr10039147	LOC_Os06g41910.1	0
Module 12	Cs8Chr10024696	LOC_Os08g38400.1	1
Module 12	Cs1Chr10053161	LOC_Os03g06940.1	0
Module 12	Cs5Chr10019758	LOC_Os07g42420.1	0
Module 12	Cs5Chr10020365	LOC_Os02g51620.1	0
Module 12	Cs3Chr10013616	LOC_Os01g72700.1	0
Module 12	Cs4Chr10035359	LOC_Os11g04600.1	0
Module 12	Cs4Chr10041143	LOC_Os12g39160.1	0
Module 12	Cs1Chr10042733	LOC_Os04g38910.1	0
Module 12	Cs9Chr10050544	LOC_Os06g41910.1	0
Module 12	Cs13Chr10013830	LOC_Os07g10530.1	0
Module 12	Cs9Chr10025124	LOC_Os03g06940.1	1
Module 12	Cs819contig10008041	LOC_Os07g42420.1	0
Module 12	Cs12Chr10016232	LOC_Os02g51620.1	0
Module 12	Cs10Chr10031234	LOC_Os07g04190.1	0
Module 12	Cs125contig10000549	LOC_Os12g39160.1	0
Module 12	Cs11Chr10006079	LOC_Os07g10530.1	0
Module 12	Cs1Chr10052335	LOC_Os03g06940.1	1
Module 12	Cs5Chr10007345	LOC_Os07g42420.1	0
Module 12	Cs14Chr10015359	LOC_Os02g51620.1	0
Module 12	Cs5Chr10034888	LOC_Os01g33080.1	0
Module 12	Cs1Chr10039996	LOC_Os01g72700.1	0
Module 12	Cs10Chr10031235	LOC_Os07g04190.1	0
Module 12	Cs14Chr10048099	LOC_Os07g04190.1	0
Module 12	Cs11Chr10010660	LOC_Os03g06940.1	0
Module 12	Cs8Chr10029233	LOC_Os07g04190.1	0
Module 12	Cs9Chr10006978	LOC_Os03g06940.1	0
Module 12	Cs9Chr10048940	LOC_Os03g06940.1	0
Module 12	Cs10Chr10053123	LOC_Os07g42420.1	1
Module 12	Cs14Chr10013081	LOC_Os02g51620.1	0
Module 12	Cs74contig10000167	LOC_Os01g72700.1	0
Module 12	Cs14Chr10048096	LOC_Os07g04190.1	0
Module 12	Cs3Chr10019845	LOC_Os08g43120.1	0
Module 12	Cs8Chr10050353	LOC_Os08g38400.1	0
Module 12	Cs3Chr10016020	LOC_Os03g06940.1	0
Module 12	Cs14Chr10013061	LOC_Os02g51620.1	0
Module 12	Cs6Chr10035315	LOC_Os03g06940.1	0
Module 12	Cs9Chr10022997	LOC_Os07g04190.1	0
Module 12	Cs8Chr10010390	LOC_Os08g43120.1	0
Module 12	Cs14Chr10035108	LOC_Os02g51620.1	1
Module 12	Cs1Chr10036818	LOC_Os03g06940.1	0
Module 12	Cs14Chr10049900	LOC_Os07g04190.1	0
Module 12	Cs8Chr10010926	LOC_Os08g43120.1	0
Module 12	Cs2Chr10036751	LOC_Os03g06940.1	1
Module 12	Cs1382contig10003708	LOC_Os02g51620.1	0
Module 12	Cs1Chr10049835	LOC_Os07g04190.1	1
Module 12	Cs1382contig10003707	LOC_Os02g51620.1	0
Module 12	Cs11Chr10049724	LOC_Os07g04190.1	0
Module 12	Cs5Chr10034002	LOC_Os03g06940.1	0
Module 12	Cs1Chr10054343	LOC_Os03g06940.1	0
Module 12	Cs3Chr10032345	LOC_Os03g06940.1	1
Module 12	Cs2Chr10021089	LOC_Os07g04190.1	0
Module 12	Cs2Chr10020941	LOC_Os07g04190.1	1
Module 12	Cs3Chr10016031	LOC_Os07g04190.1	0
Module 12	Cs5Chr10044602	LOC_Os07g04190.1	0
Module 12	Cs6Chr10017037	LOC_Os07g04190.1	0
Module 12	Cs2Chr10044110	LOC_Os07g04190.1	0
Module 12	Cs6Chr10011749	LOC_Os07g04190.1	0
Module 12	Cs1Chr10042681	LOC_Os07g04190.1	0
Module 12	Cs2Chr10009438	LOC_Os07g04190.1	0
Module 12	Cs2Chr10009442	LOC_Os07g04190.1	0
Module 12	Cs1Chr10043105	LOC_Os07g04190.1	0
Module 12	Cs8Chr10006807	LOC_Os07g04190.1	0
Module 12	Cs13Chr10040310	LOC_Os07g04190.1	0
Module 12	Cs8Chr10050346	LOC_Os07g04190.1	0
Module 12	Cs11Chr10003146	LOC_Os07g04190.1	0
Module 12	Cs911contig10035572	LOC_Os07g04190.1	0
Module 12	Cs12Chr10036243	Cs118contig10000235	0
Module 12	Cs118contig10000235	Cs118contig10000235	0
Module 12	Cs3Chr10007429	LOC_Os08g43120.1	0
Module 13	Cs6Chr10049015	LOC_Os10g05980.1	0
Module 13	Cs2Chr10044193	LOC_Os05g09704.1	0
Module 13	Cs6Chr10017273	LOC_Os02g44320.1	0
Module 13	Cs3Chr10048699	LOC_Os01g62480.1	0
Module 13	Cs14Chr10054638	LOC_Os06g15170.1	0
Module 13	Cs14Chr10022592	LOC_Os11g27400.1	0
Module 13	Cs14Chr10036294	LOC_Os12g05600.1	0
Module 13	Cs14Chr10009027	LOC_Os11g42550.1	1
Module 13	Cs2Chr10030895	LOC_Os01g53240.1	0
Module 13	Cs6Chr10051931	LOC_Os11g08569.1	0
Module 13	Cs421contig10026046	LOC_Os11g42220.1	0
Module 13	Cs3Chr10020860	LOC_Os05g04820.1	0
Module 13	Cs6Chr10005844	LOC_Os10g05980.1	0
Module 13	Cs2Chr10044196	LOC_Os05g09704.1	0
Module 13	Cs13Chr10046304	LOC_Os02g37800.1	0
Module 13	Cs10Chr10027013	LOC_Os02g40100.1	0
Module 13	Cs10Chr10022624	LOC_Os02g43194.1	0
Module 13	Cs3Chr10054838	LOC_Os06g15170.1	0
Module 13	Cs14Chr10002870	LOC_Os11g42550.1	0
Module 13	Cs1001contig10001095	LOC_Os01g53240.1	0
Module 13	Cs40contig10044553	LOC_Os11g42220.1	0
Module 13	Cs13Chr10046306	LOC_Os02g37800.1	0
Module 13	Cs12Chr10010164	LOC_Os04g26870.1	0
Module 13	Cs3Chr10048793	LOC_Os01g62480.1	1
Module 13	Cs12Chr10037637	LOC_Os02g43194.1	0
Module 13	Cs6Chr10031843	LOC_Os06g15170.1	0
Module 13	Cs9Chr10052556	LOC_Os11g08569.1	0
Module 13	Cs3Chr10008192	LOC_Os04g26870.1	0
Module 13	Cs3Chr10048797	LOC_Os01g62480.1	1
Module 13	Cs14Chr10001873	LOC_Os11g42220.1	0
Module 13	Cs3Chr10008195	LOC_Os04g26870.1	0
Module 13	Cs11Chr10043177	LOC_Os11g08569.1	0
Module 13	Cs15contig10001014	LOC_Os01g62480.1	0
Module 13	Cs9Chr10032607	LOC_Os08g31030.1	0
Module 13	Cs9Chr10050551	LOC_Os11g08569.1	0
Module 13	Cs14Chr10027187	LOC_Os06g15170.1	0
Module 13	Cs10Chr10003428	LOC_Os06g15170.1	0
Module 13	Cs2Chr10030818	LOC_Os06g15170.1	0
Module 13	Cs9Chr10030500	LOC_Os06g15170.1	1
Module 13	Cs3Chr10005065	LOC_Os11g08569.1	0
Module 13	Cs9Chr10030499	LOC_Os06g15170.1	1
Module 13	Cs8Chr10037157	LOC_Os08g31030.1	0
Module 13	Cs1Chr10053195	LOC_Os01g62480.1	0
Module 13	Cs1Chr10052319	LOC_Os06g15170.1	1
Module 13	Cs6Chr10046067	LOC_Os01g62480.1	0
Module 13	Cs1Chr10052422	LOC_Os06g15170.1	0
Module 13	Cs9Chr10034561	LOC_Os11g08569.1	0
Module 13	Cs1Chr10020132	LOC_Os06g15170.1	1
Module 13	Cs3Chr10017874	LOC_Os01g62480.1	0
Module 13	Cs3Chr10017878	LOC_Os01g62480.1	0
Module 13	Cs3Chr10015206	LOC_Os01g62480.1	0
Module 13	Cs10Chr10042403	LOC_Os01g62480.1	0
Module 13	Cs3Chr10007369	LOC_Os01g62480.1	0
Module 13	Cs1Chr10007275	LOC_Os01g62480.1	0
Module 13	Cs3Chr10041597	LOC_Os01g62480.1	0
Module 13	Cs2Chr10006842	LOC_Os01g62480.1	0
Module 13	Cs3Chr10004486	LOC_Os01g62480.1	1
Module 13	Cs9Chr10016947	LOC_Os06g15170.1	0
Module 13	Cs9Chr10016948	LOC_Os06g15170.1	0
Module 13	Cs9Chr10015638	LOC_Os06g15170.1	0
Module 13	Cs1270contig10013276	LOC_Os06g15170.1	1
Module 13	Cs1Chr10010861	LOC_Os06g15170.1	1
Module 13	Cs2Chr10014945	LOC_Os06g15170.1	0
Module 13	Cs1Chr10042750	LOC_Os06g15170.1	1
Module 13	Cs5Chr10008778	LOC_Os06g15170.1	0
Module 13	Cs14Chr10042163	LOC_Os06g15170.1	0
Module 13	Cs10Chr10007141	LOC_Os06g15170.1	0
Module 13	Cs2Chr10006025	LOC_Os06g15170.1	1
Module 13	Cs2Chr10006061	LOC_Os06g15170.1	0
Module 13	Cs1Chr10054356	LOC_Os06g15170.1	1
Module 14	Cs2Chr10027983	LOC_Os05g03920.1	1
Module 14	Cs10Chr10026583	LOC_Os02g47840.1	0
Module 14	Cs1Chr10053284	LOC_Os03g17790.1	0
Module 14	Cs1Chr10046608	LOC_Os03g60580.1	0
Module 14	Cs10Chr10022619	LOC_Os02g43330.1	0
Module 14	Cs1Chr10028311	LOC_Os07g05940.1	0
Module 14	Cs10Chr10002780	LOC_Os10g25400.1	0
Module 14	Cs9Chr10044307	LOC_Os06g46740.1	0
Module 14	Cs13Chr10031786	LOC_Os01g07530.1	1
Module 14	Cs780contig10019498	LOC_Os01g32780.1	0
Module 14	Cs9Chr10052470	LOC_Os09g15670.1	0
Module 14	Cs11Chr10013592	LOC_Os10g39110.1	0
Module 14	Cs8Chr10016823	LOC_Os08g32060.1	0
Module 14	Cs4Chr10026390	LOC_Os12g29400.1	1
Module 14	Cs9Chr10003662	LOC_Os06g35960.1	0
Module 14	Cs2Chr10042038	LOC_Os01g57450.1	0
Module 14	Cs822contig10020544	LOC_Os02g43330.1	0
Module 14	Cs11Chr10049712	LOC_Os07g05940.1	0
Module 14	Cs9Chr10041349	LOC_Os06g46740.1	0
Module 14	Cs7Chr10015490	LOC_Os07g05940.1	0
Module 14	Cs1Chr10046539	LOC_Os01g07530.1	1
Module 14	Cs13Chr10040298	LOC_Os07g05940.1	0
Module 14	Cs12Chr10029423	LOC_Os04g59540.1	0
Module 14	Cs4Chr10001197	LOC_Os07g05940.1	0
Module 14	Cs9Chr10010714	LOC_Os04g59540.1	1
Module 14	Cs9Chr10032711	LOC_Os04g59540.1	0
Module 14	Cs5Chr10044600	LOC_Os01g07530.1	0
Module 14	Cs9Chr10009933	LOC_Os01g07530.1	0
Module 14	Cs9Chr10007511	LOC_Os01g07530.1	0
Module 14	Cs11Chr10006918	LOC_Os01g07530.1	0
Module 14	Cs8Chr10050340	LOC_Os01g07530.1	0
Module 15	Cs5Chr10031041	LOC_Os01g41810.1	1
Module 15	Cs6Chr10004123	LOC_Os10g34930.1	0
Module 15	Cs8Chr10003698	LOC_Os08g26840.1	0
Module 15	Cs8Chr10030154	LOC_Os09g29540.1	0
Module 15	Cs8Chr10003705	LOC_Os10g41980.1	0
Module 15	Cs4Chr10012191	LOC_Os12g19470.2	0
Module 15	Cs3Chr10024068	LOC_Os01g41810.1	0
Module 15	Cs3Chr10024070	LOC_Os01g41810.1	0
Module 15	Cs11Chr10032484	LOC_Os08g10260.1	0
Module 15	Cs7Chr10011538	LOC_Os12g19470.2	0
Module 15	Cs3Chr10041571	LOC_Os01g41810.1	0
Module 15	Cs3Chr10041575	LOC_Os01g41810.1	0
Module 15	Cs14Chr10011882	LOC_Os08g10260.1	0
Module 15	Cs7Chr10006496	LOC_Os08g10260.1	0
Module 15	Cs14Chr10001844	LOC_Os08g10260.1	1

## Sheet: Shoot
Module	Rice gene	C. songorica genes	target gene of DE_lncRNAs(1:target genes of DE_lncRNAs
Module 1	LOC_Os03g45920.1	Cs2Chr10044810	0
Module 1	LOC_Os08g06100.1	Cs8Chr10026701	0
Module 1	LOC_Os11g26860.1	Cs3Chr10054740	1
Module 1	LOC_Os02g33550.1	Cs10Chr10016653	0
Module 1	LOC_Os01g15830.1	Cs5Chr10030946	0
Module 1	LOC_Os08g13920.1	Cs8Chr10048502	0
Module 1	LOC_Os03g12290.1	Cs1Chr10031348	0
Module 1	LOC_Os03g22020.1	Cs1Chr10039984	0
Module 1	LOC_Os09g25290.1	Cs9Chr10010783	0
Module 1	LOC_Os05g41990.1	Cs2Chr10019621	0
Module 1	LOC_Os02g41780.1	Cs5Chr10051675	0
Module 1	LOC_Os01g72140.1	Cs9Chr10041224	0
Module 1	LOC_Os09g25490.1	Cs13Chr10031785	0
Module 1	LOC_Os04g58570.1	Cs12Chr10029491	0
Module 1	LOC_Os03g58110.1	Cs1Chr10018665	0
Module 1	LOC_Os03g25330.1	Cs1372contig10016519	0
Module 1	LOC_Os01g20160.1	Cs3Chr10024368	0
Module 1	LOC_Os01g65510.1	Cs3Chr10016024	0
Module 1	LOC_Os01g67090.1	Cs3Chr10050274	0
Module 1	LOC_Os03g13520.1	Cs1Chr10027658	0
Module 1	LOC_Os05g41540.1	Cs2Chr10019596	1
Module 1	LOC_Os01g08090.1	Cs5Chr10030515	0
Module 1	LOC_Os01g18744.1	Cs2Chr10013374	0
Module 1	LOC_Os02g43660.1	Cs10Chr10022599	1
Module 1	LOC_Os09g29660.1	Cs7Chr10028863	0
Module 1	LOC_Os10g17650.1	Cs1Chr10031402	0
Module 1	LOC_Os10g01640.1	Cs3Chr10054994	0
Module 1	LOC_Os10g08319.1	Cs2Chr10028156	0
Module 1	LOC_Os07g48260.1	Cs10Chr10052761	0
Module 1	LOC_Os09g07350.1	Cs9Chr10009231	0
Module 1	LOC_Os08g05520.1	Cs8Chr10025523	0
Module 1	LOC_Os02g47780.1	Cs10Chr10026589	0
Module 1	LOC_Os03g02190.1	Cs8Chr10029099	0
Module 1	LOC_Os01g47635.1	Cs3Chr10050747	0
Module 1	LOC_Os02g53870.1	Cs6Chr10020459	0
Module 1	LOC_Os11g11780.1	Cs14Chr10028536	0
Module 1	LOC_Os02g09850.1	Cs11Chr10040579	0
Module 1	LOC_Os09g30486.1	Cs9Chr10029905	0
Module 1	LOC_Os04g09920.1	Cs8Chr10026755	0
Module 1	LOC_Os03g42830.1	Cs1Chr10030591	0
Module 1	LOC_Os02g01890.1	Cs6Chr10010323	0
Module 1	LOC_Os05g48850.1	Cs2Chr10043428	0
Module 1	LOC_Os04g57130.1	Cs12Chr10034864	0
Module 1	LOC_Os04g42040.1	Cs12Chr10047201	0
Module 1	LOC_Os12g24490.1	Cs4Chr10049258	0
Module 1	LOC_Os01g64490.1	Cs3Chr10054795	0
Module 1	LOC_Os03g03600.1	Cs1Chr10028197	0
Module 1	LOC_Os02g56510.1	Cs10Chr10035805	0
Module 1	LOC_Os02g12690.1	Cs11Chr10010656	0
Module 1	LOC_Os07g01660.1	Cs13Chr10023231	0
Module 1	LOC_Os03g43650.1	Cs1Chr10030567	0
Module 1	LOC_Os07g35510.1	Cs13Chr10031575	0
Module 1	LOC_Os02g20360.1	Cs11Chr10054881	0
Module 1	LOC_Os07g26630.1	Cs13Chr10025609	0
Module 1	LOC_Os03g18140.1	Cs1Chr10053310	0
Module 1	LOC_Os02g09359.1	Cs6Chr10016494	1
Module 1	LOC_Os03g02040.1	Cs1Chr10031750	0
Module 1	LOC_Os02g09490.1	Cs1372contig10016506	0
Module 1	LOC_Os08g34280.1	Cs9Chr10025709	0
Module 1	LOC_Os05g29710.1	Cs2Chr10004273	0
Module 1	LOC_Os11g07670.1	Cs14Chr10036156	0
Module 1	LOC_Os07g47460.1	Cs13Chr10018941	0
Module 1	LOC_Os11g38010.1	Cs14Chr10054628	0
Module 1	LOC_Os02g43770.1	Cs6Chr10017236	0
Module 1	LOC_Os05g16930.1	Cs11Chr10033546	1
Module 1	LOC_Os11g07770.1	Cs14Chr10041907	0
Module 1	LOC_Os09g16090.1	Cs9Chr10034474	0
Module 1	LOC_Os01g44130.1	Cs3Chr10024307	0
Module 1	LOC_Os02g33550.1	Cs6Chr10034124	0
Module 1	LOC_Os07g18750.1;LOC_Os10g31660.1	Cs1332contig10001579	0
Module 1	LOC_Os01g15830.1	Cs5Chr10030947	0
Module 1	LOC_Os03g12290.1	Cs1Chr10020148	0
Module 1	LOC_Os09g25290.1	Cs9Chr10032763	0
Module 1	LOC_Os05g41990.1	Cs2Chr10045171	0
Module 1	LOC_Os02g37160.1	Cs10Chr10036982	0
Module 1	LOC_Os02g41780.1	Cs10Chr10017129	0
Module 1	LOC_Os05g51780.1	Cs5Chr10012482	0
Module 1	LOC_Os08g15060.1	Cs8Chr10041974	0
Module 1	LOC_Os06g22290.1;LOC_Os02g48210.1	Cs6Chr10039148	0
Module 1	LOC_Os06g50340.1;LOC_Os12g43660.1;LOC_Os08g38560.1	Cs11Chr10033537	1
Module 1	LOC_Os11g47840.1	Cs14Chr10001826	0
Module 1	LOC_Os01g67090.1	Cs3Chr10037276	0
Module 1	LOC_Os03g13520.1	Cs1Chr10009334	1
Module 1	LOC_Os01g61160.1	Cs3Chr10048792	1
Module 1	LOC_Os01g18744.1	Cs2Chr10012748	0
Module 1	LOC_Os02g43660.1	Cs6Chr10017230	0
Module 1	LOC_Os09g29660.1	Cs7Chr10028866	0
Module 1	LOC_Os10g17650.1	Cs1Chr10031403	0
Module 1	LOC_Os10g08319.1	Cs6Chr10014013	0
Module 1	LOC_Os11g05480.1	Cs7Chr10039335	0
Module 1	LOC_Os01g63540.1	Cs10Chr10052064	0
Module 1	LOC_Os04g37990.1	Cs1Chr10031688	0
Module 1	LOC_Os08g05520.1	Cs8Chr10006799	0
Module 1	LOC_Os11g11780.1	Cs14Chr10015793	0
Module 1	LOC_Os06g11720.1	Cs9Chr10022921	0
Module 1	LOC_Os07g40300.1	Cs125contig10000553	0
Module 1	LOC_Os09g30486.1	Cs9Chr10002223	1
Module 1	LOC_Os04g03980.1	Cs13Chr10005190	0
Module 1	LOC_Os03g42830.1	Cs1Chr10024737	0
Module 1	LOC_Os01g64490.1	Cs3Chr10025751	0
Module 1	LOC_Os02g12690.1	Cs11Chr10010657	0
Module 1	LOC_Os03g43650.1	Cs1Chr10021607	0
Module 1	LOC_Os07g26630.1	Cs13Chr10025611	0
Module 1	LOC_Os02g09359.1	Cs11Chr10040621	0
Module 1	LOC_Os03g02040.1	Cs1Chr10022390	0
Module 1	LOC_Os02g42440.1	Cs10Chr10022678	0
Module 1	LOC_Os11g38010.1	Cs14Chr10003362	0
Module 1	LOC_Os09g20500.1	Cs8Chr10024810	0
Module 1	LOC_Os11g07770.1	Cs14Chr10036154	0
Module 1	LOC_Os11g20160.1	Cs14Chr10015780	0
Module 1	LOC_Os12g38290.1	Cs14Chr10003107	0
Module 1	LOC_Os03g12290.1	Cs12Chr10016367	0
Module 1	LOC_Os05g35460.1	Cs2Chr10036747	1
Module 1	LOC_Os12g13380.1	Cs7Chr10015084	0
Module 1	LOC_Os02g41780.1	Cs6Chr10007691	0
Module 1	LOC_Os01g61160.1;LOC_Os01g62490.1	Cs3Chr10048793	1
Module 1	LOC_Os10g17650.1	Cs1Chr10031405	0
Module 1	LOC_Os10g01640.1	Cs6Chr10034113	0
Module 1	LOC_Os01g63540.1	Cs12Chr10023628	0
Module 1	LOC_Os06g37750.1	Cs2Chr10021319	0
Module 1	LOC_Os11g11780.1	Cs12Chr10036202	0
Module 1	LOC_Os06g11720.1	Cs9Chr10012603	0
Module 1	LOC_Os04g03980.1	Cs12Chr10036229	0
Module 1	LOC_Os08g14760.1	Cs9Chr10045504	0
Module 1	LOC_Os11g37700.1	Cs5Chr10027736	0
Module 1	LOC_Os02g03900.1	Cs5Chr10020213	0
Module 1	LOC_Os12g02760.1	Cs14Chr10006502	0
Module 1	LOC_Os08g01950.1	Cs8Chr10029244	1
Module 1	LOC_Os01g64490.1	Cs402contig10001211	0
Module 1	LOC_Os02g40730.1	Cs1364contig10009498	0
Module 1	LOC_Os04g37550.1	Cs5Chr10019742	0
Module 1	LOC_Os01g10320.1	Cs3Chr10020850	0
Module 1	LOC_Os01g61940.1	Cs1Chr10051411	0
Module 1	LOC_Os10g17650.1	Cs9Chr10029929	0
Module 1	LOC_Os06g11720.1	Cs11Chr10006670	0
Module 1	LOC_Os12g10740.1	Cs1Chr10016926	1
Module 1	LOC_Os03g09980.1	Cs3Chr10047374	0
Module 1	LOC_Os08g01950.1	Cs6Chr10021160	0
Module 1	LOC_Os07g35510.1	Cs10Chr10042528	1
Module 1	LOC_Os01g44130.1	Cs2Chr10013369	0
Module 1	LOC_Os12g13380.1	Cs14Chr10000452	0
Module 1	LOC_Os01g40870.1	Cs3Chr10015260	0
Module 1	LOC_Os11g04020.1	Cs14Chr10024133	0
Module 1	LOC_Os01g10320.1	Cs4Chr10019483	0
Module 1	LOC_Os01g61940.1	Cs3Chr10017835	0
Module 1	LOC_Os10g17650.1	Cs9Chr10029932	0
Module 1	LOC_Os12g44190.1;LOC_Os12g28590.1	Cs11Chr10020008	0
Module 1	LOC_Os03g02190.1	Cs1Chr10009143	0
Module 1	LOC_Os03g42830.1	Cs6Chr10048436	0
Module 1	LOC_Os02g03900.1	Cs11Chr10043891	0
Module 1	LOC_Os05g49840.1	Cs2Chr10001643	0
Module 1	LOC_Os03g09980.1	Cs12Chr10016167	0
Module 1	LOC_Os07g35510.1	Cs10Chr10042529	1
Module 1	LOC_Os02g20360.1;LOC_Os11g35040.1	Cs6Chr10003235	1
Module 1	LOC_Os09g20500.1	Cs8Chr10012097	0
Module 1	LOC_Os03g12290.1	Cs5Chr10039761	0
Module 1	LOC_Os01g40870.1	Cs9Chr10048980	0
Module 1	LOC_Os02g55870.1	Cs7Chr10051170	0
Module 1	LOC_Os09g25490.1;LOC_Os07g36750.1	Cs8Chr10026724	0
Module 1	LOC_Os01g10320.1	Cs6Chr10018219	0
Module 1	LOC_Os10g17650.1	Cs9Chr10046774	0
Module 1	LOC_Os06g37750.1	Cs3Chr10036547	0
Module 1	LOC_Os06g38950.1	Cs8Chr10037169	0
Module 1	LOC_Os11g37700.1	Cs5Chr10023726	0
Module 1	LOC_Os03g40830.1	Cs9Chr10028894	0
Module 1	LOC_Os02g56510.1	Cs3Chr10049379	0
Module 1	LOC_Os07g35510.1	Cs10Chr10042531	1
Module 1	;LOC_Os11g35040.1	Cs6Chr10054179	1
Module 1	LOC_Os07g26630.1	Cs10Chr10037454	0
Module 1	LOC_Os05g16930.1	Cs5Chr10039498	0
Module 1	LOC_Os02g55870.1	Cs4Chr10041133	0
Module 1	LOC_Os01g10320.1	Cs7Chr10015520	0
Module 1	LOC_Os10g17650.1	Cs4Chr10026370	0
Module 1	LOC_Os07g35510.1	Cs10Chr10042536	1
Module 1	LOC_Os05g16930.1	Cs8Chr10005224	0
Module 1	LOC_Os03g12290.1	Cs1Chr10054564	0
Module 1	LOC_Os03g01700.1	Cs10Chr10017483	0
Module 1	LOC_Os02g55870.1	Cs6Chr10037928	0
Module 1	LOC_Os07g36750.1	Cs8Chr10025449	0
Module 1	LOC_Os04g46940.1	Cs11Chr10040538	0
Module 1	LOC_Os11g04020.1	Cs14Chr10043001	0
Module 1	LOC_Os01g10320.1	Cs1Chr10010022	0
Module 1	LOC_Os06g38950.1	Cs9Chr10038269	1
Module 1	LOC_Os02g03900.1	Cs3Chr10005279	0
Module 1	LOC_Os12g10740.1	Cs1Chr10040026	0
Module 1	LOC_Os07g35510.1	Cs10Chr10042538	1
Module 1	LOC_Os07g26630.1	Cs331contig10001473	0
Module 1	LOC_Os01g59570.1	Cs7Chr10051115	0
Module 1	LOC_Os09g25490.1 ;LOC_Os07g36750.1	Cs1Chr10046709	0
Module 1	LOC_Os01g10320.1	Cs10Chr10034429	0
Module 1	LOC_Os06g50340.1;LOC_Os12g43660.1 ;LOC_Os08g38560.1	Cs14Chr10048099	0
Module 1	LOC_Os10g17650.1	Cs7Chr10020501	0
Module 1	LOC_Os02g03900.1	Cs13Chr10036396	1
Module 1	LOC_Os03g40830.1	Cs6Chr10026854	0
Module 1	LOC_Os03g09980.1	Cs1Chr10008671	0
Module 1	LOC_Os07g35510.1	Cs10Chr10042542	1
Module 1	LOC_Os10g17650.1	Cs5Chr10044856	0
Module 1	LOC_Os03g40830.1	Cs3Chr10025576	1
Module 1	LOC_Os09g25490.1 ;LOC_Os07g36750.1	Cs3Chr10047525	0
Module 1	LOC_Os06g50340.1;LOC_Os12g43660.1 ;LOC_Os08g38560.1	Cs1Chr10049835	1
Module 1	LOC_Os01g61160.1;LOC_Os01g62490.1	Cs3Chr10017873	0
Module 1	LOC_Os10g17650.1	Cs13Chr10017936	0
Module 1	LOC_Os02g36414.1;LOC_Os04g37990.1	Cs9Chr10050592	0
Module 1	LOC_Os04g37990.1;LOC_Os02g36414.1;LOC_Os04g37980.1	Cs1Chr10024003	0
Module 1	LOC_Os09g25490.1 ;LOC_Os07g36750.1	Cs1Chr10018510	0
Module 1	LOC_Os03g09980.1	Cs3Chr10032404	1
Module 1	LOC_Os09g25490.1 ;LOC_Os07g36750.1	Cs1Chr10017736	0
Module 1	LOC_Os06g50340.1;LOC_Os12g43660.1 ;LOC_Os08g38560.1	Cs9Chr10022997	0
Module 1	LOC_Os10g17650.1	Cs9Chr10046154	1
Module 1	LOC_Os09g25490.1 ;LOC_Os07g36750.1	Cs9Chr10015628	0
Module 1	LOC_Os11g37700.1	Cs3Chr10007429	0
Module 1	LOC_Os09g25490.1 ;LOC_Os07g36750.1	Cs2Chr10044122	0
Module 1	LOC_Os10g17650.1	Cs9Chr10041337	0
Module 1	LOC_Os09g25490.1 ;LOC_Os07g36750.1	Cs9Chr10012453	0
Module 1	LOC_Os03g40830.1	Cs1Chr10052290	0
Module 1	LOC_Os06g50340.1;LOC_Os12g43660.1 ;LOC_Os08g38560.1	Cs2Chr10020941	1
Module 1	LOC_Os01g61160.1;LOC_Os01g62490.1	Cs2Chr10006842	0
Module 1	LOC_Os11g37700.1	Cs9Chr10002078	0
Module 1	LOC_Os06g50340.1 ;LOC_Os12g43660.1;LOC_Os08g38560.1	Cs4Chr10023887	0
Module 1	LOC_Os09g25490.1 ;LOC_Os07g36750.1	Cs2Chr10006854	0
Module 1	LOC_Os10g17650.1	Cs1Chr10054497	0
Module 1	LOC_Os09g25490.1;LOC_Os07g36750.1	Cs13Chr10012022	0
Module 1	LOC_Os10g17650.1	Cs1Chr10054499	0
Module 1	LOC_Os09g25490.1 ;LOC_Os07g36750.1	Cs6Chr10011753	0
Module 1	LOC_Os10g17650.1	Cs1Chr10054501	0
Module 1	LOC_Os09g25490.1 ;LOC_Os07g36750.1	Cs3Chr10047713	0
Module 1	LOC_Os09g25490.1;LOC_Os07g36750.1	Cs9Chr10010771	0
Module 1	LOC_Os01g61160.1;LOC_Os01g62490.1	Cs4Chr10034654	0
Module 1	LOC_Os03g40830.1	Cs1Chr10017603	0
Module 1	LOC_Os09g25490.1;LOC_Os07g36750.1	Cs4Chr10007037	0
Module 1	LOC_Os09g25490.1 ;LOC_Os07g36750.1	Cs11Chr10006917	0
Module 1	LOC_Os06g50340.1;LOC_Os12g43660.1 ;LOC_Os08g38560.1	Cs7Chr10015744	1
Module 1	LOC_Os09g25490.1;LOC_Os07g36750.1	Cs9Chr10040780	0
Module 1	LOC_Os06g50340.1;LOC_Os12g43660.1 ;LOC_Os08g38560.1	Cs5Chr10044602	0
Module 1	LOC_Os03g40830.1	Cs9Chr10015588	0
Module 1	LOC_Os06g50340.1;LOC_Os12g43660.1 ;LOC_Os08g38560.1	Cs6Chr10017037	0
Module 1	LOC_Os03g40830.1	Cs8Chr10014158	0
Module 1	LOC_Os09g25490.1;LOC_Os07g36750.1	Cs2Chr10003745	0
Module 1	LOC_Os06g50340.1;LOC_Os12g43660.1 ;LOC_Os08g38560.1	Cs919contig10014167	0
Module 1	LOC_Os06g50340.1;LOC_Os12g43660.1 ;LOC_Os08g38560.1	Cs2Chr10044110	0
Module 1	LOC_Os09g25490.1;LOC_Os07g36750.1	Cs11Chr10039782	0
Module 1	LOC_Os09g25490.1;LOC_Os07g36750.1	Cs10Chr10037194	1
Module 1	LOC_Os06g50340.1;LOC_Os12g43660.1 ;LOC_Os08g38560.1	Cs6Chr10011747	0
Module 1	LOC_Os03g40830.1	Cs1Chr10009357	1
Module 1	LOC_Os06g50340.1;LOC_Os12g43660.1 ;LOC_Os08g38560.1	Cs3Chr10047732	0
Module 1	LOC_Os03g40830.1	Cs11Chr10007882	0
Module 1	LOC_Os09g25490.1;LOC_Os07g36750.1	Cs13Chr10037385	0
Module 1	LOC_Os06g50340.1;LOC_Os12g43660.1 ;LOC_Os08g38560.1	Cs1Chr10042681	0
Module 1	LOC_Os03g40830.1	Cs8Chr10051305	0
Module 1	LOC_Os06g50340.1;LOC_Os12g43660.1 ;LOC_Os08g38560.1	Cs2Chr10009442	0
Module 1	LOC_Os03g40830.1	Cs1Chr10038973	0
Module 1	LOC_Os09g25490.1;LOC_Os07g36750.1	Cs13Chr10037390	0
Module 1	LOC_Os09g25490.1;LOC_Os07g36750.1	Cs6Chr10003909	1
Module 1	LOC_Os09g25490.1;LOC_Os07g36750.1	Cs13Chr10036390	0
Module 1	LOC_Os03g40830.1	Cs5Chr10003396	0
Module 1	LOC_Os09g25490.1;LOC_Os07g36750.1	Cs1191contig10049796	0
Module 1	LOC_Os06g50340.1;LOC_Os12g43660.1 ;LOC_Os08g38560.1	Cs8Chr10006807	0
Module 1	LOC_Os03g40830.1	Cs9Chr10037861	0
Module 1	LOC_Os03g40830.1	Cs10Chr10002778	0
Module 1	LOC_Os06g50340.1;LOC_Os12g43660.1 ;LOC_Os08g38560.1	Cs13Chr10040310	0
Module 1	LOC_Os06g50340.1;LOC_Os12g43660.1 ;LOC_Os08g38560.1	Cs11Chr10003146	0
Module 1	LOC_Os06g50340.1;LOC_Os12g43660.1 ;LOC_Os08g38560.1	Cs343contig10000665	0
Module 2	LOC_Os12g01449.1	Cs2Chr10014957	0
Module 2	LOC_Os03g59320.1	Cs1Chr10046528	0
Module 2	LOC_Os09g38090.1	Cs6Chr10047950	0
Module 2	LOC_Os12g32760.1	Cs7Chr10010285	0
Module 2	LOC_Os03g54130.1	Cs1Chr10027291	0
Module 2	LOC_Os07g06660.1	Cs2Chr10044170	1
Module 2	LOC_Os04g48390.1	Cs10Chr10052120	0
Module 2	LOC_Os06g21380.1	Cs9Chr10021405	0
Module 2	LOC_Os01g60830.1	Cs3Chr10015227	0
Module 2	LOC_Os02g04510.1	Cs6Chr10051943	0
Module 2	LOC_Os04g45810.1	Cs5Chr10035872	0
Module 2	LOC_Os04g41340.1	Cs12Chr10047155	0
Module 2	LOC_Os04g33830.1	Cs12Chr10026931	0
Module 2	LOC_Os04g16680.1	Cs3Chr10048845	0
Module 2	LOC_Os07g04840.1	Cs11Chr10049763	0
Module 2	LOC_Os04g36720.1	Cs12Chr10021659	0
Module 2	LOC_Os09g36930.1	Cs9Chr10025135	1
Module 2	LOC_Os11g02424.1	Cs4Chr10018165	1
Module 2	LOC_Os09g28310.1	Cs9Chr10037773	0
Module 2	LOC_Os02g15750.1	Cs11Chr10033623	0
Module 2	LOC_Os05g06920.1	Cs2Chr10008482	0
Module 2	LOC_Os03g03990.1	Cs1Chr10028159	0
Module 2	LOC_Os01g69060.1	Cs3Chr10050150	0
Module 2	LOC_Os03g50310.1	Cs1Chr10031359	0
Module 2	LOC_Os09g10750.1	Cs9Chr10019689	0
Module 2	LOC_Os03g21560.1	Cs1Chr10040006	0
Module 2	LOC_Os06g49520.1	Cs9Chr10026191	0
Module 2	LOC_Os04g53230.1	Cs5Chr10039460	0
Module 2	LOC_Os12g25490.1	Cs2Chr10045263	0
Module 2	LOC_Os06g49160.1	Cs9Chr10026210	0
Module 2	LOC_Os12g07810.1	Cs4Chr10025001	1
Module 2	LOC_Os02g32780.1	Cs6Chr10034156	0
Module 2	LOC_Os04g57500.1	Cs12Chr10029569	0
Module 2	LOC_Os01g52170.1	Cs3Chr10047379	0
Module 2	LOC_Os02g47510.1	Cs10Chr10026604	0
Module 2	LOC_Os01g12740.1	Cs5Chr10013471	1
Module 2	LOC_Os03g50070.1	Cs1Chr10031374	1
Module 2	LOC_Os02g51020.1	Cs10Chr10035646	0
Module 2	LOC_Os01g03310.1	Cs1190contig10001788	0
Module 2	LOC_Os01g53330.1	Cs11Chr10019564	1
Module 2	LOC_Os06g24070.1	Cs9Chr10044679	0
Module 2	LOC_Os08g06630.1	Cs8Chr10026746	0
Module 2	LOC_Os01g02080.1	Cs3Chr10049387	0
Module 2	LOC_Os02g45460.1	Cs10Chr10052117	0
Module 2	LOC_Os03g03670.1	Cs1Chr10028191	0
Module 2	LOC_Os02g09940.1	Cs11Chr10040572	0
Module 2	LOC_Os02g47020.1	Cs10Chr10026639	0
Module 2	LOC_Os07g25430.1	Cs10Chr10035199	0
Module 2	LOC_Os04g42020.1	Cs5Chr10051555	0
Module 2	LOC_Os06g05120.2	Cs9Chr10043989	0
Module 2	LOC_Os12g34890.1	Cs7Chr10005246	0
Module 2	LOC_Os07g18874.1	Cs7Chr10028863	0
Module 2	LOC_Os07g08030.1	Cs11Chr10006240	0
Module 2	LOC_Os04g33610.1	Cs12Chr10026943	0
Module 2	LOC_Os08g02630.1	Cs8Chr10029300	0
Module 2	LOC_Os05g33280.1	Cs2Chr10053884	0
Module 2	LOC_Os07g38230.1	Cs10Chr10033907	0
Module 2	LOC_Os06g29790.1	Cs10Chr10035805	0
Module 2	LOC_Os05g44420.1	Cs2Chr10045306	0
Module 2	LOC_Os06g42850.1	Cs9Chr10016436	0
Module 2	LOC_Os08g19140.1	Cs8Chr10004447	0
Module 2	LOC_Os02g42940.1	Cs10Chr10022642	0
Module 2	LOC_Os02g02000.1	Cs11Chr10043353	1
Module 2	LOC_Os08g31510.1	Cs8Chr10012089	0
Module 2	LOC_Os07g13969.1	Cs11Chr10039824	0
Module 2	LOC_Os08g37940.1	Cs8Chr10050372	0
Module 2	LOC_Os08g37940.1	Cs14Chr10029087	0
Module 2	LOC_Os02g49680.1	Cs6Chr10049675	0
Module 2	LOC_Os08g44680.1	Cs1Chr10018500	0
Module 2	LOC_Os10g37180.1	Cs11Chr10054019	1
Module 2	LOC_Os02g52650.1	Cs6Chr10046981	0
Module 2	LOC_Os05g01290.1	Cs2Chr10014833	0
Module 2	LOC_Os12g08790.1	Cs4Chr10005610	0
Module 2	LOC_Os05g43910.1	Cs5Chr10013472	1
Module 2	LOC_Os05g40960.1	Cs2Chr10020743	0
Module 2	LOC_Os06g12320.1	Cs9Chr10029816	0
Module 2	LOC_Os10g33460.1	Cs6Chr10018192	0
Module 2	LOC_Os04g53680.1	Cs12Chr10011481	0
Module 2	LOC_Os12g01449.1	Cs2Chr10039877	1
Module 2	LOC_Os03g59320.1	Cs1Chr10018506	0
Module 2	LOC_Os09g38090.1	Cs9Chr10029681	0
Module 2	LOC_Os06g21380.1	Cs9Chr10046162	1
Module 2	LOC_Os02g04510.1	Cs9Chr10026213	0
Module 2	LOC_Os03g07360.1	Cs1Chr10054316	1
Module 2	LOC_Os04g45810.1	Cs12Chr10037641	0
Module 2	LOC_Os04g41340.1	Cs5Chr10051504	0
Module 2	LOC_Os04g16680.1	Cs3Chr10007357	0
Module 2	LOC_Os07g37240.1	Cs10Chr10010588	0
Module 2	LOC_Os03g19240.1	Cs1Chr10027900	0
Module 2	LOC_Os02g10120.1	Cs8Chr10028025	0
Module 2	LOC_Os03g03990.1	Cs1Chr10017672	0
Module 2	LOC_Os01g69060.1	Cs3Chr10042439	0
Module 2	LOC_Os03g50310.1	Cs1Chr10054551	0
Module 2	LOC_Os09g10750.1	Cs9Chr10005919	0
Module 2	LOC_Os03g52460.1	Cs9Chr10052529	0
Module 2	LOC_Os11g41710.1	Cs1372contig10051732	0
Module 2	LOC_Os03g27120.1	Cs1Chr10036415	0
Module 2	LOC_Os09g37620.1	Cs9Chr10028998	0
Module 2	LOC_Os03g56280.1	Cs1Chr10018771	0
Module 2	LOC_Os01g61120.1	Cs2Chr10030903	0
Module 2	LOC_Os07g37230.1	Cs10Chr10010589	0
Module 2	LOC_Os02g47510.1	Cs6Chr10007712	0
Module 2	LOC_Os04g54790.1	Cs5Chr10039659	0
Module 2	LOC_Os01g53330.1	Cs11Chr10019565	1
Module 2	LOC_Os08g06630.1	Cs8Chr10025423	0
Module 2	LOC_Os02g39360.1	Cs6Chr10035441	1
Module 2	LOC_Os02g45460.1	Cs6Chr10039251	0
Module 2	LOC_Os04g44924.1	Cs5Chr10035823	0
Module 2	LOC_Os02g47020.1	Cs5Chr10023298	0
Module 2	LOC_Os10g42180.1	Cs9Chr10044388	0
Module 2	LOC_Os07g18874.1	Cs7Chr10028866	0
Module 2	LOC_Os01g03549.1	Cs561contig10004332	0
Module 2	LOC_Os05g43310.1	Cs2Chr10045213	0
Module 2		Cs9Chr10030431	0
Module 2	LOC_Os06g03560.1	Cs1Chr10027300	0
Module 2	LOC_Os06g42850.1	Cs9Chr10050514	0
Module 2	LOC_Os05g39800.1	Cs2Chr10030910	0
Module 2	LOC_Os06g30930.1	Cs9Chr10046010	0
Module 2	LOC_Os11g16550.1	Cs14Chr10032306	1
Module 2	LOC_Os04g56240.1	Cs5Chr10039752	0
Module 2	LOC_Os08g06530.1	Cs8Chr10025436	0
Module 2	LOC_Os02g52650.1	Cs10Chr10042318	0
Module 2	LOC_Os05g01290.1	Cs8Chr10003200	1
Module 2	LOC_Os06g01934.1	Cs8Chr10008424	0
Module 2	LOC_Os01g68480.1	Cs3Chr10042479	0
Module 2	LOC_Os05g40960.1	Cs2Chr10045093	0
Module 2	LOC_Os06g12320.1	Cs9Chr10027357	0
Module 2	LOC_Os10g33460.1	Cs6Chr10018194	0
Module 2	LOC_Os04g53680.1	Cs5Chr10039598	0
Module 2	LOC_Os04g48390.1	Cs5Chr10021909	0
Module 2	LOC_Os04g36720.1	Cs5Chr10019767	0
Module 2	LOC_Os01g26039.1	Cs637contig10004949	1
Module 2	LOC_Os04g56230.1	Cs5Chr10039751	0
Module 2	LOC_Os12g07810.1	Cs14Chr10036135	0
Module 2	LOC_Os01g72460.1	Cs3Chr10006440	0
Module 2	LOC_Os03g56280.1	Cs7Chr10015739	1
Module 2	LOC_Os07g37230.1	Cs10Chr10010590	0
Module 2	LOC_Os02g47510.1	Cs6Chr10007714	0
Module 2	LOC_Os04g44924.1	Cs5Chr10035824	0
Module 2	LOC_Os02g47020.1	Cs6Chr10041551	0
Module 2	LOC_Os07g46330.1	Cs10Chr10052892	0
Module 2	LOC_Os06g03560.1	Cs10Chr10026650	0
Module 2	LOC_Os02g21340.1	Cs5Chr10027736	0
Module 2	LOC_Os09g38090.1	Cs11Chr10013576	0
Module 2	LOC_Os02g04510.1	Cs9Chr10041211	0
Module 2	LOC_Os01g26039.1	Cs637contig10004950	1
Module 2	LOC_Os11g41710.1	Cs1Chr10049482	0
Module 2	LOC_Os01g48874.1	Cs3Chr10050832	0
Module 2	LOC_Os02g47020.1	Cs12Chr10053745	0
Module 2	LOC_Os06g03560.1	Cs8Chr10024696	1
Module 2	LOC_Os04g55800.1	Cs3Chr10047374	0
Module 2	LOC_Os05g51070.1	Cs5Chr10023729	0
Module 2	LOC_Os03g44740.1	Cs13Chr10040271	0
Module 2	LOC_Os04g48390.1	Cs9Chr10009125	0
Module 2	LOC_Os03g19240.1	Cs1Chr10049064	0
Module 2	LOC_Os02g10120.1	Cs12Chr10021675	0
Module 2	LOC_Os01g26039.1	Cs9Chr10032951	0
Module 2	LOC_Os01g48874.1	Cs3Chr10034812	0
Module 2	LOC_Os02g14840.1	Cs6Chr10017019	0
Module 2	LOC_Os04g55800.1	Cs12Chr10016167	0
Module 2	LOC_Os05g51070.1	Cs2Chr10020717	0
Module 2	LOC_Os10g33460.1	Cs1308contig10000599	0
Module 2	LOC_Os04g48390.1	Cs6Chr10039253	0
Module 2	LOC_Os11g41710.1	Cs9Chr10044518	0
Module 2	LOC_Os01g53330.1	Cs9Chr10046201	0
Module 2	LOC_Os06g29790.1	Cs3Chr10049379	0
Module 2	LOC_Os05g51070.1	Cs3Chr10019844	0
Module 2	LOC_Os02g21340.1	Cs5Chr10023726	0
Module 2	LOC_Os04g48390.1	Cs12Chr10002249	0
Module 2	LOC_Os03g52460.1	Cs2Chr10039898	1
Module 2	LOC_Os11g41710.1	Cs9Chr10044519	0
Module 2	LOC_Os05g51070.1	Cs2Chr10045066	0
Module 2	LOC_Os03g52460.1	Cs13Chr10036354	0
Module 2	LOC_Os05g51070.1	Cs3Chr10013632	0
Module 2	LOC_Os03g19240.1	Cs1Chr10008656	0
Module 2	LOC_Os02g14840.1	Cs5Chr10004741	0
Module 2	LOC_Os06g03560.1	Cs8Chr10050353	0
Module 2	LOC_Os05g51070.1	Cs5Chr10011645	1
Module 2	LOC_Os03g19240.1	Cs1Chr10040161	0
Module 2	LOC_Os03g52460.1	Cs9Chr10034536	0
Module 2	LOC_Os02g14840.1	Cs2Chr10036748	1
Module 2	LOC_Os06g03560.1	Cs9Chr10003484	0
Module 2	LOC_Os04g55800.1	Cs1Chr10008671	0
Module 2	LOC_Os05g51070.1	Cs1Chr10040011	0
Module 2	LOC_Os03g19240.1	Cs1Chr10040162	0
Module 2	LOC_Os04g55800.1	Cs1Chr10008675	0
Module 2	LOC_Os05g51070.1	Cs3Chr10002710	0
Module 2	LOC_Os02g21340.1	Cs9Chr10019374	0
Module 2	LOC_Os02g10120.1	Cs1Chr10042595	1
Module 2	LOC_Os11g41710.1	Cs9Chr10050490	0
Module 2	LOC_Os01g53330.1	Cs4Chr10006014	1
Module 2	LOC_Os06g03560.1	Cs2Chr10054113	1
Module 2	LOC_Os02g10120.1	Cs1Chr10042596	1
Module 2	LOC_Os05g51070.1	Cs10Chr10052756	0
Module 2	LOC_Os02g10120.1	Cs11Chr10040553	0
Module 2	LOC_Os11g41710.1	Cs6Chr10003233	1
Module 2	LOC_Os02g10120.1	Cs9Chr10038892	0
Module 2	LOC_Os02g21340.1	Cs8Chr10010926	0
Module 2	LOC_Os04g55800.1	Cs3Chr10032404	1
Module 2	LOC_Os02g10120.1	Cs2Chr10034638	0
Module 2	LOC_Os02g21340.1	Cs3Chr10007429	0
Module 2	LOC_Os02g21340.1	Cs9Chr10002078	0
Module 3	LOC_Os08g28870.1	Cs11Chr10033537	1
Module 3	LOC_Os01g59120.1	Cs3Chr10024771	0
Module 3	LOC_Os03g56070.1	Cs1Chr10018759	0
Module 3	LOC_Os11g02464.1;LOC_Os12g02390.1	Cs1Chr10031162	0
Module 3	LOC_Os10g42660.1	Cs11Chr10022170	0
Module 3	LOC_Os11g29380.1	Cs14Chr10023112	1
Module 3	LOC_Os03g11540.1	Cs1Chr10020099	0
Module 3	LOC_Os12g06980.1	Cs4Chr10024953	1
Module 3	LOC_Os10g02770.1	Cs9Chr10010689	0
Module 3	LOC_Os03g22040.1	Cs1Chr10031143	0
Module 3	LOC_Os11g31980.1	Cs14Chr10027167	0
Module 3	LOC_Os06g10230.1	Cs9Chr10029042	1
Module 3	LOC_Os04g15800.1	Cs12Chr10013543	0
Module 3	LOC_Os05g38480.1	Cs2Chr10030828	0
Module 3	LOC_Os12g19180.1	Cs12Chr10047115	0
Module 3	LOC_Os12g44090.1	Cs7Chr10015765	0
Module 3	LOC_Os12g24550.1	Cs5Chr10023832	0
Module 3	LOC_Os02g06340.1	Cs6Chr10051879	0
Module 3	LOC_Os01g16650.1	Cs5Chr10054847	0
Module 3	LOC_Os05g41390.1	Cs2Chr10019585	1
Module 3	LOC_Os06g51110.2	Cs9Chr10023063	0
Module 3	LOC_Os06g08790.1	Cs9Chr10025685	0
Module 3	LOC_Os09g17850.1	Cs9Chr10019402	1
Module 3	LOC_Os07g46560.1	Cs10Chr10018041	1
Module 3	LOC_Os07g22580.1	Cs13Chr10013160	0
Module 3	LOC_Os08g32600.1	Cs8Chr10023461	0
Module 3	LOC_Os01g49200.1	Cs3Chr10050855	1
Module 3	LOC_Os01g09790.1	Cs3Chr10020566	0
Module 3	LOC_Os02g58470.1	Cs6Chr10026420	0
Module 3	LOC_Os03g03630.1	Cs1Chr10027916	0
Module 3	LOC_Os01g04230.1	Cs3Chr10040496	0
Module 3	LOC_Os10g31930.1	Cs10Chr10017514	0
Module 3	LOC_Os09g02360.1	Cs9Chr10044651	1
Module 3	LOC_Os05g47790.1	Cs2Chr10035020	0
Module 3	LOC_Os01g36390.1	Cs3Chr10042101	0
Module 3	LOC_Os03g46920.1	Cs1Chr10016244	1
Module 3	LOC_Os01g04170.1	Cs3Chr10040502	0
Module 3	LOC_Os09g28120.1	Cs8Chr10029175	0
Module 3	LOC_Os09g38450.1	Cs9Chr10022323	0
Module 3	LOC_Os08g44420.1	Cs1198contig10001539	0
Module 3	LOC_Os03g50140.1	Cs1Chr10054541	0
Module 3	LOC_Os12g26060.1	Cs4Chr10018173	1
Module 3	LOC_Os09g37510.1	Cs9Chr10028991	0
Module 3	LOC_Os12g17530.1	Cs7Chr10038469	0
Module 3	LOC_Os06g09420.1	Cs8Chr10041922	0
Module 3	LOC_Os09g36740.1	Cs9Chr10028940	0
Module 3	LOC_Os03g39020.1	Cs1Chr10049472	0
Module 3	LOC_Os03g45760.1	Cs1Chr10015013	0
Module 3	LOC_Os01g56020.1	Cs3Chr10024472	0
Module 3	LOC_Os06g17490.1	Cs9Chr10055066	0
Module 3	LOC_Os07g09690.1	Cs1Chr10046494	1
Module 3	LOC_Os09g38710.2	Cs9Chr10029017	0
Module 3	LOC_Os02g50040.1	Cs8Chr10030211	1
Module 3	LOC_Os12g16210.1	Cs7Chr10038490	0
Module 3	LOC_Os05g14590.1	Cs2Chr10045545	0
Module 3	LOC_Os04g43300.1	Cs5Chr10051639	1
Module 3	LOC_Os03g50420.1	Cs1Chr10031352	0
Module 3	LOC_Os04g42540.1	Cs5Chr10051589	0
Module 3	LOC_Os08g01100.1	Cs8Chr10029986	0
Module 3	LOC_Os03g06670.1	Cs1Chr10052317	1
Module 3	LOC_Os03g14140.1	Cs1Chr10027618	0
Module 3	LOC_Os06g03720.1	Cs9Chr10029704	0
Module 3	LOC_Os06g02530.1	Cs11Chr10033466	0
Module 3	LOC_Os01g01890.1	Cs5Chr10031102	0
Module 3	LOC_Os01g03490.1	Cs1190contig10001801	0
Module 3	LOC_Os07g43540.1	Cs10Chr10053033	0
Module 3	LOC_Os01g42070.1	Cs5Chr10023748	0
Module 3	LOC_Os02g10490.1	Cs6Chr10046959	0
Module 3	LOC_Os02g45940.1	Cs3Chr10048753	0
Module 3	LOC_Os02g56520.1	Cs10Chr10035806	0
Module 3	LOC_Os03g41100.1	Cs1Chr10053557	0
Module 3	LOC_Os03g53920.1	Cs1Chr10027310	0
Module 3	LOC_Os03g52650.1	Cs1Chr10027510	0
Module 3	LOC_Os05g36280.1	Cs9Chr10048254	0
Module 3	LOC_Os01g59120.1	Cs470contig10000998	0
Module 3	LOC_Os03g56070.1	Cs1Chr10004515	0
Module 3	LOC_Os03g41060.1	Cs1Chr10023998	0
Module 3	LOC_Os10g42660.1	Cs6Chr10038728	1
Module 3	LOC_Os11g29380.1	Cs14Chr10011876	0
Module 3	LOC_Os03g11540.1	Cs1Chr10042779	0
Module 3	LOC_Os03g22040.1	Cs13Chr10018897	0
Module 3	LOC_Os11g31980.1	Cs12Chr10018395	0
Module 3	LOC_Os06g10230.1	Cs6Chr10020469	0
Module 3	LOC_Os04g15800.1	Cs3Chr10009482	0
Module 3	LOC_Os12g19180.1	Cs5Chr10017563	0
Module 3	LOC_Os07g32390.1	Cs10Chr10017369	0
Module 3	LOC_Os02g33420.1	Cs8Chr10030268	1
Module 3	LOC_Os05g41390.1	Cs2Chr10045129	1
Module 3	LOC_Os06g51110.2	Cs9Chr10035988	0
Module 3	LOC_Os06g08790.1	Cs9Chr10023537	1
Module 3	LOC_Os07g46560.1	Cs1Chr10012868	1
Module 3	LOC_Os01g60670.1	Cs1Chr10031161	0
Module 3	LOC_Os07g22580.1	Cs10Chr10010116	0
Module 3	LOC_Os08g32600.1	Cs8Chr10016864	0
Module 3	LOC_Os07g05190.1	Cs11Chr10049748	0
Module 3	LOC_Os01g49200.1	Cs3Chr10034790	0
Module 3	LOC_Os02g56130.1	Cs9Chr10046801	0
Module 3	LOC_Os05g02300.1	Cs2Chr10032601	0
Module 3	LOC_Os02g58470.1	Cs10Chr10002110	0
Module 3	LOC_Os05g46270.1	Cs1Chr10017782	0
Module 3	LOC_Os10g31930.1	Cs6Chr10013241	0
Module 3	LOC_Os09g02360.1	Cs9Chr10036425	0
Module 3	LOC_Os01g36390.1	Cs5Chr10041058	0
Module 3	LOC_Os03g46920.1	Cs1Chr10032842	0
Module 3	LOC_Os01g70560.1	Cs3Chr10021834	0
Module 3	LOC_Os09g28120.1	Cs9Chr10040930	0
Module 3	LOC_Os08g44420.1	Cs4Chr10028460	0
Module 3	LOC_Os09g37510.1	Cs9Chr10022260	0
Module 3	LOC_Os12g17530.1	Cs4Chr10036105	0
Module 3	LOC_Os04g10650.1	Cs10Chr10041452	0
Module 3	LOC_Os03g39020.1	Cs1Chr10013897	0
Module 3	LOC_Os03g30260.1	Cs1Chr10048012	0
Module 3	LOC_Os02g10020.1	Cs11Chr10040566	0
Module 3	LOC_Os03g45760.1	Cs1Chr10032900	1
Module 3	LOC_Os02g35230.1	Cs6Chr10035469	0
Module 3	LOC_Os05g06840.1	Cs8Chr10049629	0
Module 3	LOC_Os08g05560.1	Cs8Chr10006795	0
Module 3	LOC_Os09g38710.2	Cs9Chr10024248	0
Module 3	LOC_Os02g50040.1	Cs9Chr10029708	0
Module 3	LOC_Os12g16210.1	Cs4Chr10036083	1
Module 3	LOC_Os05g14590.1	Cs2Chr10006700	0
Module 3	LOC_Os04g43300.1	Cs12Chr10037477	0
Module 3	LOC_Os04g42540.1	Cs12Chr10010972	0
Module 3	LOC_Os10g35580.1	Cs6Chr10009591	0
Module 3	LOC_Os02g56540.1	Cs13Chr10046296	0
Module 3	LOC_Os07g29190.1	Cs13Chr10046335	0
Module 3	LOC_Os06g03720.1	Cs321contig10001955	0
Module 3	LOC_Os01g01890.1	Cs5Chr10001701	0
Module 3	LOC_Os08g39590.1	Cs8Chr10016286	0
Module 3	LOC_Os01g42070.1	Cs3Chr10015319	0
Module 3	LOC_Os02g10490.1	Cs6Chr10026856	0
Module 3	LOC_Os03g41100.1	Cs1Chr10023995	0
Module 3	LOC_Os03g53920.1	Cs4Chr10006006	1
Module 3	LOC_Os03g52650.1	Cs145contig10032136	0
Module 3	LOC_Os11g02464.1;LOC_Os12g02390.1	Cs14Chr10020821	0
Module 3	LOC_Os03g11540.1	Cs2Chr10003263	0
Module 3	LOC_Os03g22040.1	Cs1Chr10039985	0
Module 3	LOC_Os11g31980.1	Cs3Chr10009298	0
Module 3	LOC_Os06g10230.1	Cs9Chr10019367	0
Module 3	LOC_Os12g24550.1	Cs10Chr10052709	0
Module 3	LOC_Os02g06340.1	Cs11Chr10017192	0
Module 3	LOC_Os01g16650.1	Cs3Chr10004579	0
Module 3	LOC_Os01g60670.1	Cs2Chr10045055	0
Module 3	LOC_Os07g05190.1	Cs1Chr10049144	0
Module 3	LOC_Os05g02300.1	Cs1Chr10053226	0
Module 3	LOC_Os06g07210.1	Cs10Chr10002400	1
Module 3	LOC_Os10g35450.1	Cs5Chr10020193	0
Module 3	LOC_Os09g28120.1	Cs8Chr10050447	0
Module 3	LOC_Os08g44420.1	Cs2Chr10027940	0
Module 3	LOC_Os02g50910.1	Cs9Chr10044657	1
Module 3	LOC_Os03g30260.1	Cs1Chr10027284	0
Module 3	LOC_Os06g46990.1	Cs9Chr10041331	0
Module 3	LOC_Os06g17490.1	Cs9Chr10025298	0
Module 3	LOC_Os12g42700.1	Cs4Chr10033081	0
Module 3	LOC_Os02g50040.1	Cs8Chr10029264	0
Module 3	LOC_Os10g35580.1	Cs4Chr10053930	0
Module 3	LOC_Os04g47580.1	Cs5Chr10021956	0
Module 3	LOC_Os01g01890.1	Cs3Chr10049373	0
Module 3	LOC_Os02g10490.1	Cs10Chr10042341	0
Module 3	LOC_Os02g45940.1	Cs12Chr10047948	0
Module 3	LOC_Os03g53920.1	Cs7Chr10051209	1
Module 3	LOC_Os12g02390.1;LOC_Os11g02464.1	Cs4Chr10018162	1
Module 3	LOC_Os01g60670.1;LOC_Os03g21730.1	Cs3Chr10013616	0
Module 3	LOC_Os07g05190.1	Cs1Chr10040084	0
Module 3	LOC_Os08g44420.1	Cs1Chr10053231	0
Module 3	LOC_Os02g50910.1	Cs9Chr10037063	0
Module 3	LOC_Os02g50040.1	Cs9Chr10025066	0
Module 3	LOC_Os03g53920.1	Cs13Chr10002002	0
Module 3	LOC_Os06g10230.1	Cs9Chr10009132	0
Module 3	LOC_Os05g02300.1	Cs2Chr10001657	0
Module 3	LOC_Os08g44420.1	Cs1Chr10051431	0
Module 3	LOC_Os02g50910.1	Cs10Chr10035655	0
Module 3	LOC_Os02g50040.1	Cs3Chr10024387	0
Module 3	LOC_Os09g19930.1	Cs8Chr10037157	0
Module 3	LOC_Os12g02390.1;LOC_Os11g02464.1	Cs9Chr10044395	0
Module 3	LOC_Os01g60670.1;LOC_Os03g21730.1	Cs1Chr10039996	0
Module 3	LOC_Os03g53920.1	Cs10Chr10052974	0
Module 3	LOC_Os12g02390.1;LOC_Os11g02464.1	Cs7Chr10014433	0
Module 3	LOC_Os10g35450.1	Cs3Chr10004499	0
Module 3	LOC_Os08g44420.1	Cs8Chr10007558	0
Module 3	LOC_Os03g30260.1	Cs1Chr10011175	0
Module 3	LOC_Os02g50040.1	Cs10Chr10012285	0
Module 3	LOC_Os09g19930.1	Cs11Chr10054067	0
Module 3	LOC_Os02g33420.1	Cs2Chr10045297	0
Module 3	LOC_Os01g60670.1;LOC_Os03g21730.1	Cs74contig10000167	0
Module 3	LOC_Os10g35450.1	Cs13Chr10001972	1
Module 3	LOC_Os08g44420.1	Cs14Chr10016792	0
Module 3	LOC_Os03g30260.1	Cs1Chr10039018	0
Module 3	LOC_Os12g02390.1;LOC_Os11g02464.1	Cs1Chr10039997	0
Module 3	LOC_Os10g35450.1	Cs10Chr10053006	0
Module 3	LOC_Os08g44420.1	Cs2Chr10040375	0
Module 3	LOC_Os02g50040.1	Cs5Chr10007340	0
Module 3	LOC_Os09g19930.1	Cs9Chr10032607	0
Module 3	LOC_Os12g02390.1;LOC_Os11g02464.1	Cs10Chr10052763	0
Module 3	LOC_Os02g33420.1	Cs6Chr10034172	0
Module 3	LOC_Os02g33420.1	Cs10Chr10034247	0
Module 3	LOC_Os08g28870.1	Cs14Chr10048096	0
Module 3	LOC_Os08g28870.1	Cs14Chr10048099	0
Module 3	LOC_Os08g28870.1	Cs8Chr10029233	0
Module 3	LOC_Os08g28870.1	Cs11Chr10049724	0
Module 3	LOC_Os08g28870.1	Cs1Chr10049835	1
Module 3	LOC_Os08g28870.1	Cs14Chr10049900	0
Module 3	LOC_Os08g28870.1	Cs9Chr10022997	0
Module 3	LOC_Os08g28870.1	Cs2Chr10020941	1
Module 3	LOC_Os08g28870.1	Cs4Chr10023887	0
Module 3	LOC_Os08g28870.1	Cs7Chr10015744	1
Module 3	LOC_Os08g28870.1	Cs5Chr10044602	0
Module 3	LOC_Os08g28870.1	Cs6Chr10017037	0
Module 3	LOC_Os08g28870.1	Cs2Chr10044110	0
Module 3	LOC_Os08g28870.1	Cs6Chr10011747	0
Module 3	LOC_Os08g28870.1	Cs3Chr10047732	0
Module 3	LOC_Os08g28870.1	Cs1Chr10042681	0
Module 3	LOC_Os08g28870.1	Cs2Chr10009442	0
Module 3	LOC_Os08g28870.1	Cs8Chr10006807	0
Module 3	LOC_Os08g28870.1	Cs13Chr10040310	0
Module 3	LOC_Os08g28870.1	Cs11Chr10003146	0
Module 3	LOC_Os08g28870.1	Cs343contig10000665	0
Module 3	LOC_Os10g25450.1	Cs9Chr10028894	0
Module 3	LOC_Os10g25450.1	Cs6Chr10026854	0
Module 3	LOC_Os10g25450.1	Cs3Chr10025576	1
Module 3	LOC_Os10g25450.1	Cs1Chr10053564	0
Module 3	LOC_Os10g25450.1	Cs1Chr10024003	0
Module 3	LOC_Os10g25450.1	Cs1Chr10052290	0
Module 3	LOC_Os10g25450.1	Cs1Chr10017603	0
Module 3	LOC_Os10g25450.1	Cs9Chr10015588	0
Module 3	LOC_Os10g25450.1	Cs8Chr10014158	0
Module 3	LOC_Os10g25450.1	Cs919contig10014167	0
Module 3	LOC_Os10g25450.1	Cs1Chr10009357	1
Module 3	LOC_Os10g25450.1	Cs11Chr10007882	0
Module 3	LOC_Os10g25450.1	Cs8Chr10051305	0
Module 3	LOC_Os10g25450.1	Cs1Chr10038973	0
Module 3	LOC_Os10g25450.1	Cs6Chr10003909	1
Module 3	LOC_Os10g25450.1	Cs5Chr10003396	0
Module 3	LOC_Os10g25450.1	Cs9Chr10037861	0
Module 3	LOC_Os10g25450.1	Cs10Chr10002778	0
Module 4	LOC_Os01g12580.1	Cs5Chr10011628	1
Module 4	LOC_Os06g06560.1	Cs9Chr10026085	0
Module 4	LOC_Os02g04780.1	Cs6Chr10051929	0
Module 4	LOC_Os05g49170.1	Cs2Chr10034910	0
Module 4	LOC_Os01g63010.1	Cs3Chr10048827	1
Module 4	LOC_Os02g15740.1	Cs11Chr10033622	0
Module 4	LOC_Os12g39400.1	Cs1Chr10027226	0
Module 4	LOC_Os01g62190.1	Cs3Chr10048773	1
Module 4	LOC_Os04g58310.1	Cs5Chr10038785	0
Module 4	LOC_Os02g53410.1	Cs10Chr10042262	0
Module 4	LOC_Os02g08320.1	Cs6Chr10051762	0
Module 4	LOC_Os10g09850.1	Cs6Chr10007482	0
Module 4	LOC_Os04g19740.1	Cs12Chr10028592	0
Module 4	LOC_Os10g35050.1	Cs6Chr10004116	0
Module 4	LOC_Os01g59100.1	Cs3Chr10024773	0
Module 4	LOC_Os01g73110.1	Cs3Chr10054975	0
Module 4	LOC_Os01g44250.1	Cs3Chr10041594	0
Module 4	LOC_Os01g56610.1	Cs152contig10001349	0
Module 4	LOC_Os10g40040.1	Cs11Chr10030052	0
Module 4	LOC_Os01g50700.1	Cs2Chr10020989	1
Module 4	LOC_Os12g27830.1	Cs7Chr10025548	0
Module 4	LOC_Os02g03790.1	Cs6Chr10051981	1
Module 4	LOC_Os04g33150.1	Cs12Chr10014353	0
Module 4	LOC_Os10g36180.1	Cs6Chr10009553	0
Module 4	LOC_Os06g21910.1	Cs9Chr10021420	1
Module 4	LOC_Os03g57900.1	Cs8Chr10011861	0
Module 4	LOC_Os02g43620.1	Cs10Chr10022601	0
Module 4	LOC_Os11g26780.1	Cs14Chr10022571	0
Module 4	LOC_Os03g42520.1	Cs1189contig10022972	0
Module 4	LOC_Os07g47840.1	Cs10Chr10052787	0
Module 4	LOC_Os01g39020.1	Cs5Chr10033986	0
Module 4	LOC_Os04g52110.1	Cs5Chr10023380	0
Module 4	LOC_Os06g13720.1	Cs9Chr10027425	1
Module 4	LOC_Os08g39270.1	Cs8Chr10024652	0
Module 4	LOC_Os06g11730.1	Cs9Chr10022922	0
Module 4	LOC_Os09g26380.1	Cs10Chr10018981	1
Module 4	LOC_Os06g23350.1	Cs9Chr10034565	0
Module 4	LOC_Os03g26490.1	Cs1Chr10043165	0
Module 4	LOC_Os02g06410.1	Cs6Chr10051874	0
Module 4	LOC_Os06g11812.1	Cs10Chr10042384	0
Module 4	LOC_Os06g04380.1	Cs9Chr10043938	0
Module 4	LOC_Os04g49980.1	Cs5Chr10002575	0
Module 4	LOC_Os01g52830.1	Cs3Chr10047422	0
Module 4	LOC_Os11g32890.1	Cs14Chr10013193	0
Module 4	LOC_Os02g06530.1	Cs9Chr10026332	0
Module 4	LOC_Os03g20680.1	Cs1Chr10040067	0
Module 4	LOC_Os05g48650.1	Cs2Chr10034955	0
Module 4	LOC_Os01g19770.1	Cs3Chr10024356	0
Module 4	LOC_Os11g26570.1	Cs14Chr10022566	0
Module 4	LOC_Os04g31710.1	Cs12Chr10031903	0
Module 4	LOC_Os03g21260.1	Cs1Chr10016920	1
Module 4	LOC_Os05g39250.1	Cs2Chr10045015	0
Module 4	LOC_Os12g43140.1	Cs10Chr10036978	0
Module 4	LOC_Os01g12580.1	Cs3Chr10033263	0
Module 4	LOC_Os07g24000.1	Cs454contig10052594	0
Module 4	LOC_Os01g63010.1	Cs3Chr10007376	0
Module 4	LOC_Os02g15740.1	Cs6Chr10017059	1
Module 4	LOC_Os12g39400.1	Cs1Chr10053545	0
Module 4	LOC_Os01g62190.1	Cs3Chr10017854	0
Module 4	LOC_Os03g21620.1	Cs1Chr10040005	0
Module 4	LOC_Os10g09850.1	Cs11Chr10038659	0
Module 4	LOC_Os04g19740.1	Cs9Chr10043933	0
Module 4	LOC_Os03g47120.1	Cs1Chr10032833	0
Module 4	LOC_Os01g45460.1	Cs9Chr10026201	0
Module 4	LOC_Os01g44250.1	Cs3Chr10004489	0
Module 4	LOC_Os08g30820.1	Cs8Chr10037160	0
Module 4	LOC_Os12g27830.1	Cs4Chr10049299	1
Module 4	LOC_Os04g33150.1	Cs5Chr10003000	0
Module 4	LOC_Os10g41760.1	Cs3Chr10022766	1
Module 4	LOC_Os03g57900.1	Cs8Chr10040686	0
Module 4	LOC_Os02g43620.1	Cs6Chr10017229	0
Module 4	LOC_Os01g39020.1	Cs3Chr10032372	0
Module 4	LOC_Os02g26720.1	Cs6Chr10013041	0
Module 4	LOC_Os04g52110.1	Cs12Chr10053821	0
Module 4	LOC_Os02g32860.1	Cs10Chr10034267	0
Module 4	LOC_Os03g26490.1	Cs1Chr10032233	0
Module 4	LOC_Os04g43170.1	Cs5Chr10051632	1
Module 4	LOC_Os02g32660.1	Cs12Chr10014332	0
Module 4	LOC_Os05g39690.1	Cs2Chr10030903	0
Module 4	LOC_Os02g06530.1	Cs9Chr10041330	0
Module 4	LOC_Os02g20970.1	Cs6Chr10003214	0
Module 4	LOC_Os06g48170.1	Cs9Chr10041268	1
Module 4	LOC_Os08g41750.1	Cs8Chr10028709	0
Module 4	LOC_Os02g09320.1	Cs1372contig10051732	0
Module 4	LOC_Os11g26570.1	Cs14Chr10022574	0
Module 4	LOC_Os04g31710.1	Cs3Chr10021245	0
Module 4	LOC_Os07g24000.1	Cs1076contig10043058	0
Module 4	LOC_Os12g39400.1	Cs1Chr10023982	0
Module 4	LOC_Os04g19740.1	Cs1286contig10003960	0
Module 4	LOC_Os01g45460.1	Cs3Chr10024558	1
Module 4	LOC_Os11g26780.1;LOC_Os11g26760.1	Cs14Chr10022575	0
Module 4	LOC_Os05g31020.1	Cs2Chr10040722	0
Module 4	LOC_Os07g49470.1	Cs3Chr10052167	0
Module 4	LOC_Os05g08970.1	Cs2Chr10044165	0
Module 4	LOC_Os09g26380.1	Cs451contig10000970	0
Module 4	LOC_Os02g20970.1	Cs409contig10002614	0
Module 4	LOC_Os11g26570.1	Cs14Chr10043078	1
Module 4	LOC_Os03g21260.1	Cs1Chr10040020	0
Module 4	LOC_Os12g39400.1	Cs1Chr10038957	0
Module 4	LOC_Os04g19740.1	Cs12Chr10053614	0
Module 4	LOC_Os03g61120.1	Cs1Chr10036766	0
Module 4	LOC_Os11g26780.1;LOC_Os11g26760.1	Cs14Chr10043079	1
Module 4	LOC_Os02g20970.1	Cs11Chr10035582	0
Module 4	LOC_Os02g09320.1	Cs1Chr10049482	0
Module 4	LOC_Os11g26570.1	Cs14Chr10043083	1
Module 4	LOC_Os09g26380.1	Cs6Chr10048452	0
Module 4	LOC_Os07g49470.1	Cs12Chr10018377	0
Module 4	LOC_Os02g09320.1	Cs9Chr10044518	0
Module 4	LOC_Os02g09320.1	Cs9Chr10044519	0
Module 4	LOC_Os04g43170.1	Cs12Chr10037473	0
Module 4	LOC_Os02g09320.1	Cs9Chr10050490	0
Module 5	LOC_Os08g06040.1	Cs8Chr10026690	0
Module 5	LOC_Os01g12650.1	Cs5Chr10011623	1
Module 5	LOC_Os12g40890.1	Cs4Chr10019429	0
Module 5	LOC_Os03g17760.1	Cs1Chr10053282	0
Module 5	LOC_Os07g12250.1	Cs3Chr10009751	0
Module 5	LOC_Os05g44070.1	Cs2Chr10045273	0
Module 5	LOC_Os08g02120.1	Cs8Chr10030201	1
Module 5	LOC_Os01g70100.1	Cs3Chr10050097	0
Module 5	LOC_Os01g07570.1	Cs5Chr10044604	0
Module 5	LOC_Os02g42660.1	Cs5Chr10012836	0
Module 5	LOC_Os07g48370.1	Cs2Chr10020734	0
Module 5	LOC_Os03g59610.1	Cs1Chr10046551	1
Module 5	LOC_Os08g35710.1	Cs8Chr10029214	0
Module 5	LOC_Os01g33040.1	Cs9Chr10025062	0
Module 5	LOC_Os06g35730.1	Cs2Chr10044249	1
Module 5	LOC_Os03g14540.1	Cs8Chr10028699	1
Module 5	LOC_Os01g09470.1	Cs3Chr10020589	0
Module 5	LOC_Os05g32350.1	Cs2Chr10028111	0
Module 5	LOC_Os09g25570.1	Cs9Chr10010764	0
Module 5	LOC_Os04g51710.1	Cs5Chr10023356	0
Module 5	LOC_Os05g50910.1	Cs3Chr10024097	0
Module 5	LOC_Os03g59200.1	Cs1Chr10018493	0
Module 5	LOC_Os02g01920.1	Cs3Chr10055010	0
Module 5	LOC_Os04g56180.1	Cs12Chr10016355	0
Module 5	LOC_Os10g05690.1	Cs3Chr10048865	0
Module 5	LOC_Os05g03060.1	Cs13Chr10014751	0
Module 5	LOC_Os09g38400.1	Cs9Chr10022319	0
Module 5	LOC_Os05g25540.1	Cs6Chr10051746	1
Module 5	LOC_Os01g55150.1	Cs3Chr10024414	0
Module 5	LOC_Os02g45540.1	Cs6Chr10039255	0
Module 5	LOC_Os03g08790.1	Cs1Chr10010895	1
Module 5	LOC_Os02g18410.1	Cs11Chr10006652	0
Module 5	LOC_Os12g06660.1	Cs3Chr10054791	0
Module 5	LOC_Os02g39300.1	Cs10Chr10027068	0
Module 5	LOC_Os07g02200.1	Cs11Chr10033499	0
Module 5	LOC_Os03g46260.1	Cs1Chr10015031	0
Module 5	LOC_Os12g40900.1	Cs4Chr10019430	0
Module 5	LOC_Os03g46640.1	Cs1Chr10015048	0
Module 5	LOC_Os03g43410.1	Cs1Chr10030578	0
Module 5	LOC_Os01g50160.1	Cs8Chr10006883	0
Module 5	LOC_Os03g07450.1	Cs1Chr10054308	1
Module 5	LOC_Os08g42080.1	Cs8Chr10028735	0
Module 5	LOC_Os01g45700.1	Cs3Chr10024572	0
Module 5	LOC_Os02g07190.1	Cs6Chr10051836	0
Module 5	LOC_Os02g14910.1	Cs11Chr10033589	0
Module 5	LOC_Os05g48330.1	Cs2Chr10043459	0
Module 5	LOC_Os06g14280.1	Cs9Chr10027455	1
Module 5	LOC_Os01g52490.1	Cs3Chr10047398	0
Module 5	LOC_Os01g12650.1	Cs3Chr10033258	0
Module 5	LOC_Os07g44190.1	Cs11Chr10006264	0
Module 5	LOC_Os03g17760.1	Cs1Chr10051379	0
Module 5	LOC_Os06g11800.1	Cs10Chr10042380	0
Module 5	LOC_Os02g34690.1	Cs6Chr10021568	0
Module 5	LOC_Os08g02120.1	Cs8Chr10029252	1
Module 5	LOC_Os01g07570.1	Cs9Chr10046239	1
Module 5	LOC_Os02g42660.1	Cs12Chr10037584	0
Module 5	LOC_Os03g02400.1	Cs1Chr10009155	0
Module 5	LOC_Os07g43350.1	Cs11Chr10049748	0
Module 5	LOC_Os06g35730.1	Cs9Chr10003654	1
Module 5	LOC_Os03g14540.1	Cs9Chr10046846	0
Module 5	LOC_Os01g09470.1	Cs5Chr10037119	0
Module 5	LOC_Os05g32350.1	Cs2Chr10011099	0
Module 5	LOC_Os09g25570.1	Cs9Chr10040784	0
Module 5	LOC_Os11g36340.1	Cs14Chr10011154	1
Module 5	LOC_Os04g56390.1	Cs5Chr10039760	0
Module 5	LOC_Os10g05690.1	Cs2Chr10030766	0
Module 5	LOC_Os12g25120.1	Cs13Chr10042518	0
Module 5	LOC_Os01g55150.1	Cs3Chr10047563	0
Module 5	LOC_Os03g55830.1	Cs1Chr10038933	0
Module 5	LOC_Os04g57970.1	Cs5Chr10038762	0
Module 5	LOC_Os03g08790.1	Cs1Chr10033150	1
Module 5	LOC_Os02g18410.1	Cs6Chr10054235	1
Module 5	LOC_Os12g35670.1	Cs7Chr10005272	1
Module 5	LOC_Os09g09980.1	Cs9Chr10007605	0
Module 5	LOC_Os12g40900.1	Cs7Chr10051253	0
Module 5	LOC_Os03g46640.1	Cs1Chr10032853	0
Module 5	LOC_Os03g14530.1	Cs9Chr10043935	0
Module 5	LOC_Os03g43410.1	Cs1Chr10021598	0
Module 5	LOC_Os08g42080.1	Cs8Chr10038403	0
Module 5	LOC_Os05g48330.1	Cs3Chr10050822	0
Module 5	LOC_Os01g52490.1	Cs81contig10007119	0
Module 5	LOC_Os07g44190.1	Cs13Chr10001990	0
Module 5	LOC_Os01g07570.1	Cs3Chr10047731	0
Module 5	LOC_Os01g33040.1	Cs9Chr10045897	0
Module 5	LOC_Os07g43350.1	Cs1Chr10049144	0
Module 5	LOC_Os01g11340.1	Cs3Chr10033335	0
Module 5	LOC_Os06g35730.1	Cs2Chr10054095	0
Module 5	LOC_Os04g51710.1	Cs8Chr10048482	0
Module 5	LOC_Os10g05690.1	Cs1Chr10027624	0
Module 5	LOC_Os05g25540.1	Cs9Chr10050458	0
Module 5	LOC_Os12g06660.1	Cs1Chr10031322	0
Module 5	LOC_Os10g07480.1	Cs6Chr10014024	0
Module 5	LOC_Os09g09980.1	Cs9Chr10005898	0
Module 5	LOC_Os03g14530.1	Cs1286contig10003958	0
Module 5	LOC_Os05g48330.1	Cs3Chr10001383	0
Module 5	LOC_Os01g52490.1	Cs9Chr10003672	1
Module 5	LOC_Os02g34690.1	Cs14Chr10041902	0
Module 5	LOC_Os01g70100.1	Cs3Chr10021791	0
Module 5	LOC_Os01g12390.1	Cs5Chr10023729	0
Module 5	LOC_Os01g33040.1	Cs5Chr10035854	0
Module 5	LOC_Os01g11340.1	Cs3Chr10033336	0
Module 5	LOC_Os02g38340.1	Cs6Chr10035401	0
Module 5	LOC_Os05g50910.1	Cs2Chr10039923	0
Module 5	LOC_Os02g50550.1	Cs10Chr10012318	0
Module 5	LOC_Os12g06660.1	Cs3Chr10025744	0
Module 5	LOC_Os10g07480.1	Cs1Chr10009374	0
Module 5	LOC_Os01g50160.1	Cs10Chr10026661	0
Module 5	LOC_Os01g52490.1	Cs6Chr10035266	0
Module 5	LOC_Os01g07570.1	Cs3Chr10042083	0
Module 5	LOC_Os07g48370.1	Cs7Chr10014404	0
Module 5	LOC_Os01g12390.1	Cs2Chr10020717	0
Module 5	LOC_Os01g33040.1	Cs3Chr10012359	0
Module 5	LOC_Os07g43350.1	Cs1Chr10040084	0
Module 5	LOC_Os01g02930.1	Cs5Chr10025336	0
Module 5	LOC_Os06g46500.1	Cs11Chr10017428	0
Module 5	LOC_Os10g05690.1	Cs14Chr10020690	0
Module 5	LOC_Os12g37780.1	Cs7Chr10003512	0
Module 5	LOC_Os12g06660.1	Cs4Chr10024934	0
Module 5	LOC_Os10g07480.1	Cs11Chr10038631	0
Module 5	LOC_Os01g07570.1	Cs9Chr10032166	0
Module 5	LOC_Os07g48370.1	Cs14Chr10006567	0
Module 5	LOC_Os01g12390.1	Cs3Chr10019844	0
Module 5	LOC_Os01g33040.1	Cs8Chr10007175	0
Module 5	LOC_Os06g46500.1	Cs13Chr10014745	0
Module 5	LOC_Os10g05690.1	Cs6Chr10049011	0
Module 5	LOC_Os07g48370.1	Cs1Chr10040022	0
Module 5	LOC_Os01g12390.1	Cs2Chr10045066	0
Module 5	LOC_Os01g33040.1	Cs8Chr10039578	0
Module 5	LOC_Os06g46500.1	Cs9Chr10044316	0
Module 5	LOC_Os10g05690.1	Cs1Chr10009367	1
Module 5	LOC_Os12g06660.1	Cs6Chr10021184	0
Module 5	LOC_Os01g50160.1	Cs3Chr10024311	0
Module 5	LOC_Os07g48370.1	Cs14Chr10003772	0
Module 5	LOC_Os01g12390.1	Cs3Chr10013632	0
Module 5	LOC_Os01g33040.1	Cs12Chr10037628	0
Module 5	LOC_Os06g46500.1	Cs9Chr10013408	0
Module 5	LOC_Os10g05690.1	Cs2Chr10036665	0
Module 5	LOC_Os12g06660.1	Cs2Chr10026517	0
Module 5	LOC_Os01g12390.1	Cs5Chr10011645	1
Module 5	LOC_Os01g33040.1	Cs5Chr10034895	0
Module 5	LOC_Os01g02930.1	Cs3Chr10019145	0
Module 5	LOC_Os01g12390.1	Cs1Chr10040011	0
Module 5	LOC_Os01g12390.1	Cs3Chr10002710	0
Module 5	LOC_Os01g12390.1	Cs10Chr10052756	0
Module 5	LOC_Os06g46500.1	Cs6Chr10009545	0
Module 5	LOC_Os06g46500.1	Cs6Chr10008717	0
Module 5	LOC_Os06g46500.1	Cs8Chr10008448	0
Module 5	LOC_Os06g46500.1	Cs9Chr10041362	0
Module 5	LOC_Os12g06660.1	Cs2Chr10014805	0
Module 5	LOC_Os12g06660.1	Cs7Chr10039382	0
Module 5	LOC_Os12g06660.1	Cs1Chr10054588	0
Module 5	LOC_Os01g50160.1	Cs10Chr10016688	0
Module 5	LOC_Os01g50160.1	Cs12Chr10016224	0
Module 5	LOC_Os01g50160.1	Cs5Chr10015995	0
Module 5	LOC_Os01g50160.1	Cs320contig10043852	0
Module 5	LOC_Os01g50160.1	Cs8Chr10010425	0
Module 5	LOC_Os01g50160.1	Cs3Chr10050914	0
Module 5	LOC_Os01g50160.1	Cs3Chr10005703	0
Module 5	LOC_Os01g50160.1	Cs6Chr10039321	0
Module 5	LOC_Os01g50160.1	Cs5Chr10039675	0
Module 5	Cs320contig10000669	Cs320contig10000669	0
Module 5	Cs320contig10000669	Cs3Chr10034744	0
Module 5	Cs320contig10000669	Cs716contig10000629	0
Module 6	LOC_Os03g56580.1	Cs1Chr10018794	0
Module 6	LOC_Os08g41090.1	Cs8Chr10028058	1
Module 6	LOC_Os01g70210.1	Cs3Chr10021801	0
Module 6	LOC_Os09g24620.1	Cs9Chr10005170	0
Module 6	LOC_Os09g33490.1	Cs9Chr10046875	0
Module 6	LOC_Os01g12400.2	Cs3Chr10050295	0
Module 6	LOC_Os07g04910.1	Cs13Chr10023181	0
Module 6	LOC_Os10g02480.1	Cs6Chr10031509	0
Module 6	LOC_Os01g48950.1	Cs3Chr10050837	0
Module 6	LOC_Os10g30410.1	Cs10Chr10047748	0
Module 6	LOC_Os04g51030.1	Cs5Chr10023306	0
Module 6	LOC_Os02g51900.1	Cs6Chr10049639	0
Module 6	LOC_Os07g44130.1	Cs9Chr10025670	0
Module 6	LOC_Os03g56580.1	Cs1Chr10004551	0
Module 6	LOC_Os10g39030.1	Cs11Chr10013595	0
Module 6	LOC_Os12g25170.1	Cs7Chr10053476	1
Module 6	LOC_Os04g15580.1	Cs9Chr10029661	0
Module 6	LOC_Os05g43170.1	Cs2Chr10019659	0
Module 6	LOC_Os02g51900.1	Cs12Chr10021721	0
Module 6	LOC_Os12g43970.1	Cs4Chr10023908	0
Module 6	LOC_Os03g06139.1	Cs8Chr10025417	0
Module 6	LOC_Os01g20910.1	Cs5Chr10007331	0
Module 6	LOC_Os01g33110.1	Cs11Chr10033537	0
Module 6	LOC_Os09g39620.1	Cs9Chr10029597	0
Module 6	LOC_Os10g39030.1	Cs1Chr10004775	0
Module 6	LOC_Os01g41820.1	Cs3Chr10024068	0
Module 6	LOC_Os01g48950.1	Cs3Chr10034807	0
Module 6	LOC_Os11g39370.1	Cs6Chr10049685	0
Module 6	LOC_Os06g37150.1	Cs9Chr10006998	0
Module 6	LOC_Os06g06960.1	Cs2Chr10021319	0
Module 6	LOC_Os08g09290.1	Cs8Chr10034606	0
Module 6	LOC_Os05g13770.1	Cs2Chr10045573	0
Module 6	LOC_Os09g39620.1	Cs9Chr10008111	0
Module 6	LOC_Os04g21820.1	Cs5Chr10051701	0
Module 6	LOC_Os01g48950.1	Cs3Chr10034808	0
Module 6	LOC_Os10g30410.1	Cs6Chr10008303	0
Module 6	LOC_Os04g27540.1	Cs1067contig10000702	0
Module 6	LOC_Os06g37150.1	Cs1293contig10002465	0
Module 6	LOC_Os05g13770.1	Cs2Chr10008889	0
Module 6	LOC_Os05g13770.1	Cs11Chr10020008	0
Module 6	LOC_Os07g44130.1	Cs13Chr10001986	0
Module 6	LOC_Os01g58280.1	Cs9Chr10028894	0
Module 6	LOC_Os05g25370.1	Cs2Chr10032581	0
Module 6	LOC_Os02g51900.1	Cs10Chr10012288	0
Module 6	LOC_Os07g44130.1	Cs10Chr10052992	0
Module 6	LOC_Os03g06139.1	Cs1268contig10012637	0
Module 6	LOC_Os06g37150.1	Cs3Chr10033285	0
Module 6	LOC_Os06g06960.1	Cs3Chr10036547	0
Module 6	LOC_Os01g41820.1	Cs3Chr10041571	0
Module 6	LOC_Os03g06139.1	Cs14Chr10005556	0
Module 6	LOC_Os11g39370.1	Cs9Chr10044711	0
Module 6	LOC_Os06g37150.1	Cs9Chr10032616	0
Module 6	LOC_Os01g12400.2;LOC_Os01g65030.1;LOC_Os01g66680.1	Cs13Chr10012023	0
Module 6	LOC_Os07g44130.1	Cs10Chr10053013	0
Module 6	LOC_Os11g39370.1	Cs8Chr10014129	0
Module 6	LOC_Os10g04720.1;LOC_Os07g34980.1	Cs11Chr10032475	0
Module 6	LOC_Os02g06200.1	Cs11Chr10017187	0
Module 6	LOC_Os01g33110.1;LOC_Os02g13430.1	Cs14Chr10048096	0
Module 6	LOC_Os10g04720.1;LOC_Os07g34980.1	Cs2Chr10019583	0
Module 6	LOC_Os04g54070.1;LOC_Os04g15580.1	Cs11Chr10019546	0
Module 6	LOC_Os01g12400.2;LOC_Os01g65030.1;LOC_Os01g66680.1	Cs3Chr10037309	0
Module 6	LOC_Os01g58280.1	Cs6Chr10026854	1
Module 6	LOC_Os11g39370.1	Cs5Chr10043867	0
Module 6	LOC_Os01g33110.1;LOC_Os02g13430.1	Cs14Chr10048099	0
Module 6	LOC_Os04g15580.1;LOC_Os04g54070.1	Cs2Chr10019632	0
Module 6	LOC_Os01g12400.2;LOC_Os01g65030.1;LOC_Os01g66680.1	Cs3Chr10033276	1
Module 6	LOC_Os11g39370.1	Cs8Chr10011244	0
Module 6	LOC_Os01g33110.1;LOC_Os02g13430.1	Cs8Chr10029233	0
Module 6	LOC_Os01g58280.1	Cs3Chr10025576	0
Module 6	LOC_Os02g51900.1	Cs3Chr10010086	0
Module 6	LOC_Os10g04720.1;LOC_Os07g34980.1	Cs2Chr10045554	0
Module 6	LOC_Os01g58280.1	Cs1Chr10053564	1
Module 6	LOC_Os11g39370.1	Cs14Chr10010250	0
Module 6	LOC_Os01g33110.1;LOC_Os02g13430.1	Cs11Chr10049724	0
Module 6	LOC_Os10g04720.1;LOC_Os07g34980.1	Cs2Chr10045555	0
Module 6	LOC_Os01g41820.1	Cs3Chr10004510	0
Module 6	LOC_Os01g58280.1	Cs1Chr10024003	0
Module 6	LOC_Os02g51900.1	Cs10Chr10040321	1
Module 6	LOC_Os01g33110.1;LOC_Os02g13430.1	Cs1Chr10049835	0
Module 6	LOC_Os07g38810.1;LOC_Os03g56160.1 ;LOC_Os07g03880.1;LOC_Os07g18240.1 ;LOC_Os09g09510.1 ;LOC_Os07g03890.1;LOC_Os09g09500.1	Cs4Chr10011345	0
Module 6	LOC_Os04g15580.1;LOC_Os04g54070.1	Cs12Chr10011458	0
Module 6	LOC_Os04g15580.1;LOC_Os04g54070.1	Cs13Chr10012587	1
Module 6	LOC_Os11g39370.1	Cs10Chr10041443	0
Module 6	LOC_Os01g33110.1;LOC_Os02g13430.1	Cs14Chr10049900	0
Module 6	LOC_Os10g04720.1;LOC_Os07g34980.1	Cs10Chr10042527	1
Module 6	LOC_Os04g15580.1;LOC_Os04g54070.1	Cs9Chr10046259	0
Module 6	LOC_Os05g25370.1	Cs2Chr10009406	0
Module 6	LOC_Os11g39370.1	Cs8Chr10051347	0
Module 6	LOC_Os10g04720.1;LOC_Os07g34980.1	Cs10Chr10042533	0
Module 6	LOC_Os11g39370.1	Cs14Chr10001853	0
Module 6	LOC_Os01g33110.1;LOC_Os02g13430.1	Cs9Chr10022997	0
Module 6	LOC_Os10g04720.1;LOC_Os07g34980.1	Cs10Chr10042534	0
Module 6	LOC_Os04g15580.1;LOC_Os04g54070.1	Cs3Chr10041794	0
Module 6	LOC_Os11g39370.1	Cs1Chr10054502	0
Module 6	LOC_Os07g38810.1;LOC_Os03g56160.1 ;LOC_Os07g03880.1;LOC_Os07g18240.1 ;LOC_Os09g09510.1 ;LOC_Os07g03890.1;LOC_Os09g09500.1	Cs11Chr10003136	1
Module 6	LOC_Os07g38810.1;LOC_Os03g56160.1 ;LOC_Os07g03880.1;LOC_Os07g18240.1 ;LOC_Os09g09510.1 ;LOC_Os07g03890.1;LOC_Os09g09500.1	Cs11Chr10003138	0
Module 6	LOC_Os10g04720.1;LOC_Os07g34980.1	Cs10Chr10042548	0
Module 6	LOC_Os04g15580.1;LOC_Os04g54070.1	Cs3Chr10041797	0
Module 6	LOC_Os10g04720.1;LOC_Os07g34980.1	Cs10Chr10042550	0
Module 6	LOC_Os01g58280.1	Cs1Chr10052290	0
Module 6	LOC_Os05g25370.1	Cs1Chr10040008	0
Module 6	LOC_Os01g33110.1;LOC_Os02g13430.1	Cs2Chr10020941	0
Module 6	LOC_Os10g04720.1;LOC_Os07g34980.1	Cs2Chr10008957	0
Module 6	LOC_Os04g15580.1;LOC_Os04g54070.1	Cs5Chr10039617	0
Module 6	LOC_Os05g25370.1	Cs1Chr10004773	1
Module 6	LOC_Os01g33110.1;LOC_Os02g13430.1	Cs4Chr10023887	0
Module 6	LOC_Os04g15580.1;LOC_Os04g54070.1	Cs5Chr10039623	0
Module 6	LOC_Os04g15580.1;LOC_Os04g54070.1	Cs13Chr10037379	0
Module 6	LOC_Os01g58280.1	Cs9Chr10015588	1
Module 6	LOC_Os01g58280.1	Cs8Chr10014158	0
Module 6	LOC_Os01g58280.1	Cs919contig10014167	0
Module 6	LOC_Os01g58280.1	Cs1Chr10009357	1
Module 6	LOC_Os01g58280.1	Cs11Chr10007882	0
Module 6	LOC_Os01g58280.1	Cs8Chr10051305	0
Module 6	LOC_Os01g58280.1	Cs1Chr10038973	0
Module 6	LOC_Os01g58280.1	Cs6Chr10003909	0
Module 6	LOC_Os01g58280.1	Cs5Chr10003396	0
Module 6	LOC_Os01g58280.1	Cs10Chr10002778	0
Module 6	LOC_Os01g33110.1;LOC_Os02g13430.1	Cs7Chr10015744	0
Module 6	LOC_Os01g33110.1;LOC_Os02g13430.1	Cs5Chr10044602	0
Module 6	LOC_Os01g33110.1;LOC_Os02g13430.1	Cs6Chr10017037	0
Module 6	LOC_Os01g33110.1;LOC_Os02g13430.1	Cs2Chr10044110	0
Module 6	LOC_Os01g33110.1;LOC_Os02g13430.1	Cs6Chr10011747	0
Module 6	LOC_Os01g33110.1;LOC_Os02g13430.1	Cs3Chr10047732	0
Module 6	LOC_Os01g33110.1;LOC_Os02g13430.1	Cs1Chr10042681	0
Module 6	LOC_Os01g33110.1;LOC_Os02g13430.1	Cs2Chr10009442	0
Module 6	LOC_Os01g33110.1;LOC_Os02g13430.1	Cs8Chr10006807	0
Module 6	LOC_Os01g33110.1;LOC_Os02g13430.1	Cs13Chr10040310	0
Module 6	LOC_Os01g33110.1;LOC_Os02g13430.1	Cs11Chr10003146	0
Module 6	LOC_Os01g33110.1;LOC_Os02g13430.1	Cs343contig10000665	0
Module 7	LOC_Os04g57550.1	Cs12Chr10049950	0
Module 7	LOC_Os02g44870.1	Cs10Chr10052077	0
Module 7	LOC_Os04g41960.1	Cs7Chr10020510	0
Module 7	LOC_Os05g31620.1	Cs2Chr10040702	1
Module 7	LOC_Os09g38320.1	Cs9Chr10029690	0
Module 7	LOC_Os05g41780.1	Cs2Chr10019607	1
Module 7	LOC_Os02g37930.1	Cs10Chr10036952	0
Module 7	LOC_Os02g04130.1	Cs6Chr10051962	0
Module 7	LOC_Os01g50420.1	Cs3Chr10050923	0
Module 7	LOC_Os01g04330.1	Cs5Chr10053143	0
Module 7	LOC_Os06g04230.1	Cs9Chr10043928	0
Module 7	LOC_Os09g28354.1	Cs9Chr10040943	0
Module 7	LOC_Os01g64360.1	Cs3Chr10054800	0
Module 7	LOC_Os01g19130.1	Cs2Chr10027994	1
Module 7	LOC_Os01g50400.1	Cs3Chr10050922	0
Module 7	LOC_Os03g32230.1	Cs1Chr10004226	0
Module 7	LOC_Os02g41840.1	Cs10Chr10017134	0
Module 7	LOC_Os05g50100.1	Cs2Chr10039873	0
Module 7	LOC_Os06g44250.1	Cs6Chr10051762	0
Module 7	LOC_Os05g46760.1	Cs2Chr10043530	0
Module 7	LOC_Os04g33820.1	Cs12Chr10026932	0
Module 7	LOC_Os05g44900.1	Cs2Chr10043631	0
Module 7	LOC_Os04g58850.1	Cs12Chr10029468	0
Module 7	LOC_Os07g37400.1	Cs13Chr10012059	0
Module 7	LOC_Os04g52090.1	Cs5Chr10023377	0
Module 7	LOC_Os05g47960.1	Cs2Chr10043489	1
Module 7	LOC_Os01g47730.1	Cs3Chr10050754	0
Module 7	LOC_Os01g40070.1	Cs5Chr10027798	0
Module 7	LOC_Os01g48446.1	Cs3Chr10036579	0
Module 7	LOC_Os04g45940.1	Cs5Chr10035882	0
Module 7	LOC_Os04g57550.1	Cs12Chr10029560	0
Module 7	LOC_Os02g44870.1	Cs6Chr10039212	1
Module 7	LOC_Os11g05380.1	Cs3Chr10048880	0
Module 7	LOC_Os05g31620.1	Cs91contig10000192	0
Module 7	LOC_Os02g04130.1	Cs11Chr10043208	0
Module 7	LOC_Os01g50420.1	Cs3Chr10050924	0
Module 7	LOC_Os01g60420.1	Cs3Chr10002708	0
Module 7	LOC_Os06g04230.1	Cs1172contig10000587	0
Module 7	LOC_Os10g25230.1	Cs10Chr10018992	0
Module 7	LOC_Os09g28354.1	Cs9Chr10037770	0
Module 7	LOC_Os01g64360.1	Cs3Chr10025757	0
Module 7	LOC_Os01g19130.1	Cs2Chr10032571	0
Module 7	LOC_Os02g41840.1	Cs331contig10001475	0
Module 7	LOC_Os06g11450.1	Cs9Chr10042214	0
Module 7	LOC_Os02g50600.1	Cs9Chr10027426	1
Module 7	LOC_Os04g33820.1	Cs5Chr10038045	0
Module 7	LOC_Os07g37400.1	Cs10Chr10010579	0
Module 7	LOC_Os08g34580.1	Cs10Chr10022008	0
Module 7	LOC_Os04g57550.1	Cs12Chr10029561	0
Module 7	LOC_Os02g58080.1	Cs1Chr10052367	1
Module 7	LOC_Os01g19130.1	Cs3Chr10024329	0
Module 7	LOC_Os02g50600.1	Cs6Chr10035676	0
Module 7	LOC_Os01g48446.1	Cs3Chr10050804	0
Module 7	LOC_Os01g19130.1	Cs5Chr10020370	0
Module 7	LOC_Os02g54780.1	Cs11Chr10048336	0
Module 7	LOC_Os02g50940.1	Cs10Chr10035653	0
Module 7	LOC_Os02g58080.1	Cs6Chr10011526	0
Module 7	LOC_Os08g34580.1	Cs6Chr10020410	0
Module 7	LOC_Os02g58080.1	Cs10Chr10035547	0
Module 7	LOC_Os11g05380.1	Cs14Chr10036280	0
Module 7	LOC_Os02g58080.1	Cs1Chr10054306	1
Module 7	LOC_Os08g34580.1	Cs1Chr10042724	0
Module 8	LOC_Os03g60370.1	Cs1Chr10046585	0
Module 8	LOC_Os05g41620.1	Cs2Chr10045150	1
Module 8	LOC_Os08g02460.1	Cs8Chr10030233	0
Module 8	LOC_Os08g43300.1	Cs9Chr10025038	1
Module 8	LOC_Os01g56010.1	Cs3Chr10047619	0
Module 8	LOC_Os01g04370.1	Cs3Chr10040485	0
Module 8	LOC_Os03g41460.1	Cs3Chr10054771	1
Module 8	LOC_Os05g49730.1	Cs2Chr10014931	0
Module 8	LOC_Os10g28000.1	Cs6Chr10031850	0
Module 8	LOC_Os01g01610.1	Cs3Chr10049348	0
Module 8	LOC_Os08g04810.1	Cs8Chr10029397	0
Module 8	LOC_Os03g14180.1	Cs1Chr10027615	0
Module 8	LOC_Os11g05170.1	Cs14Chr10042947	0
Module 8	LOC_Os07g43950.1	Cs1Chr10018588	0
Module 8	LOC_Os06g09560.1	Cs9Chr10023574	1
Module 8	LOC_Os11g17610.1	Cs14Chr10054433	0
Module 8	LOC_Os03g60370.1	Cs1Chr10018566	0
Module 8	LOC_Os01g13280.1	Cs3Chr10033215	0
Module 8	LOC_Os03g53910.1	Cs1Chr10039040	0
Module 8	LOC_Os05g49730.1	Cs2Chr10006041	1
Module 8	LOC_Os02g15930.1	Cs6Chr10017069	0
Module 8	LOC_Os02g08490.1	Cs8Chr10030268	1
Module 8	LOC_Os08g04810.1	Cs1087contig10001289	0
Module 8	LOC_Os11g05170.1	Cs14Chr10036264	0
Module 8	LOC_Os01g68960.1	Cs3Chr10042430	0
Module 8	LOC_Os08g27050.1	Cs3Chr10034761	0
Module 8	LOC_Os07g44950.1	Cs10Chr10052928	0
Module 8	LOC_Os08g43300.1	Cs8Chr10007182	0
Module 8	LOC_Os03g41460.1	Cs3Chr10025725	0
Module 8	LOC_Os02g15930.1	Cs1276contig10000884	0
Module 8	LOC_Os08g43300.1	Cs8Chr10039566	0
Module 8	LOC_Os03g41460.1	Cs10Chr10016676	0
Module 8	LOC_Os05g38530.1;LOC_Os03g50250.1	Cs6Chr10021142	0
Module 8	LOC_Os05g38530.1;LOC_Os03g50250.1	Cs9Chr10040852	0
Module 8	LOC_Os05g38530.1;LOC_Os03g50250.1	Cs9Chr10037868	0
Module 8	LOC_Os03g41460.1	Cs6Chr10006153	0
Module 8	LOC_Os03g41460.1	Cs5Chr10038854	0
Module 8	LOC_Os03g41460.1	Cs2Chr10048224	0
Module 8	LOC_Os07g35300.1	Cs11Chr10032475	0
Module 8	LOC_Os07g35300.1	Cs2Chr10019583	0
Module 8	LOC_Os07g35300.1	Cs2Chr10045554	0
Module 8	LOC_Os07g35300.1	Cs2Chr10045555	0
Module 8	LOC_Os07g35300.1	Cs10Chr10042527	1
Module 8	LOC_Os07g35300.1	Cs10Chr10042533	1
Module 8	LOC_Os07g35300.1	Cs10Chr10042534	1
Module 8	LOC_Os07g35300.1	Cs10Chr10042548	0
Module 8	LOC_Os07g35300.1	Cs10Chr10042550	0
Module 8	LOC_Os07g35300.1	Cs2Chr10008957	0
Module 8	LOC_Os02g08490.1;LOC_Os05g44340.1	Cs2Chr10045297	0
Module 8	LOC_Os02g08490.1;LOC_Os05g44340.1	Cs6Chr10034172	0
Module 8	LOC_Os02g08490.1;LOC_Os05g44340.1	Cs10Chr10034247	0
Module 8	LOC_Os10g19160.1	Cs8Chr10017417	0
Module 8	LOC_Os10g19160.1	Cs2Chr10044239	1
Module 8	LOC_Os10g19160.1	Cs14Chr10042172	1
Module 8	LOC_Os10g19160.1	Cs9Chr10006962	0
Module 8	LOC_Os10g19160.1	Cs2Chr10054111	1
Module 9	LOC_Os04g41250.1	Cs3Chr10050249	0
Module 9	LOC_Os03g04770.1	Cs1Chr10052205	0
Module 9	LOC_Os07g31650.1	Cs13Chr10002295	0
Module 9	LOC_Os01g11350.1	Cs5Chr10004734	0
Module 9	LOC_Os10g11980.1	Cs6Chr10048435	0
Module 9	LOC_Os05g11720.1	Cs2Chr10044250	1
Module 9	LOC_Os10g33240.1	Cs10Chr10031226	0
Module 9	LOC_Os02g39950.1	Cs6Chr10031992	0
Module 9	LOC_Os11g22350.1	Cs10Chr10026183	0
Module 9	LOC_Os05g26660.1	Cs8Chr10029383	0
Module 9	LOC_Os02g54890.1	Cs8Chr10028699	1
Module 9	LOC_Os03g10390.1	Cs1Chr10012685	0
Module 9	LOC_Os03g50280.1	Cs1Chr10031361	0
Module 9	LOC_Os06g02019.1	Cs8Chr10029971	0
Module 9	LOC_Os02g17780.1	Cs8Chr10010929	0
Module 9	LOC_Os07g31650.1	Cs343contig10000320	0
Module 9	LOC_Os02g37910.1	Cs10Chr10036956	0
Module 9	LOC_Os07g08000.1	Cs1Chr10021606	0
Module 9	LOC_Os01g11350.1	Cs3Chr10033334	0
Module 9	LOC_Os05g11720.1	Cs2Chr10054094	0
Module 9	LOC_Os02g39950.1	Cs10Chr10027024	0
Module 9	LOC_Os11g22350.1	Cs333contig10021200	0
Module 9	LOC_Os05g26660.1	Cs9Chr10026331	0
Module 9	LOC_Os04g39489.1	Cs14Chr10030016	0
Module 9	LOC_Os02g54890.1	Cs9Chr10046846	0
Module 9	LOC_Os03g04770.1	Cs1Chr10017611	0
Module 9	LOC_Os06g02019.1	Cs9Chr10013447	1
Module 9	LOC_Os02g48740.1	Cs3Chr10012366	0
Module 9	LOC_Os07g08000.1	Cs4Chr10019439	0
Module 9	LOC_Os05g14750.1	Cs9Chr10029865	0
Module 9	LOC_Os04g39489.1	Cs14Chr10047020	0
Module 9	LOC_Os04g41250.1	Cs3Chr10037254	0
Module 9	;LOC_Os10g32810.1	Cs6Chr10011767	0
Module 9	LOC_Os02g17780.1	Cs11Chr10006082	0
Module 9	LOC_Os02g39950.1	Cs12Chr10010978	0
Module 9	LOC_Os05g14750.1	Cs5Chr10027803	0
Module 9	LOC_Os02g48740.1	Cs6Chr10039185	0
Module 9	LOC_Os07g08000.1	Cs7Chr10051269	0
Module 9	LOC_Os05g26660.1	Cs1087contig10001301	0
Module 9	LOC_Os05g14750.1	Cs9Chr10023006	0
Module 9	LOC_Os02g48740.1	Cs5Chr10034888	0
Module 9	LOC_Os05g14750.1	Cs11Chr10021513	0
Module 9	LOC_Os05g14750.1	Cs9Chr10020252	0
Module 9	LOC_Os04g39489.1	Cs6Chr10002847	0
Module 9	LOC_Os04g39489.1	Cs10Chr10002054	0
Module 9	LOC_Os04g39489.1	Cs9Chr10002026	0
Module 9	LOC_Os04g39489.1	Cs2Chr10048186	0
Module 9	LOC_Os04g39489.1	Cs135contig10000291	0
Module 10	LOC_Os04g31030.1	Cs3Chr10021276	0
Module 10	LOC_Os02g45170.1	Cs10Chr10052101	0
Module 10	LOC_Os04g52190.1	Cs1Chr10031162	0
Module 10	LOC_Os02g50130.1	Cs10Chr10012291	0
Module 10	LOC_Os03g11900.1	Cs1Chr10031688	0
Module 10	LOC_Os05g34270.1	Cs14Chr10016097	0
Module 10	LOC_Os04g37670.1	Cs5Chr10019729	0
Module 10	LOC_Os03g05470.1	Cs1Chr10017575	0
Module 10	LOC_Os01g11160.1	Cs4Chr10019485	0
Module 10	LOC_Os04g53998.1	Cs9Chr10029661	0
Module 10	LOC_Os07g49080.1	Cs1Chr10007295	0
Module 10	LOC_Os02g50130.1	Cs6Chr10035706	0
Module 10	LOC_Os01g11520.1	Cs3Chr10033325	0
Module 10	LOC_Os01g70490.1	Cs13Chr10023253	0
Module 10	LOC_Os04g38480.1	Cs6Chr10049685	0
Module 10	LOC_Os04g52190.1	Cs14Chr10020821	0
Module 10	LOC_Os07g39350.1	Cs13Chr10024039	0
Module 10	LOC_Os01g70490.1	Cs1Chr10031146	0
Module 10	LOC_Os02g45170.1	Cs6Chr10039236	0
Module 10	LOC_Os03g11900.1	Cs9Chr10052485	0
Module 10	LOC_Os01g11160.1	Cs3Chr10033344	0
Module 10	LOC_Os04g52190.1	Cs4Chr10018162	1
Module 10	LOC_Os03g05620.1	Cs454contig10052600	0
Module 10	LOC_Os04g38480.1;LOC_Os06g12120.1	Cs9Chr10044711	0
Module 10	LOC_Os04g52190.1	Cs9Chr10044395	0
Module 10	LOC_Os04g38480.1;LOC_Os06g12120.1	Cs8Chr10014129	0
Module 10	LOC_Os04g52190.1	Cs7Chr10014433	0
Module 10	LOC_Os07g35810.1	Cs11Chr10032475	0
Module 10	LOC_Os01g70490.1	Cs1Chr10024890	0
Module 10	LOC_Os02g05960.1	Cs11Chr10017187	0
Module 10	LOC_Os07g39350.1	Cs1Chr10008663	0
Module 10	LOC_Os07g35810.1	Cs2Chr10019583	0
Module 10	LOC_Os04g38480.1;LOC_Os06g12120.1	Cs5Chr10043867	0
Module 10	LOC_Os04g53998.1	Cs11Chr10019546	0
Module 10	LOC_Os04g52190.1	Cs1Chr10039997	0
Module 10	LOC_Os03g05620.1	Cs3Chr10050696	0
Module 10	LOC_Os07g35810.1	Cs2Chr10045554	0
Module 10	LOC_Os04g38480.1;LOC_Os06g12120.1	Cs14Chr10010250	1
Module 10	LOC_Os04g52190.1	Cs10Chr10052763	0
Module 10	LOC_Os03g11900.1 ;LOC_Os09g24924.1	Cs9Chr10050592	0
Module 10	LOC_Os07g35810.1	Cs2Chr10045555	0
Module 10	LOC_Os01g70490.1	Cs3Chr10021829	0
Module 10	LOC_Os03g05620.1	Cs12Chr10003131	0
Module 10	LOC_Os03g05620.1	Cs12Chr10003133	0
Module 10	LOC_Os07g35810.1	Cs10Chr10042527	1
Module 10	LOC_Os03g05620.1	Cs13Chr10018894	0
Module 10	LOC_Os04g38480.1;LOC_Os06g12120.1	Cs8Chr10051347	0
Module 10	LOC_Os04g53998.1	Cs9Chr10046259	0
Module 10	LOC_Os07g35810.1	Cs10Chr10042533	1
Module 10	LOC_Os04g38480.1;LOC_Os06g12120.1	Cs14Chr10001853	0
Module 10	LOC_Os07g35810.1	Cs10Chr10042534	1
Module 10	LOC_Os01g70490.1	Cs1Chr10044865	0
Module 10	LOC_Os04g38480.1;LOC_Os06g12120.1	Cs1Chr10054502	0
Module 10	LOC_Os04g53998.1	Cs3Chr10041794	0
Module 10	LOC_Os01g70490.1	Cs10Chr10017989	0
Module 10	LOC_Os02g19530.1	Cs11Chr10003136	0
Module 10	LOC_Os07g35810.1	Cs10Chr10042548	0
Module 10	LOC_Os04g53998.1	Cs3Chr10041797	0
Module 10	LOC_Os02g19530.1	Cs11Chr10003138	0
Module 10	LOC_Os07g35810.1	Cs10Chr10042550	0
Module 10	LOC_Os07g35810.1	Cs2Chr10008957	0
Module 10	LOC_Os01g70490.1	Cs9Chr10016415	0
Module 10	LOC_Os04g53998.1	Cs5Chr10039617	0
Module 10	LOC_Os04g53998.1	Cs5Chr10039623	0
Module 10	LOC_Os01g70490.1	Cs1270contig10013266	1
Module 10	LOC_Os01g70490.1	Cs8Chr10041947	0
Module 10	LOC_Os01g70490.1	Cs5Chr10039512	0
Module 10	LOC_Os01g70490.1	Cs1Chr10039988	0
Module 10	LOC_Os04g53998.1	Cs13Chr10037379	0
Module 10	LOC_Os01g70490.1	Cs9Chr10003648	0
Module 10	LOC_Os01g70490.1	Cs11Chr10003181	0
Module 10	LOC_Os01g70490.1	Cs12Chr10053851	0
Module 10	LOC_Os01g70490.1	Cs9Chr10038331	0
Module 10	LOC_Os01g70490.1	Cs10Chr10052773	0
Module 11	LOC_Os06g50080.1	Cs9Chr10006097	0
Module 11	LOC_Os08g38600.1	Cs3Chr10050214	0
Module 11	LOC_Os11g33270.1	Cs14Chr10027116	0
Module 11	LOC_Os05g15530.1	Cs2Chr10006778	1
Module 11	LOC_Os09g32670.1	Cs8Chr10028699	1
Module 11	LOC_Os06g45060.1	Cs9Chr10045484	1
Module 11	LOC_Os05g09440.1	Cs3Chr10047399	0
Module 11	LOC_Os01g65830.1	Cs3Chr10050148	0
Module 11	LOC_Os03g46300.1	Cs1Chr10032875	1
Module 11	LOC_Os12g38770.1	Cs8Chr10028719	0
Module 11	LOC_Os11g02080.1	Cs7Chr10014452	0
Module 11	LOC_Os08g38600.1	Cs8Chr10024685	0
Module 11	LOC_Os08g38600.1	Cs1Chr10027900	0
Module 11	LOC_Os09g32670.1	Cs9Chr10046846	0
Module 11	LOC_Os06g45060.1	Cs9Chr10044412	0
Module 11	LOC_Os03g40540.1	Cs1Chr10018436	0
Module 11	LOC_Os01g65830.1	Cs10Chr10030708	0
Module 11	LOC_Os02g46690.1	Cs6Chr10039322	0
Module 11	LOC_Os02g11760.1	Cs5Chr10027736	0
Module 11	LOC_Os05g09440.1	Cs2Chr10044181	1
Module 11	LOC_Os05g09440.1	Cs3Chr10008519	0
Module 11	LOC_Os01g65830.1	Cs3Chr10021272	0
Module 11	LOC_Os03g03790.1	Cs1Chr10049064	0
Module 11	LOC_Os07g40290.1	Cs2Chr10019629	0
Module 11	LOC_Os05g09440.1	Cs3Chr10008521	0
Module 11	LOC_Os01g65830.1	Cs3Chr10016041	0
Module 11	LOC_Os02g11760.1	Cs5Chr10023726	0
Module 11	LOC_Os05g09440.1	Cs81contig10007120	0
Module 11	LOC_Os12g38770.1	Cs2Chr10003261	0
Module 11	LOC_Os12g38770.1	Cs8Chr10038390	0
Module 11	LOC_Os03g03790.1	Cs1Chr10008656	0
Module 11	LOC_Os07g40290.1	Cs1Chr10006951	0
Module 11	LOC_Os03g03790.1	Cs1Chr10040161	0
Module 11	LOC_Os03g03790.1	Cs1Chr10040162	0
Module 11	LOC_Os02g11760.1	Cs9Chr10019374	0
Module 11	LOC_Os02g11760.1	Cs8Chr10010926	0
Module 11	LOC_Os02g11760.1	Cs3Chr10007429	0
Module 11	LOC_Os02g11760.1	Cs9Chr10002078	0
Module 12	LOC_Os06g49760.1	Cs9Chr10006118	0
Module 12	LOC_Os04g45270.1	Cs5Chr10035840	0
Module 12	LOC_Os03g06940.1	Cs3Chr10054735	0
Module 12	LOC_Os03g30950.1	Cs1Chr10053517	1
Module 12	LOC_Os08g41320.1	Cs8Chr10028691	1
Module 12	LOC_Os12g37690.1	Cs7Chr10003509	0
Module 12	LOC_Os07g41200.1	Cs10Chr10018308	0
Module 12	LOC_Os07g44830.1	Cs13Chr10017973	0
Module 12	LOC_Os06g04850.1	Cs9Chr10043968	0
Module 12	LOC_Os06g04870.1	Cs9Chr10043969	0
Module 12	LOC_Os07g01860.1	Cs9Chr10044644	0
Module 12	LOC_Os04g55120.1	Cs12Chr10016212	0
Module 12	LOC_Os11g04600.1	Cs3Chr10027716	0
Module 12	LOC_Os03g13570.1	Cs1Chr10027652	0
Module 12	LOC_Os05g32960.1	Cs2Chr10028078	0
Module 12	LOC_Os06g41910.1	Cs10Chr10026556	0
Module 12	LOC_Os03g20500.1	Cs1Chr10049148	0
Module 12	LOC_Os07g10530.1	Cs13Chr10031777	0
Module 12	LOC_Os02g01140.1	Cs11Chr10043400	0
Module 12	LOC_Os03g37810.1	Cs1Chr10024889	0
Module 12	LOC_Os08g04560.1	Cs8Chr10029375	0
Module 12	LOC_Os03g30950.1	Cs1Chr10033734	0
Module 12	LOC_Os01g68140.1	Cs3Chr10042491	0
Module 12	LOC_Os07g41200.1	Cs13Chr10014074	0
Module 12	LOC_Os07g44830.1	Cs5Chr10011617	1
Module 12	LOC_Os06g04850.1	Cs9Chr10038522	1
Module 12	LOC_Os06g04870.1	Cs9Chr10038524	1
Module 12	LOC_Os07g01860.1	Cs9Chr10036434	0
Module 12	LOC_Os02g51620.1	Cs14Chr10028534	0
Module 12	LOC_Os01g72700.1	Cs1Chr10031161	0
Module 12	LOC_Os11g04600.1	Cs7Chr10012185	0
Module 12	LOC_Os07g04190.1	Cs11Chr10033537	1
Module 12	LOC_Os12g39160.1	Cs1Chr10024002	0
Module 12	LOC_Os03g13570.1	Cs1Chr10009340	0
Module 12	LOC_Os03g20500.1	Cs1Chr10040080	0
Module 12	LOC_Os07g10530.1	Cs14Chr10028549	0
Module 12	LOC_Os07g04020.1	Cs11Chr10017460	0
Module 12	LOC_Os02g01140.1	Cs332contig10000460	1
Module 12	LOC_Os08g38400.1	Cs1Chr10027300	0
Module 12	LOC_Os08g04560.1	Cs8Chr10029378	0
Module 12	LOC_Os02g51620.1	Cs3Chr10024335	0
Module 12	LOC_Os01g33080.1	Cs3Chr10012366	0
Module 12	LOC_Os01g72700.1	Cs2Chr10045055	0
Module 12	LOC_Os11g04600.1	Cs14Chr10042977	0
Module 12	LOC_Os12g39160.1	Cs10Chr10009514	0
Module 12	LOC_Os04g38910.1	Cs1Chr10020146	0
Module 12	LOC_Os08g43120.1	Cs5Chr10027736	0
Module 12	LOC_Os06g41910.1	Cs9Chr10004896	1
Module 12	LOC_Os07g10530.1	Cs1Chr10046519	0
Module 12	LOC_Os08g38400.1	Cs10Chr10026650	0
Module 12	LOC_Os02g51620.1	Cs6Chr10046049	0
Module 12	LOC_Os11g04600.1	Cs14Chr10006410	0
Module 12	LOC_Os12g39160.1	Cs7Chr10051181	0
Module 12	LOC_Os08g38400.1	Cs8Chr10024696	1
Module 12	LOC_Os07g42420.1	Cs5Chr10019758	0
Module 12	LOC_Os02g51620.1	Cs5Chr10020365	0
Module 12	LOC_Os01g33080.1	Cs6Chr10039185	0
Module 12	LOC_Os01g72700.1	Cs3Chr10013616	0
Module 12	LOC_Os11g04600.1	Cs4Chr10035359	0
Module 12	LOC_Os12g39160.1	Cs4Chr10041143	0
Module 12	LOC_Os04g38910.1	Cs1Chr10042733	0
Module 12	LOC_Os07g10530.1	Cs13Chr10013830	0
Module 12	LOC_Os08g04560.1	Cs10Chr10043732	0
Module 12	LOC_Os03g06940.1	Cs9Chr10025124	1
Module 12	LOC_Os02g51620.1	Cs12Chr10016232	0
Module 12	LOC_Os12g39160.1	Cs125contig10000549	0
Module 12	LOC_Os08g43120.1	Cs5Chr10023726	0
Module 12	LOC_Os07g10530.1	Cs11Chr10006079	0
Module 12	LOC_Os03g06940.1	Cs1Chr10052335	1
Module 12	LOC_Os01g33080.1	Cs5Chr10034888	0
Module 12	LOC_Os01g72700.1	Cs1Chr10039996	0
Module 12	LOC_Os07g04190.1	Cs14Chr10048099	0
Module 12	LOC_Os08g38400.1	Cs9Chr10003484	0
Module 12	LOC_Os03g06940.1	Cs11Chr10010660	0
Module 12	LOC_Os07g04190.1	Cs8Chr10029233	0
Module 12	LOC_Os08g43120.1	Cs9Chr10019374	0
Module 12	LOC_Os03g06940.1	Cs9Chr10006978	0
Module 12	LOC_Os03g06940.1	Cs9Chr10048940	0
Module 12	LOC_Os07g42420.1	Cs10Chr10053123	1
Module 12	LOC_Os02g51620.1	Cs14Chr10013081	0
Module 12	LOC_Os01g72700.1	Cs74contig10000167	0
Module 12	LOC_Os07g04190.1	Cs14Chr10048096	0
Module 12	LOC_Os08g38400.1	Cs8Chr10050353	0
Module 12	LOC_Os03g06940.1	Cs3Chr10016020	0
Module 12	LOC_Os03g06940.1	Cs6Chr10035315	0
Module 12	LOC_Os07g04190.1	Cs9Chr10022997	0
Module 12	LOC_Os02g51620.1	Cs14Chr10035108	1
Module 12	LOC_Os03g06940.1	Cs1Chr10036818	0
Module 12	LOC_Os07g04190.1	Cs14Chr10049900	0
Module 12	LOC_Os08g43120.1	Cs8Chr10010926	0
Module 12	LOC_Os03g06940.1	Cs2Chr10036751	1
Module 12	LOC_Os02g51620.1	Cs1382contig10003708	0
Module 12	LOC_Os07g04190.1	Cs1Chr10049835	1
Module 12	LOC_Os02g51620.1	Cs1382contig10003707	0
Module 12	LOC_Os07g04190.1	Cs11Chr10049724	0
Module 12	LOC_Os03g06940.1	Cs5Chr10034002	0
Module 12	LOC_Os03g06940.1	Cs1Chr10054343	0
Module 12	LOC_Os03g06940.1	Cs3Chr10032345	1
Module 12	LOC_Os07g04190.1	Cs2Chr10020941	1
Module 12	LOC_Os07g04190.1	Cs7Chr10015744	1
Module 12	LOC_Os07g04190.1	Cs5Chr10044602	0
Module 12	LOC_Os07g04190.1	Cs6Chr10017037	0
Module 12	LOC_Os07g04190.1	Cs2Chr10044110	0
Module 12	LOC_Os07g04190.1	Cs3Chr10047732	0
Module 12	LOC_Os07g04190.1	Cs1Chr10042681	0
Module 12	LOC_Os07g04190.1	Cs2Chr10009442	0
Module 12	LOC_Os07g04190.1	Cs8Chr10006807	0
Module 12	LOC_Os07g04190.1	Cs13Chr10040310	0
Module 12	LOC_Os07g04190.1	Cs11Chr10003146	0
Module 12	LOC_Os07g04190.1	Cs343contig10000665	0
Module 12	LOC_Os08g43120.1	Cs3Chr10007429	0
Module 12	LOC_Os08g43120.1	Cs9Chr10002078	0
Module 13	LOC_Os10g05980.1	Cs6Chr10049015	0
Module 13	LOC_Os02g44320.1	Cs6Chr10017273	0
Module 13	LOC_Os02g37800.1	Cs13Chr10046288	0
Module 13	LOC_Os02g40100.1	Cs14Chr10048120	0
Module 13	LOC_Os02g20560.1	Cs6Chr10003222	0
Module 13	LOC_Os05g32820.1	Cs2Chr10028080	0
Module 13	LOC_Os02g43194.1	Cs6Chr10045875	0
Module 13	LOC_Os11g27400.1	Cs14Chr10022592	0
Module 13	LOC_Os01g36460.1	Cs3Chr10042091	0
Module 13	LOC_Os10g40290.1	Cs6Chr10041692	0
Module 13	LOC_Os12g05600.1	Cs14Chr10036294	0
Module 13	LOC_Os11g04380.1	Cs2Chr10019591	1
Module 13	LOC_Os11g42550.1	Cs14Chr10009027	1
Module 13	LOC_Os01g53240.1	Cs2Chr10030895	0
Module 13	LOC_Os11g42220.1	Cs421contig10026046	0
Module 13	LOC_Os05g09704.1	Cs2Chr10044196	0
Module 13	LOC_Os02g37800.1	Cs13Chr10046304	0
Module 13	LOC_Os02g40100.1	Cs10Chr10027013	0
Module 13	LOC_Os01g62480.1	Cs3Chr10048792	1
Module 13	LOC_Os05g32820.1	Cs2Chr10011695	0
Module 13	LOC_Os02g43194.1	Cs10Chr10022624	0
Module 13	LOC_Os06g15170.1	Cs3Chr10054838	0
Module 13	LOC_Os04g46130.1	Cs12Chr10037667	0
Module 13	LOC_Os01g36460.1	Cs5Chr10041062	0
Module 13	LOC_Os11g42550.1	Cs14Chr10002870	0
Module 13	LOC_Os01g53240.1	Cs1001contig10001095	0
Module 13	LOC_Os07g32620.1	Cs13Chr10024016	0
Module 13	LOC_Os01g62480.1	Cs3Chr10048793	1
Module 13	LOC_Os02g43194.1	Cs12Chr10037637	0
Module 13	LOC_Os06g15170.1	Cs6Chr10031843	0
Module 13	LOC_Os08g31030.1	Cs8Chr10014571	0
Module 13	LOC_Os11g08569.1	Cs8Chr10018734	0
Module 13	LOC_Os11g42220.1	Cs14Chr10001873	0
Module 13	LOC_Os04g26870.1	Cs3Chr10008195	0
Module 13	LOC_Os11g08569.1	Cs11Chr10043177	0
Module 13	LOC_Os08g31030.1	Cs9Chr10032607	0
Module 13	LOC_Os08g31030.1	Cs11Chr10054067	0
Module 13	LOC_Os06g15170.1	Cs9Chr10030500	1
Module 13	LOC_Os08g31030.1	Cs8Chr10037157	0
Module 13	LOC_Os06g15170.1	Cs1Chr10052319	1
Module 13	LOC_Os01g62480.1	Cs6Chr10046067	0
Module 13	LOC_Os06g15170.1	Cs1Chr10052422	0
Module 13	LOC_Os01g62480.1	Cs3Chr10017873	0
Module 13	LOC_Os01g62480.1	Cs3Chr10017874	0
Module 13	LOC_Os01g62480.1	Cs2Chr10006842	0
Module 13	LOC_Os01g62480.1	Cs2Chr10006854	0
Module 13	LOC_Os01g62480.1	Cs4Chr10034654	0
Module 13	LOC_Os06g15170.1	Cs9Chr10016947	0
Module 13	LOC_Os06g15170.1	Cs9Chr10016948	0
Module 13	LOC_Os06g15170.1	Cs9Chr10015638	0
Module 13	LOC_Os06g15170.1	Cs1270contig10013276	1
Module 13	LOC_Os06g15170.1	Cs1Chr10010861	1
Module 13	LOC_Os06g15170.1	Cs2Chr10014910	0
Module 13	LOC_Os06g15170.1	Cs2Chr10014945	0
Module 13	LOC_Os06g15170.1	Cs5Chr10008778	0
Module 13	LOC_Os06g15170.1	Cs10Chr10007141	0
Module 13	LOC_Os06g15170.1	Cs2Chr10006025	1
Module 13	LOC_Os06g15170.1	Cs2Chr10006061	0
Module 13	LOC_Os06g15170.1	Cs1Chr10054356	1
Module 14	LOC_Os02g47840.1	Cs10Chr10026583	0
Module 14	LOC_Os03g17790.1	Cs1Chr10053284	0
Module 14	LOC_Os03g60580.1	Cs1Chr10046608	0
Module 14	LOC_Os02g43330.1	Cs10Chr10022619	0
Module 14	LOC_Os07g05940.1	Cs1Chr10028311	0
Module 14	LOC_Os04g59540.1	Cs8Chr10030147	0
Module 14	LOC_Os06g46740.1	Cs9Chr10044307	0
Module 14	LOC_Os01g07530.1	Cs13Chr10031786	1
Module 14	LOC_Os01g32780.1	Cs780contig10019498	0
Module 14	LOC_Os09g15670.1	Cs9Chr10052470	0
Module 14	LOC_Os01g62760.1	Cs3Chr10048809	1
Module 14	LOC_Os12g08700.1	Cs7Chr10005519	0
Module 14	LOC_Os12g29400.1	Cs4Chr10026390	1
Module 14	LOC_Os02g43330.1	Cs822contig10020544	0
Module 14	LOC_Os07g05940.1	Cs11Chr10049712	0
Module 14	LOC_Os04g59540.1	Cs1Chr10048075	0
Module 14	LOC_Os06g46740.1	Cs9Chr10041349	0
Module 14	LOC_Os01g62760.1	Cs3Chr10017887	0
Module 14	LOC_Os01g07530.1	Cs1Chr10046539	1
Module 14	LOC_Os04g59540.1	Cs12Chr10029423	0
Module 14	LOC_Os01g07530.1	Cs1Chr10018519	0
Module 14	LOC_Os04g59540.1	Cs8Chr10014152	0
Module 14	LOC_Os04g59540.1	Cs9Chr10010714	1
Module 14	LOC_Os04g59540.1	Cs8Chr10051314	0
Module 14	LOC_Os04g59540.1	Cs9Chr10032711	0
Module 14	LOC_Os01g07530.1	Cs5Chr10044600	0
Module 14	LOC_Os01g07530.1	Cs3Chr10047734	0
Module 14	LOC_Os01g07530.1	Cs9Chr10009933	0
Module 14	LOC_Os01g07530.1	Cs9Chr10007510	0
Module 14	LOC_Os01g07530.1	Cs9Chr10007511	0
Module 14	LOC_Os01g07530.1	Cs8Chr10050340	0
Module 15	LOC_Os12g19470.2	Cs4Chr10019683	0
Module 15	LOC_Os07g28480.1	Cs9Chr10048951	0
Module 15	LOC_Os12g19470.2	Cs4Chr10012189	1
Module 15	LOC_Os10g41980.1	Cs8Chr10003705	0
Module 15	LOC_Os12g19470.2	Cs4Chr10012191	0
Module 15	LOC_Os01g41810.1	Cs3Chr10024068	0
Module 15	LOC_Os12g19470.2	Cs7Chr10011536	0
Module 15	LOC_Os12g19470.2	Cs7Chr10011537	0
Module 15	LOC_Os12g19470.2	Cs7Chr10011538	0
Module 15	LOC_Os01g41810.1	Cs3Chr10041571	0
Module 15	LOC_Os01g41810.1	Cs3Chr10004510	0
Module 15	LOC_Os08g10260.1	Cs14Chr10011882	0
