# Supplementary material for: Differential co-expression networks of long non-coding RNAs and mRNAs in Cleistogenes songorica under water stress and during recovery
Source: BMC Plant Biol. 2019 Jan 11;19:23. doi: 10.1186/s12870-018-1626-5 (PMC6330494; doi:10.1186/s12870-018-1626-5)
Supplement: Supplementary file 15 — List of common conserved drought responsive genes shared across 4 Poaceae species and their expression pattern in C. songorica. (XLSX 291 kb) [file 12870_2018_1626_MOESM15_ESM.xlsx]

## Sheet: Sheet1
List of conserved drought responsive genes shared across 4 Poaceae species and their expression pattern in C. songorica.
C. songorica	Differentially expressed in Shoot	Differentially expressed in Root	taregt genes of DE_lncRNAs	transcription factors	Rice	Sorghum	Foxtail
Cs1076contig10043058	Shoot	Root	null	null	LOC_Os07g24000.1	Sb02g010080	Si031294m
Cs10Chr10002778	Shoot	Root	null	null	LOC_Os03g40830.1	Sb02g020470	Si009437m
Cs10Chr10007141	Shoot	Root	null	null	LOC_Os06g15170.1	Sb01g042600	Si021739m;Si010043m;Si006240m
Cs10Chr10012285	Shoot	Root	null	null	LOC_Os02g50040.1	Sb10g009270	Si001159m
Cs10Chr10017135	null	Root	null	null	LOC_Os07g26630.1	Sb04g026650	Si010750m
Cs10Chr10018302	null	Root	null	null	LOC_Os03g30260.1	Sb01g007750	Si039652m
Cs10Chr10022619	Shoot	Root	null	HD-ZIP	LOC_Os02g43330.1	Sb04g033380	Si018237m
Cs10Chr10026583	Shoot	Root	null	null	LOC_Os02g47840.1	Sb04g030400	Si018468m
Cs10Chr10026589	Shoot	Root	null	null	LOC_Os02g47780.1	Sb04g030470	Si017744m
Cs10Chr10026650	Shoot	Root	null	null	LOC_Os06g03560.1	Sb07g028740	Si034415m
Cs10Chr10026661	Shoot	Root	null	null	LOC_Os01g50160.1	Sb03g032000	Si016162m
Cs10Chr10030708	Shoot	Root	null	null	LOC_Os01g65830.1	Sb03g041700	Si001818m
Cs10Chr10031234	null	Root	null	null	LOC_Os06g50340.1;LOC_Os12g43660.1 ;LOC_Os08g38560.1	Sb09g026090	Si028794m
Cs10Chr10031235	null	Root	null	null	LOC_Os06g50340.1;LOC_Os12g43660.1 ;LOC_Os08g38560.1	Sb09g026090	Si028794m
Cs10Chr10035553	null	Root	null	null	LOC_Os02g51900.1	Sb06g018490	Si017045m
Cs10Chr10035554	null	Root	null	null	LOC_Os02g51900.1	Sb06g018490	Si017045m
Cs10Chr10035805	Shoot	Root	null	null	LOC_Os02g56510.1	Sb10g014220	Si005850m
Cs10Chr10037002	null	Root	null	null	LOC_Os09g25490.1;LOC_Os07g36750.1	Sb01g027880	Si028873m
Cs10Chr10037456	null	Root	null	null	LOC_Os07g26630.1	Sb04g026650	Si010750m
Cs10Chr10038439	null	Root	null	null	LOC_Os10g17650.1	Sb06g019830	Si029565m;Si009896m
Cs10Chr10040321	Shoot	Root	null	null	LOC_Os02g51900.1	Sb06g018490	Si017045m
Cs10Chr10040332	null	Root	null	null	LOC_Os04g09920.1	Sb01g032600	Si029579m
Cs10Chr10040336	null	Root	null	null	LOC_Os07g39350.1	Sb09g022100	Si038580m;Si029551m
Cs10Chr10042380	Shoot	Root	null	null	LOC_Os06g11800.1	Sb04g027590	Si017844m
Cs10Chr10042527	Shoot	Root	1	null	LOC_Os10g04720.1;LOC_Os07g34980.1	Sb06g019830	Si039150m
Cs10Chr10042528	Shoot	Root	1	null	LOC_Os07g35510.1	Sb02g035460	Si000908m
Cs10Chr10042529	Shoot	Root	1	null	LOC_Os07g35510.1	Sb02g035460	Si000908m
Cs10Chr10042531	Shoot	Root	1	null	LOC_Os07g35510.1	Sb02g035460	Si000908m
Cs10Chr10042536	Shoot	Root	1	null	LOC_Os07g35510.1	Sb02g035460	Si000908m
Cs10Chr10042538	Shoot	Root	1	null	LOC_Os07g35510.1	Sb02g035460	Si000908m
Cs10Chr10042550	Shoot	Root	null	null	LOC_Os10g04720.1;LOC_Os07g34980.1	Sb01g015360	Si039150m
Cs10Chr10047749	null	Root	null	null	LOC_Os10g30410.1	Sb01g015360	Si012089m
Cs10Chr10052064	Shoot	Root	null	null	LOC_Os01g63540.1	Sb04g032410	Si020195m
Cs10Chr10052120	Shoot	Root	null	null	LOC_Os04g48390.1	Sb04g031920	Si009523m
Cs10Chr10052992	Shoot	Root	null	null	LOC_Os07g44130.1	Sb02g040520	Si029491m
Cs10Chr10052993	null	Root	null	null	LOC_Os07g44130.1	Sb02g040520	Si029491m
Cs10Chr10053013	Shoot	Root	null	null	LOC_Os07g44130.1	Sb02g040520	Si029491m
Cs118contig10000235	null	Root	null	null	LOC_Os06g50340.1;LOC_Os12g43660.1 ;LOC_Os08g38560.1	Sb09g026090	Si028719m
Cs11Chr10003146	Shoot	Root	null	null	LOC_Os06g50340.1;LOC_Os12g43660.1 ;LOC_Os08g38560.1	Sb09g026090	Si028719m
Cs11Chr10003181	Shoot	Root	null	null	LOC_Os01g70490.1	Sb01g015970	Si009421m
Cs11Chr10006079	Shoot	Root	null	null	LOC_Os07g10530.1	Sb05g026890	Si026489m
Cs11Chr10006918	null	Root	null	null	LOC_Os01g07530.1	Sb02g006320	Si000380m
Cs11Chr10007882	Shoot	Root	null	null	LOC_Os03g40830.1	Sb03g032240	Si000439m;Si028992m
Cs11Chr10010660	Shoot	Root	null	null	LOC_Os03g06940.1	Sb10g022620	Si021080m
Cs11Chr10017428	Shoot	Root	null	null	LOC_Os06g46500.1	Sb01g035180	Si029411m;Si006181m
Cs11Chr10019565	Shoot	Root	1	null	LOC_Os01g53330.1	Sb03g033810	Si001290m
Cs11Chr10021513	Shoot	Root	null	null	LOC_Os05g14750.1	Sb07g028750	Si016792m
Cs11Chr10030052	Shoot	Root	null	null	LOC_Os10g40040.1	Sb01g029930	Si038681m
Cs11Chr10032475	Shoot	Root	null	null	LOC_Os10g04720.1;LOC_Os07g34980.1	Sb02g035540	Si039150m
Cs11Chr10033537	Shoot	Root	1	null	LOC_Os06g50340.1;LOC_Os12g43660.1;LOC_Os08g38560.1	Sb09g026090	Si028719m
Cs11Chr10033546	Shoot	Root	1	null	LOC_Os05g16930.1	Sb06g028560	Si028790m
Cs11Chr10035615	null	Root	null	null	LOC_Os01g50160.1	Sb07g003510	Si016162m
Cs11Chr10038659	Shoot	Root	null	null	LOC_Os10g09850.1	Sb01g004490	Si036171m
Cs11Chr10040553	Shoot	Root	null	null	LOC_Os02g10120.1	Sb03g042450	Si005855m;Si034141m
Cs11Chr10043277	null	Root	null	null	LOC_Os02g50040.1	Sb10g009270	Si001159m
Cs11Chr10049712	Shoot	Root	null	null	LOC_Os07g05940.1	Sb01g013520	Si024703m
Cs1270contig10013266	Shoot	Root	1	null	LOC_Os01g70490.1	Sb01g015970	Si009421m
Cs1270contig10013276	Shoot	Root	1	null	LOC_Os06g15170.1	Sb01g042600	Si021739m;Si010043m;Si006240m
Cs1293contig10002465	Shoot	Root	null	null	LOC_Os06g37150.1	Sb10g022440	Si006138m
Cs12Chr10011456	null	Root	null	null	LOC_Os04g15580.1;LOC_Os04g54070.1	Sb06g029740	Si039864m
Cs12Chr10011458	Shoot	Root	null	null	LOC_Os04g15580.1;LOC_Os04g54070.1	Sb06g029740	Si039864m
Cs12Chr10016148	null	Root	1	null	LOC_Os02g33420.1	Sb09g025900	Si016236m
Cs12Chr10016167	Shoot	Root	null	null	LOC_Os03g09980.1	Sb01g044090	Si009547m;Si000607m
Cs12Chr10016367	Shoot	Root	null	null	LOC_Os03g12290.1	Sb01g042450	Si036280m
Cs12Chr10021675	Shoot	Root	null	null	LOC_Os02g10120.1	Sb03g042450	Si005855m;Si034141m
Cs12Chr10021721	Shoot	Root	null	null	LOC_Os02g51900.1	Sb06g018490	Si017045m
Cs12Chr10023628	Shoot	Root	null	null	LOC_Os01g63540.1	Sb04g032410	Si020195m
Cs12Chr10025370	null	Root	null	null	LOC_Os07g38810.1;LOC_Os03g56160.1 ;LOC_Os07g03880.1;LOC_Os07g18240.1 ;LOC_Os09g09510.1 ;LOC_Os07g03890.1;LOC_Os09g09500.1	Sb06g023510	Si034512m
Cs12Chr10028592	Shoot	Root	null	null	LOC_Os04g19740.1	Sb06g004280	Si000472m
Cs12Chr10029423	Shoot	Root	null	null	LOC_Os04g59540.1	Sb06g034080	Si028663m
Cs12Chr10029560	Shoot	Root	null	null	LOC_Os04g57550.1	Sb06g032460	Si021875m
Cs12Chr10031903	Shoot	Root	null	null	LOC_Os04g31710.1	Sb06g013760	Si010791m
Cs12Chr10036243	null	Root	null	null	LOC_Os06g50340.1;LOC_Os12g43660.1 ;LOC_Os08g38560.1	Sb09g026090	Si028719m
Cs12Chr10037641	Shoot	Root	null	HD-ZIP	LOC_Os04g45810.1	Sb06g024000	Si010550m
Cs12Chr10047948	Shoot	Root	null	null	LOC_Os02g45940.1	Sb03g004870	Si014712m
Cs12Chr10049950	Shoot	Root	null	null	LOC_Os04g57550.1	Sb06g032460	Si021875m
Cs12Chr10053614	Shoot	Root	null	null	LOC_Os04g19740.1	Sb06g004280	Si000472m
Cs12Chr10053821	Shoot	Root	null	null	LOC_Os04g52110.1	Sb06g028110	Si010682m
Cs135contig10000291	Shoot	Root	null	null	LOC_Os04g39489.1	Sb03g041840	Si011960m;Si026316m
Cs13Chr10001986	Shoot	Root	null	null	LOC_Os07g44130.1	Sb02g040520	Si029491m
Cs13Chr10012022	Shoot	Root	null	null	LOC_Os09g25490.1;LOC_Os07g36750.1	Sb01g027880	Si028873m
Cs13Chr10012587	Shoot	Root	null	null	LOC_Os04g15580.1;LOC_Os04g54070.1	Sb01g007450	Si034180m
Cs13Chr10013167	null	Root	null	null	LOC_Os03g40830.1	Sb03g032240	Si000439m;Si028992m
Cs13Chr10013830	Shoot	Root	null	null	LOC_Os07g10530.1	Sb05g026890	Si026489m
Cs13Chr10014062	null	Root	null	null	LOC_Os03g30260.1	Sb01g007750	Si039652m
Cs13Chr10014063	null	Root	null	null	LOC_Os03g30260.1	Sb01g007750	Si039652m
Cs13Chr10014745	Shoot	Root	null	null	LOC_Os06g46500.1	Sb01g035180	Si029411m;Si006181m
Cs13Chr10017936	Shoot	Root	null	null	LOC_Os10g17650.1	Sb06g019830	Si029565m;Si009896m
Cs13Chr10023207	null	Root	null	null	LOC_Os04g39489.1	Sb03g041840	Si011960m
Cs13Chr10023253	Shoot	Root	null	null	LOC_Os01g70490.1	Sb01g015970	Si009421m
Cs13Chr10024039	Shoot	Root	null	null	LOC_Os07g39350.1	Sb09g022100	Si038580m
Cs13Chr10025609	Shoot	Root	null	null	LOC_Os07g26630.1	Sb04g026650	Si010750m
Cs13Chr10025611	Shoot	Root	null	null	LOC_Os07g26630.1	Sb04g026650	Si010750m
Cs13Chr10031777	Shoot	Root	null	null	LOC_Os07g10530.1	Sb05g026890	Si026489m
Cs13Chr10031786	Shoot	Root	1	null	LOC_Os01g07530.1	Sb02g006320	Si029000m
Cs13Chr10031943	null	Root	1	null	LOC_Os07g24000.1	Sb02g010080	Si031294m
Cs13Chr10040271	Shoot	Root	null	LBD	LOC_Os03g44740.1	Sb07g003720	Si029518m
Cs13Chr10040298	null	Root	null	null	LOC_Os07g05940.1	Sb01g013520	Si024703m
Cs13Chr10040310	Shoot	Root	null	null	LOC_Os06g50340.1;LOC_Os12g43660.1 ;LOC_Os08g38560.1	Sb09g026090	Si028719m
Cs14Chr10005556	Shoot	Root	null	null	LOC_Os03g06139.1	Sb05g004940	Si026135m
Cs14Chr10013183	null	Root	null	null	LOC_Os07g40290.1	Sb02g038170	Si029251m
Cs14Chr10015780	Shoot	Root	null	null	LOC_Os11g20160.1	Sb05g027340	Si026526m
Cs14Chr10022566	Shoot	Root	null	null	LOC_Os11g26570.1	Sb10g003700	Si026583m
Cs14Chr10022571	Shoot	Root	null	null	LOC_Os11g26780.1	Sb09g018420	Si026926m
Cs14Chr10022574	Shoot	Root	null	null	LOC_Os11g26570.1	Sb10g003700	Si026583m
Cs14Chr10022575	Shoot	Root	null	null	LOC_Os11g26780.1;LOC_Os11g26760.1	Sb09g018420	Si026926m
Cs14Chr10027116	Shoot	Root	null	null	LOC_Os11g33270.1	Sb05g020400	Si026698m
Cs14Chr10027187	null	Root	null	null	LOC_Os06g15170.1	Sb01g042600	Si021739m;Si010043m;Si006240m
Cs14Chr10028549	Shoot	Root	null	null	LOC_Os07g10530.1	Sb05g026890	Si026489m
Cs14Chr10032057	null	Root	null	null	LOC_Os10g39030.1;LOC_Os03g03260.1	Sb02g035540	Si039150m
Cs14Chr10042163	null	Root	null	null	LOC_Os06g15170.1	Sb01g042600	Si021739m;Si010043m;Si006240m
Cs14Chr10043078	Shoot	Root	1	null	LOC_Os11g26570.1	Sb10g003700	Si026583m
Cs14Chr10043079	Shoot	Root	1	null	LOC_Os11g26780.1;LOC_Os11g26760.1	Sb09g018420	Si026926m
Cs14Chr10043083	Shoot	Root	1	null	LOC_Os11g26570.1	Sb10g003700	Si026583m
Cs14Chr10047020	Shoot	Root	null	null	LOC_Os04g39489.1	Sb03g041840	Si011960m
Cs14Chr10048096	Shoot	Root	null	null	LOC_Os08g28870.1	Sb09g026090	Si028794m
Cs14Chr10049900	Shoot	Root	null	null	LOC_Os08g28870.1	Sb09g026090	Si028719m
Cs14Chr10054628	Shoot	Root	null	null	LOC_Os11g38010.1	Sb05g022990	Si026347m
Cs14Chr10054638	null	Root	null	null	LOC_Os06g15170.1	Sb01g042600	Si021739m
Cs15contig10001014	null	Root	null	null	LOC_Os01g61160.1;LOC_Os01g62490.1	Sb09g022510	Si034916m;Si027545m
Cs1Chr10007275	null	Root	null	null	LOC_Os01g61160.1;LOC_Os01g62490.1	Sb09g022510	Si034916m;Si027545m
Cs1Chr10008663	Shoot	Root	null	null	LOC_Os07g39350.1	Sb09g022100	Si038580m;Si029551m
Cs1Chr10008671	Shoot	Root	null	null	LOC_Os03g09980.1	Sb01g044090	Si009547m;Si000607m
Cs1Chr10011177	null	Root	null	null	LOC_Os07g39350.1	Sb09g022100	Si038580m;Si029551m
Cs1Chr10011281	null	Root	null	null	LOC_Os01g61160.1;LOC_Os01g62490.1	Sb09g022510	Si034916m;Si027545m
Cs1Chr10011914	null	Root	null	null	LOC_Os02g10120.1	Sb03g042450	Si005855m;Si034141m
Cs1Chr10015180	null	Root	null	null	LOC_Os03g41460.1	Sb01g028760	Si036531m
Cs1Chr10016920	Shoot	Root	1	null	LOC_Os03g21260.1	Sb01g036420	Si034948m
Cs1Chr10017603	Shoot	Root	null	null	LOC_Os03g40830.1	Sb03g032240	Si000439m;Si028992m
Cs1Chr10018441	null	Root	null	null	LOC_Os11g37700.1	Sb03g027480	Si000043m
Cs1Chr10018665	Shoot	Root	null	null	LOC_Os03g58110.1	Sb01g005300	Si030186m
Cs1Chr10020132	null	Root	1	null	LOC_Os06g15170.1	Sb01g042600	Si021739m;Si010043m;Si006240m
Cs1Chr10024003	Shoot	Root	null	null	LOC_Os04g37990.1;LOC_Os02g36414.1;LOC_Os04g37980.1	Sb03g032240	Si000439m;Si028992m
Cs1Chr10027300	Shoot	Root	null	null	LOC_Os06g03560.1	Sb07g028740	Si034415m
Cs1Chr10027665	null	Root	null	null	LOC_Os03g13390.2	Sb01g041640	Si036714m
Cs1Chr10028311	Shoot	Root	null	null	LOC_Os07g05940.1	Sb01g013520	Si024703m
Cs1Chr10031146	Shoot	Root	null	null	LOC_Os01g70490.1	Sb01g015970	Si009421m
Cs1Chr10031348	Shoot	Root	null	null	LOC_Os03g12290.1	Sb01g042450	Si036280m
Cs1Chr10031402	Shoot	Root	null	null	LOC_Os10g17650.1	Sb06g019830	Si029565m
Cs1Chr10031403	Shoot	Root	null	null	LOC_Os10g17650.1	Sb06g019830	Si029565m
Cs1Chr10031405	Shoot	Root	null	null	LOC_Os10g17650.1	Sb06g019830	Si029565m
Cs1Chr10036845	null	Root	null	null	LOC_Os07g44130.1	Sb02g040520	Si029491m
Cs1Chr10038973	Shoot	Root	null	null	LOC_Os03g40830.1	Sb03g032240	Si000439m;Si028992m
Cs1Chr10039988	Shoot	Root	null	null	LOC_Os01g70490.1	Sb01g015970	Si009421m
Cs1Chr10040020	Shoot	Root	null	null	LOC_Os03g21260.1	Sb01g036420	Si034948m
Cs1Chr10040067	Shoot	Root	null	null	LOC_Os03g20680.1	Sb01g036790	Si039071m
Cs1Chr10042681	Shoot	Root	null	null	LOC_Os06g50340.1;LOC_Os12g43660.1 ;LOC_Os08g38560.1	Sb09g026090	Si028719m
Cs1Chr10042750	null	Root	1	null	LOC_Os06g15170.1	Sb01g042600	Si021739m;Si010043m;Si006240m
Cs1Chr10043105	null	Root	null	null	LOC_Os06g50340.1;LOC_Os12g43660.1 ;LOC_Os08g38560.1	Sb09g026090	Si028719m
Cs1Chr10044747	null	Root	null	null	LOC_Os04g15580.1;LOC_Os04g54070.1	Sb06g029740	Si039864m
Cs1Chr10046519	Shoot	Root	null	null	LOC_Os07g10530.1	Sb05g026890	Si026489m
Cs1Chr10046539	Shoot	Root	1	null	LOC_Os01g07530.1	Sb02g006320	Si029000m
Cs1Chr10046608	Shoot	Root	null	null	LOC_Os03g60580.1	Sb01g003260	Si039957m
Cs1Chr10048011	null	Root	null	null	LOC_Os03g30260.1	Sb01g007750	Si039652m
Cs1Chr10052319	Shoot	Root	1	null	LOC_Os06g15170.1	Sb01g042600：Sb09g029260	Si021739m;Si010043m;Si006240m
Cs1Chr10052335	Shoot	Root	1	null	LOC_Os03g06940.1	Sb10g022620	Si021080m
Cs1Chr10052422	Shoot	Root	null	null	LOC_Os06g15170.1	Sb01g042600：Sb09g029260	Si021739m;Si010043m;Si006240m
Cs1Chr10053195	null	Root	null	null	LOC_Os01g61160.1;LOC_Os01g62490.1	Sb09g022510;Sb05g022480;Sb03g039980 ;Sb09g022460	Si034916m;Si027545m
Cs1Chr10053284	Shoot	Root	null	null	LOC_Os03g17790.1	Sb01g038670	Si038484m
Cs1Chr10054343	Shoot	Root	null	null	LOC_Os03g06940.1	Sb10g022620	Si021080m
Cs1Chr10054356	Shoot	Root	1	null	LOC_Os06g15170.1	Sb01g042600：Sb09g029260	Si021739m;Si010043m;Si006240m
Cs1Chr10054397	null	Root	null	null	LOC_Os06g37750.1	Sb03g004850;Sb10g022730	Si000341m
Cs1Chr10054497	Shoot	Root	null	null	LOC_Os10g17650.1	Sb06g019830	Si029565m;Si009896m
Cs1Chr10054499	Shoot	Root	null	null	LOC_Os10g17650.1	Sb06g019830	Si029565m;Si009896m
Cs1Chr10054501	Shoot	Root	null	null	LOC_Os10g17650.1	Sb06g019830	Si029565m;Si009896m
Cs1Chr10054564	Shoot	Root	null	null	LOC_Os03g12290.1	Sb01g042450	Si036280m
Cs2Chr10006041	Shoot	Root	1	null	LOC_Os05g49730.1	Sb09g029080	Si022243m
Cs2Chr10006061	Shoot	Root	null	null	LOC_Os06g15170.1	Sb01g042600：Sb09g029260	Si021739m;Si010043m;Si006240m
Cs2Chr10009438	null	Root	null	null	LOC_Os06g50340.1;LOC_Os12g43660.1 ;LOC_Os08g38560.1	Sb09g026090;Sb03g041570	Si028719m
Cs2Chr10009442	Shoot	Root	null	null	LOC_Os06g50340.1;LOC_Os12g43660.1 ;LOC_Os08g38560.1	Sb09g026090;Sb03g041570	Si028719m
Cs2Chr10013369	Shoot	Root	null	null	LOC_Os01g44130.1	Sb03g030350	Si021835m
Cs2Chr10013373	null	Root	null	null	LOC_Os01g50160.1	Sb03g032000;Sb03g045250;Sb03g031990 ;Sb03g032030	Si016162m
Cs2Chr10014945	Shoot	Root	null	null	LOC_Os06g15170.1	Sb01g042600：Sb09g029260	Si021739m;Si010043m;Si006240m
Cs2Chr10019629	Shoot	Root	null	null	LOC_Os07g40290.1	Sb02g038170	Si029251m
Cs2Chr10019632	Shoot	Root	null	null	LOC_Os04g15580.1;LOC_Os04g54070.1	Sb06g029740	Si039864m
Cs2Chr10021089	null	Root	null	null	LOC_Os06g50340.1;LOC_Os12g43660.1 ;LOC_Os08g38560.1	Sb09g026090;Sb03g041570	Si028719m
Cs2Chr10021319	Shoot	Root	null	null	LOC_Os06g37750.1	Sb03g004850	Si000341m
Cs2Chr10027983	null	Root	1	null	LOC_Os05g03920.1	Sb09g002550	Si021410m
Cs2Chr10030818	null	Root	null	null	LOC_Os01g61160.1;LOC_Os01g62490.1	Sb09g022510;Sb05g022480;Sb03g039980 ;Sb09g022460	Si000806m
Cs2Chr10030903	Shoot	Root	null	null	LOC_Os01g61120.1	Sb09g023250	Si000451m
Cs2Chr10034638	Shoot	Root	null	null	LOC_Os02g10120.1	Sb03g042450;Sb03g042440;Sb06g031350;Sb08g023120	Si005855m;Si034141m
Cs2Chr10036751	Shoot	Root	1	null	LOC_Os03g06940.1	Sb10g022620	Si021080m
Cs2Chr10039898	Shoot	Root	1	null	LOC_Os03g52460.1	Sb02g020410;Sb01g008940	Si029545m
Cs2Chr10040722	Shoot	Root	null	null	LOC_Os05g31020.1	Sb09g018630	Si022183m
Cs2Chr10043631	Shoot	Root	null	null	LOC_Os05g44900.1	Sb09g026130	Si023491m
Cs2Chr10044110	Shoot	Root	null	null	LOC_Os06g50340.1;LOC_Os12g43660.1 ;LOC_Os08g38560.1	Sb09g026090;Sb03g041570	Si028719m
Cs2Chr10045297	Shoot	Root	null	null	LOC_Os02g33420.1	Sb09g025900	Si016236m
Cs2Chr10045554	Shoot	Root	null	null	LOC_Os10g04720.1;LOC_Os07g34980.1	Sb02g035540;Sb02g035530	Si039150m
Cs2Chr10054111	Shoot	Root	1	null	LOC_Os10g19160.1	Sb05g004560	Si025921m
Cs320contig10000669	Shoot	Root	null	null	Cs320contig10000669	Sb07g003510	Si016162m
Cs320contig10043852	Shoot	Root	null	null	LOC_Os01g50160.1	Sb03g032000;Sb03g045250;Sb03g031990 ;Sb03g032030	Si016162m
Cs331contig10001473	Shoot	Root	null	null	LOC_Os07g26630.1	Sb04g026650	Si010750m
Cs364contig10010147	null	Root	null	null	LOC_Os10g19160.1	Sb05g004560	Si025921m
Cs3Chr10007369	null	Root	null	null	LOC_Os01g61160.1;LOC_Os01g62490.1	Sb09g022510;Sb05g022480;Sb03g039980 ;Sb09g022460	Si034916m;Si027545m
Cs3Chr10007429	Shoot	Root	null	null	LOC_Os11g37700.1	Sb03g027480;Sb03g027510	Si000043m
Cs3Chr10008519	Shoot	Root	null	null	LOC_Os05g09440.1	Sb03g034280	Si000808m
Cs3Chr10008521	Shoot	Root	null	null	LOC_Os05g09440.1	Sb03g034280	Si000808m;Si000774m;Si006948m;Si000645m
Cs3Chr10008562	null	Root	null	null	LOC_Os01g53330.1	Sb03g033810	Si001290m
Cs3Chr10010086	Shoot	Root	null	null	LOC_Os02g51900.1	Sb06g018490;Sb04g023920;Sb04g023930	Si017045m
Cs3Chr10016020	Shoot	Root	null	null	LOC_Os03g06940.1	Sb10g022620	Si021080m
Cs3Chr10016031	null	Root	null	null	LOC_Os06g50340.1;LOC_Os12g43660.1 ;LOC_Os08g38560.1	Sb09g026090;Sb03g041570	Si028719m
Cs3Chr10017854	Shoot	Root	null	C2H2	LOC_Os01g62190.1	Sb03g039270	Si003051m
Cs3Chr10017874	Shoot	Root	null	null	LOC_Os01g62480.1	Sb09g022510;Sb05g022480;Sb03g039980 ;Sb09g022460	Si034916m;Si027545m
Cs3Chr10017878	null	Root	null	null	LOC_Os01g62480.1	Sb09g022510;Sb05g022480;Sb03g039980 ;Sb09g022460	Si034916m;Si027545m
Cs3Chr10020887	null	Root	1	null	LOC_Os03g40830.1	Sb03g032240	Si000439m;Si028992m
Cs3Chr10021245	Shoot	Root	null	null	LOC_Os04g31710.1	Sb06g013760	Si010791m
Cs3Chr10021272	Shoot	Root	null	null	LOC_Os01g65830.1	Sb03g041700	Si001818m
Cs3Chr10024068	Shoot	Root	null	null	LOC_Os01g41820.1	Sb03g028650	Si000997m
Cs3Chr10024387	Shoot	Root	null	null	LOC_Os02g50040.1	Sb10g009270	Si001159m
Cs3Chr10025576	Shoot	Root	1	null	LOC_Os03g40830.1	Sb03g032240	Si000439m;Si028992m
Cs3Chr10032345	Shoot	Root	1	null	LOC_Os03g06940.1	Sb10g022620	Si021080m
Cs3Chr10032404	Shoot	Root	1	null	LOC_Os03g09980.1	Sb01g044090;Sb03g033045	Si009547m;Si000607m
Cs3Chr10033263	Shoot	Root	null	null	LOC_Os01g12580.1	Sb03g001170	Si003233m
Cs3Chr10034744	Shoot	Root	null	null	Cs320contig10000669	Sb07g003510	Si016162m
Cs3Chr10034761	Shoot	Root	null	null	LOC_Os08g27050.1	Sb07g015150	Si013550m
Cs3Chr10037297	null	Root	null	null	LOC_Os02g10120.1	Sb03g042450;Sb03g042440;Sb06g031350;Sb08g023120	Si005855m;Si034141m
Cs3Chr10037351	null	Root	null	null	LOC_Os01g65830.1	Sb03g041700	Si001818m;Si001758m
Cs3Chr10041571	Shoot	Root	null	null	LOC_Os01g41820.1	Sb03g028650;Sb03g028630	Si000997m
Cs3Chr10041575	null	Root	null	null	LOC_Os01g41820.1	Sb03g028650;Sb03g028630	Si000997m
Cs3Chr10041597	null	Root	null	null	LOC_Os01g61160.1;LOC_Os01g62490.1	Sb09g022510;Sb05g022480;Sb03g039980 ;Sb09g022460	Si034916m;Si027545m
Cs3Chr10041794	Shoot	Root	null	null	LOC_Os04g15580.1;LOC_Os04g54070.1	Sb06g029740	Si039864m
Cs3Chr10047403	null	Root	null	null	LOC_Os01g50160.1	Sb03g032000;Sb03g045250;Sb03g031990 ;Sb03g032030	Si016162m
Cs3Chr10048699	null	Root	null	null	LOC_Os01g61160.1;LOC_Os01g62490.1	Sb09g022510	Si034916m
Cs3Chr10048793	Shoot	Root	1	null	LOC_Os01g61160.1;LOC_Os01g62490.1	Sb09g022510	Si034916m
Cs3Chr10048797	null	Root	1	null	LOC_Os01g61160.1;LOC_Os01g62490.1	Sb09g022510	Si034916m
Cs3Chr10048857	null	Root	null	null	LOC_Os01g63540.1	Sb04g032410	Si020195m
Cs3Chr10049379	Shoot	Root	null	null	LOC_Os02g56510.1	Sb10g014220	Si005850m
Cs3Chr10049569	null	Root	null	null	LOC_Os07g40290.1	Sb02g038170	Si029251m
Cs3Chr10050148	Shoot	Root	null	null	LOC_Os01g65830.1	Sb03g041700	Si001818m
Cs3Chr10050285	null	Root	null	null	LOC_Os02g10120.1	Sb03g042450	Si005855m
Cs3Chr10050766	null	Root	null	null	LOC_Os06g06960.1	Sb03g004850;Sb10g022730	Si000341m
Cs3Chr10050909	null	Root	null	null	LOC_Os01g50160.1	Sb03g032000;Sb03g045250;Sb03g031990 ;Sb03g032030	Si016162m
Cs3Chr10054723	null	Root	null	null	LOC_Os06g50340.1;LOC_Os12g43660.1;LOC_Os08g38560.1	Sb09g026090	Si028719m
Cs3Chr10054735	Shoot	Root	null	null	LOC_Os03g06940.1	Sb10g022620	Si021080m
Cs3Chr10054838	Shoot	Root	null	null	LOC_Os06g15170.1	Sb01g042600	Si021739m
Cs3Chr10054975	Shoot	Root	null	null	LOC_Os01g73110.1	Sb03g046650	Si002184m
Cs454contig10052594	Shoot	Root	null	null	LOC_Os07g24000.1	Sb02g010080	Si031294m
Cs4Chr10001197	null	Root	null	null	LOC_Os07g05940.1	Sb01g013520	Si024703m;Si039851m;Si029316m
Cs4Chr10007037	Shoot	Root	null	null	LOC_Os09g25490.1;LOC_Os07g36750.1	Sb01g027880	Si028873m
Cs4Chr10026370	Shoot	Root	null	null	LOC_Os10g17650.1	Sb06g019830	Si029565m;Si009896m
Cs4Chr10026390	Shoot	Root	1	null	LOC_Os12g29400.1	Sb08g014070	Si022840m
Cs4Chr10049299	Shoot	Root	1	null	LOC_Os12g27830.1	Sb02g040840	Si022528m
Cs5Chr10002575	Shoot	Root	null	null	LOC_Os04g49980.1	Sb06g026900	Si011721m
Cs5Chr10007340	Shoot	Root	null	null	LOC_Os02g50040.1	Sb10g009270	Si001159m
Cs5Chr10008778	Shoot	Root	null	null	LOC_Os06g15170.1	Sb01g042600;Sb09g029260	Si021739m;Si010043m;Si006240m
Cs5Chr10011628	Shoot	Root	1	null	LOC_Os01g12580.1	Sb03g001170	Si003233m
Cs5Chr10011645	Shoot	Root	1	null	LOC_Os05g51070.1	Sb09g030250	Si021457m;Si000653m
Cs5Chr10015995	Shoot	Root	null	null	LOC_Os01g50160.1	Sb03g032000;Sb03g045250;Sb03g031990 ;Sb03g032030	Si016162m
Cs5Chr10021909	Shoot	Root	null	null	LOC_Os04g48390.1	Sb04g031920	Si009523m
Cs5Chr10023380	Shoot	Root	null	null	LOC_Os04g52110.1	Sb06g028110	Si010682m
Cs5Chr10023729	Shoot	Root	null	null	LOC_Os05g51070.1	Sb09g030250	Si021457m
Cs5Chr10027736	Shoot	Root	null	null	LOC_Os11g37700.1	Sb03g027480	Si000043m
Cs5Chr10027803	Shoot	Root	null	null	LOC_Os05g14750.1	Sb07g028750	Si016792m
Cs5Chr10031041	null	Root	1	null	LOC_Os01g41820.1	Sb03g028650	Si000997m
Cs5Chr10034002	Shoot	Root	null	null	LOC_Os03g06940.1	Sb10g022620	Si021080m
Cs5Chr10035872	Shoot	Root	null	HD-ZIP	LOC_Os04g45810.1	Sb06g024000	Si010550m
Cs5Chr10039624	null	Root	null	null	LOC_Os04g15580.1;LOC_Os04g54070.1	Sb06g029740	Si039864m
Cs5Chr10039696	null	Root	null	null	LOC_Os03g09980.1	Sb01g044090;Sb03g033045	Si009547m;Si000607m
Cs5Chr10039761	Shoot	Root	null	null	LOC_Os03g12290.1	Sb01g042450	Si036280m
Cs5Chr10043787	null	Root	1	null	LOC_Os04g39489.1	Sb03g041840;Sb05g005980;Sb07g007570	Si011960m;Si026316m
Cs5Chr10044600	Shoot	Root	null	null	LOC_Os01g07530.1	Sb02g006320	Si029000m;Si034348m
Cs5Chr10044602	Shoot	Root	null	B3	LOC_Os06g50340.1;LOC_Os12g43660.1 ;LOC_Os08g38560.1	Sb09g026090;Sb03g041570	Si028719m
Cs6Chr10002839	null	Root	null	null	LOC_Os04g39489.1	Sb03g041840;Sb05g005980;Sb07g007570	Si011960m;Si026316m
Cs6Chr10002847	Shoot	Root	null	null	LOC_Os04g39489.1	Sb07g028750	Si016792m
Cs6Chr10003909	Shoot	Root	1	null	LOC_Os09g25490.1;LOC_Os07g36750.1	Sb03g032240	Si000439m;Si028992m
Cs6Chr10007482	Shoot	Root	null	null	LOC_Os10g09850.1	Sb01g004490	Si036171m
Cs6Chr10007727	null	Root	null	null	LOC_Os02g47780.1	Sb04g030470	Si017744m
Cs6Chr10009545	Shoot	Root	null	null	LOC_Os06g46500.1	Sb01g035180	Si029411m;Si006181m
Cs6Chr10011747	Shoot	Root	null	null	LOC_Os06g50340.1;LOC_Os12g43660.1 ;LOC_Os08g38560.1	Sb09g026090;Sb03g041570	Si028719m
Cs6Chr10011749	null	Root	null	null	LOC_Os06g50340.1;LOC_Os12g43660.1 ;LOC_Os08g38560.1	Sb09g026090;Sb03g041570	Si028719m
Cs6Chr10015854	null	Root	null	null	LOC_Os02g56510.1	Sb10g014220	Si005850m
Cs6Chr10017037	Shoot	Root	null	null	LOC_Os06g50340.1;LOC_Os12g43660.1 ;LOC_Os08g38560.1	Sb09g026090;Sb03g041570	Si028719m
Cs6Chr10031843	Shoot	Root	null	null	LOC_Os06g15170.1	Sb01g042600	Si021739m
Cs6Chr10035315	Shoot	Root	null	null	LOC_Os03g06940.1	Sb09g026090;Sb03g041570	Si021080m
Cs6Chr10038719	null	Root	1	null	LOC_Os09g25490.1;LOC_Os07g36750.1	Sb01g027880	Si028873m
Cs6Chr10039212	Shoot	Root	1	null	LOC_Os02g44870.1	Sb04g032250	Si017975m
Cs6Chr10039253	Shoot	Root	null	null	LOC_Os04g48390.1	Sb04g031920	Si009523m
Cs6Chr10039321	Shoot	Root	null	null	LOC_Os01g50160.1	Sb07g003510	Si016162m
Cs6Chr10049639	Shoot	Root	null	null	LOC_Os02g51900.1	Sb06g018490	Si017045m
Cs6Chr10049675	Shoot	Root	null	null	LOC_Os02g49680.1	Sb04g029100	Si017481m
Cs6Chr10051774	null	Root	null	CO-like	LOC_Os02g08150.1	Sb04g005250	Si017487m
Cs6Chr10051779	null	Root	null	null	LOC_Os08g14760.1	Sb04g031010	Si016767m
Cs716contig10000629	Shoot	Root	null	null	Cs320contig10000669	Sb07g003510	Si016162m
Cs7Chr10015490	null	Root	null	null	LOC_Os07g05940.1	Sb01g013520	Si024703m
Cs7Chr10020501	Shoot	Root	null	null	LOC_Os10g17650.1	Sb06g019830	Si029565m;Si009896m
Cs7Chr10025548	Shoot	Root	null	null	LOC_Os12g27830.1	Sb02g040840	Si022528m
Cs81contig10007120	Shoot	Root	null	null	LOC_Os05g09440.1	Sb03g034280	Si000808m;Si000774m;Si006948m;Si000645m
Cs81contig10007124	null	Root	null	null	LOC_Os01g50160.1	Sb03g032000;Sb03g045250;Sb03g031990 ;Sb03g032030	Si016162m
Cs822contig10020544	Shoot	Root	null	HD-ZIP	LOC_Os02g43330.1	Sb04g033380	Si018237m
Cs8Chr10005224	Shoot	Root	null	null	LOC_Os05g16930.1	Sb06g028560	Si028790m
Cs8Chr10006807	Shoot	Root	null	null	LOC_Os06g50340.1;LOC_Os12g43660.1 ;LOC_Os08g38560.1	Sb09g026090;Sb03g041570	Si028719m
Cs8Chr10006883	Shoot	Root	null	null	LOC_Os01g50160.1	Sb03g032000	Si016162m
Cs8Chr10008448	Shoot	Root	null	null	LOC_Os06g46500.1	Sb01g035180	Si029411m;Si006181m;Si024625m;Si034798m
Cs8Chr10010425	Shoot	Root	null	null	LOC_Os01g50160.1	Sb03g032000;Sb03g045250;Sb03g031990 ;Sb03g032030	Si016162m
Cs8Chr10010926	Shoot	Root	null	null	LOC_Os02g21340.1	Sb03g027480;Sb03g027510	Si000043m
Cs8Chr10012086	null	Root	null	null	LOC_Os03g09980.1	Sb01g044090;Sb03g033045	Si000607m;Si009547m
Cs8Chr10014149	null	Root	null	null	LOC_Os08g14760.1	Sb04g031010;Sb04g005210	Si016767m
Cs8Chr10014158	Shoot	Root	null	null	LOC_Os03g40830.1	Sb03g032240	Si000439m;Si028992m
Cs8Chr10016293	null	Root	null	null	LOC_Os02g10120.1	Sb03g042450;Sb03g042440;Sb06g031350;Sb08g023120	Si005855m;Si034141m
Cs8Chr10016823	null	Root	null	null	LOC_Os08g32060.1	Sb02g023630	Si029090m
Cs8Chr10024696	Shoot	Root	1	null	LOC_Os06g03560.1	Sb07g028740	Si034415m
Cs8Chr10026724	Shoot	Root	null	null	LOC_Os09g25490.1;LOC_Os07g36750.1	Sb01g027880	Si005742m
Cs8Chr10026751	null	Root	null	null	LOC_Os03g06139.1	Sb05g004940	Si026135m
Cs8Chr10026755	Shoot	Root	null	null	LOC_Os04g09920.1	Sb01g032600	Si029579m
Cs8Chr10028025	Shoot	Root	null	null	LOC_Os02g10120.1	Sb03g042450	Si005855m
Cs8Chr10028419	null	Root	null	null	LOC_Os08g23870.1	Sb07g007690	Si014579m
Cs8Chr10028699	Shoot	Root	1	null	LOC_Os03g14540.1	Sb02g029130	Si029644m
Cs8Chr10028708	null	Root	null	null	LOC_Os08g41750.1	Sb07g026340	Si013684m
Cs8Chr10028709	Shoot	Root	null	null	LOC_Os08g41750.1	Sb07g026340	Si013684m
Cs8Chr10029233	Shoot	Root	null	null	LOC_Os08g28870.1	Sb09g026090;Sb03g041570	Si028719m
Cs8Chr10029264	Shoot	Root	null	null	LOC_Os02g50040.1	Sb10g009270	Si001159m
Cs8Chr10029378	Shoot	Root	null	null	LOC_Os08g04560.1	Sb07g003010	Si015803m
Cs8Chr10030211	Shoot	Root	1	null	LOC_Os02g50040.1	Sb10g009270	Si001159m
Cs8Chr10030268	Shoot	Root	1	null	LOC_Os02g33420.1	Sb09g025900	Si016236m
Cs8Chr10042001	null	Root	null	null	LOC_Os08g14760.1	Sb04g031010;Sb04g005210	Si016767m
Cs8Chr10050340	Shoot	Root	null	null	LOC_Os01g07530.1	Sb02g006320	Si029000m;Si034348m
Cs8Chr10050353	Shoot	Root	null	null	LOC_Os06g03560.1	Sb07g028740	Si034415m
Cs8Chr10050355	null	Root	null	null	LOC_Os04g39489.1	Sb07g028750	Si016792m
Cs8Chr10051305	Shoot	Root	null	null	LOC_Os03g40830.1	Sb03g032240	Si000439m;Si028992m
Cs911contig10035572	null	Root	null	null	LOC_Os06g50340.1;LOC_Os12g43660.1 ;LOC_Os08g38560.1	Sb09g026090;Sb03g041570	Si028719m
Cs919contig10014167	Shoot	Root	null	null	LOC_Os06g50340.1;LOC_Os12g43660.1 ;LOC_Os08g38560.1	Sb03g032240	Si000439m;Si028992m
Cs964contig10001319	null	Root	null	null	LOC_Os04g39489.1	Sb03g041840;Sb05g005980;Sb07g007570	Si011960m;Si026316m
Cs9Chr10003074	null	Root	null	null	LOC_Os04g55800.1	Sb01g044090;Sb03g033045	Si009547m;Si000607m
Cs9Chr10004873	null	Root	null	null	LOC_Os06g37750.1	Sb03g004850;Sb10g022730	Si000341m
Cs9Chr10006978	Shoot	Root	null	null	LOC_Os03g06940.1	Sb10g022620	Si021080m
Cs9Chr10006997	null	Root	null	null	LOC_Os06g37150.1	Sb10g022440	Si006138m
Cs9Chr10006998	Shoot	Root	null	null	LOC_Os06g37150.1	Sb10g022440	Si006138m
Cs9Chr10007511	Shoot	Root	null	null	LOC_Os01g07530.1	Sb02g006320	Si029000m;Si034348m
Cs9Chr10010714	Shoot	Root	1	null	LOC_Os04g59540.1	Sb06g034080	Si028663m
Cs9Chr10010771	Shoot	Root	null	null	LOC_Os09g25490.1;LOC_Os07g36750.1	Sb01g027880	Si028873m
Cs9Chr10013408	Shoot	Root	null	null	LOC_Os06g46500.1	Sb01g035180	Si029411m;Si006181m
Cs9Chr10015638	Shoot	Root	null	null	LOC_Os06g15170.1	Sb01g042600;Sb09g029260	Si021739m;Si010043m ;Si006240m
Cs9Chr10016436	Shoot	Root	null	null	LOC_Os06g42850.1	Sb10g024850	Si006424m
Cs9Chr10016947	Shoot	Root	null	null	LOC_Os06g15170.1	Sb01g042600;Sb09g029260	Si021739m;Si010043m ;Si006240m
Cs9Chr10016948	Shoot	Root	null	null	LOC_Os06g15170.1	Sb01g042600;Sb09g029260	Si021739m;Si010043m ;Si006240m
Cs9Chr10020252	Shoot	Root	null	null	LOC_Os05g14750.1	Sb07g028750	Si016792m
Cs9Chr10021420	Shoot	Root	1	null	LOC_Os06g21910.1	Sb10g012265	Si007698m
Cs9Chr10022271	null	Root	null	null	LOC_Os09g37620.1	Sb02g031940	Si029507m
Cs9Chr10022289	null	Root	1	null	LOC_Os04g15580.1;LOC_Os04g54070.1	Sb06g029740	Si039864m
Cs9Chr10022993	null	Root	null	null	LOC_Os03g40830.1	Sb03g032240	Si000439m;Si028992m
Cs9Chr10022997	Shoot	Root	null	null	LOC_Os06g50340.1;LOC_Os12g43660.1 ;LOC_Os08g38560.1	Sb09g026090 ;Sb03g041570	Si028719m
Cs9Chr10023552	null	Root	1	null	LOC_Os07g44130.1	Sb02g040520	Si029491m
Cs9Chr10025066	Shoot	Root	null	null	LOC_Os02g50040.1	Sb10g009270	Si001159m
Cs9Chr10025124	Shoot	Root	1	null	LOC_Os03g06940.1	Sb10g022620	Si021080m
Cs9Chr10026478	null	Root	null	null	LOC_Os04g48390.1	Sb04g031920	Si009523m
Cs9Chr10028894	Shoot	Root	null	null	LOC_Os03g40830.1	Sb03g032240	Si026020m
Cs9Chr10028945	null	Root	null	null	LOC_Os03g06940.1	Sb10g022620	Si021080m
Cs9Chr10028998	Shoot	Root	null	null	LOC_Os09g37620.1	Sb02g031940	Si029507m
Cs9Chr10029663	null	Root	null	null	LOC_Os04g15580.1	Sb06g029740	Si039864m
Cs9Chr10029708	Shoot	Root	null	null	LOC_Os02g50040.1	Sb10g009270	Si001159m
Cs9Chr10029878	null	Root	null	null	LOC_Os03g40830.1	Sb03g032240	Si000439m
Cs9Chr10030499	null	Root	1	null	LOC_Os06g15170.1	Sb01g042600;Sb09g029260	Si021739m;Si010043m ;Si006240m
Cs9Chr10030500	Shoot	Root	1	null	LOC_Os06g15170.1	Sb01g042600;Sb09g029260	Si021739m;Si010043m ;Si006240m
Cs9Chr10032655	null	Root	null	null	LOC_Os01g70490.1	Sb01g015970;Sb10g024660 ;Sb03g007280 ;Sb01g015990	Si009421m
Cs9Chr10032711	Shoot	Root	null	null	LOC_Os04g59540.1	Sb06g034080	Si028663m
Cs9Chr10034565	Shoot	Root	null	null	LOC_Os06g23350.1	Sb04g017790	Si007035m
Cs9Chr10038288	null	Root	null	null	LOC_Os06g37150.1	Sb10g022440	Si006138m
Cs9Chr10038892	Shoot	Root	null	null	LOC_Os02g10120.1	Sb03g042450;Sb03g042440;Sb06g031350;Sb08g023120	Si005855m;Si034141m
Cs9Chr10040780	Shoot	Root	null	null	LOC_Os09g25490.1;LOC_Os07g36750.1	Sb01g027880	Si028873m
Cs9Chr10040852	Shoot	Root	null	null	LOC_Os05g38530.1;LOC_Os03g50250.1	Sb01g039390;Sb09g022580	Si000619m
Cs9Chr10041224	Shoot	Root	null	null	LOC_Os01g72140.1	Sb03g045790	Si002820m
Cs9Chr10041349	Shoot	Root	null	null	LOC_Os06g46740.1	Sb10g027460	Si007075m
Cs9Chr10041362	Shoot	Root	null	null	LOC_Os06g46500.1	Sb01g035180	Si029411m;Si006181m
Cs9Chr10043995	null	Root	null	GeBP	LOC_Os03g09980.1	Sb01g044090;Sb03g033045	Si009547m;Si000607m
Cs9Chr10044307	Shoot	Root	null	null	LOC_Os06g46740.1	Sb10g027460	Si007075m
Cs9Chr10044316	Shoot	Root	null	null	LOC_Os06g46500.1	Sb01g035180	Si029411m;Si006181m
Cs9Chr10048254	Shoot	Root	null	null	LOC_Os05g36280.1	Sb10g004110	Si007481m
Cs9Chr10048940	Shoot	Root	null	null	LOC_Os03g06940.1	Sb10g022620	Si021080m
Cs9Chr10050514	Shoot	Root	null	null	LOC_Os06g42850.1	Sb10g024850	Si006424m
Cs9Chr10052470	Shoot	Root	null	null	LOC_Os09g15670.1	Sb02g022090	Si030198m
Cs9Chr10052529	Shoot	Root	null	null	LOC_Os03g52460.1	Sb02g020410	Si029545m
Cs10Chr10002065	null	Root	null	null	LOC_Os04g39489.1	Sb03g041840;Sb05g005980;Sb07g007570	Si011960m;Si026316m
Cs10Chr10016689	null	Root	null	null	LOC_Os01g50160.1	Sb03g032000;Sb03g045250;Sb03g031990 ;Sb03g032030	Si016162m
Cs10Chr10034231	null	Root	null	null	LOC_Os01g70490.1	Sb01g015970;Sb10g024660 ;Sb03g007280 ;Sb01g015990	Si009421m
Cs10Chr10042367	null	Root	null	null	LOC_Os02g51900.1	Sb06g018490;Sb04g023920;Sb04g023930	Si017045m
Cs10Chr10042534	Shoot	Root	1	null	LOC_Os10g04720.1;LOC_Os07g34980.1	Sb06g018490;Sb04g023920;Sb04g023930	Si039150m
Cs10Chr10042542	Shoot	Root	1	null	LOC_Os07g35510.1	Sb02g035460	Si000908m
Cs10Chr10047748	Shoot	Root	null	null	LOC_Os10g30410.1	Sb01g015360	Si012089m
Cs1191contig10049796	Shoot	Root	null	null	LOC_Os09g25490.1;LOC_Os07g36750.1	Sb01g027880	Si028860m
Cs11Chr10049724	Shoot	Root	null	null	LOC_Os08g28870.1	Sb09g026090;Sb03g041570	Si028719m
Cs11Chr10053978	null	Root	null	null	LOC_Os06g46500.1	Sb09g026090;Sb03g041570	Si029411m;Si006181m
Cs1268contig10012637	Shoot	Root	null	null	LOC_Os03g06139.1	Sb05g004940	Si026135m
Cs13Chr10024037	null	Root	null	null	LOC_Os07g39350.1	Sb09g022100	Si038580m
Cs13Chr10024060	null	Root	null	null	LOC_Os03g40830.1	Sb05g004940	Si000439m;Si028992m
Cs13Chr10037388	null	Root	null	null	LOC_Os09g25490.1;LOC_Os07g36750.1	Sb01g027880	Si028873m
Cs14Chr10013208	null	Root	null	null	LOC_Os11g33270.1	Sb05g020400	Si026698m
Cs14Chr10030016	Shoot	Root	null	null	LOC_Os04g39489.1	Sb03g041840	Si011960m
Cs14Chr10042172	Shoot	Root	1	null	LOC_Os10g19160.1	Sb05g004560	Si025921m
Cs1Chr10004773	Shoot	Root	null	null	LOC_Os05g25370.1	Sb01g007450	Si034180m
Cs1Chr10008661	null	Root	null	null	LOC_Os07g39350.1	Sb09g022100;Sb01g031360	Si038580m;Si029551m
Cs1Chr10008675	Shoot	Root	null	null	LOC_Os04g55800.1	Sb01g044090;Sb03g033045	Si009547m;Si000607m
Cs1Chr10020148	Shoot	Root	null	null	LOC_Os03g12290.1	Sb01g042450	Si036280m
Cs1Chr10052280	null	Root	null	FAR1	LOC_Os03g06139.1	Sb05g004940	Si026135m
Cs1Chr10052290	Shoot	Root	null	null	LOC_Os03g40830.1	Sb03g032240	Si000439m;Si028992m
Cs1Chr10053161	null	Root	null	null	LOC_Os03g06940.1	Sb10g022620	Si021080m
Cs2Chr10006025	Shoot	Root	1	null	LOC_Os06g15170.1	Sb01g042600;Sb09g029260	Si021739m;Si010043m ;Si006240m
Cs2Chr10009406	Shoot	Root	null	null	LOC_Os05g25370.1	Sb01g007450	Si034180m
Cs2Chr10014876	null	Root	null	null	LOC_Os05g25370.1	Sb01g007450	Si034180m
Cs2Chr10014931	Shoot	Root	null	null	LOC_Os05g49730.1	Sb09g029080	Si022243m
Cs2Chr10014981	null	Root	null	null	LOC_Os03g52460.1	Sb02g020410	Si029545m
Cs2Chr10019583	Shoot	Root	null	null	LOC_Os10g04720.1;LOC_Os07g34980.1	Sb02g035540;Sb02g035530	Si039150m
Cs2Chr10036733	null	Root	null	null	LOC_Os03g41460.1	Sb01g028760	Si036531m
Cs2Chr10045122	null	Root	null	null	LOC_Os10g04720.1;LOC_Os07g34980.1	Sb02g035540;Sb02g035530	Si039150m
Cs2Chr10045557	null	Root	null	null	LOC_Os10g04720.1;LOC_Os07g34980.1	Sb02g035540;Sb02g035530	Si039150m
Cs3Chr10004486	null	Root	1	null	LOC_Os01g61160.1;LOC_Os01g62490.1	Sb09g022510;Sb05g022480;Sb03g039980;Sb09g022460	Si034916m;Si027545m
Cs3Chr10013666	null	Root	1	null	LOC_Os10g19160.1	Sb05g004560	Si025921m
Cs3Chr10019845	null	Root	null	null	LOC_Os02g21340.1	Sb03g027480;Sb03g027510	Si000043m
Cs3Chr10024070	null	Root	null	null	LOC_Os01g41820.1	Sb03g028650	Si000997m
Cs3Chr10034743	null	Root	null	null	Cs320contig10000669	Sb07g003510	Si016162m
Cs3Chr10040404	null	Root	null	null	LOC_Os05g25370.1	Sb01g007450	Si034180m
Cs3Chr10047374	Shoot	Root	null	null	LOC_Os03g09980.1	Sb01g044090	Si009547m
Cs3Chr10048753	Shoot	Root	null	null	LOC_Os02g45940.1	Sb03g004870	Si014712m
Cs3Chr10050062	null	Root	null	null	LOC_Os01g70490.1	Sb01g015970	Si009421m
Cs3Chr10050914	Shoot	Root	null	null	LOC_Os01g50160.1	Sb03g032000;Sb03g045250;Sb03g031990 ;Sb03g032030	Si016162m
Cs412contig10017478	null	Root	null	null	LOC_Os03g41460.1	Sb01g028760	Si036531m
Cs5Chr10051685	null	Root	null	null	LOC_Os07g26630.1	Sb04g026650	Si010750m
Cs6Chr10026800	null	Root	1	null	LOC_Os10g19160.1	Sb05g004560	Si025921m
Cs6Chr10046067	Shoot	Root	null	null	LOC_Os01g62480.1	Sb09g022510;Sb05g022480;Sb03g039980;Sb09g022460	Si034916m;Si027545m
Cs8Chr10010390	null	Root	null	null	LOC_Os11g37700.1	Sb03g027480;Sb03g027510	Si000043m
Cs8Chr10029375	Shoot	Root	null	null	LOC_Os08g04560.1	Sb07g003010	Si015803m
Cs8Chr10051719	null	Root	null	null	null	Sb02g020410	Si029545m
Cs9Chr10003648	Shoot	Root	null	null	LOC_Os01g70490.1	Sb01g015970;Sb10g024660 ;Sb03g007280;Sb01g015990	Si009421m
Cs9Chr10009933	Shoot	Root	null	null	LOC_Os01g07530.1	Sb02g006320	Si029000m;Si034348m
Cs9Chr10022270	null	Root	null	null	LOC_Os09g37620.1	Sb02g031940	Si029507m
Cs9Chr10029932	Shoot	Root	null	null	LOC_Os10g17650.1	Sb06g019830	Si029565m;Si009896m
Cs9Chr10034536	Shoot	Root	null	null	LOC_Os03g52460.1	Sb02g020410;Sb01g008940	Si029545m
Cs9Chr10048980	Shoot	Root	null	null	LOC_Os01g40870.1	Sb04g029040	Si006255m
Cs9Chr10050534	null	Root	null	null	LOC_Os01g70490.1	Sb01g015970;Sb10g024660;Sb03g007280; Sb01g015990	Si009421m
Cs10Chr10037196	null	Root	1	null	LOC_Os09g25490.1;LOC_Os07g36750.1	Sb01g027880	Si028873m
Cs10Chr10042533	Shoot	Root	1	null	LOC_Os10g04720.1;LOC_Os07g34980.1	Sb02g035540;Sb02g035530	Si039150m
Cs10Chr10052756	Shoot	Root	null	null	LOC_Os05g51070.1	Sb09g030250	Si021457m;Si000653m
Cs1Chr10009357	Shoot	Root	1	null	LOC_Os03g40830.1	Sb03g032240	Si000439m;Si028992m
Cs1Chr10049835	Shoot	Root	1	null	LOC_Os06g50340.1;LOC_Os12g43660.1 ;LOC_Os08g38560.1	Sb09g026090;Sb03g041570	Si028719m
Cs2Chr10008957	Shoot	Root	null	null	LOC_Os10g04720.1;LOC_Os07g34980.1	Sb02g035540;Sb02g035530	Si039150m
Cs2Chr10014875	null	Root	null	null	LOC_Os05g25370.1	Sb01g007450	Si034180m
Cs2Chr10044239	Shoot	Root	1	null	LOC_Os10g19160.1	Sb05g004560	Si025921m
Cs2Chr10045263	Shoot	Root	null	null	LOC_Os12g25490.1	Sb09g025570	Si022421m
Cs3Chr10050933	null	Root	null	null	LOC_Os03g40830.1	Sb03g032240	Si000439m;Si028992m
Cs5Chr10044856	Shoot	Root	null	null	LOC_Os10g17650.1	Sb06g019830	Si029565m;Si009896m
Cs8Chr10029193	null	Root	null	null	LOC_Os01g70490.1	Sb01g015970;Sb10g024660 ;Sb03g007280 ;Sb01g015990	Si009421m
Cs8Chr10050346	null	Root	null	null	LOC_Os06g50340.1;LOC_Os12g43660.1 ;LOC_Os08g38560.1	Sb09g026090;Sb03g041570	Si028719m
Cs9Chr10002026	Shoot	Root	null	null	LOC_Os04g39489.1	Sb07g028750	Si016792m
Cs9Chr10010191	null	Root	null	null	LOC_Os02g56510.1	Sb10g014220	Si005850m
Cs9Chr10015690	null	Root	null	null	LOC_Os01g53330.1	Sb03g033810	Si001290m
Cs10Chr10032022	null	Root	null	null	LOC_Os11g37700.1	Sb03g027480	Si000043m
Cs10Chr10042403	null	Root	null	null	LOC_Os01g61160.1;LOC_Os01g62490.1	Sb09g022510;Sb05g022480 ;Sb03g039980 ;Sb09g022460	Si034916m;Si027545m
Cs12Chr10037528	null	Root	null	null	LOC_Os07g26630.1	Sb04g026650	Si010750m
Cs13Chr10024041	null	Root	null	null	LOC_Os07g39350.1	Sb09g022100	Si038580m
Cs13Chr10037379	Shoot	Root	null	null	LOC_Os04g15580.1;LOC_Os04g54070.1	Sb06g029740	Si039864m
Cs14Chr10048099	Shoot	Root	null	null	LOC_Os06g50340.1;LOC_Os12g43660.1 ;LOC_Os08g38560.1	Sb09g026090;Sb03g041570	Si028719m
Cs1Chr10036818	Shoot	Root	null	null	LOC_Os03g06940.1	Sb10g022620	Si021080m
Cs2Chr10045035	null	Root	null	null	LOC_Os01g61120.1	Sb09g023250	Si000451m
Cs3Chr10004497	null	Root	null	null	LOC_Os01g44130.1	Sb03g030350;Sb03g028820	Si021835m
Cs3Chr10015206	null	Root	null	null	LOC_Os01g61160.1;LOC_Os01g62490.1	Sb09g022510;Sb05g022480 ;Sb03g039980 ;Sb09g022460	Si034916m;Si027545m
Cs3Chr10015260	Shoot	Root	null	null	LOC_Os01g40870.1	Sb04g029040	Si006255m
Cs3Chr10033285	Shoot	Root	null	null	LOC_Os06g37150.1	Sb10g022440	Si006138m
Cs3Chr10047429	null	Root	null	null	LOC_Os08g34580.1	Sb07g020270	Si028904m
Cs3Chr10049562	null	Root	null	null	LOC_Os04g15580.1;LOC_Os04g54070.1	Sb06g029740	Si039864m
Cs3Chr10054994	Shoot	Root	null	null	LOC_Os10g01640.1	Sb04g022140	Si017033m
Cs5Chr10039623	Shoot	Root	null	null	LOC_Os04g15580.1;LOC_Os04g54070.1	Sb06g029740	Si039864m
Cs823contig10000359	null	Root	null	null	LOC_Os01g70490.1	Sb01g015970;Sb10g024660;Sb03g007280 ;Sb01g015990	Si009421m
Cs9Chr10032616	Shoot	Root	null	null	LOC_Os06g37150.1	Sb10g022440	Si006138m
Cs1Chr10011175	Shoot	Root	null	null	LOC_Os03g30260.1	Sb01g007750	Si039652m
Cs1Chr10048012	Shoot	Root	null	null	LOC_Os03g30260.1	Sb01g007750	Si039652m
Cs10Chr10002054	Shoot	null	null	null	LOC_Os04g39489.1	Sb07g028750	Si016792m
Cs10Chr10012288	Shoot	null	null	null	LOC_Os02g51900.1	Sb06g018490;Sb04g023920;Sb04g023930	Si017045m
Cs10Chr10016676	Shoot	null	null	null	LOC_Os03g41460.1	Sb01g028760	Si036531m
Cs10Chr10017989	Shoot	null	null	null	LOC_Os01g70490.1	Sb01g015970;Sb10g024660;Sb03g007280 ;Sb01g015990	Si018046m
Cs10Chr10034247	Shoot	null	null	null	LOC_Os02g33420.1	Sb09g025900	Si009421m
Cs10Chr10037454	Shoot	null	null	null	LOC_Os07g26630.1	Sb04g026650	Si010750m
Cs10Chr10042548	Shoot	null	null	null	LOC_Os10g04720.1;LOC_Os07g34980.1	Sb02g035540;Sb02g035530	Si039150m
Cs10Chr10043732	Shoot	null	null	null	LOC_Os08g04560.1	Sb07g003010	Si015803m
Cs10Chr10052077	Shoot	null	null	null	LOC_Os02g44870.1	Sb04g032250	Si017975m
Cs10Chr10052773	Shoot	null	null	null	LOC_Os01g70490.1	Sb01g015970;Sb10g024660;Sb03g007280 ;Sb01g015990	Si009421m
Cs11Chr10003136	Shoot	null	null	null	LOC_Os07g38810.1;LOC_Os03g56160.1 ;LOC_Os07g03880.1;LOC_Os07g18240.1 ;LOC_Os09g09510.1 ;LOC_Os07g03890.1;LOC_Os09g09500.1	Sb06g023510;Sb01g020950;Sb01g003030	Si034512m
Cs11Chr10006917	Shoot	null	null	null	LOC_Os09g25490.1 ;LOC_Os07g36750.1	Sb01g027880	Si028873m
Cs11Chr10013576	Shoot	null	null	null	LOC_Os09g38090.1	Sb01g030440	Si032840m
Cs11Chr10019564	Shoot	null	1	null	LOC_Os01g53330.1	Sb03g033810	Si001290m
Cs11Chr10039782	Shoot	null	null	null	LOC_Os09g25490.1;LOC_Os07g36750.1	Sb01g027880	Si028873m
Cs12Chr10002249	Shoot	null	null	null	LOC_Os04g48390.1	Sb04g031920	Si009523m
Cs12Chr10014332	Shoot	null	null	null	LOC_Os02g32660.1	Sb04g021540	Si005911m
Cs12Chr10016224	Shoot	null	null	null	LOC_Os01g50160.1	Sb03g032000;Sb03g045250;Sb03g031990 ;Sb03g032030	Si016162m
Cs12Chr10018377	Shoot	null	null	null	LOC_Os07g49470.1	Sb02g042320	Si016440m
Cs12Chr10029561	Shoot	null	null	null	LOC_Os04g57550.1	Sb06g032460	Si021875m
Cs13Chr10031785	Shoot	null	null	null	LOC_Os09g25490.1	Sb01g027880	Si028873m
Cs13Chr10036354	Shoot	null	null	null	LOC_Os03g52460.1	Sb02g020410;Sb01g008940	Si029545m
Cs13Chr10037385	Shoot	null	null	null	LOC_Os09g25490.1;LOC_Os07g36750.1	Sb01g027880	Si028873m
Cs13Chr10037390	Shoot	null	null	null	LOC_Os09g25490.1;LOC_Os07g36750.1	Sb01g027880	Si028873m
Cs14Chr10003362	Shoot	null	null	null	LOC_Os11g38010.1	Sb05g022990	Si026347m
Cs1Chr10017736	Shoot	null	null	null	LOC_Os09g25490.1 ;LOC_Os07g36750.1	Sb01g027880	Si028873m
Cs1Chr10018510	Shoot	null	null	null	LOC_Os09g25490.1 ;LOC_Os07g36750.1	Sb01g027880	Si028873m
Cs1Chr10018519	Shoot	null	null	null	LOC_Os01g07530.1	Sb02g006320	Si029000m
Cs1Chr10027284	Shoot	null	null	null	LOC_Os03g30260.1	Sb01g007750	Si039652m
Cs1Chr10031688	Shoot	null	null	null	LOC_Os04g37990.1	Sb06g018590;Sb06g018540;Sb01g042690 ;Sb02g036310	Si035160m
Cs1Chr10039018	Shoot	null	null	null	LOC_Os03g30260.1	Sb01g007750	Si039652m
Cs1Chr10042596	Shoot	null	1	null	LOC_Os02g10120.1	Sb03g042450;Sb03g042440 ;Sb06g031350 ;Sb08g023120	Si005855m;Si034141m
Cs1Chr10042724	Shoot	null	null	null	LOC_Os08g34580.1	Sb07g020270;Sb04g035560	Si013282m
Cs1Chr10044865	Shoot	null	null	null	LOC_Os01g70490.1	Sb01g015970;Sb10g024660 ;Sb03g007280 ;Sb01g015990	Si009421m
Cs1Chr10046709	Shoot	null	null	null	LOC_Os09g25490.1 ;LOC_Os07g36750.1	Sb01g027880	Si028873m
Cs1Chr10048075	Shoot	null	null	null	LOC_Os04g59540.1	Sb06g034080	Si028663m
Cs1Chr10053564	Shoot	null	null	null	LOC_Os10g25450.1	Sb03g032240	Si000439m;Si028992m
Cs2Chr10003745	Shoot	null	null	null	LOC_Os09g25490.1;LOC_Os07g36750.1	Sb01g027880	Si028873m
Cs2Chr10006854	Shoot	null	null	null	LOC_Os09g25490.1 ;LOC_Os07g36750.1	Sb09g022510;Sb05g022480 ;Sb03g039980 ;Sb09g022460	Si034916m;Si027545m
Cs2Chr10014910	Shoot	null	null	null	LOC_Os06g15170.1	Sb01g042600;Sb09g029260;Sb02g036310;Sb06g018590	Si021739m;Si010043m;Si006240m
Cs2Chr10020717	Shoot	null	null	null	LOC_Os05g51070.1	Sb09g030250	Si021457m;Si000653m
Cs2Chr10044122	Shoot	null	null	null	LOC_Os09g25490.1 ;LOC_Os07g36750.1	Sb01g027880	Si028873m
Cs2Chr10044181	Shoot	null	1	null	LOC_Os05g09440.1	Sb03g034280	Si000808m
Cs2Chr10045066	Shoot	null	null	null	LOC_Os05g51070.1	Sb09g030250	Si021457m;Si000653m
Cs2Chr10048186	Shoot	null	null	null	LOC_Os04g39489.1	Sb03g041840;Sb05g005980 ;Sb07g007570	Si011960m;Si026316m
Cs2Chr10048224	Shoot	null	null	null	LOC_Os03g41460.1	Sb01g028760	Si036531m
Cs2Chr10054113	Shoot	null	1	null	LOC_Os06g03560.1	Sb07g028740	Si034415m
Cs343contig10000665	Shoot	null	null	null	LOC_Os06g50340.1;LOC_Os12g43660.1 ;LOC_Os08g38560.1	Sb09g026090;Sb03g041570	Si028719m
Cs3Chr10002710	Shoot	null	null	null	LOC_Os05g51070.1	Sb09g030250	Si021457m;Si000653m
Cs3Chr10004510	Shoot	null	null	null	LOC_Os01g41820.1	Sb03g028650;Sb03g028630	Si000997m
Cs3Chr10016041	Shoot	null	null	null	LOC_Os01g65830.1	Sb03g041700	Si001818m;Si001758m
Cs3Chr10017873	Shoot	null	null	null	LOC_Os01g61160.1;LOC_Os01g62490.1	Sb09g022510;Sb05g022480 ;Sb03g039980 ;Sb09g022460	Si034916m;Si027545m
Cs3Chr10017887	Shoot	null	null	null	LOC_Os01g62760.1	Sb03g039630	Si001708m
Cs3Chr10019844	Shoot	null	null	null	LOC_Os05g51070.1	Sb09g030250	Si021457m;Si000653m
Cs3Chr10024307	Shoot	null	null	null	LOC_Os01g44130.1	Sb03g030350	Si021835m
Cs3Chr10024311	Shoot	null	null	null	LOC_Os01g50160.1	Sb03g032000;Sb03g045250;Sb03g031990 ;Sb03g032030	Si016162m
Cs3Chr10025725	Shoot	null	null	null	LOC_Os03g41460.1	Sb01g028760	Si036531m
Cs3Chr10036547	Shoot	null	null	null	LOC_Os06g37750.1	Sb03g004850;Sb10g022730	Si000341m
Cs3Chr10047525	Shoot	null	null	null	LOC_Os09g25490.1 ;LOC_Os07g36750.1	Sb01g027880	Si028873m
Cs3Chr10047713	Shoot	null	null	null	LOC_Os09g25490.1 ;LOC_Os07g36750.1	Sb01g027880	Si028873m
Cs3Chr10047732	Shoot	null	null	B3	LOC_Os06g50340.1;LOC_Os12g43660.1 ;LOC_Os08g38560.1	Sb09g026090;Sb03g041570	Si028719m
Cs3Chr10047734	Shoot	null	null	null	LOC_Os01g07530.1	Sb02g006320	Si029000m;Si034348m
Cs3Chr10048773	Shoot	null	1	C2H2	LOC_Os01g62190.1	Sb03g039270	Si003051m
Cs3Chr10048792	Shoot	null	1	null	LOC_Os01g61160.1	Sb09g022510	Si034916m
Cs3Chr10052167	Shoot	null	null	null	LOC_Os07g49470.1	Sb02g042320	Si016440m
Cs3Chr10054771	Shoot	null	1	null	LOC_Os03g41460.1	Sb01g028760	Si036531m
Cs4Chr10023887	Shoot	null	null	null	LOC_Os06g50340.1 ;LOC_Os12g43660.1;LOC_Os08g38560.1	Sb09g026090;Sb03g041570	Si028719m
Cs5Chr10013471	Shoot	null	1	null	LOC_Os01g12740.1	Sb03g001080	Si004115m
Cs5Chr10023726	Shoot	null	null	null	LOC_Os11g37700.1	Sb03g027480;Sb03g027510	Si000043m
Cs5Chr10039498	Shoot	null	null	null	LOC_Os05g16930.1	Sb06g028560	Si028790m
Cs5Chr10039512	Shoot	null	null	null	LOC_Os01g70490.1	Sb01g015970;Sb10g024660;Sb03g007280 ;Sb01g015990	Si009421m
Cs5Chr10039617	Shoot	null	null	null	LOC_Os04g15580.1;LOC_Os04g54070.1	Sb06g029740	Si039864m
Cs5Chr10039675	Shoot	null	null	null	LOC_Os01g50160.1	Sb07g003510	Si016162m
Cs6Chr10008717	Shoot	null	null	null	LOC_Os06g46500.1	Sb01g035180	Si029411m;Si006181m
Cs6Chr10011753	Shoot	null	null	null	LOC_Os09g25490.1 ;LOC_Os07g36750.1	Sb01g027880	Si028873m
Cs6Chr10034113	Shoot	null	null	null	LOC_Os10g01640.1	Sb04g022140	Si017033m
Cs6Chr10034172	Shoot	null	null	null	LOC_Os02g33420.1	Sb09g025900	Si016236m
Cs6Chr10051762	Shoot	null	null	null	LOC_Os02g08320.1	Sb10g025870	Si006574m
Cs7Chr10014452	Shoot	null	null	null	LOC_Os11g02080.1	Sb05g000940	Si027031m
Cs8Chr10014152	Shoot	null	null	null	LOC_Os04g59540.1	Sb06g034080	Si028663m
Cs8Chr10025417	Shoot	null	null	null	LOC_Os03g06139.1	Sb05g004940	Si026135m
Cs8Chr10025449	Shoot	null	null	null	;LOC_Os07g36750.1	Sb01g027880	Si005742m
Cs8Chr10030147	Shoot	null	null	null	LOC_Os04g59540.1	Sb06g034080	Si028663m
Cs8Chr10051314	Shoot	null	null	null	LOC_Os04g59540.1	Sb06g034080	Si028663m
Cs9Chr10003484	Shoot	null	null	null	LOC_Os06g03560.1	Sb07g028740	Si034415m
Cs9Chr10006962	Shoot	null	null	null	LOC_Os10g19160.1	Sb05g004560	Si025921m
Cs9Chr10007510	Shoot	null	null	null	LOC_Os01g07530.1	Sb02g006320	Si029000m;Si034348m
Cs9Chr10009125	Shoot	null	null	null	LOC_Os04g48390.1	Sb04g031920	Si009523m
Cs9Chr10012453	Shoot	null	null	null	LOC_Os09g25490.1 ;LOC_Os07g36750.1	Sb01g027880	Si028873m
Cs9Chr10015588	Shoot	null	null	null	LOC_Os03g40830.1	Sb03g032240	Si000439m;Si028992m
Cs9Chr10016415	Shoot	null	null	null	LOC_Os01g70490.1	Sb01g015970;Sb10g024660 ;Sb03g007280 ;Sb01g015990	Si009421m
Cs9Chr10019374	Shoot	null	null	null	LOC_Os02g21340.1	Sb03g027480;Sb03g027510	Si000043m
Cs9Chr10023006	Shoot	null	null	null	LOC_Os05g14750.1	Sb07g028750	Si029491m
Cs9Chr10025670	Shoot	null	null	null	LOC_Os07g44130.1	Sb07g020650	Si029491m
Cs9Chr10029661	Shoot	null	null	null	LOC_Os04g15580.1	Sb06g029740	Si039864m
Cs9Chr10029681	Shoot	null	null	null	LOC_Os09g38090.1	Sb01g030440	Si032840m
Cs9Chr10029865	Shoot	null	null	null	LOC_Os05g14750.1	Sb07g028750	Si016792m
Cs9Chr10029929	Shoot	null	null	null	LOC_Os10g17650.1	Sb06g019830	Si029565m
Cs9Chr10037861	Shoot	null	null	null	LOC_Os03g40830.1	Sb03g032240	Si009437m
Cs9Chr10037868	Shoot	null	null	null	LOC_Os05g38530.1;LOC_Os03g50250.1	Sb01g039390;Sb09g022580	Si000619m
Cs9Chr10043933	Shoot	null	null	null	LOC_Os04g19740.1	Sb06g004280	Si000472m
Cs9Chr10045504	Shoot	null	null	null	LOC_Os08g14760.1	Sb04g031010	Si016767m
Cs9Chr10046201	Shoot	null	null	null	LOC_Os01g53330.1	Sb03g033810	Si001290m
Cs9Chr10046259	Shoot	null	null	null	LOC_Os04g15580.1;LOC_Os04g54070.1	Sb06g029740	Si039864m
Cs9Chr10046774	Shoot	null	null	null	LOC_Os10g17650.1	Sb06g019830	Si029565m
Cs9Chr10046846	Shoot	null	null	null	LOC_Os03g14540.1	Sb02g029130	Si029644m;Si009896m
Cs9Chr10050592	Shoot	null	null	null	LOC_Os02g36414.1;LOC_Os04g37990.1	Sb06g018590;Sb06g018540;Sb01g042690 ;Sb02g036310	Si035160m
Cs10Chr10037194	Shoot	null	1	null	LOC_Os09g25490.1;LOC_Os07g36750.1	Cs10Chr10037194	Si028873m
Cs12Chr10053851	Shoot	null	null	null	LOC_Os01g70490.1	Sb01g015970;Sb10g024660 ;Sb03g007280;Sb01g015990	Si009421m
Cs1Chr10027291	Shoot	null	null	null	LOC_Os03g54130.1	Sb01g007820	Si036402m
Cs6Chr10047950	Shoot	null	null	null	LOC_Os09g38090.1	Sb01g030440	Si032840m
Cs9Chr10015628	Shoot	null	null	bZIP	LOC_Os09g25490.1 ;LOC_Os07g36750.1	Sb01g027880	Si028873m
Cs9Chr10038331	Shoot	null	null	null	LOC_Os01g70490.1	Sb01g015970;Sb10g024660 ;Sb03g007280;Sb01g015990	Si009421m
Cs12Chr10021659	Shoot	null	null	null	LOC_Os04g36720.1	Sb06g017800	Si009459m
Cs1Chr10006951	Shoot	null	null	null	LOC_Os07g40290.1	Sb02g038170	Si029251m
Cs3Chr10021829	Shoot	null	null	null	LOC_Os01g70490.1	Sb01g015970;Sb10g024660 ;Sb03g007280;Sb01g015990	Si009421m
Cs3Chr10041797	Shoot	null	null	null	LOC_Os04g15580.1;LOC_Os04g54070.1	Sb06g029740	Si039864m
Cs3Chr10048809	Shoot	null	1	null	LOC_Os01g62760.1	Sb03g039630	Si001708m
Cs4Chr10011345	Shoot	null	null	bZIP	LOC_Os07g38810.1;LOC_Os03g56160.1 ;LOC_Os07g03880.1;LOC_Os07g18240.1 ;LOC_Os09g09510.1 ;LOC_Os07g03890.1;LOC_Os09g09500.1	Sb06g023510;Sb01g020950 ;Sb01g003030	Si034512m
Cs5Chr10003396	Shoot	null	null	null	LOC_Os03g40830.1	Sb03g032240	Si000439m
Cs5Chr10019767	Shoot	null	null	null	LOC_Os04g36720.1	Sb06g017800	Si009459m;Si028992m
Cs10Chr10016688	Shoot	null	null	null	LOC_Os01g50160.1	Sb03g032000;Sb03g045250;Sb03g031990 ;Sb03g032030	Si016162m
Cs10Chr10022008	Shoot	null	null	null	LOC_Os08g34580.1	Sb07g020270	Si028904m
Cs11Chr10003138	Shoot	null	null	null	LOC_Os07g38810.1;LOC_Os03g56160.1 ;LOC_Os07g03880.1;LOC_Os07g18240.1 ;LOC_Os09g09510.1 ;LOC_Os07g03890.1;LOC_Os09g09500.1	Sb06g023510;Sb01g020950 ;Sb01g003030	Si034512m
Cs11Chr10019546	Shoot	null	null	null	LOC_Os04g54070.1;LOC_Os04g15580.1	Sb06g029740	Si039864m
Cs1286contig10003960	Shoot	null	null	null	LOC_Os04g19740.1	Sb06g004280	Si000472m
Cs13Chr10018894	Shoot	null	null	null	LOC_Os03g05620.1	Sb01g015970;Sb10g024660 ;Sb03g007280;Sb01g015990	Si009421m
Cs13Chr10031575	Shoot	null	null	null	LOC_Os07g35510.1	Sb02g035460	Si000908m
Cs13Chr10036390	Shoot	null	null	null	LOC_Os09g25490.1;LOC_Os07g36750.1	Sb01g027880	Si028873m
Cs1Chr10024890	Shoot	null	null	null	LOC_Os01g70490.1	Sb01g015970;Sb10g024660 ;Sb03g007280;Sb01g015990	Si009421m
Cs1Chr10040011	Shoot	null	null	null	LOC_Os05g51070.1	Sb09g030250	Si021457m;Si000653m
Cs1Chr10042595	Shoot	null	1	null	LOC_Os02g10120.1	Sb03g042450;Sb03g042440;Sb06g031350;Sb08g023120	Si005855m;Si034141m
Cs2Chr10032581	Shoot	null	null	null	LOC_Os05g25370.1	Sb01g007450	Si034180m
Cs3Chr10013632	Shoot	null	null	null	LOC_Os05g51070.1	Sb09g030250	Si034180m
Cs3Chr10015227	Shoot	null	null	null	LOC_Os01g60830.1	Sb03g038330	Si003146m
Cs4Chr10006014	Shoot	null	1	null	LOC_Os01g53330.1	Sb03g033810	Si001290m
Cs4Chr10034654	Shoot	null	null	null	LOC_Os01g61160.1;LOC_Os01g62490.1	Sb03g038550	Si034916m;Si027545m
Cs5Chr10038854	Shoot	null	null	null	LOC_Os03g41460.1	Sb01g028760	Si036531m
Cs6Chr10020410	Shoot	null	null	null	LOC_Os08g34580.1	Sb07g020270;Sb04g035560 Sb04g035560	Si028904m
Cs7Chr10015744	Shoot	null	1	null	LOC_Os06g50340.1;LOC_Os12g43660.1 ;LOC_Os08g38560.1	Sb09g026090;Sb03g041570	Si028719m
Cs8Chr10017417	Shoot	null	null	null	LOC_Os10g19160.1	Sb05g004560	Si025921m
Cs2Chr10045555	Shoot	null	null	null	LOC_Os10g04720.1;LOC_Os07g34980.1	Sb02g035540;Sb02g035530	Si039150m
Cs3Chr10005703	Shoot	null	null	null	LOC_Os01g50160.1	Sb07g003510	Si039150m
Cs3Chr10047399	Shoot	null	null	null	LOC_Os05g09440.1	Sb03g034280	Si000808m
Cs5Chr10051555	Shoot	null	null	CO-like	LOC_Os04g42020.1	Sb06g021480	Si010592m
Cs6Chr10006153	Shoot	null	null	null	LOC_Os03g41460.1	Sb01g028760	Si036531m
Cs6Chr10008303	Shoot	null	null	null	LOC_Os10g30410.1	Sb01g015360	Si012089m
Cs6Chr10021142	Shoot	null	null	null	LOC_Os05g38530.1;LOC_Os03g50250.1	Sb01g039390;Sb09g022580	Si000619m
Cs6Chr10026854	Shoot	null	null	null	LOC_Os03g40830.1	Sb03g032240	Si000439m;Si028992m
Cs8Chr10041947	Shoot	null	null	null	LOC_Os01g70490.1	Sb01g015970;Sb10g024660;Sb03g007280 ;Sb01g015990	Si009421m
Cs9Chr10041337	Shoot	null	null	null	LOC_Os10g17650.1	Sb06g019830	null
Cs9Chr10046154	Shoot	null	1	null	LOC_Os10g17650.1	Sb06g019830	null
Cs9Chr10052485	Shoot	null	null	null	LOC_Os03g11900.1	Sb06g018590;Sb06g018540;Sb01g042690 ;Sb02g036310	null
