# Supplementary material for: Differential co-expression networks of long non-coding RNAs and mRNAs in Cleistogenes songorica under water stress and during recovery
Source: BMC Plant Biol. 2019 Jan 11;19:23. doi: 10.1186/s12870-018-1626-5 (PMC6330494; doi:10.1186/s12870-018-1626-5)
Supplement: Supplementary file 16 — Putative targets and target mimics of lncRNAs for miRNA in C. songorica. (XLSX 29 kb) [file 12870_2018_1626_MOESM16_ESM.xlsx]

## Sheet: Sheet2
List of putative targets and target mimics of lncRNAs for miRNA
miRNA Acc.	Target Acc.	Expect	UPE	Alignment	Inhibition
mdm-miR166a	MSTRG.4400.2	0	22.975	miRNA 21 CCCCUUACUUCGGACCAGGCU 1	Cleavage
				:::::::::::::::::::::
				Target 1994 GGGGAAUGAAGCCUGGUCCGA 2014
mdm-miR166b	MSTRG.4400.2	0	22.975	miRNA 21 CCCCUUACUUCGGACCAGGCU 1	Cleavage
				:::::::::::::::::::::
				Target 1994 GGGGAAUGAAGCCUGGUCCGA 2014
mdm-miR166c	MSTRG.4400.2	0	22.975	miRNA 21 CCCCUUACUUCGGACCAGGCU 1	Cleavage
				:::::::::::::::::::::
				Target 1994 GGGGAAUGAAGCCUGGUCCGA 2014
mdm-miR166d	MSTRG.4400.2	0	22.975	miRNA 21 CCCCUUACUUCGGACCAGGCU 1	Cleavage
				:::::::::::::::::::::
				Target 1994 GGGGAAUGAAGCCUGGUCCGA 2014
mdm-miR166e	MSTRG.4400.2	0	22.975	miRNA 21 CCCCUUACUUCGGACCAGGCU 1	Cleavage
				:::::::::::::::::::::
				Target 1994 GGGGAAUGAAGCCUGGUCCGA 2014
mdm-miR166f	MSTRG.4400.2	0	22.975	miRNA 21 CCCCUUACUUCGGACCAGGCU 1	Cleavage
				:::::::::::::::::::::
				Target 1994 GGGGAAUGAAGCCUGGUCCGA 2014
mdm-miR166g	MSTRG.4400.2	0	22.975	miRNA 21 CCCCUUACUUCGGACCAGGCU 1	Cleavage
				:::::::::::::::::::::
				Target 1994 GGGGAAUGAAGCCUGGUCCGA 2014
mdm-miR166h	MSTRG.4400.2	0	22.975	miRNA 21 CCCCUUACUUCGGACCAGGCU 1	Cleavage
				:::::::::::::::::::::
				Target 1994 GGGGAAUGAAGCCUGGUCCGA 2014
mdm-miR166i	MSTRG.4400.2	0	22.975	miRNA 21 CCCCUUACUUCGGACCAGGCU 1	Cleavage
				:::::::::::::::::::::
				Target 1994 GGGGAAUGAAGCCUGGUCCGA 2014
unconservative_Chr4_1845	MSTRG.4400.2	0.5	23.627	miRNA 21 CCUUACUUCGGACCAGGCUCU 1	Cleavage
				::::::::::::::::::::.
				Target 1996 GGAAUGAAGCCUGGUCCGAGG 2016
unconservative_Chr7_2814	MSTRG.4400.2	0.5	23.627	miRNA 21 CCUUACUUCGGACCAGGCUCU 1	Cleavage
				::::::::::::::::::::.
				Target 1996 GGAAUGAAGCCUGGUCCGAGG 2016
mdm-miR169e	MSTRG.3537.1	1.5	18.358	miRNA 22 GGUUUGUUGCGAGAAGAGAAGU 1	Cleavage
				:::::.:.::::.::::::
				Target 171 AUCAACAAUGUUCUUUUCUUCA 192
mdm-miR169f	MSTRG.3537.1	1.5	18.358	miRNA 22 GGUUUGUUGCGAGAAGAGAAGU 1	Cleavage
				:::::.:.::::.::::::
				Target 171 AUCAACAAUGUUCUUUUCUUCA 192
mdm-miR171g	MSTRG.49577.4	3.5	13.519	miRNA 21 CUAUAACC-GUGCCGAGUUAGU 1	Cleavage
				::::::: ::.::::::.:.:
				Target 740 CAUAUUGGACAUGGCUCAGUUA 761
mdm-miR171h	MSTRG.49577.4	3.5	13.519	miRNA 21 CUAUAACC-GUGCCGAGUUAGU 1	Cleavage
				::::::: ::.::::::.:.:
				Target 740 CAUAUUGGACAUGGCUCAGUUA 761
mdm-miR7127a	MSTRG.22032.3	3.5	14.684	miRNA 21 AUACUGUUUAAGCUACUCAUA 1	Cleavage
				:::::.: ::.:::::::.:
				Target 47 AAUGACGA-UUUGAUGAGUGU 66
mdm-miR7127b	MSTRG.22032.3	3.5	14.684	miRNA 21 AUACUGUUUAAGCUACUCAUA 1	Cleavage
				:::::.: ::.:::::::.:
				Target 47 AAUGACGA-UUUGAUGAGUGU 66
unconservative_Chr9_3365	MSTRG.69989.1	3.5	19.476	miRNA 23 GAGGGGGAGAUGUCACGGGCACG 1	Cleavage
				::.::::::: .::::..::::
				Target 1608 AUCUCCCUCUA-GGUGCUUGUGC 1629
unconservative_Chr9_3365	MSTRG.69989.2	3.5	20.814	miRNA 23 GAGGGGGAGAUGUCACGGGCACG 1	Cleavage
				::.::::::: .::::..::::
				Target 259 AUCUCCCUCUA-GGUGCUUGUGC 280
unconservative_contig138_5418	MSTRG.42525.1	3.5	13.026	miRNA 21 UUCGACAUGAGAGAGAGAAGA 1	Cleavage
				:.:::::::::: ::::::
				Target 303 GUGUUGUACUCUCU-UCUUCU 322
mdm-miR156t	MSTRG.53084.1	4	17.443	miRNA 21 CACGAGAGAGAGAAGACAGUU 1	Translation
				::.:::::: :::::::::.
				Target 652 UUGUUCUCUCCCUUCUGUCAG 672
mdm-miR156u	MSTRG.53084.1	4	17.443	miRNA 21 CACGAGAGAGAGAAGACAGUU 1	Translation
				::.:::::: :::::::::.
				Target 652 UUGUUCUCUCCCUUCUGUCAG 672
mdm-miR156v	MSTRG.53084.1	4	17.443	miRNA 21 CACGAGAGAGAGAAGACAGUU 1	Translation
				::.:::::: :::::::::.
				Target 652 UUGUUCUCUCCCUUCUGUCAG 672
mdm-miR156w	MSTRG.53084.1	4	17.443	miRNA 21 CACGAGAGAGAGAAGACAGUU 1	Translation
				::.:::::: :::::::::.
				Target 652 UUGUUCUCUCCCUUCUGUCAG 672
mdm-miR159c	MSTRG.74171.2	4	10.214	miRNA 21 UUUCCUCUCCUCUUCCUUAAG 1	Cleavage
				..:::: :::.:::::..::.
				Target 1774 GGAGGA-AGGGGAAGGGGUUU 1793
mdm-miR169b	MSTRG.32707.2	4	20.861	miRNA 22 CGUCCGUUUA-GUAGGAACCGAU 1	Cleavage
				:::: ::::: ::::::::::::
				Target 463 GCAG-CAAAUGCAUCCUUGGCUA 484
mdm-miR169e	MSTRG.54388.3	4	16.005	miRNA 22 GGUUUGUUGCGAGAAGAGAAGU 1	Cleavage
				::: :.::::::::::::.
				Target 2114 AACAACCAUGCUCUUCUCUUCG 2135
mdm-miR169e	MSTRG.54388.4	4	16.005	miRNA 22 GGUUUGUUGCGAGAAGAGAAGU 1	Cleavage
				::: :.::::::::::::.
				Target 2114 AACAACCAUGCUCUUCUCUUCG 2135
mdm-miR169e	MSTRG.54388.1	4	16.005	miRNA 22 GGUUUGUUGCGAGAAGAGAAGU 1	Cleavage
				::: :.::::::::::::.
				Target 4429 AACAACCAUGCUCUUCUCUUCG 4450
mdm-miR169e	MSTRG.33335.1	4	23.443	miRNA 22 GGUUUGUUGCGAGAAGAGAAGU 1	Translation
				....:.:.:::: ::::.::::
				Target 11 UUGGAUAGCGCU-UUCUUUUCA 31
mdm-miR169e	MSTRG.2083.2	4	11.141	miRNA 22 GGUUUGUUGC-GAGAAGAGAAGU 1	Cleavage
				:..:::: .::::::.::::
				Target 1143 UUUAGUAACGAUUCUUCUUUUCA 1165
mdm-miR169e	MSTRG.2083.1	4	11.141	miRNA 22 GGUUUGUUGC-GAGAAGAGAAGU 1	Cleavage
				:..:::: .::::::.::::
				Target 1744 UUUAGUAACGAUUCUUCUUUUCA 1766
mdm-miR169f	MSTRG.54388.3	4	16.005	miRNA 22 GGUUUGUUGCGAGAAGAGAAGU 1	Cleavage
				::: :.::::::::::::.
				Target 2114 AACAACCAUGCUCUUCUCUUCG 2135
mdm-miR169f	MSTRG.54388.4	4	16.005	miRNA 22 GGUUUGUUGCGAGAAGAGAAGU 1	Cleavage
				::: :.::::::::::::.
				Target 2114 AACAACCAUGCUCUUCUCUUCG 2135
mdm-miR169f	MSTRG.54388.1	4	16.005	miRNA 22 GGUUUGUUGCGAGAAGAGAAGU 1	Cleavage
				::: :.::::::::::::.
				Target 4429 AACAACCAUGCUCUUCUCUUCG 4450
mdm-miR169f	MSTRG.33335.1	4	23.443	miRNA 22 GGUUUGUUGCGAGAAGAGAAGU 1	Translation
				....:.:.:::: ::::.::::
				Target 11 UUGGAUAGCGCU-UUCUUUUCA 31
mdm-miR169f	MSTRG.2083.2	4	11.141	miRNA 22 GGUUUGUUGC-GAGAAGAGAAGU 1	Cleavage
				:..:::: .::::::.::::
				Target 1143 UUUAGUAACGAUUCUUCUUUUCA 1165
mdm-miR169f	MSTRG.2083.1	4	11.141	miRNA 22 GGUUUGUUGC-GAGAAGAGAAGU 1	Cleavage
				:..:::: .::::::.::::
				Target 1744 UUUAGUAACGAUUCUUCUUUUCA 1766
mdm-miR171a	MSTRG.36377.16	4	21.186	miRNA 21 CCUCUAUAACUGCGCCGAGUU 1	Cleavage
				.::::::::.: :::::::
				Target 296 UUGGAUAUUGAUGAGGCUCAA 316
mdm-miR171b	MSTRG.36377.16	4	21.186	miRNA 21 CCUCUAUAACUGCGCCGAGUU 1	Cleavage
				.::::::::.: :::::::
				Target 296 UUGGAUAUUGAUGAGGCUCAA 316
mdm-miR408b	MSTRG.12182.1	4	21.628	miRNA 21 GUACGAGAUGGAGAAGGGACA 1	Translation
				::.:.:.:: :::::.:::
				Target 145 UCUGUUUUGCC-CUUCCUUGU 164
mdm-miR408c	MSTRG.12182.1	4	21.628	miRNA 21 GUACGAGAUGGAGAAGGGACA 1	Translation
				::.:.:.:: :::::.:::
				Target 145 UCUGUUUUGCC-CUUCCUUGU 164
mdm-miR408d	MSTRG.12182.1	4	21.628	miRNA 21 GUACGAGAUGGAGAAGGGACA 1	Translation
				::.:.:.:: :::::.:::
				Target 145 UCUGUUUUGCC-CUUCCUUGU 164
unconservative_Chr13_4872	MSTRG.33426.2	4	14.756	miRNA 24 UCCGCUACGUG-AUGUCAUUGUACA 1	Cleavage
				:::.:: :..::::::.:::
				Target 1633 UUCAUAUGUACGUGUAGUAACGUGU 1657
unconservative_contig138_5418	MSTRG.59655.3	4	22.588	miRNA 21 UUCGACAUGAGAGAGAGAAGA 1	Cleavage
				.:::: ::.:.:::::.::.:
				Target 1116 GAGCU-UAUUUUCUCUUUUUU 1135
mdm-miR159c	MSTRG.41126.1	4.5	22.436	miRNA 21 UUUCCUCUCCUCUUCCUUAAG 1	Cleavage
				:..:::::: :::.::..::.
				Target 47 AGGGGAGAG-AGAGGGGGUUU 66
mdm-miR171a	MSTRG.5422.2	4.5	24.353	miRNA 21 CCUCUAUAACUGCGCCGAGUU 1	Cleavage
				::.:.:::..: :::::.:
				Target 219 CUAGGUGUUGGUG-GGCUCGA 238
mdm-miR171b	MSTRG.5422.2	4.5	24.353	miRNA 21 CCUCUAUAACUGCGCCGAGUU 1	Cleavage
				::.:.:::..: :::::.:
				Target 219 CUAGGUGUUGGUG-GGCUCGA 238
mdm-miR171o	MSTRG.59220.5	4.5	19.382	miRNA 21 AACUUGGUAUGGUUGUAGGGU 1	Cleavage
				::::.::::...:..:..:.
				Target 198 AUGAAUCAUAUUGAUGUUUCG 218
mdm-miR172i	MSTRG.44580.1	4.5	17.327	miRNA 21 UACGUCGUAGUAGUUCUAAGG 1	Cleavage
				::::::::::::: ::::::
				Target 68 CUGCAGCAUCAUCACGAUUCC 88
mdm-miR172i	MSTRG.68623.1	4.5	11.529	miRNA 21 UACGUCGU---AGUAGUUCUAAGG 1	Cleavage
				::::::: :::::::::::.:
				Target 801 CUGCAGCAACUUCAUCAAGAUUUC 824
mdm-miR172j	MSTRG.44580.1	4.5	17.327	miRNA 21 UACGUCGUAGUAGUUCUAAGG 1	Cleavage
				::::::::::::: ::::::
				Target 68 CUGCAGCAUCAUCACGAUUCC 88
mdm-miR172j	MSTRG.68623.1	4.5	11.529	miRNA 21 UACGUCGU---AGUAGUUCUAAGG 1	Cleavage
				::::::: :::::::::::.:
				Target 801 CUGCAGCAACUUCAUCAAGAUUUC 824
mdm-miR172k	MSTRG.44580.1	4.5	17.327	miRNA 21 UACGUCGUAGUAGUUCUAAGG 1	Cleavage
				::::::::::::: ::::::
				Target 68 CUGCAGCAUCAUCACGAUUCC 88
mdm-miR172k	MSTRG.68623.1	4.5	11.529	miRNA 21 UACGUCGU---AGUAGUUCUAAGG 1	Cleavage
				::::::: :::::::::::.:
				Target 801 CUGCAGCAACUUCAUCAAGAUUUC 824
mdm-miR172l	MSTRG.44580.1	4.5	17.327	miRNA 21 GACGUCGUAGUAGUUCUAAGG 1	Cleavage
				:::::::::::::: ::::::
				Target 68 CUGCAGCAUCAUCACGAUUCC 88
mdm-miR172l	MSTRG.68623.1	4.5	11.529	miRNA 21 GACGUCGU---AGUAGUUCUAAGG 1	Cleavage
				:::::::: :::::::::::.:
				Target 801 CUGCAGCAACUUCAUCAAGAUUUC 824
mdm-miR2111a	MSTRG.71047.1	4.5	18.387	miRNA 21 AUUUGGAGUC-CUACGUCUAAU 1	Translation
				:::.::.:: :.::.:::::.
				Target 26 GAAAUCUUAGUGGUGUAGAUUG 47
mdm-miR2111b	MSTRG.71047.1	4.5	18.387	miRNA 21 AUUUGGAGUC-CUACGUCUAAU 1	Translation
				:::.::.:: :.::.:::::.
				Target 26 GAAAUCUUAGUGGUGUAGAUUG 47
mdm-miR393a	MSTRG.25585.13	4.5	10.931	miRNA 22 UCUAGUUACGCUAGGGAAACCU 1	Cleavage
				: ::::::: ::.::::::::
				Target 710 AAAUCAAUG--AUUCCUUUGGA 729
mdm-miR393b	MSTRG.25585.13	4.5	10.931	miRNA 22 UCUAGUUACGCUAGGGAAACCU 1	Cleavage
				: ::::::: ::.::::::::
				Target 710 AAAUCAAUG--AUUCCUUUGGA 729
mdm-miR393c	MSTRG.25585.13	4.5	10.931	miRNA 22 UCUAGUUACGCUAGGGAAACCU 1	Cleavage
				: ::::::: ::.::::::::
				Target 710 AAAUCAAUG--AUUCCUUUGGA 729
mdm-miR395a	MSTRG.54741.2	4.5	13.388	miRNA 21 CUCAAGGGGG-UUUGUGAAGUC 1	Translation
				:::::.:. ..:::.:::::
				Target 691 ACGUUCCUCUUGGACAUUUCAG 712
mdm-miR395b	MSTRG.54741.2	4.5	13.388	miRNA 21 CUCAAGGGGG-UUUGUGAAGUC 1	Translation
				:::::.:. ..:::.:::::
				Target 691 ACGUUCCUCUUGGACAUUUCAG 712
mdm-miR395c	MSTRG.54741.2	4.5	13.388	miRNA 21 CUCAAGGGGG-UUUGUGAAGUC 1	Translation
				:::::.:. ..:::.:::::
				Target 691 ACGUUCCUCUUGGACAUUUCAG 712
mdm-miR395d	MSTRG.54741.2	4.5	13.388	miRNA 21 CUCAAGGGGG-UUUGUGAAGUC 1	Translation
				:::::.:. ..:::.:::::
				Target 691 ACGUUCCUCUUGGACAUUUCAG 712
mdm-miR395e	MSTRG.54741.2	4.5	13.388	miRNA 21 CUCAAGGGGG-UUUGUGAAGUC 1	Translation
				:::::.:. ..:::.:::::
				Target 691 ACGUUCCUCUUGGACAUUUCAG 712
mdm-miR395f	MSTRG.54741.2	4.5	13.388	miRNA 21 CUCAAGGGGG-UUUGUGAAGUC 1	Translation
				:::::.:. ..:::.:::::
				Target 691 ACGUUCCUCUUGGACAUUUCAG 712
mdm-miR395g	MSTRG.54741.2	4.5	13.388	miRNA 21 CUCAAGGGGG-UUUGUGAAGUC 1	Translation
				:::::.:. ..:::.:::::
				Target 691 ACGUUCCUCUUGGACAUUUCAG 712
mdm-miR395h	MSTRG.54741.2	4.5	13.388	miRNA 21 CUCAAGGGGG-UUUGUGAAGUC 1	Translation
				:::::.:. ..:::.:::::
				Target 691 ACGUUCCUCUUGGACAUUUCAG 712
mdm-miR395i	MSTRG.54741.2	4.5	13.388	miRNA 21 CUCAAGGGGG-UUUGUGAAGUC 1	Translation
				:::::.:. ..:::.:::::
				Target 691 ACGUUCCUCUUGGACAUUUCAG 712
mdm-miR399d	MSTRG.2397.2	4.5	14.8	miRNA 21 AUCCCGUUGAGAGGAAACCGU 1	Cleavage
				:::::.::: .::.:::::::
				Target 590 UAGGGUAACAUUCUUUUGGCA 610
mdm-miR399i	MSTRG.2397.2	4.5	14.8	miRNA 21 GUCCCGUUGAGAGGAAACCGU 1	Cleavage
				.::::.::: .::.:::::::
				Target 590 UAGGGUAACAUUCUUUUGGCA 610
mdm-miR399j	MSTRG.2397.2	4.5	14.8	miRNA 21 GUCCCGUUGAGAGGAAACCGU 1	Cleavage
				.::::.::: .::.:::::::
				Target 590 UAGGGUAACAUUCUUUUGGCA 610
mdm-miR5225c	MSTRG.38510.1	4.5	16.781	miRNA 22 CGUGGUAGAGUGGGUGCUGUCU 1	Translation
				:: ...::::::. :.::::::
				Target 1672 GCCUUGUCUCACU-AUGACAGA 1692
mdm-miR7120a	MSTRG.6491.1	4.5	12.593	miRNA 21 ACUGUUAGACUGUUAUAUUGU 1	Cleavage
				: :.:::.:::::: :::.::
				Target 82 UCAUAAUUUGACAA-AUAGCA 101
mdm-miR7120b	MSTRG.6491.1	4.5	12.593	miRNA 21 ACUGUUAGACUGUUAUAUUGU 1	Cleavage
				: :.:::.:::::: :::.::
				Target 82 UCAUAAUUUGACAA-AUAGCA 101
mdm-miR858	MSTRG.29520.6	4.5	20.308	miRNA 21 AGUCCAGCUUGUCUGUUGCUU 1	Cleavage
				::::: :.::::.:.::::
				Target 843 AGAGGUCAAGCAGAUAGCGAA 863
mdm-miR858	MSTRG.60536.1	4.5	16.747	miRNA 21 AGUCCAGCUUGUCUGUUGCUU 1	Cleavage
				::::. :.::::::.::::
				Target 115 AGAGGUUAAGCAGACAGCGAA 135
unconservative_Chr6_2547	MSTRG.13444.4	4.5	13.954	miRNA 20 UUCGUAAAGUAGUAGUGAAA 1	Cleavage
				::.::::.::. :.:.:::
				Target 1360 CAGUAUUUUAUU-UUAUUUU 1378
unconservative_contig138_5418	MSTRG.33345.4	4.5	14.107	miRNA 21 UUCGACAUGAGAGAGA-GAAGA 1	Cleavage
				::.:::.::.::::: :::::
				Target 634 CAGUUGUGCUUUCUCUACUUCU 655
unconservative_contig138_5418	MSTRG.33345.3	4.5	14.107	miRNA 21 UUCGACAUGAGAGAGA-GAAGA 1	Cleavage
				::.:::.::.::::: :::::
				Target 634 CAGUUGUGCUUUCUCUACUUCU 655
mdm-miR164b	MSTRG.42613.1	5	18.812	miRNA 21 ACGUGCACGGGACGAAGAGGU 1	Translation
				:::: ::::.:: :::::::.
				Target 364 UGCA-GUGCUCU-CUUCUCCG 382
mdm-miR164c	MSTRG.42613.1	5	18.812	miRNA 21 ACGUGCACGGGACGAAGAGGU 1	Translation
				:::: ::::.:: :::::::.
				Target 364 UGCA-GUGCUCU-CUUCUCCG 382
mdm-miR164d	MSTRG.42613.1	5	18.812	miRNA 21 ACGUGCACGGGACGAAGAGGU 1	Translation
				:::: ::::.:: :::::::.
				Target 364 UGCA-GUGCUCU-CUUCUCCG 382
mdm-miR164e	MSTRG.42613.1	5	18.812	miRNA 21 ACGUGCACGGGACGAAGAGGU 1	Translation
				:::: ::::.:: :::::::.
				Target 364 UGCA-GUGCUCU-CUUCUCCG 382
mdm-miR164f	MSTRG.42613.1	5	18.812	miRNA 21 ACGUGCACGGGACGAAGAGGU 1	Translation
				:::: ::::.:: :::::::.
				Target 364 UGCA-GUGCUCU-CUUCUCCG 382
mdm-miR172a	MSTRG.62792.4	5	18.176	miRNA 20 ACGUCGUAGUAGUUCUAAGA 1	Cleavage
				::.::.::.::::.: ::::
				Target 119 UGUAGUAUUAUCAGG-UUCU 137
mdm-miR172b	MSTRG.62792.4	5	18.176	miRNA 20 ACGUCGUAGUAGUUCUAAGA 1	Cleavage
				::.::.::.::::.: ::::
				Target 119 UGUAGUAUUAUCAGG-UUCU 137
mdm-miR172c	MSTRG.62792.4	5	18.176	miRNA 20 ACGUCGUAGUAGUUCUAAGA 1	Cleavage
				::.::.::.::::.: ::::
				Target 119 UGUAGUAUUAUCAGG-UUCU 137
mdm-miR172d	MSTRG.62792.4	5	18.176	miRNA 21 UACGUCGUAGUAGUUCUAAGA 1	Cleavage
				::.::.::.::::.: ::::
				Target 118 CUGUAGUAUUAUCAGG-UUCU 137
mdm-miR172e	MSTRG.62792.4	5	18.176	miRNA 21 UACGUCGUAGUAGUUCUAAGA 1	Cleavage
				::.::.::.::::.: ::::
				Target 118 CUGUAGUAUUAUCAGG-UUCU 137
mdm-miR172f	MSTRG.62792.4	5	18.176	miRNA 21 UACGUCGUAGUAGUUCUAAGA 1	Cleavage
				::.::.::.::::.: ::::
				Target 118 CUGUAGUAUUAUCAGG-UUCU 137
mdm-miR172g	MSTRG.62792.4	5	18.176	miRNA 21 UACGUCGUAGUAGUUCUAAGA 1	Cleavage
				::.::.::.::::.: ::::
				Target 118 CUGUAGUAUUAUCAGG-UUCU 137
mdm-miR172h	MSTRG.62792.4	5	18.176	miRNA 21 UACGUCGUAGUAGUUCUAAGA 1	Cleavage
				::.::.::.::::.: ::::
				Target 118 CUGUAGUAUUAUCAGG-UUCU 137
mdm-miR172m	MSTRG.62792.4	5	18.176	miRNA 21 GACGUCGUAGUAGUUCUAAGA 1	Cleavage
				:::.::.::.:::: :.::::
				Target 118 CUGUAGUAUUAUCA-GGUUCU 137
mdm-miR172n	MSTRG.62792.4	5	18.176	miRNA 21 GACGUCGUAGUAGUUCUAAGA 1	Cleavage
				:::.::.::.:::: :.::::
				Target 118 CUGUAGUAUUAUCA-GGUUCU 137
mdm-miR172o	MSTRG.62792.4	5	18.176	miRNA 21 GACGUCGUAGUAGUUCUAAGA 1	Cleavage
				:::.::.::.:::: :.::::
				Target 118 CUGUAGUAUUAUCA-GGUUCU 137
mdm-miR319c	MSTRG.3869.1	5	13.946	miRNA 21 AGUCGAGGACGAAGCAACCUA 1	Cleavage
				::.:..::.:: :::::::
				Target 817 CAAGUUUUUGUUUGGUUGGAU 837
mdm-miR397a	MSTRG.43964.1	5	15.147	miRNA 21 AAAGUAGUUGCGACGUGAGUU 1	Translation
				:::::..:. :::::.:..:
				Target 601 CUUCAUUGAU-CUGCAUUUGA 620
mdm-miR397b	MSTRG.43964.1	5	15.147	miRNA 21 AAAGUAGUUGCGACGUGAGUU 1	Translation
				:::::..:. :::::.:..:
				Target 601 CUUCAUUGAU-CUGCAUUUGA 620
mdm-miR482a-5p	MSTRG.28764.1	5	16.01	miRNA 22 AGAAGGGUUUGU-CGGGUAAGGA 1	Translation
				:::::.::::: :.:..::..:
				Target 2779 GCUUCCUAAACAAGUCUGUUUUU 2801
mdm-miR482d	MSTRG.43915.11	5	4.53	miRNA 21 GAAGAAAGGAUGGGAAGGUAA 1	Cleavage
				: :::::.:::::::...::
				Target 825 AUACUUUCUUACCCUUUUGUU 845
mdm-miR482d	MSTRG.43915.6	5	4.53	miRNA 21 GAAGAAAGGAUGGGAAGGUAA 1	Cleavage
				: :::::.:::::::...::
				Target 953 AUACUUUCUUACCCUUUUGUU 973
mdm-miR482d	MSTRG.43915.2	5	4.53	miRNA 21 GAAGAAAGGAUGGGAAGGUAA 1	Cleavage
				: :::::.:::::::...::
				Target 1318 AUACUUUCUUACCCUUUUGUU 1338
mdm-miR482d	MSTRG.32276.1	5	8.839	miRNA 21 GAAGAAAGGAUGGGAAGGUAA 1	Translation
				: :::::::: ...::.::::
				Target 169 CAUCUUUCCUUUUUUUUCAUU 189
mdm-miR482d	MSTRG.40011.1	5	3.584	miRNA 21 GAAGAAAGGAUGGGAAG-GUAA 1	Cleavage
				:.:::..:::::::. ::::
				Target 9 GAUUUUUUUUACCCUUUACAUU 30
mdm-miR482d	MSTRG.5249.1	5	10.34	miRNA 21 GAAGAAAGGAUG--GGAAGGUAA 1	Translation
				: ::::::.::. ::::..:::
				Target 674 CAUCUUUCUUAUAUCCUUUUAUU 696
mdm-miR482d	MSTRG.4169.2	5	11.145	miRNA 21 GAAGAAAGGA--UGGGAAGGUAA 1	Translation
				: ::::::.: :.::::..:::
				Target 847 CAUCUUUCUUGUAUCCUUUUAUU 869
mdm-miR482d	MSTRG.4169.3	5	10.839	miRNA 21 GAAGAAAGGA--UGGGAAGGUAA 1	Translation
				: ::::::.: :.::::..:::
				Target 875 CAUCUUUCUUGUAUCCUUUUAUU 897
mdm-miR482d	MSTRG.4169.1	5	11.145	miRNA 21 GAAGAAAGGA--UGGGAAGGUAA 1	Translation
				: ::::::.: :.::::..:::
				Target 1001 CAUCUUUCUUGUAUCCUUUUAUU 1023
mdm-miR535a	MSTRG.10269.6	5	18.708	miRNA 21 CGCACGAGAGAGAGCAACAGU 1	Cleavage
				:::.:: .:::.::::::.
				Target 769 CAGUGUUCCUUCUUGUUGUCG 789
mdm-miR7127a	MSTRG.56206.5	5	22.288	miRNA 21 AUACUGU-UUA-AGCUACUCAUA 1	Translation
				::::::. .:: :::::::::::
				Target 93 UAUGACGUGAUCUCGAUGAGUAU 115
mdm-miR7127b	MSTRG.56206.5	5	22.288	miRNA 21 AUACUGU-UUA-AGCUACUCAUA 1	Translation
				::::::. .:: :::::::::::
				Target 93 UAUGACGUGAUCUCGAUGAGUAU 115
