# Supplementary material for: Differential co-expression networks of long non-coding RNAs and mRNAs in Cleistogenes songorica under water stress and during recovery
Source: BMC Plant Biol. 2019 Jan 11;19:23. doi: 10.1186/s12870-018-1626-5 (PMC6330494; doi:10.1186/s12870-018-1626-5)
Supplement: Supplementary file 17 — Primer list for gene specific primers. (XLSX 11 kb) [file 12870_2018_1626_MOESM17_ESM.xlsx]

## Sheet: Sheet2
Primer list for gene-specific primers
Gene ID	Primer F	Primer R
Cs9chr10041378	AAAGATCGCCCAATAAGCCG	CCCAGTCCTCCTTGAAAGGT
Cs1095contig1003817	TATGGACTTGGAGCCTTGGAG	GTTGAGAGCTTCGTTGTAACCT
MSTRG.43964.1	AAGGGACTTGCTGCCTCTCT	ATACTCGTGTGGTTTGGCCG
MSTRG.4400.2	TAGAGTTACGGAGCACGCGA	CGCAGTGTGTTGCTGAATGC
CsGAPDH	GTCAGCCAAGGACTGGAGAG	ACACATCGACTGTTGGGACA
miRNA166	TCGGACCAGGCTTCATTCCC
miRNA397	cgcTTGAGTGCAGCGTTGATGAA
U6	GGGGACATCCGATAAAATT	TGTGCGTGTCATCCTTGC
Cs9Chr10046162	CGATCCCACCTTCAATCAC	GTCCATAACAAGCAAGCGT
Cs12Chr10014497	TGGCGGCTTATCTGTCTG	GCGATGATACAGGCAAGG
Cs13Chr10013810	GTGAACTTGAAGAGCATTGC	TTGGCTAATTCCTTTCTGCG
MSTRG.30493.1	TCTGCTACTGCAAGCTTACCACAG	GAAGAATCTCCAGGTCTGCTCTGC
MSTRG.51132.1	TTGTCTGACGGCTTGGCAATCC	TACTGGTGTTGAATGCGGATGGC
MSTRG.43062.1	GCTTGCATTCACATGTTCCTCACC	GGAGTCTGGCGGCAACTAAGTG
MSTRG.3468.5	TGGTGCTGATTCTGTTGCTTGGTC	CATCACAACGGCAGCCTGGATAC
MSTRG.59089.5	GTGGCTCTCGCAACCTCTTC	ACTTGGAATGAAGCCCACGC
MSTRG.21125.1	ATACCGTTGCTGTAACCGCCATAC	CAGTCAAGGAGGTAGCCAATGTCG
MSTRG.18766.2	GTCAAGCTCGGAGCATAGAAGGTG	TTGGCAGCAAGCAGAAGAGGAAC
MSTRG.62661.1	CTCCGCCACGTTGCAGTCTG	GCGATGACGGTGGAGAAGGTG
MSTRG.22617.1	AGACCAACAACAGTGCAGAGAACC	CGTGCTGGCCTGACGATGAG
